# Supplementary material for: Proteomics informed by transcriptomics for characterising differential cellular susceptibility to Nelson Bay orthoreovirus infection
Source: BMC Genomics. 2017 Aug 14;18:615. doi: 10.1186/s12864-017-3994-x (PMC5556373; doi:10.1186/s12864-017-3994-x)
Supplement: Supplementary file 1 — Table 1: Number of 100 bp paired end reads from RNA Sequencing of L929 and PaKiT03 cells and the subsequent number of annotated transcripts with a ≥ 2-fold change in any direction. (XLSX 10 kb) [file 12864_2017_3994_MOESM1_ESM.xlsx]

## Sheet: Sheet1
Cell line	Sample ID	Time point	Replicate	Paired reads	Mapped pairs	De novo assembed transcripts	Open reading frames	Transcripts annotated (BLASTx)	Transcripts annotated (≥2 fold)
L929	1	0 hpi	1	22622708	21731027	222549	138878	28033	3624
	2	0 hpi	2	17152780	16461339
	3	0 hpi	3	24505882	23502623
	4	8 hpi	1	24937818	23933582
	5	8 hpi	2	22457884	21535122
	6	8 hpi	3	23868364	22911952
	7	24 hpi	1	24236506	23143461
	8	24 hpi	2	22052228	21059683
	9	24 hpi	3	22477492	21493804
PaKiT03	10	0 hpi	1	23281688	22451644	368115	234302	55855	3091
	11	0 hpi	2	22561240	21758297
	12	0 hpi	3	21492822	20678415
	13	8 hpi	1	23318206	22485267
	14	8 hpi	2	29656368	27015703
	15	8 hpi	3	23267110	22451320
	16	24 hpi	1	22835114	21890084
	17	24 hpi	2	22895890	21939890
	18	24 hpi	3	22783324	21933987
