# Supplementary material for: Proteomics informed by transcriptomics for characterising differential cellular susceptibility to Nelson Bay orthoreovirus infection
Source: BMC Genomics. 2017 Aug 14;18:615. doi: 10.1186/s12864-017-3994-x (PMC5556373; doi:10.1186/s12864-017-3994-x)
Supplement: Supplementary file 3 — Primer sequences used in PaKiT03 and L929 for Real-time PCR (XLSX 9 kb) [file 12864_2017_3994_MOESM3_ESM.xlsx]

## Sheet: Sheet1
Gene	Primer sequence 5’-3’	Primer sequence 3’-5’
Gapdh – L929 (mouse)	AAAGGGTCATCATCTCCGC	CATGAGCCCTTCCACAATG
Cxcl10 – L929 (mouse)	AAGTGCTGCCGTCATTTTCT	CAATGATCTCAACACGTGGG
Cxcl11 – L929 (mouse)	AGTAACGGCTGCGACAAAGT	GCATGTTCCAAGACAGCAGA
Ifit1 – L929 (mouse)	CTCAGAGCAGGTCCAGTTCC	ATCTCAGCACACTCCAGCCT
Ifit3 – L929 (mouse)	AACATGCCCAGAGAGGTGTC	CTTAGCAGTGGAGGCGTAGG
Ccl17 – L929 (mouse)	AGTGGAGTGTTCCAGGGATG	CTGGTCACAGGCCGTTTTAT
Ifnar1 – L929 (mouse)	GAACAAAAGACGAGGCGAAG	CCCTTCCTCTGCTCTGACAC
Gapdh – PaKiT03 (bat)	CTCCTGCACCACCAACTGCT	GTAGTGACGGTGGGTCTTCTG
Cxcl10 – PaKiT03 (bat)	GAACTTCACGCTGTGTCTGC	TCTTTTTCATCGTGGCAATG
Cxcl11 – PaKiT03 (bat)	GCCCTGGAGTAAAAGCAGTG	ATGTTCGCTTGCTTCGATCT
Ifit1 – PaKiT03 (bat)	CGATCACCATGTTTCGTCTG	CGACGACATTTTGGTCAGTG
Ifit3 – PaKiT03 (bat)	GACTCACTGTGTGGCTCCAA	TCTTCCGGTCCCTAGATCCT
Ccl17 – PaKiT03 (bat)	GGACTGTACCAAGGAAGCCA	TCATCCAGGGAGAAATCAGG
