# Supplementary material for: Proteomics informed by transcriptomics for characterising differential cellular susceptibility to Nelson Bay orthoreovirus infection
Source: BMC Genomics. 2017 Aug 14;18:615. doi: 10.1186/s12864-017-3994-x (PMC5556373; doi:10.1186/s12864-017-3994-x)
Supplement: Supplementary file 4 — Transcripts with an adjusted p-value ≤0.05 and significantly differentially expressed in PaKiT03 cells as determined by Deseq in R at 8 hpi and 24 hpi. Genes are annotated according to BLASTx. (XLSX 1715 kb) [file 12864_2017_3994_MOESM4_ESM.xlsx]

## Sheet: Sheet1
accession	gene name	trinity id	BLASTx	0 hr FPKM	8 hr FPKM	24 hr FPKM	8 hr Log(2)FC	24 hr Log(2)FC	8 hr padj	24 hr padj
Q86V21	AACS	comp94325_c0_seq1	RecName: Full=Acetoacetyl-CoA synthetase; AltName: Full=Acyl-CoA synthetase family member 1; AltName: Full=Protein sur-5 homolog [Homo sapiens]	0.001	19.5646	0.001	14.256	0	0.0179144	NA
P49588	AARS	comp71114_c0_seq1	RecName: Full=Alanine--tRNA ligase, cytoplasmic; AltName: Full=Alanyl-tRNA synthetase; Short=AlaRS; AltName: Full=Renal carcinoma antigen NY-REN-42 [Homo sapiens]	5858.87	5562.62	3591.19	-0.0748581	-0.706161	1	0.00150903
Q6ZMQ8	AATK	comp27803_c0_seq1	RecName: Full=Serine/threonine-protein kinase LMTK1; AltName: Full=Apoptosis-associated tyrosine kinase; Short=AATYK; AltName: Full=Brain apoptosis-associated tyrosine kinase; AltName: Full=CDK5-binding protein; AltName: Full=Lemur tyrosine kinase 1; AltName: Full=p35-binding protein; Short=p35BP [Homo sapiens]	0.001	31.0543	0.001	14.9225	0	0.00025663	NA
Q6ZMQ8	AATK	comp27803_c0_seq2	RecName: Full=Serine/threonine-protein kinase LMTK1; AltName: Full=Apoptosis-associated tyrosine kinase; Short=AATYK; AltName: Full=Brain apoptosis-associated tyrosine kinase; AltName: Full=CDK5-binding protein; AltName: Full=Lemur tyrosine kinase 1; AltName: Full=p35-binding protein; Short=p35BP [Homo sapiens]	0.001	54.3443	0.001	15.7298	0	3.86e-08	NA
Q6ZMQ8	AATK	comp39515_c0_seq1	RecName: Full=Serine/threonine-protein kinase LMTK1; AltName: Full=Apoptosis-associated tyrosine kinase; Short=AATYK; AltName: Full=Brain apoptosis-associated tyrosine kinase; AltName: Full=CDK5-binding protein; AltName: Full=Lemur tyrosine kinase 1; AltName: Full=p35-binding protein; Short=p35BP [Homo sapiens]	0.001	18.633	0.001	14.1856	0	0.0249868	NA
Q6ZMQ8	AATK	comp70821_c0_seq9	RecName: Full=Serine/threonine-protein kinase LMTK1; AltName: Full=Apoptosis-associated tyrosine kinase; Short=AATYK; AltName: Full=Brain apoptosis-associated tyrosine kinase; AltName: Full=CDK5-binding protein; AltName: Full=Lemur tyrosine kinase 1; AltName: Full=p35-binding protein; Short=p35BP [Homo sapiens]	0.662421	72.3553	0.001	6.77121	-9.3716	2.01e-09	1
Q6ZMQ8	AATK	comp70821_c0_seq2	RecName: Full=Serine/threonine-protein kinase LMTK1; AltName: Full=Apoptosis-associated tyrosine kinase; Short=AATYK; AltName: Full=Brain apoptosis-associated tyrosine kinase; AltName: Full=CDK5-binding protein; AltName: Full=Lemur tyrosine kinase 1; AltName: Full=p35-binding protein; Short=p35BP [Homo sapiens]	0.001	77.9449	0.001	16.2502	0	5.48e-12	NA
Q6ZMQ8	AATK	comp70821_c0_seq6	RecName: Full=Serine/threonine-protein kinase LMTK1; AltName: Full=Apoptosis-associated tyrosine kinase; Short=AATYK; AltName: Full=Brain apoptosis-associated tyrosine kinase; AltName: Full=CDK5-binding protein; AltName: Full=Lemur tyrosine kinase 1; AltName: Full=p35-binding protein; Short=p35BP [Homo sapiens]	0.001	64.2814	0.001	15.9721	0	9.17e-10	NA
Q6ZMQ8	AATK	comp80716_c0_seq1	RecName: Full=Serine/threonine-protein kinase LMTK1; AltName: Full=Apoptosis-associated tyrosine kinase; Short=AATYK; AltName: Full=Brain apoptosis-associated tyrosine kinase; AltName: Full=CDK5-binding protein; AltName: Full=Lemur tyrosine kinase 1; AltName: Full=p35-binding protein; Short=p35BP [Homo sapiens]	0.001	26.1229	0.001	14.673	0	0.0016207	NA
Q99758	ABCA3	comp75428_c0_seq2	RecName: Full=ATP-binding cassette sub-family A member 3; AltName: Full=ABC-C transporter; AltName: Full=ATP-binding cassette transporter 3; Short=ATP-binding cassette 3 [Homo sapiens]	0.648379	569.593	0.001	9.77888	-9.34069	9.36e-74	1
Q99758	ABCA3	comp75428_c0_seq6	RecName: Full=ATP-binding cassette sub-family A member 3; AltName: Full=ABC-C transporter; AltName: Full=ATP-binding cassette transporter 3; Short=ATP-binding cassette 3 [Homo sapiens]	1.94058	244.446	2.08645	6.97689	0.104562	1.92e-31	1
Q99758	ABCA3	comp75428_c0_seq5	RecName: Full=ATP-binding cassette sub-family A member 3; AltName: Full=ABC-C transporter; AltName: Full=ATP-binding cassette transporter 3; Short=ATP-binding cassette 3 [Homo sapiens]	27.5125	104.366	7.26541	1.92349	-1.92097	0.00646183	0.0774972
Q99758	ABCA3	comp75428_c0_seq1	RecName: Full=ATP-binding cassette sub-family A member 3; AltName: Full=ABC-C transporter; AltName: Full=ATP-binding cassette transporter 3; Short=ATP-binding cassette 3 [Homo sapiens]	116.387	72.3323	41.1566	-0.686223	-1.49974	1	0.0195657
Q8IZY2	ABCA7	comp79696_c0_seq1	RecName: Full=ATP-binding cassette sub-family A member 7; AltName: Full=ABCA-SSN; AltName: Full=Autoantigen SS-N; AltName: Full=Macrophage ABC transporter [Homo sapiens]	0.001	23.9121	0.001	14.5455	0	0.00362236	NA
O94911	ABCA8	comp74608_c0_seq14	RecName: Full=ATP-binding cassette sub-family A member 8 [Homo sapiens]	0.32469	26.3963	0.001	6.34513	-8.34292	0.00543333	1
O94911	ABCA8	comp74608_c0_seq8	RecName: Full=ATP-binding cassette sub-family A member 8 [Homo sapiens]	0.632633	36.7182	2.08645	5.85898	1.72161	0.000298174	1
O94911	ABCA8	comp74608_c0_seq9	RecName: Full=ATP-binding cassette sub-family A member 8 [Homo sapiens]	0.647527	34.7807	0.001	5.7472	-9.3388	0.000847108	1
O94911	ABCA8	comp74608_c0_seq10	RecName: Full=ATP-binding cassette sub-family A member 8 [Homo sapiens]	0.648379	29.8493	0.001	5.52472	-9.34069	0.0042754	1
O94911	ABCA8	comp74608_c0_seq1	RecName: Full=ATP-binding cassette sub-family A member 8 [Homo sapiens]	0.001	63.6603	0.001	15.9581	0	1.16e-09	NA
O94911	ABCA8	comp74608_c0_seq13	RecName: Full=ATP-binding cassette sub-family A member 8 [Homo sapiens]	0.001	55.2759	0.001	15.7544	0	2.71e-08	NA
O94911	ABCA8	comp74608_c0_seq4	RecName: Full=ATP-binding cassette sub-family A member 8 [Homo sapiens]	0.001	20.1857	0.001	14.301	0	0.0143114	NA
P33527	ABCC1	comp36379_c0_seq1	RecName: Full=Multidrug resistance-associated protein 1; AltName: Full=ATP-binding cassette sub-family C member 1; AltName: Full=Leukotriene C(4) transporter; Short=LTC4 transporter [Homo sapiens]	0.001	59.6234	0.001	15.8636	0	5.31e-09	NA
O95255	ABCC6	comp1392_c1_seq1	RecName: Full=Multidrug resistance-associated protein 6; AltName: Full=ATP-binding cassette sub-family C member 6; AltName: Full=Anthracycline resistance-associated protein; AltName: Full=Multi-specific organic anion transporter E; Short=MOAT-E [Homo sapiens]	0.001	22.9805	0.001	14.4881	0	0.00511863	NA
O95255	ABCC6	comp64402_c0_seq1	RecName: Full=Multidrug resistance-associated protein 6; AltName: Full=ATP-binding cassette sub-family C member 6; AltName: Full=Anthracycline resistance-associated protein; AltName: Full=Multi-specific organic anion transporter E; Short=MOAT-E [Homo sapiens]	0.001	26.7069	0.001	14.7049	0	0.0012902	NA
O95255	ABCC6	comp50450_c0_seq1	RecName: Full=Multidrug resistance-associated protein 6; AltName: Full=ATP-binding cassette sub-family C member 6; AltName: Full=Anthracycline resistance-associated protein; AltName: Full=Multi-specific organic anion transporter E; Short=MOAT-E [Homo sapiens]	16.7616	67.585	18.4939	2.01155	0.141895	0.0275274	1
O14678	ABCD4	comp35448_c0_seq1	RecName: Full=ATP-binding cassette sub-family D member 4; AltName: Full=PMP70-related protein; Short=P70R; AltName: Full=Peroxisomal membrane protein 1-like; Short=PXMP1-L; AltName: Full=Peroxisomal membrane protein 69; Short=PMP69 [Homo sapiens]	0.001	18.3225	0.001	14.1613	0	0.0279543	NA
P45844	ABCG1	comp76308_c2_seq1	RecName: Full=ATP-binding cassette sub-family G member 1; AltName: Full=ATP-binding cassette transporter 8; AltName: Full=White protein homolog [Homo sapiens]	537.831	454.71	895.157	-0.242204	0.734989	1	0.0212331
Q64343	Abcg1	comp76308_c2_seq3	RecName: Full=ATP-binding cassette sub-family G member 1; AltName: Full=ATP-binding cassette transporter 8; AltName: Full=White protein homolog [Mus musculus]	474.448	421.181	792.991	-0.17181	0.741053	1	0.0255802
Q4R766	ABHD12	comp40238_c0_seq1	RecName: Full=Monoacylglycerol lipase ABHD12; AltName: Full=2-arachidonoylglycerol hydrolase; AltName: Full=Abhydrolase domain-containing protein 12 [Macaca fascicularis]	0.001	29.8122	0.001	14.8636	0	0.000407852	NA
Q5ZJX1	ABHD17C	comp83274_c0_seq1	RecName: Full=Alpha/beta hydrolase domain-containing protein 17C [Gallus gallus]	0.331711	29.8308	0.001	6.49073	-8.37378	0.00166338	1
Q8VD66	Abhd4	comp67848_c0_seq1	RecName: Full=Abhydrolase domain-containing protein 4; AltName: Full=Alpha/beta-hydrolase 4; AltName: Full=Lyso-N-acylphosphatidylethanolamine lipase [Mus musculus]	3428.46	2388.75	1561.01	-0.521301	-1.13508	0.0701983	7.29e-09
Q8WTS1	ABHD5	comp71101_c0_seq1	RecName: Full=1-acylglycerol-3-phosphate O-acyltransferase ABHD5; AltName: Full=Abhydrolase domain-containing protein 5; AltName: Full=Lipid droplet-binding protein CGI-58 [Homo sapiens]	2503.2	1999.62	1172.34	-0.324044	-1.09438	0.991913	7.01e-08
Q969K4	ABTB1	comp72032_c1_seq1	RecName: Full=Ankyrin repeat and BTB/POZ domain-containing protein 1; AltName: Full=Elongation factor 1A-binding protein [Homo sapiens]	0.001	44.4073	0.001	15.4385	0	1.65e-06	NA
Q969K4	ABTB1	comp72032_c1_seq30	RecName: Full=Ankyrin repeat and BTB/POZ domain-containing protein 1; AltName: Full=Elongation factor 1A-binding protein [Homo sapiens]	0.001	27.949	0.665251	14.7705	9.37775	0.000696985	1
Q969K4	ABTB1	comp72032_c1_seq31	RecName: Full=Ankyrin repeat and BTB/POZ domain-containing protein 1; AltName: Full=Elongation factor 1A-binding protein [Homo sapiens]	0.001	22.6699	0.361164	14.4685	8.49651	0.00528012	1
Q969K4	ABTB1	comp72032_c1_seq37	RecName: Full=Ankyrin repeat and BTB/POZ domain-containing protein 1; AltName: Full=Elongation factor 1A-binding protein [Homo sapiens]	0.001	23.9121	0.001	14.5455	0	0.00362236	NA
Q8N961	ABTB2	comp70799_c0_seq1	RecName: Full=Ankyrin repeat and BTB/POZ domain-containing protein 2 [Homo sapiens]	41.0491	35.8665	144.945	-0.194716	1.82009	1	0.00130926
P09110	ACAA1	comp79440_c0_seq1	RecName: Full=3-ketoacyl-CoA thiolase, peroxisomal; AltName: Full=Acetyl-CoA acyltransferase; AltName: Full=Beta-ketothiolase; AltName: Full=Peroxisomal 3-oxoacyl-CoA thiolase; Flags: Precursor [Homo sapiens]	0.001	43.7862	0.001	15.4182	0	2.09e-06	NA
P42765	ACAA2	comp84104_c0_seq1	RecName: Full=3-ketoacyl-CoA thiolase, mitochondrial; AltName: Full=Acetyl-CoA acyltransferase; AltName: Full=Beta-ketothiolase; AltName: Full=Mitochondrial 3-oxoacyl-CoA thiolase; AltName: Full=T1 [Homo sapiens]	0.001	19.2541	0.001	14.2329	0	0.01999	NA
P42765	ACAA2	comp43151_c0_seq1	RecName: Full=3-ketoacyl-CoA thiolase, mitochondrial; AltName: Full=Acetyl-CoA acyltransferase; AltName: Full=Beta-ketothiolase; AltName: Full=Mitochondrial 3-oxoacyl-CoA thiolase; AltName: Full=T1 [Homo sapiens]	2619.56	2402.47	1492.61	-0.124805	-0.811493	1	0.000263324
Q6JQN1	ACAD10	comp34520_c0_seq1	RecName: Full=Acyl-CoA dehydrogenase family member 10; Short=ACAD-10 [Homo sapiens]	0.001	20.1857	0.001	14.301	0	0.0143114	NA
Q9H845	ACAD9	comp86868_c0_seq1	RecName: Full=Acyl-CoA dehydrogenase family member 9, mitochondrial; Short=ACAD-9; Flags: Precursor [Homo sapiens]	0.001	24.5331	0.001	14.5824	0	0.00287843	NA
P28330	ACADL	comp79805_c0_seq1	RecName: Full=Long-chain specific acyl-CoA dehydrogenase, mitochondrial; Short=LCAD; Flags: Precursor [Homo sapiens]	0.331711	55.2759	0.001	7.38058	-8.37378	1.93e-07	1
P11310	ACADM	comp86945_c0_seq1	RecName: Full=Medium-chain specific acyl-CoA dehydrogenase, mitochondrial; Short=MCAD; Flags: Precursor [Homo sapiens]	0.001	58.0707	0.001	15.8255	0	9.45e-09	NA
P16219	ACADS	comp36865_c0_seq1	RecName: Full=Short-chain specific acyl-CoA dehydrogenase, mitochondrial; Short=SCAD; AltName: Full=Butyryl-CoA dehydrogenase; Flags: Precursor [Homo sapiens]	0.001	20.4962	0.001	14.3231	0	0.0127587	NA
P49748	ACADVL	comp49198_c0_seq2	RecName: Full=Very long-chain specific acyl-CoA dehydrogenase, mitochondrial; Short=VLCAD; Flags: Precursor [Homo sapiens]	0.001	25.4647	0.001	14.6362	0	0.00203498	NA
P24752	ACAT1	comp78849_c0_seq1	RecName: Full=Acetyl-CoA acetyltransferase, mitochondrial; AltName: Full=Acetoacetyl-CoA thiolase; AltName: Full=T2; Flags: Precursor [Homo sapiens]	0.001	17.0803	0.001	14.06	0	0.043546	NA
Q96QU6	ACCS	comp28399_c0_seq1	RecName: Full=1-aminocyclopropane-1-carboxylate synthase-like protein 1; Short=ACC synthase-like protein 1 [Homo sapiens]	0.001	17.3909	0.001	14.086	0	0.0390065	NA
Q96QU6	ACCS	comp28399_c1_seq1	RecName: Full=1-aminocyclopropane-1-carboxylate synthase-like protein 1; Short=ACC synthase-like protein 1 [Homo sapiens]	0.001	37.8861	0.665251	15.2094	9.37775	1.67e-05	1
Q96QU6	ACCS	comp44177_c0_seq2	RecName: Full=1-aminocyclopropane-1-carboxylate synthase-like protein 1; Short=ACC synthase-like protein 1 [Homo sapiens]	0.001	17.0803	0.001	14.06	0	0.043546	NA
O62763	ACHE	comp70634_c0_seq2	RecName: Full=Acetylcholinesterase; Short=AChE; Flags: Precursor [Felis catus]	24.8583	26.3297	90.4396	0.0829668	1.86323	1	0.0191555
O62763	ACHE	comp70634_c0_seq4	RecName: Full=Acetylcholinesterase; Short=AChE; Flags: Precursor [Felis catus]	25.5486	18.5627	88.4457	-0.460839	1.79155	1	0.0387017
Q9NPB9	ACKR4	comp68922_c0_seq1	RecName: Full=Atypical chemokine receptor 4; AltName: Full=C-C chemokine receptor type 11; Short=C-C CKR-11; Short=CC-CKR-11; Short=CCR-11; AltName: Full=CC chemokine receptor-like 1; Short=CCRL1; AltName: Full=CCX CKR [Homo sapiens]	1.32384	37.6422	2.40885	4.82955	0.863612	0.00101234	1
Q91V92	Acly	comp62140_c0_seq1	RecName: Full=ATP-citrate synthase; AltName: Full=ATP-citrate (pro-S-)-lyase; AltName: Full=Citrate cleavage enzyme [Mus musculus]	10588.9	7443.54	5740.77	-0.508497	-0.883241	0.0552442	5.58e-06
P53396	ACLY	comp62140_c0_seq2	RecName: Full=ATP-citrate synthase; AltName: Full=ATP-citrate (pro-S-)-lyase; Short=ACL; AltName: Full=Citrate cleavage enzyme [Homo sapiens]	10513.6	7533.52	5617.7	-0.480867	-0.904211	0.0906336	2.73e-06
Q99798	ACO2	comp31736_c0_seq1	RecName: Full=Aconitate hydratase, mitochondrial; Short=Aconitase; AltName: Full=Citrate hydro-lyase; Flags: Precursor [Homo sapiens]	0.001	45.9599	0.001	15.4881	0	9.19e-07	NA
Q9ER34	Aco2	comp33845_c0_seq1	RecName: Full=Aconitate hydratase, mitochondrial; Short=Aconitase; AltName: Full=Citrate hydro-lyase; Flags: Precursor [Rattus norvegicus]	0.001	25.4647	0.001	14.6362	0	0.00203498	NA
Q99798	ACO2	comp36127_c0_seq1	RecName: Full=Aconitate hydratase, mitochondrial; Short=Aconitase; AltName: Full=Citrate hydro-lyase; Flags: Precursor [Homo sapiens]	0.001	21.4278	0.001	14.3872	0	0.00908318	NA
Q9ER34	Aco2	comp48559_c0_seq3	RecName: Full=Aconitate hydratase, mitochondrial; Short=Aconitase; AltName: Full=Citrate hydro-lyase; Flags: Precursor [Rattus norvegicus]	0.001	18.0119	0.001	14.1367	0	0.0311607	NA
P49753	ACOT2	comp89824_c0_seq1	RecName: Full=Acyl-coenzyme A thioesterase 2, mitochondrial; Short=Acyl-CoA thioesterase 2; AltName: Full=Acyl-coenzyme A thioester hydrolase 2a; AltName: Full=CTE-Ia; AltName: Full=Long-chain acyl-CoA thioesterase 2; AltName: Full=ZAP128; Flags: Precursor [Homo sapiens]	1.30193	30.4333	0.001	4.54693	-10.3464	0.0129381	1
Q9Y305	ACOT9	comp80294_c0_seq1	RecName: Full=Acyl-coenzyme A thioesterase 9, mitochondrial; Short=Acyl-CoA thioesterase 9; AltName: Full=Acyl-CoA thioester hydrolase 9; Flags: Precursor [Homo sapiens]	0.001	29.1911	0.001	14.8332	0	0.000513379	NA
Q99424	ACOX2	comp74003_c0_seq4	RecName: Full=Peroxisomal acyl-coenzyme A oxidase 2; AltName: Full=3-alpha,7-alpha,12-alpha-trihydroxy-5-beta-cholestanoyl-CoA 24-hydroxylase; AltName: Full=3-alpha,7-alpha,12-alpha-trihydroxy-5-beta-cholestanoyl-CoA oxidase; AltName: Full=Trihydroxycoprostanoyl-CoA oxidase; Short=THCA-CoA oxidase; Short=THCCox [Homo sapiens]	0.001	34.1597	0.001	15.06	0	8.01e-05	NA
Q9NUZ1	ACOXL	comp110700_c0_seq1	RecName: Full=Acyl-coenzyme A oxidase-like protein; Short=Acyl-CoA oxidase-like protein [Homo sapiens]	0.001	24.8437	0.001	14.6006	0	0.00256231	NA
Q5REM7	ACP1	comp27435_c0_seq2	RecName: Full=Low molecular weight phosphotyrosine protein phosphatase; Short=LMW-PTP; Short=LMW-PTPase; AltName: Full=Low molecular weight cytosolic acid phosphatase [Pongo abelii]	0.001	22.6699	0.001	14.4685	0	0.00573984	NA
P13686	ACP5	comp37748_c0_seq1	RecName: Full=Tartrate-resistant acid phosphatase type 5; Short=TR-AP; AltName: Full=Tartrate-resistant acid ATPase; Short=TrATPase; AltName: Full=Type 5 acid phosphatase; Flags: Precursor [Homo sapiens]	0.001	31.6754	0.001	14.9511	0	0.00020403	NA
Q96CM8	ACSF2	comp65766_c0_seq1	RecName: Full=Acyl-CoA synthetase family member 2, mitochondrial; Flags: Precursor [Homo sapiens]	0.001	37.9046	0.001	15.2101	0	1.95e-05	NA
Q96CM8	ACSF2	comp65766_c0_seq2	RecName: Full=Acyl-CoA synthetase family member 2, mitochondrial; Flags: Precursor [Homo sapiens]	0.001	44.4073	0.001	15.4385	0	1.65e-06	NA
Q96CM8	ACSF2	comp65766_c0_seq5	RecName: Full=Acyl-CoA synthetase family member 2, mitochondrial; Flags: Precursor [Homo sapiens]	0.001	29.5017	0.001	14.8485	0	0.000456646	NA
Q96CM8	ACSF2	comp65766_c0_seq6	RecName: Full=Acyl-CoA synthetase family member 2, mitochondrial; Flags: Precursor [Homo sapiens]	0.001	25.1542	0.001	14.6185	0	0.00228708	NA
Q96CM8	ACSF2	comp65766_c0_seq7	RecName: Full=Acyl-CoA synthetase family member 2, mitochondrial; Flags: Precursor [Homo sapiens]	0.001	34.7807	0.361164	15.086	8.49651	5.81e-05	1
Q96CM8	ACSF2	comp65766_c0_seq9	RecName: Full=Acyl-CoA synthetase family member 2, mitochondrial; Flags: Precursor [Homo sapiens]	0.001	48.1337	0.001	15.5548	0	4.04e-07	NA
P33121	ACSL1	comp72962_c0_seq2	RecName: Full=Long-chain-fatty-acid--CoA ligase 1; AltName: Full=Acyl-CoA synthetase 1; Short=ACS1; AltName: Full=Long-chain acyl-CoA synthetase 1; Short=LACS 1; AltName: Full=Long-chain acyl-CoA synthetase 2; Short=LACS 2; AltName: Full=Long-chain fatty acid-CoA ligase 2; AltName: Full=Palmitoyl-CoA ligase 1; AltName: Full=Palmitoyl-CoA ligase 2 [Homo sapiens]	1.3098	70.9126	2.33332	5.75862	0.833034	2.27e-08	1
Q9ULC5	ACSL5	comp40214_c1_seq1	RecName: Full=Long-chain-fatty-acid--CoA ligase 5; AltName: Full=Long-chain acyl-CoA synthetase 5; Short=LACS 5 [Homo sapiens]	0.001	33.2281	0.001	15.0201	0	0.000113814	NA
Q9NUB1	ACSS1	comp51476_c0_seq1	RecName: Full=Acetyl-coenzyme A synthetase 2-like, mitochondrial; AltName: Full=Acetate--CoA ligase 2; AltName: Full=Acetyl-CoA synthetase 2; Short=AceCS2; AltName: Full=Acyl-CoA synthetase short-chain family member 1; Flags: Precursor [Homo sapiens]	0.001	125.146	0.001	16.9333	0	1.58e-19	NA
P10982	ACT1	comp77171_c0_seq1	RecName: Full=Actin-1, partial [Absidia glauca]	0.32469	191.911	0.001	9.20716	-8.34292	2.45e-28	1
P62738	Acta2	comp61772_c0_seq1	RecName: Full=Actin, aortic smooth muscle; AltName: Full=Alpha-actin-2; Flags: Precursor [Rattus norvegicus]<>RecName: Full=Actin, aortic smooth muscle; AltName: Full=Alpha-actin-2; AltName: Full=Cell growth-inhibiting gene 46 protein; Flags: Precursor [Homo sapiens]<>RecName: Full=Actin, aortic smooth muscle; AltName: Full=Alpha-actin-2; Flags: Precursor [Mus musculus]<>RecName: Full=Actin, aort…	779.247	1230.23	728.45	0.65878	-0.0972514	0.0216662	1
Q9JI91	Actn2	comp61176_c0_seq2	RecName: Full=Alpha-actinin-2; AltName: Full=Alpha-actinin skeletal muscle isoform 2; AltName: Full=F-actin cross-linking protein [Mus musculus]	49.1277	32.5363	10.658	-0.594488	-2.20461	1	0.0387814
P35609	ACTN2	comp61176_c1_seq1	RecName: Full=Alpha-actinin-2; AltName: Full=Alpha-actinin skeletal muscle isoform 2; AltName: Full=F-actin cross-linking protein [Homo sapiens]	215.763	199.394	85.388	-0.113824	-1.33734	1	0.000991348
O43707	ACTN4	comp29214_c0_seq1	RecName: Full=Alpha-actinin-4; AltName: Full=F-actin cross-linking protein; AltName: Full=Non-muscle alpha-actinin 4 [Homo sapiens]	0.001	25.1542	0.001	14.6185	0	0.00228708	NA
O43707	ACTN4	comp78024_c0_seq1	RecName: Full=Alpha-actinin-4; AltName: Full=F-actin cross-linking protein; AltName: Full=Non-muscle alpha-actinin 4 [Homo sapiens]	0.316816	34.4888	0.001	6.76634	-8.3075	0.000332168	1
A4IFE3	ACTR1B	comp81171_c0_seq1	RecName: Full=Beta-centractin; AltName: Full=Actin-related protein 1B; Short=ARP1B [Bos taurus]	0.001	54.3443	0.001	15.7298	0	3.86e-08	NA
D2I1E3	ACTR8	comp75808_c0_seq7	RecName: Full=Actin-related protein 8 [Ailuropoda melanoleuca]	554.783	432.847	265.224	-0.358068	-1.06471	1	0.00023131
Q03154	ACY1	comp87021_c0_seq1	RecName: Full=Aminoacylase-1; Short=ACY-1; AltName: Full=N-acyl-L-amino-acid amidohydrolase [Homo sapiens]	0.001	17.3909	0.001	14.086	0	0.0390065	NA
O43184	ADAM12	comp76656_c0_seq1	RecName: Full=Disintegrin and metalloproteinase domain-containing protein 12; Short=ADAM 12; AltName: Full=Meltrin-alpha; Flags: Precursor [Homo sapiens]	282.203	841.137	704.13	1.57561	1.31911	9.51e-12	7.01e-08
Q13444	ADAM15	comp54600_c1_seq1	RecName: Full=Disintegrin and metalloproteinase domain-containing protein 15; Short=ADAM 15; AltName: Full=Metalloprotease RGD disintegrin protein; AltName: Full=Metalloproteinase-like, disintegrin-like, and cysteine-rich protein 15; Short=MDC-15; AltName: Full=Metargidin; Flags: Precursor [Homo sapiens]	0.632633	27.6385	0.001	5.44917	-9.30522	0.00873713	1
Q9H013	ADAM19	comp75747_c0_seq1	RecName: Full=Disintegrin and metalloproteinase domain-containing protein 19; Short=ADAM 19; AltName: Full=Meltrin-beta; AltName: Full=Metalloprotease and disintegrin dendritic antigen marker; Short=MADDAM; Flags: Precursor [Homo sapiens]	1237.48	1907.49	2464.06	0.624268	0.993633	0.0143754	2.66e-06
Q9H013	ADAM19	comp75747_c1_seq1	RecName: Full=Disintegrin and metalloproteinase domain-containing protein 19; Short=ADAM 19; AltName: Full=Meltrin-beta; AltName: Full=Metalloprotease and disintegrin dendritic antigen marker; Short=MADDAM; Flags: Precursor [Homo sapiens]	205.427	360.717	431.402	0.812243	1.07041	0.0277192	0.000911427
P97857	Adamts1	comp74578_c1_seq1	RecName: Full=A disintegrin and metalloproteinase with thrombospondin motifs 1; Short=ADAM-TS 1; Short=ADAM-TS1; Short=ADAMTS-1; Flags: Precursor [Mus musculus]	1348.32	2211.36	2816.61	0.713773	1.0628	0.00194214	1.75e-07
Q8TE58	ADAMTS15	comp73151_c0_seq1	RecName: Full=A disintegrin and metalloproteinase with thrombospondin motifs 15; Short=ADAM-TS 15; Short=ADAM-TS15; Short=ADAMTS-15; Flags: Precursor [Homo sapiens]	107.737	121.481	265.549	0.173213	1.30146	1	0.00162898
Q9UNA0	ADAMTS5	comp61690_c0_seq1	RecName: Full=A disintegrin and metalloproteinase with thrombospondin motifs 5; Short=ADAM-TS 5; Short=ADAM-TS5; Short=ADAMTS-5; AltName: Full=A disintegrin and metalloproteinase with thrombospondin motifs 11; Short=ADAM-TS 11; Short=ADAMTS-11; AltName: Full=ADMP-2; AltName: Full=Aggrecanase-2; Flags: Precursor [Homo sapiens]	19.407	31.5008	88.7405	0.698811	2.19301	1	0.00306406
Q9UKP5	ADAMTS6	comp74017_c0_seq1	RecName: Full=A disintegrin and metalloproteinase with thrombospondin motifs 6; Short=ADAM-TS 6; Short=ADAM-TS6; Short=ADAMTS-6; Flags: Precursor [Homo sapiens]	5.76187	23.3493	39.4293	2.01877	2.77466	0.264249	0.0262147
Q9UKP5	ADAMTS6	comp74017_c0_seq12	RecName: Full=A disintegrin and metalloproteinase with thrombospondin motifs 6; Short=ADAM-TS 6; Short=ADAM-TS6; Short=ADAMTS-6; Flags: Precursor [Homo sapiens]	10.0488	22.1387	49.7767	1.13955	2.30845	1	0.0457944
Q9UKP5	ADAMTS6	comp74017_c0_seq14	RecName: Full=A disintegrin and metalloproteinase with thrombospondin motifs 6; Short=ADAM-TS 6; Short=ADAM-TS6; Short=ADAMTS-6; Flags: Precursor [Homo sapiens]	6.43904	18.204	45.6331	1.49934	2.82516	0.913386	0.0162816
Q9UKP5	ADAMTS6	comp74017_c0_seq2	RecName: Full=A disintegrin and metalloproteinase with thrombospondin motifs 6; Short=ADAM-TS 6; Short=ADAM-TS6; Short=ADAMTS-6; Flags: Precursor [Homo sapiens]	6.16003	18.474	49.8325	1.58449	3.01608	0.69753	0.0045945
Q9UKP5	ADAMTS6	comp74017_c0_seq5	RecName: Full=A disintegrin and metalloproteinase with thrombospondin motifs 6; Short=ADAM-TS 6; Short=ADAM-TS6; Short=ADAMTS-6; Flags: Precursor [Homo sapiens]	7.75486	19.5679	43.9214	1.33531	2.50175	1	0.0438555
Q9P2N4	ADAMTS9	comp73406_c0_seq1	RecName: Full=A disintegrin and metalloproteinase with thrombospondin motifs 9; Short=ADAM-TS 9; Short=ADAM-TS9; Short=ADAMTS-9; Flags: Precursor [Homo sapiens]	1218.82	1956.08	1822.27	0.682483	0.580257	0.00568115	0.0634322
Q9P2N4	ADAMTS9	comp73406_c0_seq2	RecName: Full=A disintegrin and metalloproteinase with thrombospondin motifs 9; Short=ADAM-TS 9; Short=ADAM-TS9; Short=ADAMTS-9; Flags: Precursor [Homo sapiens]	774.208	1308.29	1220.44	0.756883	0.656611	0.00256231	0.0304212
Q9P2N4	ADAMTS9	comp73406_c0_seq3	RecName: Full=A disintegrin and metalloproteinase with thrombospondin motifs 9; Short=ADAM-TS 9; Short=ADAM-TS9; Short=ADAMTS-9; Flags: Precursor [Homo sapiens]	1109.3	1764.76	1623.66	0.669824	0.549606	0.00835934	0.10721
Q8N6G6	ADAMTSL1	comp74312_c0_seq2	RecName: Full=ADAMTS-like protein 1; Short=ADAMTSL-1; AltName: Full=Punctin-1; Flags: Precursor [Homo sapiens]	51.4651	116.378	153.1	1.17716	1.57281	0.045994	0.00152964
Q8N6G6	ADAMTSL1	comp74312_c0_seq3	RecName: Full=ADAMTS-like protein 1; Short=ADAMTSL-1; AltName: Full=Punctin-1; Flags: Precursor [Homo sapiens]	61.0238	114.164	154.004	0.903663	1.33552	0.280346	0.0132035
P82987	ADAMTSL3	comp75512_c0_seq2	RecName: Full=ADAMTS-like protein 3; Short=ADAMTSL-3; AltName: Full=Punctin-2; Flags: Precursor [Homo sapiens]	82.0974	51.3365	24.0408	-0.677352	-1.77185	1	0.0221956
P55265	ADAR	comp75525_c0_seq2	RecName: Full=Double-stranded RNA-specific adenosine deaminase; Short=DRADA; AltName: Full=136 kDa double-stranded RNA-binding protein; Short=p136; AltName: Full=Interferon-inducible protein 4; Short=IFI-4; AltName: Full=K88DSRBP [Homo sapiens]	347.965	536.866	2008.41	0.625621	2.52904	0.0444209	2.75e-34
P55265	ADAR	comp75525_c0_seq3	RecName: Full=Double-stranded RNA-specific adenosine deaminase; Short=DRADA; AltName: Full=136 kDa double-stranded RNA-binding protein; Short=p136; AltName: Full=Interferon-inducible protein 4; Short=IFI-4; AltName: Full=K88DSRBP [Homo sapiens]	385.558	594.452	1991.46	0.624614	2.3688	0.0417073	7.9e-31
P55265	ADAR	comp95851_c0_seq1	RecName: Full=Double-stranded RNA-specific adenosine deaminase; Short=DRADA; AltName: Full=136 kDa double-stranded RNA-binding protein; Short=p136; AltName: Full=Interferon-inducible protein 4; Short=IFI-4; AltName: Full=K88DSRBP [Homo sapiens]	0.001	17.3909	0.001	14.086	0	0.0390065	NA
P55265	ADAR	comp75525_c0_seq1	RecName: Full=Double-stranded RNA-specific adenosine deaminase; Short=DRADA; AltName: Full=136 kDa double-stranded RNA-binding protein; Short=p136; AltName: Full=Interferon-inducible protein 4; Short=IFI-4; AltName: Full=K88DSRBP [Homo sapiens]	326.066	497.838	1832.43	0.610513	2.49052	0.0646812	1.5e-32
P55265	ADAR	comp75525_c0_seq4	RecName: Full=Double-stranded RNA-specific adenosine deaminase; Short=DRADA; AltName: Full=136 kDa double-stranded RNA-binding protein; Short=p136; AltName: Full=Interferon-inducible protein 4; Short=IFI-4; AltName: Full=K88DSRBP [Homo sapiens]	339.524	509.787	1889.78	0.586381	2.47663	0.0821655	1.36e-32
Q29627	ADCYAP1R1	comp74973_c0_seq1	RecName: Full=Pituitary adenylate cyclase-activating polypeptide type I receptor; Short=PACAP type I receptor; Short=PACAP-R-1; Short=PACAP-R1; Flags: Precursor [Bos taurus]	515.871	397.073	263.372	-0.377606	-0.96991	1	0.00186807
P32215	Adcyap1r1	comp74973_c0_seq10	RecName: Full=Pituitary adenylate cyclase-activating polypeptide type I receptor; Short=PACAP type I receptor; Short=PACAP-R-1; Short=PACAP-R1; Flags: Precursor [Rattus norvegicus]	165.955	144.872	69.9509	-0.196011	-1.24638	1	0.013735
Q29627	ADCYAP1R1	comp74973_c0_seq13	RecName: Full=Pituitary adenylate cyclase-activating polypeptide type I receptor; Short=PACAP type I receptor; Short=PACAP-R-1; Short=PACAP-R1; Flags: Precursor [Bos taurus]	470.116	369.05	236.596	-0.349201	-0.990594	1	0.00226529
Q29627	ADCYAP1R1	comp74973_c0_seq15	RecName: Full=Pituitary adenylate cyclase-activating polypeptide type I receptor; Short=PACAP type I receptor; Short=PACAP-R-1; Short=PACAP-R1; Flags: Precursor [Bos taurus]	487.549	364.006	263.681	-0.421584	-0.886755	1	0.00885358
Q29627	ADCYAP1R1	comp74973_c0_seq2	RecName: Full=Pituitary adenylate cyclase-activating polypeptide type I receptor; Short=PACAP type I receptor; Short=PACAP-R-1; Short=PACAP-R1; Flags: Precursor [Bos taurus]	472.27	378.718	236.775	-0.318489	-0.996097	1	0.00176712
Q29627	ADCYAP1R1	comp74973_c0_seq20	RecName: Full=Pituitary adenylate cyclase-activating polypeptide type I receptor; Short=PACAP type I receptor; Short=PACAP-R-1; Short=PACAP-R1; Flags: Precursor [Bos taurus]	279.01	198.656	132.44	-0.490043	-1.07498	1	0.00921688
Q29627	ADCYAP1R1	comp74973_c0_seq21	RecName: Full=Pituitary adenylate cyclase-activating polypeptide type I receptor; Short=PACAP type I receptor; Short=PACAP-R-1; Short=PACAP-R1; Flags: Precursor [Bos taurus]	513.348	406.542	240.404	-0.336534	-1.09448	1	0.000210395
Q29627	ADCYAP1R1	comp74973_c0_seq22	RecName: Full=Pituitary adenylate cyclase-activating polypeptide type I receptor; Short=PACAP type I receptor; Short=PACAP-R-1; Short=PACAP-R1; Flags: Precursor [Bos taurus]	471.667	373.823	263.654	-0.335412	-0.839122	1	0.0181038
Q29627	ADCYAP1R1	comp74973_c0_seq23	RecName: Full=Pituitary adenylate cyclase-activating polypeptide type I receptor; Short=PACAP type I receptor; Short=PACAP-R-1; Short=PACAP-R1; Flags: Precursor [Bos taurus]	469.05	333.744	243.158	-0.490999	-0.947846	0.651677	0.00483901
Q29627	ADCYAP1R1	comp74973_c0_seq28	RecName: Full=Pituitary adenylate cyclase-activating polypeptide type I receptor; Short=PACAP type I receptor; Short=PACAP-R-1; Short=PACAP-R1; Flags: Precursor [Bos taurus]	503.759	381.493	256.252	-0.401077	-0.975171	1	0.00199806
Q29627	ADCYAP1R1	comp74973_c0_seq3	RecName: Full=Pituitary adenylate cyclase-activating polypeptide type I receptor; Short=PACAP type I receptor; Short=PACAP-R-1; Short=PACAP-R1; Flags: Precursor [Bos taurus]	530.337	409.578	279.625	-0.37277	-0.923419	1	0.00362155
Q29627	ADCYAP1R1	comp74973_c0_seq32	RecName: Full=Pituitary adenylate cyclase-activating polypeptide type I receptor; Short=PACAP type I receptor; Short=PACAP-R-1; Short=PACAP-R1; Flags: Precursor [Bos taurus]	444.539	343.48	245.596	-0.372083	-0.856025	1	0.0192168
Q29627	ADCYAP1R1	comp74973_c0_seq34	RecName: Full=Pituitary adenylate cyclase-activating polypeptide type I receptor; Short=PACAP type I receptor; Short=PACAP-R-1; Short=PACAP-R1; Flags: Precursor [Bos taurus]	404.869	286.882	213.432	-0.496998	-0.923677	0.71331	0.0112153
Q29627	ADCYAP1R1	comp74973_c0_seq35	RecName: Full=Pituitary adenylate cyclase-activating polypeptide type I receptor; Short=PACAP type I receptor; Short=PACAP-R-1; Short=PACAP-R1; Flags: Precursor [Bos taurus]	471.037	362.078	250.539	-0.379542	-0.910804	1	0.00748214
Q29627	ADCYAP1R1	comp74973_c0_seq36	RecName: Full=Pituitary adenylate cyclase-activating polypeptide type I receptor; Short=PACAP type I receptor; Short=PACAP-R-1; Short=PACAP-R1; Flags: Precursor [Bos taurus]	465.451	355.334	229.844	-0.389454	-1.01797	1	0.00140398
Q29627	ADCYAP1R1	comp74973_c0_seq37	RecName: Full=Pituitary adenylate cyclase-activating polypeptide type I receptor; Short=PACAP type I receptor; Short=PACAP-R-1; Short=PACAP-R1; Flags: Precursor [Bos taurus]	531.402	389.869	276.556	-0.446813	-0.942233	0.807843	0.00250617
Q29627	ADCYAP1R1	comp74973_c0_seq4	RecName: Full=Pituitary adenylate cyclase-activating polypeptide type I receptor; Short=PACAP type I receptor; Short=PACAP-R-1; Short=PACAP-R1; Flags: Precursor [Bos taurus]	528.186	368.257	278.184	-0.520331	-0.925006	0.467933	0.00439326
Q29627	ADCYAP1R1	comp74973_c0_seq5	RecName: Full=Pituitary adenylate cyclase-activating polypeptide type I receptor; Short=PACAP type I receptor; Short=PACAP-R-1; Short=PACAP-R1; Flags: Precursor [Bos taurus]	520.53	388.926	298.719	-0.420487	-0.801191	0.991913	0.0246502
Q29627	ADCYAP1R1	comp74973_c0_seq6	RecName: Full=Pituitary adenylate cyclase-activating polypeptide type I receptor; Short=PACAP type I receptor; Short=PACAP-R-1; Short=PACAP-R1; Flags: Precursor [Bos taurus]	393.551	304.909	213.883	-0.368171	-0.87973	1	0.0208436
Q29627	ADCYAP1R1	comp74973_c0_seq8	RecName: Full=Pituitary adenylate cyclase-activating polypeptide type I receptor; Short=PACAP type I receptor; Short=PACAP-R-1; Short=PACAP-R1; Flags: Precursor [Bos taurus]	502.418	379.668	249.167	-0.404151	-1.01178	1	0.00110428
Q29627	ADCYAP1R1	comp74973_c0_seq9	RecName: Full=Pituitary adenylate cyclase-activating polypeptide type I receptor; Short=PACAP type I receptor; Short=PACAP-R-1; Short=PACAP-R1; Flags: Precursor [Bos taurus]	389.056	283.367	199.677	-0.457308	-0.962313	0.991913	0.00711601
P35611	ADD1	comp58064_c1_seq2	RecName: Full=Alpha-adducin; AltName: Full=Erythrocyte adducin subunit alpha [Homo sapiens]	0.001	36.0229	0.001	15.1366	0	3.97e-05	NA
Q9QYC0	Add1	comp71119_c0_seq1	RecName: Full=Alpha-adducin; AltName: Full=Erythrocyte adducin subunit alpha [Mus musculus]	2486.02	1947.13	1115.64	-0.352487	-1.15597	0.761688	8.23e-09
Q9QYC0	Add1	comp71119_c0_seq10	RecName: Full=Alpha-adducin; AltName: Full=Erythrocyte adducin subunit alpha [Mus musculus]	2245.28	1828.96	1068.82	-0.295878	-1.07089	1	2.37e-07
Q9QYC0	Add1	comp71119_c0_seq2	RecName: Full=Alpha-adducin; AltName: Full=Erythrocyte adducin subunit alpha [Mus musculus]	2449.86	2032.43	1181.51	-0.269492	-1.05207	1	3.17e-07
Q63028	Add1	comp71119_c0_seq3	RecName: Full=Alpha-adducin; AltName: Full=Erythrocyte adducin subunit alpha [Rattus norvegicus]	936.673	731.456	403.684	-0.356773	-1.21432	1	2.92e-07
Q63028	Add1	comp71119_c0_seq4	RecName: Full=Alpha-adducin; AltName: Full=Erythrocyte adducin subunit alpha [Rattus norvegicus]	2126.17	1688.98	1015.83	-0.332104	-1.0656	0.965537	2.77e-07
Q63028	Add1	comp71119_c0_seq5	RecName: Full=Alpha-adducin; AltName: Full=Erythrocyte adducin subunit alpha [Rattus norvegicus]	2042.73	1706.67	973.913	-0.259321	-1.06864	1	3.27e-07
Q63028	Add1	comp71119_c0_seq6	RecName: Full=Alpha-adducin; AltName: Full=Erythrocyte adducin subunit alpha [Rattus norvegicus]	2296.48	1849.62	1034.22	-0.312196	-1.15088	1	1.36e-08
Q63028	Add1	comp71119_c0_seq7	RecName: Full=Alpha-adducin; AltName: Full=Erythrocyte adducin subunit alpha [Rattus norvegicus]	2306.85	1890.36	1088.07	-0.287263	-1.08416	1	1.17e-07
Q63028	Add1	comp71119_c0_seq8	RecName: Full=Alpha-adducin; AltName: Full=Erythrocyte adducin subunit alpha [Rattus norvegicus]	896.258	737.312	415.119	-0.281638	-1.11039	1	5.7e-06
Q9QYC0	Add1	comp71119_c0_seq9	RecName: Full=Alpha-adducin; AltName: Full=Erythrocyte adducin subunit alpha [Mus musculus]	2234.05	1848.16	1078.54	-0.273568	-1.05058	1	4.1e-07
Q6QNK2	ADGRD1	comp41858_c0_seq1	RecName: Full=Probable G-protein coupled receptor 133; AltName: Full=G-protein coupled receptor PGR25; Flags: Precursor [Homo sapiens]	0.001	50.9285	0.001	15.6362	0	1.41e-07	NA
Q6QNK2	ADGRD1	comp41858_c0_seq2	RecName: Full=Probable G-protein coupled receptor 133; AltName: Full=G-protein coupled receptor PGR25; Flags: Precursor [Homo sapiens]	0.001	25.7753	0.001	14.6537	0	0.00181465	NA
Q6QNK2	ADGRD1	comp41858_c0_seq3	RecName: Full=Probable G-protein coupled receptor 133; AltName: Full=G-protein coupled receptor PGR25; Flags: Precursor [Homo sapiens]	0.001	27.6385	0.001	14.7544	0	0.000913381	NA
Q6QNK2	ADGRD1	comp7990_c0_seq1	RecName: Full=Probable G-protein coupled receptor 133; AltName: Full=G-protein coupled receptor PGR25; Flags: Precursor [Homo sapiens]	0.001	19.8751	0.001	14.2787	0	0.0160169	NA
Q8IZF2	ADGRF5	comp71586_c0_seq15	RecName: Full=Probable G-protein coupled receptor 116; Flags: Precursor [Homo sapiens]	0.648379	47.8231	0.001	6.20473	-9.34069	1.03e-05	1
Q8IZF2	ADGRF5	comp71586_c0_seq10	RecName: Full=Probable G-protein coupled receptor 116; Flags: Precursor [Homo sapiens]	0.001	32.6441	0.001	14.9945	0	0.000143308	NA
Q8IZF2	ADGRF5	comp71586_c0_seq11	RecName: Full=Probable G-protein coupled receptor 116; Flags: Precursor [Homo sapiens]	0.001	33.2281	0.001	15.0201	0	0.000113814	NA
Q8IZF2	ADGRF5	comp71586_c0_seq12	RecName: Full=Probable G-protein coupled receptor 116; Flags: Precursor [Homo sapiens]	0.001	33.5386	0.001	15.0335	0	0.000101182	NA
Q8IZF2	ADGRF5	comp71586_c0_seq14	RecName: Full=Probable G-protein coupled receptor 116; Flags: Precursor [Homo sapiens]	0.001	35.4018	0.001	15.1115	0	5.02e-05	NA
Q8IZF2	ADGRF5	comp71586_c0_seq16	RecName: Full=Probable G-protein coupled receptor 116; Flags: Precursor [Homo sapiens]	0.001	18.9435	0.001	14.2094	0	0.0223421	NA
Q8IZF2	ADGRF5	comp71586_c0_seq18	RecName: Full=Probable G-protein coupled receptor 116; Flags: Precursor [Homo sapiens]	0.001	45.6494	0.001	15.4783	0	1.03e-06	NA
Q8IZF2	ADGRF5	comp71586_c0_seq2	RecName: Full=Probable G-protein coupled receptor 116; Flags: Precursor [Homo sapiens]	0.001	31.0543	0.001	14.9225	0	0.00025663	NA
Q8IZF2	ADGRF5	comp71586_c0_seq21	RecName: Full=Probable G-protein coupled receptor 116; Flags: Precursor [Homo sapiens]	0.001	49.6863	0.001	15.6006	0	2.25e-07	NA
Q8IZF2	ADGRF5	comp71586_c0_seq24	RecName: Full=Probable G-protein coupled receptor 116; Flags: Precursor [Homo sapiens]	0.001	19.8751	0.001	14.2787	0	0.0160169	NA
Q8IZF2	ADGRF5	comp71586_c0_seq27	RecName: Full=Probable G-protein coupled receptor 116; Flags: Precursor [Homo sapiens]	0.001	24.5331	0.001	14.5824	0	0.00287843	NA
Q8IZF2	ADGRF5	comp71586_c0_seq28	RecName: Full=Probable G-protein coupled receptor 116; Flags: Precursor [Homo sapiens]	0.001	31.3649	0.001	14.9369	0	0.000229172	NA
Q8IZF2	ADGRF5	comp71586_c0_seq3	RecName: Full=Probable G-protein coupled receptor 116; Flags: Precursor [Homo sapiens]	0.001	34.4702	0.001	15.0731	0	7.13e-05	NA
Q8IZF2	ADGRF5	comp71586_c0_seq7	RecName: Full=Probable G-protein coupled receptor 116; Flags: Precursor [Homo sapiens]	0.001	19.8751	0.001	14.2787	0	0.0160169	NA
Q8IZF2	ADGRF5	comp71586_c0_seq8	RecName: Full=Probable G-protein coupled receptor 116; Flags: Precursor [Homo sapiens]	0.001	24.5331	0.001	14.5824	0	0.00287843	NA
Q8IZF2	ADGRF5	comp71586_c0_seq9	RecName: Full=Probable G-protein coupled receptor 116; Flags: Precursor [Homo sapiens]	0.001	25.4647	0.001	14.6362	0	0.00203498	NA
Q50DM8	ADGRG1	comp75280_c0_seq1	RecName: Full=G-protein coupled receptor 56; Contains: RecName: Full=GPR56 N-terminal fragment; Short=GPR56 NT; Short=GPR56(N); AltName: Full=GPR56 extracellular subunit; AltName: Full=GPR56 subunit alpha; Contains: RecName: Full=GPR56 C-terminal fragment; Short=GPR56 CT; Short=GPR56(C); AltName: Full=GPR56 seven-transmembrane subunit; Short=GPR56 7TM; AltName: Full=GPR56 subunit beta; Flags: Pre…	1947.41	2096.12	3731.6	0.106166	0.938239	1	5.7e-06
Q50DM8	ADGRG1	comp75280_c0_seq2	RecName: Full=G-protein coupled receptor 56; Contains: RecName: Full=GPR56 N-terminal fragment; Short=GPR56 NT; Short=GPR56(N); AltName: Full=GPR56 extracellular subunit; AltName: Full=GPR56 subunit alpha; Contains: RecName: Full=GPR56 C-terminal fragment; Short=GPR56 CT; Short=GPR56(C); AltName: Full=GPR56 seven-transmembrane subunit; Short=GPR56 7TM; AltName: Full=GPR56 subunit beta; Flags: Pre…	2405.12	2652.31	4771.71	0.141139	0.988396	1	7.1e-07
P00326	ADH1C	comp93808_c0_seq1	RecName: Full=Alcohol dehydrogenase 1C; AltName: Full=Alcohol dehydrogenase subunit gamma [Homo sapiens]	0.001	25.1542	0.001	14.6185	0	0.00228708	NA
P11766	ADH5	comp80235_c0_seq1	RecName: Full=Alcohol dehydrogenase class-3; AltName: Full=Alcohol dehydrogenase 5; AltName: Full=Alcohol dehydrogenase class chi chain; AltName: Full=Alcohol dehydrogenase class-III; AltName: Full=Glutathione-dependent formaldehyde dehydrogenase; Short=FALDH; Short=FDH; Short=GSH-FDH; AltName: Full=S-(hydroxymethyl)glutathione dehydrogenase [Homo sapiens]	0.001	23.6015	0.001	14.5266	0	0.00406436	NA
P19854	ADH5	comp52747_c0_seq2	RecName: Full=Alcohol dehydrogenase class-3; AltName: Full=Alcohol dehydrogenase 5; AltName: Full=Alcohol dehydrogenase class-III; AltName: Full=Glutathione-dependent formaldehyde dehydrogenase; Short=FALDH; Short=FDH; Short=GSH-FDH; AltName: Full=S-(hydroxymethyl)glutathione dehydrogenase [Equus caballus]	600.855	498.962	353.961	-0.268086	-0.763425	1	0.0266273
Q9BV57	ADI1	comp77970_c0_seq1	RecName: Full=1,2-dihydroxy-3-keto-5-methylthiopentene dioxygenase; AltName: Full=Acireductone dioxygenase (Fe(2+)-requiring); Short=ARD; Short=Fe-ARD; AltName: Full=Membrane-type 1 matrix metalloproteinase cytoplasmic tail-binding protein 1; Short=MTCBP-1; AltName: Full=Submergence-induced protein-like factor; Short=Sip-L [Homo sapiens]	0.001	146.595	0.001	17.1615	0	7.34e-23	NA
Q91VH1	Adipor1	comp57829_c2_seq1	RecName: Full=Adiponectin receptor protein 1 [Mus musculus]	0.001	29.8342	0.721328	14.8647	9.49451	0.000343436	1
Q15847	ADIRF	comp59620_c0_seq1	RecName: Full=Adipogenesis regulatory factor; AltName: Full=Adipogenesis factor rich in obesity; AltName: Full=Adipose most abundant gene transcript 2 protein; AltName: Full=Adipose-specific protein 2; Short=apM-2 [Homo sapiens]	0.32469	440.659	0.645795	10.4064	0.992015	6.89e-61	1
P53366	ADM	comp55980_c0_seq1	RecName: Full=ADM; Contains: RecName: Full=Adrenomedullin; Short=AM; Contains: RecName: Full=Proadrenomedullin N-20 terminal peptide; AltName: Full=ProAM N-terminal 20 peptide; Short=PAMP; Short=ProAM-N20; Flags: Precursor [Sus scrofa]	396.038	326.609	783.745	-0.278071	0.984747	1	0.000493423
P11617	ADORA2A	comp59192_c0_seq1	RecName: Full=Adenosine receptor A2a [Canis lupus familiaris]	22.9178	12.556	98.0566	-0.868097	2.09714	1	0.00654497
Q6W3F4	ADORA2B	comp57286_c0_seq1	RecName: Full=Adenosine receptor A2b [Canis lupus familiaris]	5.51436	11.9047	52.9629	1.11026	3.26372	1	0.00235586
Q9BRR6	ADPGK	comp81274_c0_seq1	RecName: Full=ADP-dependent glucokinase; Short=ADP-GK; Short=ADPGK; AltName: Full=RbBP-35; Flags: Precursor [Homo sapiens]	0.001	57.7602	0.001	15.8178	0	1.06e-08	NA
P07550	ADRB2	comp70906_c0_seq1	RecName: Full=Beta-2 adrenergic receptor; AltName: Full=Beta-2 adrenoreceptor; Short=Beta-2 adrenoceptor [Homo sapiens]	1.91164	332.331	16.0927	7.44166	3.07352	1.11e-43	0.000227418
Q16186	ADRM1	comp52653_c1_seq3	RecName: Full=Proteasomal ubiquitin receptor ADRM1; AltName: Full=110 kDa cell membrane glycoprotein; Short=Gp110; AltName: Full=Adhesion-regulating molecule 1; Short=ARM-1; AltName: Full=Proteasome regulatory particle non-ATPase 13; Short=hRpn13; AltName: Full=Rpn13 homolog [Homo sapiens]	0.001	25.1542	0.001	14.6185	0	0.00228708	NA
Q5REE2	AEN	comp74660_c0_seq1	RecName: Full=Apoptosis-enhancing nuclease; AltName: Full=Interferon-stimulated 20 kDa exonuclease-like 1 [Pongo abelii]	82.8499	119.645	306.33	0.530189	1.88651	1	9.91e-08
Q8WTP8	AEN	comp74660_c1_seq1	RecName: Full=Apoptosis-enhancing nuclease; AltName: Full=Interferon-stimulated 20 kDa exonuclease-like 1 [Homo sapiens]	261.269	379.489	897.012	0.538522	1.77959	0.318092	1.08e-13
Q5REE2	AEN	comp74660_c1_seq2	RecName: Full=Apoptosis-enhancing nuclease; AltName: Full=Interferon-stimulated 20 kDa exonuclease-like 1 [Pongo abelii]	196.7	302.648	715.45	0.621642	1.86285	0.188041	2.5e-13
P63003	Aes	comp77460_c0_seq1	RecName: Full=Amino-terminal enhancer of split; Short=Amino enhancer of split; AltName: Full=Grg-5; AltName: Full=Groucho-related protein 5; AltName: Full=Protein ESP1; Short=R-esp1; AltName: Full=Protein GRG [Rattus norvegicus]<>RecName: Full=Amino-terminal enhancer of split; Short=Amino enhancer of split; AltName: Full=Grg-5; AltName: Full=Groucho-related protein 5; AltName: Full=Protein ESP1; …	0.001	59.0023	0.333125	15.8485	8.37992	6.2e-09	1
P55196	AFDN	comp62836_c0_seq1	RecName: Full=Afadin; AltName: Full=ALL1-fused gene from chromosome 6 protein; Short=Protein AF-6 [Homo sapiens]	0.001	22.0489	0.001	14.4284	0	0.00722526	NA
P55196	AFDN	comp62836_c1_seq3	RecName: Full=Afadin; AltName: Full=ALL1-fused gene from chromosome 6 protein; Short=Protein AF-6 [Homo sapiens]	0.001	63.3498	0.001	15.9511	0	1.3e-09	NA
P55196	AFDN	comp62836_c1_seq4	RecName: Full=Afadin; AltName: Full=ALL1-fused gene from chromosome 6 protein; Short=Protein AF-6 [Homo sapiens]	0.001	74.529	0.001	16.1855	0	1.95e-11	NA
P55196	AFDN	comp62836_c1_seq1	RecName: Full=Afadin; AltName: Full=ALL1-fused gene from chromosome 6 protein; Short=Protein AF-6 [Homo sapiens]	0.648379	73.2869	0.361164	6.82057	-0.844184	1.33e-09	1
P55196	AFDN	comp63990_c0_seq2	RecName: Full=Afadin; AltName: Full=ALL1-fused gene from chromosome 6 protein; Short=Protein AF-6 [Homo sapiens]	0.001	30.4333	0.001	14.8934	0	0.000324014	NA
P55196	AFDN	comp63990_c0_seq3	RecName: Full=Afadin; AltName: Full=ALL1-fused gene from chromosome 6 protein; Short=Protein AF-6 [Homo sapiens]	0.001	53.4127	0.001	15.7049	0	5.5e-08	NA
P55196	AFDN	comp63990_c0_seq1	RecName: Full=Afadin; AltName: Full=ALL1-fused gene from chromosome 6 protein; Short=Protein AF-6 [Homo sapiens]	0.648379	29.8122	0.001	5.52292	-9.34069	0.0043101	1
P55196	AFDN	comp81283_c0_seq1	RecName: Full=Afadin; AltName: Full=ALL1-fused gene from chromosome 6 protein; Short=Protein AF-6 [Homo sapiens]	0.001	45.9599	0.333125	15.4881	8.37992	8.5e-07	1
Q9Y4W6	AFG3L2	comp82806_c0_seq1	RecName: Full=AFG3-like protein 2; AltName: Full=Paraplegin-like protein [Homo sapiens]	0.001	21.7383	0.001	14.408	0	0.00810316	NA
Q63HM1	AFMID	comp31163_c0_seq1	RecName: Full=Kynurenine formamidase; Short=KFA; Short=KFase; AltName: Full=Arylformamidase; AltName: Full=N-formylkynurenine formamidase; Short=FKF [Homo sapiens]	0.001	20.4962	0.001	14.3231	0	0.0127587	NA
Q96P47	AGAP3	comp27857_c1_seq1	RecName: Full=Arf-GAP with GTPase, ANK repeat and PH domain-containing protein 3; Short=AGAP-3; AltName: Full=CRAM-associated GTPase; Short=CRAG; AltName: Full=Centaurin-gamma-3; Short=Cnt-g3; AltName: Full=MR1-interacting protein; Short=MRIP-1 [Homo sapiens]	0.662421	32.607	0.001	5.62129	-9.3716	0.0017274	1
Q96P64	AGAP4	comp70620_c0_seq1	RecName: Full=Arf-GAP with GTPase, ANK repeat and PH domain-containing protein 4; Short=AGAP-4; AltName: Full=Centaurin-gamma-like family member 1 [Homo sapiens]	0.001	48.4442	0.001	15.564	0	3.59e-07	NA
Q15109	AGER	comp62111_c2_seq4	RecName: Full=Advanced glycosylation end product-specific receptor; AltName: Full=Receptor for advanced glycosylation end products; Flags: Precursor [Homo sapiens]	70.7453	4638.75	68.4728	6.03496	-0.047104	4.47e-158	1
Q15109	AGER	comp62111_c2_seq2	RecName: Full=Advanced glycosylation end product-specific receptor; AltName: Full=Receptor for advanced glycosylation end products; Flags: Precursor [Homo sapiens]	72.0522	4050.65	78.4535	5.81297	0.122794	6.36e-146	1
Q15109	AGER	comp62111_c2_seq1	RecName: Full=Advanced glycosylation end product-specific receptor; AltName: Full=Receptor for advanced glycosylation end products; Flags: Precursor [Homo sapiens]	81.6243	3377.32	64.2618	5.37074	-0.345037	1.33e-125	1
Q15109	AGER	comp62111_c2_seq3	RecName: Full=Advanced glycosylation end product-specific receptor; AltName: Full=Receptor for advanced glycosylation end products; Flags: Precursor [Homo sapiens]	78.7624	2794.15	63.3496	5.14876	-0.314173	6.33e-112	1
Q9UL18	AGO1	comp67052_c0_seq1	RecName: Full=Protein argonaute-1; Short=Argonaute1; Short=hAgo1; AltName: Full=Argonaute RISC catalytic component 1; AltName: Full=Eukaryotic translation initiation factor 2C 1; Short=eIF-2C 1; Short=eIF2C 1; AltName: Full=Putative RNA-binding protein Q99 [Homo sapiens]<>RecName: Full=Protein argonaute-1; Short=Argonaute1; Short=mAgo1; AltName: Full=Argonaute RISC catalytic component 1; AltName:…	862.733	736.474	545.033	-0.228281	-0.662572	1	0.0457944
Q9UL18	AGO1	comp67052_c0_seq2	RecName: Full=Protein argonaute-1; Short=Argonaute1; Short=hAgo1; AltName: Full=Argonaute RISC catalytic component 1; AltName: Full=Eukaryotic translation initiation factor 2C 1; Short=eIF-2C 1; Short=eIF2C 1; AltName: Full=Putative RNA-binding protein Q99 [Homo sapiens]<>RecName: Full=Protein argonaute-1; Short=Argonaute1; Short=mAgo1; AltName: Full=Argonaute RISC catalytic component 1; AltName:…	957.698	743.13	555.545	-0.365955	-0.785667	0.991242	0.00518132
O15120	AGPAT2	comp28142_c0_seq1	RecName: Full=1-acyl-sn-glycerol-3-phosphate acyltransferase beta; AltName: Full=1-acylglycerol-3-phosphate O-acyltransferase 2; Short=1-AGP acyltransferase 2; Short=1-AGPAT 2; AltName: Full=Lysophosphatidic acid acyltransferase beta; Short=LPAAT-beta; Flags: Precursor [Homo sapiens]	0.001	60.2445	0.001	15.8785	0	4.21e-09	NA
O95994	AGR2	comp54833_c0_seq1	RecName: Full=Anterior gradient protein 2 homolog; Short=AG-2; Short=hAG-2; AltName: Full=HPC8; AltName: Full=Secreted cement gland protein XAG-2 homolog; Flags: Precursor [Homo sapiens]	0.001	115.209	0.001	16.8139	0	5.72e-18	NA
Q8TD06	AGR3	comp62754_c0_seq1	RecName: Full=Anterior gradient protein 3 homolog; Short=AG-3; Short=AG3; Short=hAG-3; AltName: Full=Breast cancer membrane protein 11; Flags: Precursor [Homo sapiens]	0.001	313.056	0.665251	18.2561	9.37775	1.23e-46	1
Q8TD06	AGR3	comp62754_c0_seq3	RecName: Full=Anterior gradient protein 3 homolog; Short=AG-3; Short=AG3; Short=hAG-3; AltName: Full=Breast cancer membrane protein 11; Flags: Precursor [Homo sapiens]	0.001	21.1173	0.001	14.3661	0	0.0101709	NA
O00468	AGRN	comp26889_c0_seq1	RecName: Full=Agrin; Contains: RecName: Full=Agrin N-terminal 110 kDa subunit; Contains: RecName: Full=Agrin C-terminal 110 kDa subunit; Contains: RecName: Full=Agrin C-terminal 90 kDa fragment; Short=C90; Contains: RecName: Full=Agrin C-terminal 22 kDa fragment; Short=C22; Flags: Precursor [Homo sapiens]	0.001	63.3498	0.001	15.9511	0	1.3e-09	NA
O00468	AGRN	comp40287_c0_seq1	RecName: Full=Agrin; Contains: RecName: Full=Agrin N-terminal 110 kDa subunit; Contains: RecName: Full=Agrin C-terminal 110 kDa subunit; Contains: RecName: Full=Agrin C-terminal 90 kDa fragment; Short=C90; Contains: RecName: Full=Agrin C-terminal 22 kDa fragment; Short=C22; Flags: Precursor [Homo sapiens]	0.001	20.8067	0.001	14.3448	0	0.0114006	NA
O00468	AGRN	comp55454_c0_seq1	RecName: Full=Agrin; Contains: RecName: Full=Agrin N-terminal 110 kDa subunit; Contains: RecName: Full=Agrin C-terminal 110 kDa subunit; Contains: RecName: Full=Agrin C-terminal 90 kDa fragment; Short=C90; Contains: RecName: Full=Agrin C-terminal 22 kDa fragment; Short=C22; Flags: Precursor [Homo sapiens]	0.001	78.5659	0.001	16.2616	0	4.33e-12	NA
O00468	AGRN	comp55454_c1_seq1	RecName: Full=Agrin; Contains: RecName: Full=Agrin N-terminal 110 kDa subunit; Contains: RecName: Full=Agrin C-terminal 110 kDa subunit; Contains: RecName: Full=Agrin C-terminal 90 kDa fragment; Short=C90; Contains: RecName: Full=Agrin C-terminal 22 kDa fragment; Short=C22; Flags: Precursor [Homo sapiens]	0.001	96.5769	0.001	16.5594	0	5.24e-15	NA
O00468	AGRN	comp78831_c0_seq1	RecName: Full=Agrin; Contains: RecName: Full=Agrin N-terminal 110 kDa subunit; Contains: RecName: Full=Agrin C-terminal 110 kDa subunit; Contains: RecName: Full=Agrin C-terminal 90 kDa fragment; Short=C90; Contains: RecName: Full=Agrin C-terminal 22 kDa fragment; Short=C22; Flags: Precursor [Homo sapiens]	0.001	24.5331	1.29059	14.5824	10.3338	0.00212557	1
O00468	AGRN	comp79262_c0_seq1	RecName: Full=Agrin; Contains: RecName: Full=Agrin N-terminal 110 kDa subunit; Contains: RecName: Full=Agrin C-terminal 110 kDa subunit; Contains: RecName: Full=Agrin C-terminal 90 kDa fragment; Short=C90; Contains: RecName: Full=Agrin C-terminal 22 kDa fragment; Short=C22; Flags: Precursor [Homo sapiens]	0.001	34.7807	0.001	15.086	0	6.34e-05	NA
O00468	AGRN	comp79712_c0_seq1	RecName: Full=Agrin; Contains: RecName: Full=Agrin N-terminal 110 kDa subunit; Contains: RecName: Full=Agrin C-terminal 110 kDa subunit; Contains: RecName: Full=Agrin C-terminal 90 kDa fragment; Short=C90; Contains: RecName: Full=Agrin C-terminal 22 kDa fragment; Short=C22; Flags: Precursor [Homo sapiens]	0.001	39.1282	0.001	15.2559	0	1.22e-05	NA
O00468	AGRN	comp82979_c0_seq1	RecName: Full=Agrin; Contains: RecName: Full=Agrin N-terminal 110 kDa subunit; Contains: RecName: Full=Agrin C-terminal 110 kDa subunit; Contains: RecName: Full=Agrin C-terminal 90 kDa fragment; Short=C90; Contains: RecName: Full=Agrin C-terminal 22 kDa fragment; Short=C22; Flags: Precursor [Homo sapiens]	0.001	18.3225	0.001	14.1613	0	0.0279543	NA
O00468	AGRN	comp74822_c0_seq1	RecName: Full=Agrin; Contains: RecName: Full=Agrin N-terminal 110 kDa subunit; Contains: RecName: Full=Agrin C-terminal 110 kDa subunit; Contains: RecName: Full=Agrin C-terminal 90 kDa fragment; Short=C90; Contains: RecName: Full=Agrin C-terminal 22 kDa fragment; Short=C22; Flags: Precursor [Homo sapiens]	9425.66	9469.75	15228.1	0.00673265	0.69207	1	0.00156447
O00468	AGRN	comp74822_c1_seq1	RecName: Full=Agrin; Contains: RecName: Full=Agrin N-terminal 110 kDa subunit; Contains: RecName: Full=Agrin C-terminal 110 kDa subunit; Contains: RecName: Full=Agrin C-terminal 90 kDa fragment; Short=C90; Contains: RecName: Full=Agrin C-terminal 22 kDa fragment; Short=C22; Flags: Precursor [Homo sapiens]	7877.85	7744.37	12586.9	-0.0246545	0.676054	1	0.00245239
P23526	AHCY	comp79555_c0_seq1	RecName: Full=Adenosylhomocysteinase; Short=AdoHcyase; AltName: Full=S-adenosyl-L-homocysteine hydrolase [Homo sapiens]	0.001	61.2132	0.323397	15.9016	8.33716	2.7e-09	1
Q5R889	AHCYL2	comp72647_c0_seq4	RecName: Full=Putative adenosylhomocysteinase 3; Short=AdoHcyase 3; AltName: Full=S-adenosyl-L-homocysteine hydrolase 3; AltName: Full=S-adenosylhomocysteine hydrolase-like protein 2 [Pongo abelii]	0.001	80.1186	0.001	16.2898	0	2.43e-12	NA
Q8N157	AHI1	comp75075_c0_seq5	RecName: Full=Jouberin; AltName: Full=Abelson helper integration site 1 protein homolog; Short=AHI-1 [Homo sapiens]	0.001	20.8067	0.001	14.3448	0	0.0114006	NA
Q09666	AHNAK	comp27513_c0_seq1	RecName: Full=Neuroblast differentiation-associated protein AHNAK; AltName: Full=Desmoyokin [Homo sapiens]	0.001	22.6699	0.001	14.4685	0	0.00573984	NA
Q09666	AHNAK	comp47364_c0_seq1	RecName: Full=Neuroblast differentiation-associated protein AHNAK; AltName: Full=Desmoyokin [Homo sapiens]	0.632633	924.769	0.323397	10.5135	-0.96806	1.14e-106	1
Q09666	AHNAK	comp41734_c0_seq1	RecName: Full=Neuroblast differentiation-associated protein AHNAK; AltName: Full=Desmoyokin [Homo sapiens]	0.001	41.6125	0.001	15.3447	0	4.78e-06	NA
Q09666	AHNAK	comp47364_c1_seq1	RecName: Full=Neuroblast differentiation-associated protein AHNAK; AltName: Full=Desmoyokin [Homo sapiens]	0.001	96.5769	0.001	16.5594	0	5.24e-15	NA
Q09666	AHNAK	comp50893_c0_seq1	RecName: Full=Neuroblast differentiation-associated protein AHNAK; AltName: Full=Desmoyokin [Homo sapiens]	0.001	32.607	0.001	14.9929	0	0.000143645	NA
Q09666	AHNAK	comp50893_c1_seq1	RecName: Full=Neuroblast differentiation-associated protein AHNAK; AltName: Full=Desmoyokin [Homo sapiens]	0.001	22.6699	0.001	14.4685	0	0.00573984	NA
Q09666	AHNAK	comp68723_c1_seq1	RecName: Full=Neuroblast differentiation-associated protein AHNAK; AltName: Full=Desmoyokin [Homo sapiens]	43.0621	117.051	42.5275	1.44264	-0.0180232	0.0282976	1
Q09666	AHNAK	comp77463_c0_seq1	RecName: Full=Neuroblast differentiation-associated protein AHNAK; AltName: Full=Desmoyokin [Homo sapiens]	0.001	165.826	0.001	17.3393	0	8.58e-26	NA
Q09666	AHNAK	comp77812_c0_seq1	RecName: Full=Neuroblast differentiation-associated protein AHNAK; AltName: Full=Desmoyokin [Homo sapiens]	0.001	29.5017	0.001	14.8485	0	0.000456646	NA
Q09666	AHNAK	comp78989_c0_seq1	RecName: Full=Neuroblast differentiation-associated protein AHNAK; AltName: Full=Desmoyokin [Homo sapiens]	0.001	20.1857	0.001	14.301	0	0.0143114	NA
Q8IVF2	AHNAK2	comp75804_c0_seq1	RecName: Full=Protein AHNAK2 [Homo sapiens]	508.82	298.888	113.251	-0.767548	-2.16764	0.0482673	3.88e-15
Q8IVF2	AHNAK2	comp48038_c0_seq1	RecName: Full=Protein AHNAK2 [Homo sapiens]	799.701	526.13	207.093	-0.60404	-1.94918	0.121161	1.93e-16
Q8IVF2	AHNAK2	comp48038_c0_seq2	RecName: Full=Protein AHNAK2 [Homo sapiens]	896.257	578.874	225.851	-0.630663	-1.98854	0.0704701	8.57e-18
Q8IVF2	AHNAK2	comp72871_c0_seq2	RecName: Full=Protein AHNAK2 [Homo sapiens]	63.9704	48.8213	12.5082	-0.389893	-2.35453	1	0.0032774
Q8IVF2	AHNAK2	comp72871_c0_seq3	RecName: Full=Protein AHNAK2 [Homo sapiens]	73.0358	56.2153	17.2947	-0.377643	-2.07827	1	0.00548693
Q8IVF2	AHNAK2	comp72871_c0_seq4	RecName: Full=Protein AHNAK2 [Homo sapiens]	82.9891	44.9698	24.6112	-0.883966	-1.75361	1	0.0288617
Q8IVF2	AHNAK2	comp75804_c0_seq2	RecName: Full=Protein AHNAK2 [Homo sapiens]	523.954	319.873	134.976	-0.711938	-1.95673	0.079474	5.2e-13
P35869	AHR	comp76606_c1_seq4	RecName: Full=Aryl hydrocarbon receptor; Short=Ah receptor; Short=AhR; AltName: Full=Class E basic helix-loop-helix protein 76; Short=bHLHe76; Flags: Precursor [Homo sapiens]	1.63349	129.531	1.66163	6.30919	0.0246391	3.11e-16	1
P35869	AHR	comp76606_c1_seq6	RecName: Full=Aryl hydrocarbon receptor; Short=Ah receptor; Short=AhR; AltName: Full=Class E basic helix-loop-helix protein 76; Short=bHLHe76; Flags: Precursor [Homo sapiens]	0.662421	22.0489	0.361164	5.05681	-0.875095	0.046218	1
P35869	AHR	comp76606_c1_seq10	RecName: Full=Aryl hydrocarbon receptor; Short=Ah receptor; Short=AhR; AltName: Full=Class E basic helix-loop-helix protein 76; Short=bHLHe76; Flags: Precursor [Homo sapiens]	0.001	97.83	0.001	16.578	0	3.32e-15	NA
P35869	AHR	comp76606_c1_seq2	RecName: Full=Aryl hydrocarbon receptor; Short=Ah receptor; Short=AhR; AltName: Full=Class E basic helix-loop-helix protein 76; Short=bHLHe76; Flags: Precursor [Homo sapiens]	0.001	62.4182	0.665251	15.9297	9.37775	1.57e-09	1
P35869	AHR	comp76606_c1_seq7	RecName: Full=Aryl hydrocarbon receptor; Short=Ah receptor; Short=AhR; AltName: Full=Class E basic helix-loop-helix protein 76; Short=bHLHe76; Flags: Precursor [Homo sapiens]	0.001	118.022	0.001	16.8487	0	2.07e-18	NA
P35869	AHR	comp76606_c1_seq8	RecName: Full=Aryl hydrocarbon receptor; Short=Ah receptor; Short=AhR; AltName: Full=Class E basic helix-loop-helix protein 76; Short=bHLHe76; Flags: Precursor [Homo sapiens]	0.001	72.4034	1.04373	16.1438	10.0275	3.41e-11	1
O95433	AHSA1	comp78649_c0_seq1	RecName: Full=Activator of 90 kDa heat shock protein ATPase homolog 1; Short=AHA1; AltName: Full=p38 [Homo sapiens]	0.001	21.4278	0.001	14.3872	0	0.00908318	NA
Q719I0	AHSA2	comp75877_c1_seq13	RecName: Full=Activator of 90 kDa heat shock protein ATPase homolog 2 [Homo sapiens]	1.3098	41.6496	0.665251	4.99088	-0.977377	0.000402722	1
Q719I0	AHSA2	comp75877_c1_seq60	RecName: Full=Activator of 90 kDa heat shock protein ATPase homolog 2 [Homo sapiens]	0.001	77.6343	0.001	16.2444	0	6.16e-12	NA
Q719I0	AHSA2	comp75877_c1_seq82	RecName: Full=Activator of 90 kDa heat shock protein ATPase homolog 2 [Homo sapiens]	0.001	46.581	0.001	15.5075	0	7.26e-07	NA
Q9NVV5	AIG1	comp64817_c0_seq3	RecName: Full=Androgen-induced gene 1 protein; Short=AIG-1 [Homo sapiens]	0.001	20.8067	0.001	14.3448	0	0.0114006	NA
Q9Y4K1	AIM1	comp73828_c0_seq1	RecName: Full=Absent in melanoma 1 protein; AltName: Full=Beta/gamma crystallin domain-containing protein 1 [Homo sapiens]	760.595	981.404	1523	0.367719	1.00172	0.835135	1.19e-05
Q9Y4K1	AIM1	comp73828_c1_seq1	RecName: Full=Absent in melanoma 1 protein; AltName: Full=Beta/gamma crystallin domain-containing protein 1 [Homo sapiens]	81.7948	129.525	184.783	0.663146	1.17575	0.786455	0.0227311
Q9UIJ7	AK3	comp42808_c0_seq1	RecName: Full=GTP:AMP phosphotransferase AK3, mitochondrial; AltName: Full=Adenylate kinase 3; Short=AK 3; AltName: Full=Adenylate kinase 3 alpha-like 1 [Homo sapiens]	0.001	47.8231	0.001	15.5454	0	4.55e-07	NA
Q02952	AKAP12	comp76138_c0_seq1	RecName: Full=A-kinase anchor protein 12; Short=AKAP-12; AltName: Full=A-kinase anchor protein 250 kDa; Short=AKAP 250; AltName: Full=Gravin; AltName: Full=Myasthenia gravis autoantigen [Homo sapiens]	685.88	668.601	1367.26	-0.0368101	0.995259	1	3.15e-05
Q12802	AKAP13	comp2218_c0_seq1	RecName: Full=A-kinase anchor protein 13; Short=AKAP-13; AltName: Full=AKAP-Lbc; AltName: Full=Breast cancer nuclear receptor-binding auxiliary protein; AltName: Full=Guanine nucleotide exchange factor Lbc; AltName: Full=Human thyroid-anchoring protein 31; AltName: Full=Lymphoid blast crisis oncogene; Short=LBC oncogene; AltName: Full=Non-oncogenic Rho GTPase-specific GTP exchange factor; AltName…	0.001	17.0803	0.001	14.06	0	0.043546	NA
Q12802	AKAP13	comp76767_c0_seq2	RecName: Full=A-kinase anchor protein 13; Short=AKAP-13; AltName: Full=AKAP-Lbc; AltName: Full=Breast cancer nuclear receptor-binding auxiliary protein; AltName: Full=Guanine nucleotide exchange factor Lbc; AltName: Full=Human thyroid-anchoring protein 31; AltName: Full=Lymphoid blast crisis oncogene; Short=LBC oncogene; AltName: Full=Non-oncogenic Rho GTPase-specific GTP exchange factor; AltName…	0.316816	185.7	0.323397	9.19511	0.0296612	1.84e-27	1
Q12802	AKAP13	comp49119_c1_seq1	RecName: Full=A-kinase anchor protein 13; Short=AKAP-13; AltName: Full=AKAP-Lbc; AltName: Full=Breast cancer nuclear receptor-binding auxiliary protein; AltName: Full=Guanine nucleotide exchange factor Lbc; AltName: Full=Human thyroid-anchoring protein 31; AltName: Full=Lymphoid blast crisis oncogene; Short=LBC oncogene; AltName: Full=Non-oncogenic Rho GTPase-specific GTP exchange factor; AltName…	0.001	27.3279	0.001	14.7381	0	0.00102272	NA
Q12802	AKAP13	comp49119_c2_seq1	RecName: Full=A-kinase anchor protein 13; Short=AKAP-13; AltName: Full=AKAP-Lbc; AltName: Full=Breast cancer nuclear receptor-binding auxiliary protein; AltName: Full=Guanine nucleotide exchange factor Lbc; AltName: Full=Human thyroid-anchoring protein 31; AltName: Full=Lymphoid blast crisis oncogene; Short=LBC oncogene; AltName: Full=Non-oncogenic Rho GTPase-specific GTP exchange factor; AltName…	0.001	36.0229	0.001	15.1366	0	3.97e-05	NA
Q12802	AKAP13	comp81976_c0_seq1	RecName: Full=A-kinase anchor protein 13; Short=AKAP-13; AltName: Full=AKAP-Lbc; AltName: Full=Breast cancer nuclear receptor-binding auxiliary protein; AltName: Full=Guanine nucleotide exchange factor Lbc; AltName: Full=Human thyroid-anchoring protein 31; AltName: Full=Lymphoid blast crisis oncogene; Short=LBC oncogene; AltName: Full=Non-oncogenic Rho GTPase-specific GTP exchange factor; AltName…	0.001	16.7698	0.001	14.0336	0	0.0485336	NA
Q12802	AKAP13	comp82196_c0_seq1	RecName: Full=A-kinase anchor protein 13; Short=AKAP-13; AltName: Full=AKAP-Lbc; AltName: Full=Breast cancer nuclear receptor-binding auxiliary protein; AltName: Full=Guanine nucleotide exchange factor Lbc; AltName: Full=Human thyroid-anchoring protein 31; AltName: Full=Lymphoid blast crisis oncogene; Short=LBC oncogene; AltName: Full=Non-oncogenic Rho GTPase-specific GTP exchange factor; AltName…	0.001	32.9175	0.001	15.0066	0	0.000127788	NA
Q9Y2D5	AKAP2	comp75021_c0_seq2	RecName: Full=A-kinase anchor protein 2; Short=AKAP-2; AltName: Full=AKAP-KL; AltName: Full=Protein kinase A-anchoring protein 2; Short=PRKA2 [Homo sapiens]	30.1154	345.156	192.827	3.51868	2.67874	6.39e-26	1.75e-14
Q9Y2D5	AKAP2	comp75021_c0_seq3	RecName: Full=A-kinase anchor protein 2; Short=AKAP-2; AltName: Full=AKAP-KL; AltName: Full=Protein kinase A-anchoring protein 2; Short=PRKA2 [Homo sapiens]	70.0279	161.649	437.137	1.20686	2.64208	0.00104851	1.33e-17
Q9Y2D5	AKAP2	comp75021_c0_seq1	RecName: Full=A-kinase anchor protein 2; Short=AKAP-2; AltName: Full=AKAP-KL; AltName: Full=Protein kinase A-anchoring protein 2; Short=PRKA2 [Homo sapiens]	73.7358	123.051	428.125	0.738824	2.5376	0.266127	8.7e-16
P14550	AKR1A1	comp58279_c0_seq1	RecName: Full=Alcohol dehydrogenase [NADP(+)]; AltName: Full=Aldehyde reductase; AltName: Full=Aldo-keto reductase family 1 member A1 [Homo sapiens]	1832.03	1843.59	1150.97	0.00907759	-0.670588	1	0.0101249
Q04828	AKR1C1	comp73977_c1_seq2	RecName: Full=Aldo-keto reductase family 1 member C1; AltName: Full=20-alpha-hydroxysteroid dehydrogenase; Short=20-alpha-HSD; AltName: Full=Chlordecone reductase homolog HAKRC; AltName: Full=Dihydrodiol dehydrogenase 1/2; Short=DD1/DD2; AltName: Full=High-affinity hepatic bile acid-binding protein; Short=HBAB; AltName: Full=Indanol dehydrogenase; AltName: Full=Trans-1,2-dihydrobenzene-1,2-diol d…	0.001	216.753	0.001	17.7257	0	2.56e-33	NA
Q04828	AKR1C1	comp73977_c1_seq1	RecName: Full=Aldo-keto reductase family 1 member C1; AltName: Full=20-alpha-hydroxysteroid dehydrogenase; Short=20-alpha-HSD; AltName: Full=Chlordecone reductase homolog HAKRC; AltName: Full=Dihydrodiol dehydrogenase 1/2; Short=DD1/DD2; AltName: Full=High-affinity hepatic bile acid-binding protein; Short=HBAB; AltName: Full=Indanol dehydrogenase; AltName: Full=Trans-1,2-dihydrobenzene-1,2-diol d…	31.0575	114.034	15.7333	1.87645	-0.981117	0.00360706	1
P13716	ALAD	comp66799_c0_seq2	RecName: Full=Delta-aminolevulinic acid dehydratase; Short=ALADH; AltName: Full=Porphobilinogen synthase [Homo sapiens]	0.001	99.3717	0.001	16.6005	0	1.87e-15	NA
Q60HH9	ALAD	comp75603_c2_seq1	RecName: Full=Delta-aminolevulinic acid dehydratase; Short=ALADH; AltName: Full=Porphobilinogen synthase [Macaca fascicularis]	458.424	313.921	227.172	-0.546279	-1.0129	0.441245	0.00193069
Q60HH9	ALAD	comp75603_c2_seq2	RecName: Full=Delta-aminolevulinic acid dehydratase; Short=ALADH; AltName: Full=Porphobilinogen synthase [Macaca fascicularis]	611.843	418.838	302.182	-0.546771	-1.01774	0.30141	0.000440174
Q60HH9	ALAD	comp75603_c2_seq3	RecName: Full=Delta-aminolevulinic acid dehydratase; Short=ALADH; AltName: Full=Porphobilinogen synthase [Macaca fascicularis]	510.59	326.437	243.992	-0.645362	-1.06533	0.153714	0.000519916
Q60HH9	ALAD	comp75603_c2_seq4	RecName: Full=Delta-aminolevulinic acid dehydratase; Short=ALADH; AltName: Full=Porphobilinogen synthase [Macaca fascicularis]	361.229	248.58	171.061	-0.539201	-1.0784	0.648563	0.00249892
P13196	ALAS1	comp80924_c0_seq1	RecName: Full=5-aminolevulinate synthase, nonspecific, mitochondrial; Short=ALAS-H; AltName: Full=5-aminolevulinic acid synthase 1; AltName: Full=Delta-ALA synthase 1; AltName: Full=Delta-aminolevulinate synthase 1; Flags: Precursor [Homo sapiens]	0.001	56.2075	0.001	15.7785	0	1.9e-08	NA
P13196	ALAS1	comp81153_c0_seq1	RecName: Full=5-aminolevulinate synthase, nonspecific, mitochondrial; Short=ALAS-H; AltName: Full=5-aminolevulinic acid synthase 1; AltName: Full=Delta-ALA synthase 1; AltName: Full=Delta-aminolevulinate synthase 1; Flags: Precursor [Homo sapiens]	0.001	21.1173	0.001	14.3661	0	0.0101709	NA
Q13740	ALCAM	comp78893_c0_seq1	RecName: Full=CD166 antigen; AltName: Full=Activated leukocyte cell adhesion molecule; AltName: CD_antigen=CD166; Flags: Precursor [Homo sapiens]	0.001	29.5017	0.323397	14.8485	8.33716	0.000424613	1
Q9BH13	ALCAM	comp76395_c0_seq1	RecName: Full=CD166 antigen; AltName: Full=Activated leukocyte cell adhesion molecule; AltName: CD_antigen=CD166; Flags: Precursor [Bos taurus]	1628.82	1410.23	987.635	-0.2079	-0.721777	1	0.00422438
P00352	ALDH1A1	comp66593_c0_seq1	RecName: Full=Retinal dehydrogenase 1; Short=RALDH 1; Short=RalDH1; AltName: Full=ALDH-E1; AltName: Full=ALHDII; AltName: Full=Aldehyde dehydrogenase family 1 member A1; AltName: Full=Aldehyde dehydrogenase, cytosolic [Homo sapiens]	0.001	78.9136	0.001	16.268	0	3.83e-12	NA
O94788	ALDH1A2	comp74301_c0_seq1	RecName: Full=Retinal dehydrogenase 2; Short=RALDH 2; Short=RalDH2; AltName: Full=Aldehyde dehydrogenase family 1 member A2; AltName: Full=Retinaldehyde-specific dehydrogenase type 2; Short=RALDH(II) [Homo sapiens]	911.075	469.282	219.446	-0.957115	-2.0537	0.000322661	1.61e-18
P47895	ALDH1A3	comp22514_c0_seq1	RecName: Full=Aldehyde dehydrogenase family 1 member A3; AltName: Full=Aldehyde dehydrogenase 6; AltName: Full=Retinaldehyde dehydrogenase 3; Short=RALDH-3; Short=RalDH3 [Homo sapiens]	0.32469	20.8067	0.323397	6.00185	-0.00575293	0.0329763	1
Q3SY69	ALDH1L2	comp76589_c0_seq1	RecName: Full=Mitochondrial 10-formyltetrahydrofolate dehydrogenase; Short=Mitochondrial 10-FTHFDH; Short=mtFDH; AltName: Full=Aldehyde dehydrogenase family 1 member L2 [Homo sapiens]	948.289	748.249	422.586	-0.341808	-1.16608	1	9.17e-07
P05091	ALDH2	comp26468_c0_seq2	RecName: Full=Aldehyde dehydrogenase, mitochondrial; AltName: Full=ALDH class 2; AltName: Full=ALDH-E2; AltName: Full=ALDHI; Flags: Precursor [Homo sapiens]	0.001	19.8751	0.001	14.2787	0	0.0160169	NA
P05091	ALDH2	comp29296_c0_seq1	RecName: Full=Aldehyde dehydrogenase, mitochondrial; AltName: Full=ALDH class 2; AltName: Full=ALDH-E2; AltName: Full=ALDHI; Flags: Precursor [Homo sapiens]	0.001	233.851	0.001	17.8352	0	9.31e-36	NA
Q5RF00	ALDH2	comp73933_c4_seq10	RecName: Full=Aldehyde dehydrogenase, mitochondrial; AltName: Full=ALDH class 2; AltName: Full=ALDH-E2; Flags: Precursor [Pongo abelii]	0.001	19.8751	0.001	14.2787	0	0.0160169	NA
Q5RF00	ALDH2	comp78337_c0_seq1	RecName: Full=Aldehyde dehydrogenase, mitochondrial; AltName: Full=ALDH class 2; AltName: Full=ALDH-E2; Flags: Precursor [Pongo abelii]	0.001	29.5017	0.001	14.8485	0	0.000456646	NA
P30838	ALDH3A1	comp31153_c0_seq1	RecName: Full=Aldehyde dehydrogenase, dimeric NADP-preferring; AltName: Full=ALDHIII; AltName: Full=Aldehyde dehydrogenase 3; AltName: Full=Aldehyde dehydrogenase family 3 member A1 [Homo sapiens]	0.001	34.7807	0.001	15.086	0	6.34e-05	NA
P30838	ALDH3A1	comp40267_c0_seq1	RecName: Full=Aldehyde dehydrogenase, dimeric NADP-preferring; AltName: Full=ALDHIII; AltName: Full=Aldehyde dehydrogenase 3; AltName: Full=Aldehyde dehydrogenase family 3 member A1 [Homo sapiens]	0.001	26.3963	0.001	14.6881	0	0.00144516	NA
P51648	ALDH3A2	comp58395_c0_seq1	RecName: Full=Fatty aldehyde dehydrogenase; AltName: Full=Aldehyde dehydrogenase 10; AltName: Full=Aldehyde dehydrogenase family 3 member A2; AltName: Full=Microsomal aldehyde dehydrogenase [Homo sapiens]	0.001	32.2965	0.001	14.9791	0	0.000161886	NA
Q5RF60	ALDH3A2	comp78257_c0_seq1	RecName: Full=Fatty aldehyde dehydrogenase; AltName: Full=Aldehyde dehydrogenase family 3 member A2 [Pongo abelii]	0.001	26.1078	0.001	14.6722	0	0.0016207	NA
P43353	ALDH3B1	comp73423_c1_seq6	RecName: Full=Aldehyde dehydrogenase family 3 member B1; AltName: Full=Aldehyde dehydrogenase 7; Flags: Precursor [Homo sapiens]	2.58179	218.017	3.30051	6.39993	0.354315	9.19e-27	1
P43353	ALDH3B1	comp73423_c1_seq5	RecName: Full=Aldehyde dehydrogenase family 3 member B1; AltName: Full=Aldehyde dehydrogenase 7; Flags: Precursor [Homo sapiens]	0.001	22.3594	0.001	14.4486	0	0.00643705	NA
P49189	ALDH9A1	comp31413_c0_seq1	RecName: Full=4-trimethylaminobutyraldehyde dehydrogenase; Short=TMABADH; AltName: Full=Aldehyde dehydrogenase E3 isozyme; AltName: Full=Aldehyde dehydrogenase family 9 member A1; AltName: Full=Gamma-aminobutyraldehyde dehydrogenase; AltName: Full=R-aminobutyraldehyde dehydrogenase [Homo sapiens]	0.001	20.4962	0.645795	14.3231	9.33493	0.0110682	1
Q9JLJ3	Aldh9a1	comp80140_c0_seq1	RecName: Full=4-trimethylaminobutyraldehyde dehydrogenase; Short=TMABADH; AltName: Full=Aldehyde dehydrogenase family 9 member A1 [Rattus norvegicus]	0.001	23.291	0.001	14.5075	0	0.0045621	NA
Q5NVR5	ALDOA	comp61516_c0_seq3	RecName: Full=Fructose-bisphosphate aldolase A; AltName: Full=Muscle-type aldolase [Pongo abelii]	0.001	31.0543	0.001	14.9225	0	0.00025663	NA
A5A6I5	ALDOA	comp29524_c0_seq1	RecName: Full=Fructose-bisphosphate aldolase A; AltName: Full=Muscle-type aldolase [Pan troglodytes]	0.640506	75.7711	0.645795	6.88629	0.0118639	5.24e-10	1
P05062	ALDOB	comp72843_c2_seq4	RecName: Full=Fructose-bisphosphate aldolase B; AltName: Full=Liver-type aldolase [Homo sapiens]	46.9636	123.095	41.4203	1.39015	-0.181205	0.0293743	1
P05062	ALDOB	comp72843_c2_seq1	RecName: Full=Fructose-bisphosphate aldolase B; AltName: Full=Liver-type aldolase [Homo sapiens]	63.2117	150.359	54.897	1.25015	-0.203466	0.0302846	1
Q9BT22	ALG1	comp72068_c0_seq62	RecName: Full=Chitobiosyldiphosphodolichol beta-mannosyltransferase; AltName: Full=Asparagine-linked glycosylation protein 1 homolog; AltName: Full=Beta-1,4-mannosyltransferase; AltName: Full=GDP-Man:GlcNAc2-PP-dolichol mannosyltransferase; AltName: Full=GDP-mannose-dolichol diphosphochitobiose mannosyltransferase; AltName: Full=Mannosyltransferase-1; Short=MT-1; Short=hMat-1 [Homo sapiens]	0.001	21.1173	0.001	14.3661	0	0.0101709	NA
Q9BV10	ALG12	comp37556_c0_seq1	RecName: Full=Dol-P-Man:Man(7)GlcNAc(2)-PP-Dol alpha-1,6-mannosyltransferase; AltName: Full=Asparagine-linked glycosylation protein 12 homolog; Short=hALG12; AltName: Full=Dolichyl-P-Man:Man(7)GlcNAc(2)-PP-dolichyl-alpha-1,6-mannosyltransferase; AltName: Full=Mannosyltransferase ALG12 homolog; AltName: Full=Membrane protein SB87 [Homo sapiens]	0.331711	22.6699	0.001	6.09471	-8.37378	0.0191467	1
Q5RBE8	ALOX15	comp77273_c0_seq1	RecName: Full=Arachidonate 15-lipoxygenase; Short=15-LOX; AltName: Full=12/15-lipoxygenase; AltName: Full=Arachidonate 12-lipoxygenase, leukocyte-type; Short=12-LOX; Short=L-12LO; AltName: Full=Arachidonate omega-6 lipoxygenase [Pongo abelii]	752.274	672.77	460.334	-0.161146	-0.708578	1	0.0305185
O15296	ALOX15B	comp57802_c0_seq1	RecName: Full=Arachidonate 15-lipoxygenase B; Short=15-LOX-B; AltName: Full=15-lipoxygenase 2; Short=15-LOX-2; AltName: Full=Arachidonate 15-lipoxygenase type II; AltName: Full=Linoleate 13-lipoxygenase 15-LOb [Homo sapiens]	0.001	50.6179	0.001	15.6274	0	1.59e-07	NA
O15296	ALOX15B	comp57802_c0_seq2	RecName: Full=Arachidonate 15-lipoxygenase B; Short=15-LOX-B; AltName: Full=15-lipoxygenase 2; Short=15-LOX-2; AltName: Full=Arachidonate 15-lipoxygenase type II; AltName: Full=Linoleate 13-lipoxygenase 15-LOb [Homo sapiens]	0.001	48.7547	0.001	15.5733	0	3.19e-07	NA
P05186	ALPL	comp46859_c0_seq1	RecName: Full=Alkaline phosphatase, tissue-nonspecific isozyme; Short=AP-TNAP; Short=TNSALP; AltName: Full=Alkaline phosphatase liver/bone/kidney isozyme; Flags: Precursor [Homo sapiens]	0.001	44.4073	0.001	15.4385	0	1.65e-06	NA
P05186	ALPL	comp46859_c0_seq2	RecName: Full=Alkaline phosphatase, tissue-nonspecific isozyme; Short=AP-TNAP; Short=TNSALP; AltName: Full=Alkaline phosphatase liver/bone/kidney isozyme; Flags: Precursor [Homo sapiens]	0.001	122.041	0.001	16.897	0	4.83e-19	NA
P05186	ALPL	comp46859_c0_seq3	RecName: Full=Alkaline phosphatase, tissue-nonspecific isozyme; Short=AP-TNAP; Short=TNSALP; AltName: Full=Alkaline phosphatase liver/bone/kidney isozyme; Flags: Precursor [Homo sapiens]	0.001	63.6603	0.001	15.9581	0	1.16e-09	NA
Q60I27	ALS2CL	comp39612_c0_seq1	RecName: Full=ALS2 C-terminal-like protein [Homo sapiens]	0.001	18.0119	0.001	14.1367	0	0.0311607	NA
Q60I27	ALS2CL	comp52213_c0_seq1	RecName: Full=ALS2 C-terminal-like protein [Homo sapiens]	0.001	27.3279	0.001	14.7381	0	0.00102272	NA
Q60I27	ALS2CL	comp63900_c0_seq1	RecName: Full=ALS2 C-terminal-like protein [Homo sapiens]	0.001	260.538	0.333125	17.9911	8.37992	1.59e-39	1
Q60I27	ALS2CL	comp63900_c1_seq1	RecName: Full=ALS2 C-terminal-like protein [Homo sapiens]	0.001	19.5646	0.001	14.256	0	0.0179144	NA
Q60I27	ALS2CL	comp65352_c0_seq2	RecName: Full=ALS2 C-terminal-like protein [Homo sapiens]	0.001	24.5331	0.001	14.5824	0	0.00287843	NA
Q60I27	ALS2CL	comp65352_c0_seq4	RecName: Full=ALS2 C-terminal-like protein [Homo sapiens]	0.001	19.8751	1.29059	14.2787	10.3338	0.0119118	1
Q01433	AMPD2	comp68055_c0_seq2	RecName: Full=AMP deaminase 2; AltName: Full=AMP deaminase isoform L [Homo sapiens]	647.542	663.321	1079.56	0.034733	0.737402	1	0.0111369
P19961	AMY2B	comp74633_c1_seq5	RecName: Full=Alpha-amylase 2B; AltName: Full=1,4-alpha-D-glucan glucanohydrolase 2B; AltName: Full=Carcinoid alpha-amylase; Flags: Precursor [Homo sapiens]	0.001	27.3279	0.001	14.7381	0	0.00102272	NA
Q9BS18	ANAPC13	comp80855_c0_seq1	RecName: Full=Anaphase-promoting complex subunit 13; Short=APC13; AltName: Full=Cyclosome subunit 13 [Homo sapiens]<>RecName: Full=Anaphase-promoting complex subunit 13; Short=APC13; AltName: Full=Cyclosome subunit 13 [Bos taurus]	0.001	50.3074	0.001	15.6185	0	1.79e-07	NA
Q28IW8	anapc13	comp72548_c4_seq2	RecName: Full=Anaphase-promoting complex subunit 13; Short=APC13; AltName: Full=Cyclosome subunit 13 [Xenopus (Silurana) tropicalis]	27.874	17.5197	1.31977	-0.669942	-4.40056	1	0.0050022
P03950	ANG	comp62743_c1_seq1	RecName: Full=Angiogenin; AltName: Full=Ribonuclease 5; Short=RNase 5; Flags: Precursor [Homo sapiens]<>RecName: Full=Angiogenin; AltName: Full=Ribonuclease 5; Short=RNase 5; Flags: Precursor [Gorilla gorilla gorilla]	0.001	25.4647	0.001	14.6362	0	0.00203498	NA
Q8NI99	ANGPTL6	comp47274_c0_seq1	RecName: Full=Angiopoietin-related protein 6; AltName: Full=Angiopoietin-like protein 6; AltName: Full=Angiopoietin-related growth factor; AltName: Full=Angiopoietin-related protein 5; Flags: Precursor [Homo sapiens]	25.5082	39.3462	143.17	0.625265	2.4887	1	3.79e-06
O43827	ANGPTL7	comp95100_c0_seq1	RecName: Full=Angiopoietin-related protein 7; AltName: Full=Angiopoietin-like factor; AltName: Full=Angiopoietin-like protein 7; AltName: Full=Cornea-derived transcript 6 protein; Flags: Precursor [Homo sapiens]	0.001	23.291	0.333125	14.5075	8.37992	0.00422802	1
G5E8K5	Ank3	comp74886_c1_seq1	RecName: Full=Ankyrin-3; Short=ANK-3; AltName: Full=Ankyrin-G [Mus musculus]	734.884	734.898	435.487	2.69761e-05	-0.754888	1	0.0144163
G5E8K5	Ank3	comp74886_c1_seq10	RecName: Full=Ankyrin-3; Short=ANK-3; AltName: Full=Ankyrin-G [Mus musculus]	791.627	797.71	468.073	0.0110439	-0.758087	1	0.0105082
G5E8K5	Ank3	comp74886_c1_seq11	RecName: Full=Ankyrin-3; Short=ANK-3; AltName: Full=Ankyrin-G [Mus musculus]	738.962	699.531	422.245	-0.0791128	-0.807419	1	0.00558195
G5E8K5	Ank3	comp74886_c1_seq3	RecName: Full=Ankyrin-3; Short=ANK-3; AltName: Full=Ankyrin-G [Mus musculus]	760.843	723.098	476.387	-0.0734078	-0.675465	1	0.0467813
G5E8K5	Ank3	comp74886_c1_seq4	RecName: Full=Ankyrin-3; Short=ANK-3; AltName: Full=Ankyrin-G [Mus musculus]	744.037	707.817	452.44	-0.0719993	-0.717649	1	0.0258893
G5E8K5	Ank3	comp74886_c1_seq6	RecName: Full=Ankyrin-3; Short=ANK-3; AltName: Full=Ankyrin-G [Mus musculus]	786.55	711.204	478.551	-0.145276	-0.716867	1	0.0222965
G5E8K5	Ank3	comp74886_c1_seq8	RecName: Full=Ankyrin-3; Short=ANK-3; AltName: Full=Ankyrin-G [Mus musculus]	800.218	716.606	424.743	-0.159213	-0.913802	1	0.000647988
Q9HCJ1	ANKH	comp72609_c0_seq1	RecName: Full=Progressive ankylosis protein homolog; Short=ANK [Homo sapiens]	261.977	484.067	1117.2	0.885769	2.09237	0.00129871	2.26e-20
Q86XL3	ANKLE2	comp56565_c0_seq1	RecName: Full=Ankyrin repeat and LEM domain-containing protein 2; AltName: Full=LEM domain-containing protein 4 [Homo sapiens]	0.001	63.9709	0.001	15.9651	0	1.03e-09	NA
Q86XL3	ANKLE2	comp56565_c1_seq1	RecName: Full=Ankyrin repeat and LEM domain-containing protein 2; AltName: Full=LEM domain-containing protein 4 [Homo sapiens]	0.001	36.6439	0.001	15.1613	0	3.13e-05	NA
Q86XL3	ANKLE2	comp84390_c0_seq1	RecName: Full=Ankyrin repeat and LEM domain-containing protein 2; AltName: Full=LEM domain-containing protein 4 [Homo sapiens]	0.001	18.633	0.001	14.1856	0	0.0249868	NA
Q15327	ANKRD1	comp67018_c1_seq3	RecName: Full=Ankyrin repeat domain-containing protein 1; AltName: Full=Cardiac ankyrin repeat protein; AltName: Full=Cytokine-inducible gene C-193 protein; AltName: Full=Cytokine-inducible nuclear protein [Homo sapiens]	0.001	17.7014	0.001	14.1116	0	0.0349001	NA
Q15327	ANKRD1	comp67018_c2_seq1	RecName: Full=Ankyrin repeat domain-containing protein 1; AltName: Full=Cardiac ankyrin repeat protein; AltName: Full=Cytokine-inducible gene C-193 protein; AltName: Full=Cytokine-inducible nuclear protein [Homo sapiens]	0.001	80.7507	0.001	16.3012	0	1.93e-12	NA
Q865U8	ANKRD1	comp76108_c1_seq10	RecName: Full=Ankyrin repeat domain-containing protein 1; AltName: Full=Cardiac ankyrin repeat protein [Sus scrofa]	62.1236	110.45	144.832	0.830176	1.22117	0.45	0.0443496
Q865U8	ANKRD1	comp76108_c1_seq13	RecName: Full=Ankyrin repeat domain-containing protein 1; AltName: Full=Cardiac ankyrin repeat protein [Sus scrofa]	59.7013	113.487	139.001	0.926698	1.21926	0.262726	0.0459841
Q9NXR5	ANKRD10	comp80225_c0_seq1	RecName: Full=Ankyrin repeat domain-containing protein 10 [Homo sapiens]	0.001	77.9449	0.001	16.2502	0	5.48e-12	NA
Q6UB99	ANKRD11	comp86414_c0_seq1	RecName: Full=Ankyrin repeat domain-containing protein 11; AltName: Full=Ankyrin repeat-containing cofactor 1 [Homo sapiens]	0.001	27.3279	0.001	14.7381	0	0.00102272	NA
Q6UB99	ANKRD11	comp95693_c0_seq1	RecName: Full=Ankyrin repeat domain-containing protein 11; AltName: Full=Ankyrin repeat-containing cofactor 1 [Homo sapiens]	0.001	25.1542	0.001	14.6185	0	0.00228708	NA
Q6UB99	ANKRD11	comp99080_c0_seq1	RecName: Full=Ankyrin repeat domain-containing protein 11; AltName: Full=Ankyrin repeat-containing cofactor 1 [Homo sapiens]	0.001	18.3225	0.001	14.1613	0	0.0279543	NA
Q8IZ07	ANKRD13A	comp56924_c2_seq2	RecName: Full=Ankyrin repeat domain-containing protein 13A; AltName: Full=Protein KE03 [Homo sapiens]	0.001	18.3225	0.001	14.1613	0	0.0279543	NA
Q8IZ07	ANKRD13A	comp29333_c0_seq1	RecName: Full=Ankyrin repeat domain-containing protein 13A; AltName: Full=Protein KE03 [Homo sapiens]	1262.11	1046.87	728.639	-0.269748	-0.792559	1	0.00198186
Q8IZ07	ANKRD13A	comp29333_c0_seq2	RecName: Full=Ankyrin repeat domain-containing protein 13A; AltName: Full=Protein KE03 [Homo sapiens]	1334.92	1116.9	765.039	-0.257255	-0.803152	1	0.00147019
Q8N6D5	ANKRD29	comp76551_c0_seq13	RecName: Full=Ankyrin repeat domain-containing protein 29 [Homo sapiens]	0.316816	89.1241	0.001	8.13602	-8.3075	9.39e-13	1
Q8N6D5	ANKRD29	comp76551_c0_seq14	RecName: Full=Ankyrin repeat domain-containing protein 29 [Homo sapiens]	19.7571	81.2457	8.0258	2.03992	-1.29966	0.0150956	1
Q8N6D5	ANKRD29	comp76551_c0_seq7	RecName: Full=Ankyrin repeat domain-containing protein 29 [Homo sapiens]	23.9223	89.5572	10.8327	1.90445	-1.14296	0.0152808	1
Q8N6D5	ANKRD29	comp76551_c0_seq3	RecName: Full=Ankyrin repeat domain-containing protein 29 [Homo sapiens]	0.001	104.961	0.001	16.6795	0	2.42e-16	NA
Q8N7Z5	ANKRD31	comp65508_c0_seq1	RecName: Full=Putative ankyrin repeat domain-containing protein 31 [Homo sapiens]	5260.41	2499.88	2970.63	-1.07332	-0.824405	1.48e-08	8.23e-05
Q8N7Z5	ANKRD31	comp65508_c0_seq2	RecName: Full=Putative ankyrin repeat domain-containing protein 31 [Homo sapiens]	5371.58	2591.34	3127.3	-1.05165	-0.780427	3.12e-08	0.00023899
A6QL64	ANKRD36	comp73739_c3_seq1	RecName: Full=Ankyrin repeat domain-containing protein 36A [Homo sapiens]	0.001	31.402	0.001	14.9386	0	0.00022904	NA
A6QL64	ANKRD36	comp73739_c3_seq12	RecName: Full=Ankyrin repeat domain-containing protein 36A [Homo sapiens]	0.001	32.607	0.001	14.9929	0	0.000143645	NA
Q7Z713	ANKRD37	comp71595_c0_seq2	RecName: Full=Ankyrin repeat domain-containing protein 37; AltName: Full=Low-density lipoprotein receptor-related protein 2-binding protein; Short=hLrp2bp [Homo sapiens]	0.001	19.5646	0.001	14.256	0	0.0179144	NA
Q7Z713	ANKRD37	comp80289_c0_seq1	RecName: Full=Ankyrin repeat domain-containing protein 37; AltName: Full=Low-density lipoprotein receptor-related protein 2-binding protein; Short=hLrp2bp [Homo sapiens]	0.001	22.0489	0.001	14.4284	0	0.00722526	NA
Q9Y2G4	ANKRD6	comp52527_c0_seq1	RecName: Full=Ankyrin repeat domain-containing protein 6; AltName: Full=Diversin [Homo sapiens]	0.001	40.9914	0.001	15.323	0	6.04e-06	NA
E5RJM6	ANKRD65	comp52975_c0_seq1	RecName: Full=Ankyrin repeat domain-containing protein 65 [Homo sapiens]	0.001	29.1911	0.001	14.8332	0	0.000513379	NA
E5RJM6	ANKRD65	comp52975_c0_seq2	RecName: Full=Ankyrin repeat domain-containing protein 65 [Homo sapiens]	0.001	25.7753	0.001	14.6537	0	0.00181465	NA
Q9NW15	ANO10	comp71295_c0_seq1	RecName: Full=Anoctamin-10; AltName: Full=Transmembrane protein 16K [Homo sapiens]	899.168	660.344	452.439	-0.445372	-0.990867	0.523786	0.000106497
Q9NW15	ANO10	comp71295_c0_seq2	RecName: Full=Anoctamin-10; AltName: Full=Transmembrane protein 16K [Homo sapiens]	894.357	615.53	490.33	-0.539023	-0.867098	0.192982	0.00153964
A2AHL1	Ano3	comp89707_c0_seq1	RecName: Full=Anoctamin-3; AltName: Full=Transmembrane protein 16C [Mus musculus]	0.001	21.7383	0.001	14.408	0	0.00810316	NA
A1A5B4	ANO9	comp107396_c0_seq1	RecName: Full=Anoctamin-9; AltName: Full=Transmembrane protein 16J; AltName: Full=Tumor protein p53-inducible protein 5; AltName: Full=p53-induced gene 5 protein [Homo sapiens]	0.001	26.3963	0.001	14.6881	0	0.00144516	NA
A1A5B4	ANO9	comp59069_c1_seq3	RecName: Full=Anoctamin-9; AltName: Full=Transmembrane protein 16J; AltName: Full=Tumor protein p53-inducible protein 5; AltName: Full=p53-induced gene 5 protein [Homo sapiens]	0.001	18.9435	0.001	14.2094	0	0.0223421	NA
P23352	ANOS1	comp27478_c0_seq1	RecName: Full=Anosmin-1; AltName: Full=Adhesion molecule-like X-linked; AltName: Full=Kallmann syndrome protein; Flags: Precursor [Homo sapiens]	0.001	31.0763	0.001	14.9235	0	0.00025663	NA
P23352	ANOS1	comp39096_c1_seq1	RecName: Full=Anosmin-1; AltName: Full=Adhesion molecule-like X-linked; AltName: Full=Kallmann syndrome protein; Flags: Precursor [Homo sapiens]	0.001	49.9969	0.001	15.6096	0	2.01e-07	NA
P23352	ANOS1	comp56712_c0_seq1	RecName: Full=Anosmin-1; AltName: Full=Adhesion molecule-like X-linked; AltName: Full=Kallmann syndrome protein; Flags: Precursor [Homo sapiens]	3526.42	2458.05	878.387	-0.520689	-2.00527	0.0732596	2.94e-27
Q5REL2	ANXA1	comp73853_c0_seq3	RecName: Full=Annexin A1; AltName: Full=Annexin-1 [Pongo abelii]	0.316816	133.53	0.001	8.7193	-8.3075	1.23e-19	1
A5A6M2	ANXA1	comp73853_c0_seq10	RecName: Full=Annexin A1; AltName: Full=Annexin-1 [Pan troglodytes]	0.001	119.867	0.001	16.8711	0	1.07e-18	NA
Q5REL2	ANXA1	comp73853_c0_seq4	RecName: Full=Annexin A1; AltName: Full=Annexin-1 [Pongo abelii]	0.001	71.1131	0.001	16.1178	0	7.01e-11	NA
Q5REL2	ANXA1	comp73853_c0_seq5	RecName: Full=Annexin A1; AltName: Full=Annexin-1 [Pongo abelii]	0.001	81.6713	0.001	16.3175	0	1.37e-12	NA
A5A6M2	ANXA1	comp73853_c0_seq6	RecName: Full=Annexin A1; AltName: Full=Annexin-1 [Pan troglodytes]	0.001	63.9709	0.721328	15.9651	9.49451	8.68e-10	1
Q5REL2	ANXA1	comp73853_c0_seq8	RecName: Full=Annexin A1; AltName: Full=Annexin-1 [Pongo abelii]	0.001	49.0653	0.665251	15.5824	9.37775	2.43e-07	1
A5A6M2	ANXA1	comp73853_c0_seq9	RecName: Full=Annexin A1; AltName: Full=Annexin-1 [Pan troglodytes]	0.001	245.943	0.001	17.908	0	1.82e-37	NA
P04083	ANXA1	comp73853_c2_seq1	RecName: Full=Annexin A1; AltName: Full=Annexin I; AltName: Full=Annexin-1; AltName: Full=Calpactin II; AltName: Full=Calpactin-2; AltName: Full=Chromobindin-9; AltName: Full=Lipocortin I; AltName: Full=Phospholipase A2 inhibitory protein; AltName: Full=p35 [Homo sapiens]	0.001	57.4497	0.001	15.81	0	1.19e-08	NA
P50995	ANXA11	comp26939_c0_seq1	RecName: Full=Annexin A11; AltName: Full=56 kDa autoantigen; AltName: Full=Annexin XI; AltName: Full=Annexin-11; AltName: Full=Calcyclin-associated annexin 50; Short=CAP-50 [Homo sapiens]	0.001	46.2705	0.001	15.4978	0	8.18e-07	NA
P50995	ANXA11	comp26939_c0_seq2	RecName: Full=Annexin A11; AltName: Full=56 kDa autoantigen; AltName: Full=Annexin XI; AltName: Full=Annexin-11; AltName: Full=Calcyclin-associated annexin 50; Short=CAP-50 [Homo sapiens]	0.001	53.1022	0.645795	15.6965	9.33493	5.3e-08	1
P07355	ANXA2	comp77058_c0_seq1	RecName: Full=Annexin A2; AltName: Full=Annexin II; AltName: Full=Annexin-2; AltName: Full=Calpactin I heavy chain; AltName: Full=Calpactin-1 heavy chain; AltName: Full=Chromobindin-8; AltName: Full=Lipocortin II; AltName: Full=Placental anticoagulant protein IV; Short=PAP-IV; AltName: Full=Protein I; AltName: Full=p36 [Homo sapiens]<>RecName: Full=Annexin A2; AltName: Full=Annexin-2 [Pongo abeli…	0.97909	697.459	0.001	9.47645	-9.9353	3.07e-85	1
Q3ZCQ2	ANXA2R	comp64586_c0_seq4	RecName: Full=Annexin-2 receptor; AltName: Full=Annexin II receptor; Short=AXIIR [Homo sapiens]	20.6843	24.656	219.647	0.253401	3.40858	1	1.97e-13
P12429	ANXA3	comp72507_c1_seq1	RecName: Full=Annexin A3; AltName: Full=35-alpha calcimedin; AltName: Full=Annexin III; AltName: Full=Annexin-3; AltName: Full=Inositol 1,2-cyclic phosphate 2-phosphohydrolase; AltName: Full=Lipocortin III; AltName: Full=Placental anticoagulant protein III; Short=PAP-III [Homo sapiens]	0.964196	249.681	0.001	8.01654	-9.91318	2.16e-34	1
Q4R4H7	ANXA5	comp62434_c0_seq2	RecName: Full=Annexin A5; AltName: Full=Annexin V; AltName: Full=Annexin-5 [Macaca fascicularis]	0.001	27.949	0.001	14.7705	0	0.000811685	NA
P08758	ANXA5	comp62434_c1_seq1	RecName: Full=Annexin A5; AltName: Full=Anchorin CII; AltName: Full=Annexin V; AltName: Full=Annexin-5; AltName: Full=Calphobindin I; Short=CBP-I; AltName: Full=Endonexin II; AltName: Full=Lipocortin V; AltName: Full=Placental anticoagulant protein 4; Short=PP4; AltName: Full=Placental anticoagulant protein I; Short=PAP-I; AltName: Full=Thromboplastin inhibitor; AltName: Full=Vascular anticoagula…	0.001	45.0283	0.001	15.4585	0	1.3e-06	NA
P08758	ANXA5	comp62434_c2_seq1	RecName: Full=Annexin A5; AltName: Full=Anchorin CII; AltName: Full=Annexin V; AltName: Full=Annexin-5; AltName: Full=Calphobindin I; Short=CBP-I; AltName: Full=Endonexin II; AltName: Full=Lipocortin V; AltName: Full=Placental anticoagulant protein 4; Short=PP4; AltName: Full=Placental anticoagulant protein I; Short=PAP-I; AltName: Full=Thromboplastin inhibitor; AltName: Full=Vascular anticoagula…	0.001	233.212	0.323397	17.8313	8.33716	1.07e-35	1
P08758	ANXA5	comp62434_c2_seq2	RecName: Full=Annexin A5; AltName: Full=Anchorin CII; AltName: Full=Annexin V; AltName: Full=Annexin-5; AltName: Full=Calphobindin I; Short=CBP-I; AltName: Full=Endonexin II; AltName: Full=Lipocortin V; AltName: Full=Placental anticoagulant protein 4; Short=PP4; AltName: Full=Placental anticoagulant protein I; Short=PAP-I; AltName: Full=Thromboplastin inhibitor; AltName: Full=Vascular anticoagula…	0.001	54.0338	0.001	15.7216	0	4.34e-08	NA
P08758	ANXA5	comp62434_c0_seq1	RecName: Full=Annexin A5; AltName: Full=Anchorin CII; AltName: Full=Annexin V; AltName: Full=Annexin-5; AltName: Full=Calphobindin I; Short=CBP-I; AltName: Full=Endonexin II; AltName: Full=Lipocortin V; AltName: Full=Placental anticoagulant protein 4; Short=PP4; AltName: Full=Placental anticoagulant protein I; Short=PAP-I; AltName: Full=Thromboplastin inhibitor; AltName: Full=Vascular anticoagula…	1.62647	134.151	0.001	6.36598	-10.6675	9.54e-17	1
P79134	ANXA6	comp71958_c0_seq1	RecName: Full=Annexin A6; AltName: Full=Annexin VI; AltName: Full=Annexin-6 [Bos taurus]	7483.92	7704.54	5071.22	0.0419142	-0.561461	1	0.0288617
P79134	ANXA6	comp71958_c0_seq2	RecName: Full=Annexin A6; AltName: Full=Annexin VI; AltName: Full=Annexin-6 [Bos taurus]	7291.85	7572.5	4994.68	0.0544847	-0.545891	1	0.0385653
P20073	ANXA7	comp66046_c1_seq1	RecName: Full=Annexin A7; AltName: Full=Annexin VII; AltName: Full=Annexin-7; AltName: Full=Synexin [Homo sapiens]	0.001	42.8546	0.001	15.3872	0	2.97e-06	NA
Q4R5L5	ANXA7	comp66495_c0_seq1	RecName: Full=Annexin A7; AltName: Full=Annexin VII; AltName: Full=Annexin-7 [Macaca fascicularis]	1661.86	1375.86	993.511	-0.272466	-0.742188	1	0.00318662
P13928	ANXA8	comp70587_c2_seq1	RecName: Full=Annexin A8; AltName: Full=Annexin VIII; AltName: Full=Annexin-8; AltName: Full=Vascular anticoagulant-beta; Short=VAC-beta [Homo sapiens]	0.001	28.2595	0.001	14.7865	0	0.000723635	NA
P13928	ANXA8	comp70587_c2_seq2	RecName: Full=Annexin A8; AltName: Full=Annexin VIII; AltName: Full=Annexin-8; AltName: Full=Vascular anticoagulant-beta; Short=VAC-beta [Homo sapiens]	0.001	48.1337	0.001	15.5548	0	4.04e-07	NA
P13928	ANXA8	comp70587_c2_seq3	RecName: Full=Annexin A8; AltName: Full=Annexin VIII; AltName: Full=Annexin-8; AltName: Full=Vascular anticoagulant-beta; Short=VAC-beta [Homo sapiens]	0.001	28.8806	0.001	14.8178	0	0.000575679	NA
Q5VT79	ANXA8L1	comp70587_c2_seq8	RecName: Full=Annexin A8-like protein 2 [Homo sapiens]	0.001	59.0023	0.001	15.8485	0	6.7e-09	NA
Q8N6M6	AOPEP	comp31198_c0_seq1	RecName: Full=Aminopeptidase O; Short=AP-O [Homo sapiens]	0.001	33.8491	0.001	15.0468	0	8.98e-05	NA
Q10567	AP1B1	comp70696_c0_seq1	RecName: Full=AP-1 complex subunit beta-1; AltName: Full=Adaptor protein complex AP-1 subunit beta-1; AltName: Full=Adaptor-related protein complex 1 subunit beta-1; AltName: Full=Beta-1-adaptin; AltName: Full=Beta-adaptin 1; AltName: Full=Clathrin assembly protein complex 1 beta large chain; AltName: Full=Golgi adaptor HA1/AP1 adaptin beta subunit [Homo sapiens]	1212.62	984.058	646.446	-0.301306	-0.90752	1	0.000169367
Q10567	AP1B1	comp70696_c1_seq1	RecName: Full=AP-1 complex subunit beta-1; AltName: Full=Adaptor protein complex AP-1 subunit beta-1; AltName: Full=Adaptor-related protein complex 1 subunit beta-1; AltName: Full=Beta-1-adaptin; AltName: Full=Beta-adaptin 1; AltName: Full=Clathrin assembly protein complex 1 beta large chain; AltName: Full=Golgi adaptor HA1/AP1 adaptin beta subunit [Homo sapiens]	2186.69	1890.56	1191.28	-0.209937	-0.876241	1	7e-05
Q9Y6Q5	AP1M2	comp44842_c0_seq1	RecName: Full=AP-1 complex subunit mu-2; AltName: Full=AP-mu chain family member mu1B; AltName: Full=Adaptor protein complex AP-1 subunit mu-2; AltName: Full=Adaptor-related protein complex 1 subunit mu-2; AltName: Full=Clathrin assembly protein complex 1 mu-2 medium chain 2; AltName: Full=Golgi adaptor HA1/AP1 adaptin mu-2 subunit; AltName: Full=Mu-adaptin 2; AltName: Full=Mu1B-adaptin [Homo sap…	0.001	63.9709	0.001	15.9651	0	1.03e-09	NA
Q9Y6Q5	AP1M2	comp44842_c1_seq1	RecName: Full=AP-1 complex subunit mu-2; AltName: Full=AP-mu chain family member mu1B; AltName: Full=Adaptor protein complex AP-1 subunit mu-2; AltName: Full=Adaptor-related protein complex 1 subunit mu-2; AltName: Full=Clathrin assembly protein complex 1 mu-2 medium chain 2; AltName: Full=Golgi adaptor HA1/AP1 adaptin mu-2 subunit; AltName: Full=Mu-adaptin 2; AltName: Full=Mu1B-adaptin [Homo sap…	0.001	26.7069	0.001	14.7049	0	0.0012902	NA
P61966	AP1S1	comp58113_c0_seq1	RecName: Full=AP-1 complex subunit sigma-1A; AltName: Full=Adaptor protein complex AP-1 subunit sigma-1A; AltName: Full=Adaptor-related protein complex 1 subunit sigma-1A; AltName: Full=Clathrin assembly protein complex 1 sigma-1A small chain; AltName: Full=Clathrin coat assembly protein AP19; AltName: Full=Golgi adaptor HA1/AP1 adaptin sigma-1A subunit; AltName: Full=HA1 19 kDa subunit; AltName:…	1106.81	1386.93	1978.01	0.325487	0.837644	1	0.000332377
O94973	AP2A2	comp52240_c0_seq1	RecName: Full=AP-2 complex subunit alpha-2; AltName: Full=100 kDa coated vesicle protein C; AltName: Full=Adaptor protein complex AP-2 subunit alpha-2; AltName: Full=Adaptor-related protein complex 2 subunit alpha-2; AltName: Full=Alpha-adaptin C; AltName: Full=Alpha2-adaptin; AltName: Full=Clathrin assembly protein complex 2 alpha-C large chain; AltName: Full=Huntingtin yeast partner J; AltName:…	0.001	47.8231	0.001	15.5454	0	4.55e-07	NA
P17427	Ap2a2	comp73209_c1_seq3	RecName: Full=AP-2 complex subunit alpha-2; AltName: Full=100 kDa coated vesicle protein C; AltName: Full=Adaptor protein complex AP-2 subunit alpha-2; AltName: Full=Adaptor-related protein complex 2 subunit alpha-2; AltName: Full=Alpha-adaptin C; AltName: Full=Alpha2-adaptin; AltName: Full=Clathrin assembly protein complex 2 alpha-C large chain; AltName: Full=Plasma membrane adaptor HA2/AP2 adap…	12148.7	8539.76	5655.12	-0.50853	-1.10317	0.0541314	1.74e-09
Q5ZMP6	AP2M1	comp62146_c0_seq1	RecName: Full=AP-2 complex subunit mu; AltName: Full=AP-2 mu chain; AltName: Full=Clathrin assembly protein complex 2 mu medium chain; AltName: Full=Clathrin coat assembly protein AP50; AltName: Full=Clathrin coat-associated protein AP50; AltName: Full=HA2 50 kDa subunit; AltName: Full=Mu2-adaptin; AltName: Full=Plasma membrane adaptor AP-2 50 kDa protein [Gallus gallus]	14832.1	12554.5	10084.4	-0.240523	-0.556594	1	0.0280899
O14617	AP3D1	comp37713_c0_seq1	RecName: Full=AP-3 complex subunit delta-1; AltName: Full=AP-3 complex subunit delta; AltName: Full=Adaptor-related protein complex 3 subunit delta-1; AltName: Full=Delta-adaptin [Homo sapiens]	0.001	18.9435	0.001	14.2094	0	0.0223421	NA
O14617	AP3D1	comp37713_c1_seq1	RecName: Full=AP-3 complex subunit delta-1; AltName: Full=AP-3 complex subunit delta; AltName: Full=Adaptor-related protein complex 3 subunit delta-1; AltName: Full=Delta-adaptin [Homo sapiens]	0.001	66.7657	0.665251	16.0268	9.37775	3.08e-10	1
Q9Y6B7	AP4B1	comp75703_c0_seq10	RecName: Full=AP-4 complex subunit beta-1; AltName: Full=AP-4 adaptor complex subunit beta; AltName: Full=Adaptor-related protein complex 4 subunit beta-1; AltName: Full=Beta subunit of AP-4; AltName: Full=Beta4-adaptin [Homo sapiens]	144.428	197.517	295.443	0.451632	1.03253	1	0.0134437
Q9Y6B7	AP4B1	comp75703_c0_seq4	RecName: Full=AP-4 complex subunit beta-1; AltName: Full=AP-4 adaptor complex subunit beta; AltName: Full=Adaptor-related protein complex 4 subunit beta-1; AltName: Full=Beta subunit of AP-4; AltName: Full=Beta4-adaptin [Homo sapiens]	160.105	212.294	304.926	0.407047	0.929442	1	0.0321252
Q9Y6B7	AP4B1	comp75703_c0_seq5	RecName: Full=AP-4 complex subunit beta-1; AltName: Full=AP-4 adaptor complex subunit beta; AltName: Full=Adaptor-related protein complex 4 subunit beta-1; AltName: Full=Beta subunit of AP-4; AltName: Full=Beta4-adaptin [Homo sapiens]	129.573	202.464	312.325	0.6439	1.26928	0.432499	0.00046653
Q7Z5R6	APBB1IP	comp67989_c0_seq1	RecName: Full=Amyloid beta A4 precursor protein-binding family B member 1-interacting protein; AltName: Full=APBB1-interacting protein 1; AltName: Full=Proline-rich EVH1 ligand 1; Short=PREL-1; AltName: Full=Proline-rich protein 73; AltName: Full=Rap1-GTP-interacting adapter molecule; Short=RIAM; AltName: Full=Retinoic acid-responsive proline-rich protein 1; Short=RARP-1 [Homo sapiens]	324.809	423.656	563.537	0.383301	0.794919	1	0.0238413
A2T7I6	APEX1	comp48625_c0_seq1	RecName: Full=DNA-(apurinic or apyrimidinic site) lyase; AltName: Full=APEX nuclease; Short=APEN; AltName: Full=Apurinic-apyrimidinic endonuclease 1; Short=AP endonuclease 1; AltName: Full=REF-1; AltName: Full=Redox factor-1; Contains: RecName: Full=DNA-(apurinic or apyrimidinic site) lyase, mitochondrial [Pongo pygmaeus]	0.001	18.341	0.001	14.1628	0	0.0279543	NA
Q5R644	API5	comp66750_c0_seq1	RecName: Full=Apoptosis inhibitor 5; Short=API-5 [Pongo abelii]	6565.58	6969.38	4386.67	0.0861063	-0.581797	1	0.0200854
Q06481	APLP2	comp77372_c0_seq1	RecName: Full=Amyloid-like protein 2; Short=APLP-2; AltName: Full=APPH; AltName: Full=Amyloid protein homolog; AltName: Full=CDEI box-binding protein; Short=CDEBP; Flags: Precursor [Homo sapiens]	0.648379	100.924	0.001	7.28222	-9.34069	8.8e-14	1
Q06481	APLP2	comp77275_c0_seq1	RecName: Full=Amyloid-like protein 2; Short=APLP-2; AltName: Full=APPH; AltName: Full=Amyloid protein homolog; AltName: Full=CDEI box-binding protein; Short=CDEBP; Flags: Precursor [Homo sapiens]	0.001	183.526	0.645795	17.4856	9.33493	1.69e-28	1
Q06335	Aplp2	comp77475_c0_seq1	RecName: Full=Amyloid-like protein 2; Short=APLP-2; AltName: Full=CDEI box-binding protein; Short=CDEBP; Flags: Precursor [Mus musculus]	0.001	25.4647	0.001	14.6362	0	0.00203498	NA
Q9HDC9	APMAP	comp28169_c0_seq1	RecName: Full=Adipocyte plasma membrane-associated protein; AltName: Full=Protein BSCv [Homo sapiens]	0.001	112.414	0.001	16.7785	0	1.57e-17	NA
Q9NRW3	APOBEC3C	comp52869_c0_seq1	RecName: Full=DNA dC->dU-editing enzyme APOBEC-3C; Short=A3C; AltName: Full=APOBEC1-like; AltName: Full=Phorbolin I [Homo sapiens]	5.8223	73.8382	2172.57	3.66471	8.54359	3.07e-24	2.12e-162
O14791	APOL1	comp79724_c0_seq1	RecName: Full=Apolipoprotein L1; AltName: Full=Apolipoprotein L; Short=Apo-L; Short=ApoL; AltName: Full=Apolipoprotein L-I; Short=ApoL-I; Flags: Precursor [Homo sapiens]	0.001	93.5087	0.001	16.5128	0	1.65e-14	NA
Q9BQE5	APOL2	comp82427_c0_seq1	RecName: Full=Apolipoprotein L2; AltName: Full=Apolipoprotein L-II; Short=ApoL-II [Homo sapiens]	0.001	30.1227	0.001	14.8786	0	0.00036405	NA
Q9BWW8	APOL6	comp76274_c0_seq10	RecName: Full=Apolipoprotein L6; AltName: Full=Apolipoprotein L-VI; Short=ApoL-VI [Homo sapiens]	26.874	40.6152	87.4522	0.595807	1.70228	1	0.0328418
Q9BWW8	APOL6	comp76274_c0_seq18	RecName: Full=Apolipoprotein L6; AltName: Full=Apolipoprotein L-VI; Short=ApoL-VI [Homo sapiens]	24.2109	42.686	83.9877	0.818108	1.79452	1	0.0234305
Q9BWW8	APOL6	comp76274_c0_seq36	RecName: Full=Apolipoprotein L6; AltName: Full=Apolipoprotein L-VI; Short=ApoL-VI [Homo sapiens]	20.0212	29.0984	72.068	0.53941	1.84783	1	0.0494054
P53601	APP	comp77555_c0_seq1	RecName: Full=Amyloid beta A4 protein; AltName: Full=ABPP; Short=APP; AltName: Full=Alzheimer disease amyloid A4 protein homolog; Contains: RecName: Full=N-APP; Contains: RecName: Full=Soluble APP-alpha; Short=S-APP-alpha; Contains: RecName: Full=Soluble APP-beta; Short=S-APP-beta; Contains: RecName: Full=C99; Contains: RecName: Full=Beta-amyloid protein 42; AltName: Full=Beta-APP42; Contains: Re…	0.316816	82.2923	0.001	8.02097	-8.3075	1.1e-11	1
Q95241	APP	comp41413_c0_seq1	RecName: Full=Amyloid beta A4 protein; AltName: Full=ABPP; Short=APP; AltName: Full=Alzheimer disease amyloid A4 protein homolog; Contains: RecName: Full=N-APP; Contains: RecName: Full=Soluble APP-alpha; Short=S-APP-alpha; Contains: RecName: Full=Soluble APP-beta; Short=S-APP-beta; Contains: RecName: Full=C99; Contains: RecName: Full=Beta-amyloid protein 42; AltName: Full=Beta-APP42; Contains: Re…	0.97909	37.265	1.02541	5.25024	0.0666945	0.000713174	1
P07741	APRT	comp28017_c0_seq1	RecName: Full=Adenine phosphoribosyltransferase; Short=APRT [Homo sapiens]	0.001	42.2335	0.001	15.3661	0	3.77e-06	NA
P07741	APRT	comp28017_c0_seq2	RecName: Full=Adenine phosphoribosyltransferase; Short=APRT [Homo sapiens]	0.001	20.8067	0.001	14.3448	0	0.0114006	NA
P29972	AQP1	comp77561_c0_seq1	RecName: Full=Aquaporin-1; Short=AQP-1; AltName: Full=Aquaporin-CHIP; AltName: Full=Urine water channel; AltName: Full=Water channel protein for red blood cells and kidney proximal tubule [Homo sapiens]	0.001	66.1446	0.001	16.0133	0	4.53e-10	NA
Q92482	AQP3	comp64332_c1_seq2	RecName: Full=Aquaporin-3; Short=AQP-3; AltName: Full=Aquaglyceroporin-3 [Homo sapiens]	0.316816	110.041	0.333125	8.44018	0.0724183	4.73e-16	1
P55087	AQP4	comp60735_c0_seq1	RecName: Full=Aquaporin-4; Short=AQP-4; AltName: Full=Mercurial-insensitive water channel; Short=MIWC; AltName: Full=WCH4 [Homo sapiens]	0.001	2230.89	0.665251	21.0892	9.37775	8.9e-187	1
P55064	AQP5	comp58996_c0_seq1	RecName: Full=Aquaporin-5; Short=AQP-5 [Homo sapiens]	0.001	50.3074	0.001	15.6185	0	1.79e-07	NA
P55064	AQP5	comp58996_c0_seq2	RecName: Full=Aquaporin-5; Short=AQP-5 [Homo sapiens]	0.001	26.3963	0.333125	14.6881	8.37992	0.00134131	1
Q96P48	ARAP1	comp28473_c0_seq1	RecName: Full=Arf-GAP with Rho-GAP domain, ANK repeat and PH domain-containing protein 1; AltName: Full=Centaurin-delta-2; Short=Cnt-d2 [Homo sapiens]	0.001	17.0803	0.001	14.06	0	0.043546	NA
Q96P48	ARAP1	comp38809_c0_seq1	RecName: Full=Arf-GAP with Rho-GAP domain, ANK repeat and PH domain-containing protein 1; AltName: Full=Centaurin-delta-2; Short=Cnt-d2 [Homo sapiens]	0.001	31.0543	0.001	14.9225	0	0.00025663	NA
Q96P48	ARAP1	comp48175_c0_seq1	RecName: Full=Arf-GAP with Rho-GAP domain, ANK repeat and PH domain-containing protein 1; AltName: Full=Centaurin-delta-2; Short=Cnt-d2 [Homo sapiens]	0.001	131.357	0.001	17.0031	0	1.68e-20	NA
Q96P48	ARAP1	comp48175_c1_seq1	RecName: Full=Arf-GAP with Rho-GAP domain, ANK repeat and PH domain-containing protein 1; AltName: Full=Centaurin-delta-2; Short=Cnt-d2 [Homo sapiens]	0.001	17.7014	0.001	14.1116	0	0.0349001	NA
Q96P48	ARAP1	comp86721_c0_seq1	RecName: Full=Arf-GAP with Rho-GAP domain, ANK repeat and PH domain-containing protein 1; AltName: Full=Centaurin-delta-2; Short=Cnt-d2 [Homo sapiens]	0.001	17.3909	0.001	14.086	0	0.0390065	NA
Q8WZ64	ARAP2	comp65951_c0_seq2	RecName: Full=Arf-GAP with Rho-GAP domain, ANK repeat and PH domain-containing protein 2; AltName: Full=Centaurin-delta-1; Short=Cnt-d1; AltName: Full=Protein PARX [Homo sapiens]	1.3098	156.879	4.31634	6.90417	1.72046	5.39e-21	1
Q8WZ64	ARAP2	comp65951_c0_seq3	RecName: Full=Arf-GAP with Rho-GAP domain, ANK repeat and PH domain-containing protein 2; AltName: Full=Centaurin-delta-1; Short=Cnt-d1; AltName: Full=Protein PARX [Homo sapiens]	1.32384	147.852	3.71904	6.80328	1.4902	1.19e-19	1
Q8WZ64	ARAP2	comp65951_c0_seq1	RecName: Full=Arf-GAP with Rho-GAP domain, ANK repeat and PH domain-containing protein 2; AltName: Full=Centaurin-delta-1; Short=Cnt-d1; AltName: Full=Protein PARX [Homo sapiens]	0.001	18.633	0.323397	14.1856	8.33716	0.0232844	1
Q7LC44	ARC	comp71650_c0_seq3	RecName: Full=Activity-regulated cytoskeleton-associated protein; AltName: Full=ARC/ARG3.1; AltName: Full=Activity-regulated gene 3.1 protein homolog; Short=Arg3.1 [Homo sapiens]	0.662421	12.4443	81.1968	4.2316	6.93753	0.00145163	1.54e-11
Q7LC44	ARC	comp71650_c0_seq1	RecName: Full=Activity-regulated cytoskeleton-associated protein; AltName: Full=ARC/ARG3.1; AltName: Full=Activity-regulated gene 3.1 protein homolog; Short=Arg3.1 [Homo sapiens]	0.662421	1.8642	159.983	1.49274	7.91595	1	2.61e-22
Q7LC44	ARC	comp71650_c0_seq2	RecName: Full=Activity-regulated cytoskeleton-associated protein; AltName: Full=ARC/ARG3.1; AltName: Full=Activity-regulated gene 3.1 protein homolog; Short=Arg3.1 [Homo sapiens]	1.29576	4.37047	368.539	1.75399	8.15188	0.913386	3.14e-48
P15514	AREG	comp63097_c0_seq1	RecName: Full=Amphiregulin; Short=AR; AltName: Full=Colorectum cell-derived growth factor; Short=CRDGF; Flags: Precursor [Homo sapiens]	0.001	86.6398	0.001	16.4027	0	2.14e-13	NA
P15514	AREG	comp63097_c1_seq1	RecName: Full=Amphiregulin; Short=AR; AltName: Full=Colorectum cell-derived growth factor; Short=CRDGF; Flags: Precursor [Homo sapiens]	0.001	101.856	0.361164	16.6362	8.49651	6.93e-16	1
P61206	Arf3	comp77566_c0_seq1	RecName: Full=ADP-ribosylation factor 3; AltName: Full=Liver regeneration-related protein LRRG202 [Rattus norvegicus]<>RecName: Full=ADP-ribosylation factor 3 [Homo sapiens]<>RecName: Full=ADP-ribosylation factor 3 [Mus musculus]<>RecName: Full=ADP-ribosylation factor 3 [Takifugu rubripes]<>RecName: Full=ADP-ribosylation factor 3 [Pongo abelii]<>RecName: Full=ADP-ribosylation factor 3 [Bos taurus]	0.331711	40.4109	0.001	6.92868	-8.37378	4.09e-05	1
P49702	ARF5	comp77865_c0_seq1	RecName: Full=ADP-ribosylation factor 5 [Gallus gallus]	0.001	28.2781	0.001	14.7874	0	0.000723635	NA
Q9NP61	ARFGAP3	comp59640_c0_seq1	RecName: Full=ADP-ribosylation factor GTPase-activating protein 3; Short=ARF GAP 3 [Homo sapiens]	0.001	39.4387	0.001	15.2673	0	1.09e-05	NA
Q32LJ2	ARFRP1	comp73869_c0_seq31	RecName: Full=ADP-ribosylation factor-related protein 1; Short=ARF-related protein 1 [Bos taurus]	120.811	113.357	249.314	-0.0918788	1.04522	1	0.0304212
Q07960	ARHGAP1	comp94582_c0_seq1	RecName: Full=Rho GTPase-activating protein 1; AltName: Full=CDC42 GTPase-activating protein; AltName: Full=GTPase-activating protein rhoOGAP; AltName: Full=Rho-related small GTPase protein activator; AltName: Full=Rho-type GTPase-activating protein 1; AltName: Full=p50-RhoGAP [Homo sapiens]	0.001	28.8806	0.001	14.8178	0	0.000575679	NA
Q07960	ARHGAP1	comp67645_c1_seq1	RecName: Full=Rho GTPase-activating protein 1; AltName: Full=CDC42 GTPase-activating protein; AltName: Full=GTPase-activating protein rhoOGAP; AltName: Full=Rho-related small GTPase protein activator; AltName: Full=Rho-type GTPase-activating protein 1; AltName: Full=p50-RhoGAP [Homo sapiens]	1617.86	1431.23	993.068	-0.176825	-0.704122	1	0.00736655
A1A4S6	ARHGAP10	comp59816_c0_seq1	RecName: Full=Rho GTPase-activating protein 10; AltName: Full=GTPase regulator associated with focal adhesion kinase 2; AltName: Full=Graf-related protein 2; AltName: Full=Rho-type GTPase-activating protein 10 [Homo sapiens]	140.118	227.812	293.05	0.701196	1.0645	0.259977	0.00732017
Q68EM7	ARHGAP17	comp108228_c0_seq1	RecName: Full=Rho GTPase-activating protein 17; AltName: Full=Rho-type GTPase-activating protein 17; AltName: Full=RhoGAP interacting with CIP4 homologs protein 1; Short=RICH-1 [Homo sapiens]	0.001	18.633	0.001	14.1856	0	0.0249868	NA
Q5T5U3	ARHGAP21	comp44437_c1_seq1	RecName: Full=Rho GTPase-activating protein 21; AltName: Full=Rho GTPase-activating protein 10; AltName: Full=Rho-type GTPase-activating protein 21 [Homo sapiens]	0.001	21.1173	0.001	14.3661	0	0.0101709	NA
Q5T5U3	ARHGAP21	comp49318_c0_seq1	RecName: Full=Rho GTPase-activating protein 21; AltName: Full=Rho GTPase-activating protein 10; AltName: Full=Rho-type GTPase-activating protein 21 [Homo sapiens]	0.001	24.5331	0.323397	14.5824	8.33716	0.00267169	1
Q7Z5H3	ARHGAP22	comp64249_c0_seq1	RecName: Full=Rho GTPase-activating protein 22; AltName: Full=Rho-type GTPase-activating protein 22 [Homo sapiens]	7.78209	24.3709	44.5597	1.64693	2.51751	0.508963	0.0302371
Q8N264	ARHGAP24	comp88114_c0_seq1	RecName: Full=Rho GTPase-activating protein 24; AltName: Full=Filamin-A-associated RhoGAP; Short=FilGAP; AltName: Full=RAC1- and CDC42-specific GTPase-activating protein of 72 kDa; Short=RC-GAP72; AltName: Full=Rho-type GTPase-activating protein 24; AltName: Full=RhoGAP of 73 kDa; AltName: Full=Sarcoma antigen NY-SAR-88; AltName: Full=p73RhoGAP [Homo sapiens]	0.001	29.5017	0.001	14.8485	0	0.000456646	NA
Q17R89	ARHGAP44	comp76778_c0_seq3	RecName: Full=Rho GTPase-activating protein 44; AltName: Full=NPC-A-10; AltName: Full=Rho-type GTPase-activating protein RICH2; AltName: Full=RhoGAP interacting with CIP4 homologs protein 2; Short=RICH-2 [Homo sapiens]	0.331711	40.3703	0.001	6.92723	-8.37378	4.13e-05	1
Q17R89	ARHGAP44	comp76778_c0_seq13	RecName: Full=Rho GTPase-activating protein 44; AltName: Full=NPC-A-10; AltName: Full=Rho-type GTPase-activating protein RICH2; AltName: Full=RhoGAP interacting with CIP4 homologs protein 2; Short=RICH-2 [Homo sapiens]	1.28001	36.0229	0.001	4.81468	-10.3219	0.00250028	1
Q17R89	ARHGAP44	comp76778_c0_seq12	RecName: Full=Rho GTPase-activating protein 44; AltName: Full=NPC-A-10; AltName: Full=Rho-type GTPase-activating protein RICH2; AltName: Full=RhoGAP interacting with CIP4 homologs protein 2; Short=RICH-2 [Homo sapiens]	6.46968	48.5029	5.12078	2.90631	-0.33733	0.0134444	1
Q17R89	ARHGAP44	comp76778_c0_seq7	RecName: Full=Rho GTPase-activating protein 44; AltName: Full=NPC-A-10; AltName: Full=Rho-type GTPase-activating protein RICH2; AltName: Full=RhoGAP interacting with CIP4 homologs protein 2; Short=RICH-2 [Homo sapiens]	6.83018	45.324	10.756	2.73028	0.655152	0.01999	1
Q17R89	ARHGAP44	comp76778_c0_seq4	RecName: Full=Rho GTPase-activating protein 44; AltName: Full=NPC-A-10; AltName: Full=Rho-type GTPase-activating protein RICH2; AltName: Full=RhoGAP interacting with CIP4 homologs protein 2; Short=RICH-2 [Homo sapiens]	0.001	31.6754	0.001	14.9511	0	0.00020403	NA
Q17R89	ARHGAP44	comp76778_c0_seq5	RecName: Full=Rho GTPase-activating protein 44; AltName: Full=NPC-A-10; AltName: Full=Rho-type GTPase-activating protein RICH2; AltName: Full=RhoGAP interacting with CIP4 homologs protein 2; Short=RICH-2 [Homo sapiens]	0.001	56.8472	0.645795	15.7948	9.33493	1.28e-08	1
P85298	ARHGAP8	comp53346_c0_seq2	RecName: Full=Rho GTPase-activating protein 8; AltName: Full=Rho-type GTPase-activating protein 8 [Homo sapiens]	0.001	27.6385	0.001	14.7544	0	0.000913381	NA
P52565	ARHGDIA	comp78232_c0_seq1	RecName: Full=Rho GDP-dissociation inhibitor 1; Short=Rho GDI 1; AltName: Full=Rho-GDI alpha [Homo sapiens]<>RecName: Full=Rho GDP-dissociation inhibitor 1; Short=Rho GDI 1; AltName: Full=Rho-GDI alpha [Macaca fascicularis]	0.001	18.3225	0.001	14.1613	0	0.0279543	NA
Q92888	ARHGEF1	comp38581_c0_seq1	RecName: Full=Rho guanine nucleotide exchange factor 1; AltName: Full=115 kDa guanine nucleotide exchange factor; Short=p115-RhoGEF; Short=p115RhoGEF; AltName: Full=Sub1.5 [Homo sapiens]	0.001	20.4962	0.001	14.3231	0	0.0127587	NA
Q92888	ARHGEF1	comp52386_c0_seq1	RecName: Full=Rho guanine nucleotide exchange factor 1; AltName: Full=115 kDa guanine nucleotide exchange factor; Short=p115-RhoGEF; Short=p115RhoGEF; AltName: Full=Sub1.5 [Homo sapiens]	0.001	113.346	0.001	16.7904	0	1.13e-17	NA
Q5R5M3	ARHGEF10L	comp74308_c0_seq1	RecName: Full=Rho guanine nucleotide exchange factor 10-like protein; AltName: Full=GrinchGEF [Pongo abelii]	734.064	430.389	479.841	-0.770263	-0.613351	0.0107864	0.14997
Q5R5M3	ARHGEF10L	comp74308_c0_seq2	RecName: Full=Rho guanine nucleotide exchange factor 10-like protein; AltName: Full=GrinchGEF [Pongo abelii]	719.538	433.289	453.73	-0.731742	-0.665238	0.0202743	0.0727069
Q6ZSZ5	ARHGEF18	comp35937_c1_seq1	RecName: Full=Rho guanine nucleotide exchange factor 18; AltName: Full=114 kDa Rho-specific guanine nucleotide exchange factor; Short=p114-Rho-GEF; Short=p114RhoGEF; AltName: Full=Septin-associated RhoGEF; Short=SA-RhoGEF [Homo sapiens]	0.001	17.3909	0.001	14.086	0	0.0390065	NA
Q92974	ARHGEF2	comp29245_c0_seq1	RecName: Full=Rho guanine nucleotide exchange factor 2; AltName: Full=Guanine nucleotide exchange factor H1; Short=GEF-H1; AltName: Full=Microtubule-regulated Rho-GEF; AltName: Full=Proliferating cell nucleolar antigen p40 [Homo sapiens]	0.001	28.8806	0.001	14.8178	0	0.000575679	NA
Q92974	ARHGEF2	comp47735_c0_seq1	RecName: Full=Rho guanine nucleotide exchange factor 2; AltName: Full=Guanine nucleotide exchange factor H1; Short=GEF-H1; AltName: Full=Microtubule-regulated Rho-GEF; AltName: Full=Proliferating cell nucleolar antigen p40 [Homo sapiens]	0.001	222.376	0.645795	17.7626	9.33493	3.53e-34	1
Q92974	ARHGEF2	comp29245_c1_seq1	RecName: Full=Rho guanine nucleotide exchange factor 2; AltName: Full=Guanine nucleotide exchange factor H1; Short=GEF-H1; AltName: Full=Microtubule-regulated Rho-GEF; AltName: Full=Proliferating cell nucleolar antigen p40 [Homo sapiens]	0.331711	79.4975	0.001	7.90484	-8.37378	2.99e-11	1
B2DCZ9	ARHGEF2	comp75611_c5_seq22	RecName: Full=Rho guanine nucleotide exchange factor 2; AltName: Full=Guanine nucleotide exchange factor H1; Short=GEF-H1 [Sus scrofa]	70.7687	174.838	117.427	1.30484	0.730586	0.00432968	0.826571
B2DCZ9	ARHGEF2	comp75611_c5_seq15	RecName: Full=Rho guanine nucleotide exchange factor 2; AltName: Full=Guanine nucleotide exchange factor H1; Short=GEF-H1 [Sus scrofa]	75.7462	161.05	151.378	1.08826	0.998908	0.0279543	0.114332
Q92974	ARHGEF2	comp75611_c5_seq5	RecName: Full=Rho guanine nucleotide exchange factor 2; AltName: Full=Guanine nucleotide exchange factor H1; Short=GEF-H1; AltName: Full=Microtubule-regulated Rho-GEF; AltName: Full=Proliferating cell nucleolar antigen p40 [Homo sapiens]	118.141	115.094	242.009	-0.0377013	1.03455	1	0.0380902
Q96DR7	ARHGEF26	comp76015_c0_seq2	RecName: Full=Rho guanine nucleotide exchange factor 26; AltName: Full=SH3 domain-containing guanine exchange factor [Homo sapiens]	24.8223	113.446	38.0665	2.1923	0.616885	0.000184714	1
Q96DR7	ARHGEF26	comp76015_c0_seq3	RecName: Full=Rho guanine nucleotide exchange factor 26; AltName: Full=SH3 domain-containing guanine exchange factor [Homo sapiens]	29.6619	93.5628	45.2737	1.65732	0.610062	0.0160868	1
Q96DR7	ARHGEF26	comp76015_c0_seq4	RecName: Full=Rho guanine nucleotide exchange factor 26; AltName: Full=SH3 domain-containing guanine exchange factor [Homo sapiens]	37.0221	100.398	40.0379	1.43927	0.112979	0.0493979	1
A5YM69	ARHGEF35	comp74406_c0_seq6	RecName: Full=Rho guanine nucleotide exchange factor 35; AltName: Full=Rho guanine nucleotide exchange factor 5-like protein [Homo sapiens]	0.001	70.8026	0.001	16.1115	0	7.89e-11	NA
Q9NR80	ARHGEF4	comp76506_c1_seq15	RecName: Full=Rho guanine nucleotide exchange factor 4; AltName: Full=APC-stimulated guanine nucleotide exchange factor 1; Short=Asef; Short=Asef1 [Homo sapiens]	0.001	85.7082	0.001	16.3871	0	3.03e-13	NA
Q12774	ARHGEF5	comp74406_c0_seq1	RecName: Full=Rho guanine nucleotide exchange factor 5; AltName: Full=Ephexin-3; AltName: Full=Guanine nucleotide regulatory protein TIM; AltName: Full=Oncogene TIM; AltName: Full=Transforming immortalized mammary oncogene; AltName: Full=p60 TIM [Homo sapiens]	0.001	47.8231	0.323397	15.5454	8.33716	4.21e-07	1
Q12774	ARHGEF5	comp74406_c0_seq10	RecName: Full=Rho guanine nucleotide exchange factor 5; AltName: Full=Ephexin-3; AltName: Full=Guanine nucleotide regulatory protein TIM; AltName: Full=Oncogene TIM; AltName: Full=Transforming immortalized mammary oncogene; AltName: Full=p60 TIM [Homo sapiens]	0.001	62.7397	0.721328	15.9371	9.49451	1.38e-09	1
Q12774	ARHGEF5	comp74406_c0_seq3	RecName: Full=Rho guanine nucleotide exchange factor 5; AltName: Full=Ephexin-3; AltName: Full=Guanine nucleotide regulatory protein TIM; AltName: Full=Oncogene TIM; AltName: Full=Transforming immortalized mammary oncogene; AltName: Full=p60 TIM [Homo sapiens]	0.001	18.341	1.00596	14.1628	9.97436	0.0223421	1
Q12774	ARHGEF5	comp74406_c0_seq4	RecName: Full=Rho guanine nucleotide exchange factor 5; AltName: Full=Ephexin-3; AltName: Full=Guanine nucleotide regulatory protein TIM; AltName: Full=Oncogene TIM; AltName: Full=Transforming immortalized mammary oncogene; AltName: Full=p60 TIM [Homo sapiens]	0.001	49.3758	1.30032	15.5915	10.3446	1.86e-07	1
Q12774	ARHGEF5	comp74406_c0_seq7	RecName: Full=Rho guanine nucleotide exchange factor 5; AltName: Full=Ephexin-3; AltName: Full=Guanine nucleotide regulatory protein TIM; AltName: Full=Oncogene TIM; AltName: Full=Transforming immortalized mammary oncogene; AltName: Full=p60 TIM [Homo sapiens]	0.001	18.3225	0.001	14.1613	0	0.0279543	NA
Q12774	ARHGEF5	comp74406_c0_seq8	RecName: Full=Rho guanine nucleotide exchange factor 5; AltName: Full=Ephexin-3; AltName: Full=Guanine nucleotide regulatory protein TIM; AltName: Full=Oncogene TIM; AltName: Full=Transforming immortalized mammary oncogene; AltName: Full=p60 TIM [Homo sapiens]	0.001	33.8863	0.001	15.0484	0	8.98e-05	NA
Q12774	ARHGEF5	comp74406_c0_seq9	RecName: Full=Rho guanine nucleotide exchange factor 5; AltName: Full=Ephexin-3; AltName: Full=Guanine nucleotide regulatory protein TIM; AltName: Full=Oncogene TIM; AltName: Full=Transforming immortalized mammary oncogene; AltName: Full=p60 TIM [Homo sapiens]	0.001	28.2595	0.97792	14.7865	9.93357	0.000575679	1
Q58DL7	ARHGEF9	comp58692_c0_seq1	RecName: Full=Rho guanine nucleotide exchange factor 9; AltName: Full=Collybistin; AltName: Full=Rac/Cdc42 guanine nucleotide exchange factor 9 [Bos taurus]	74.8684	42.7452	18.1692	-0.808596	-2.04286	1	0.010528
Q8NFD5	ARID1B	comp64808_c0_seq1	RecName: Full=AT-rich interactive domain-containing protein 1B; Short=ARID domain-containing protein 1B; AltName: Full=BRG1-associated factor 250b; Short=BAF250B; AltName: Full=BRG1-binding protein hELD/OSA1; AltName: Full=Osa homolog 2; Short=hOsa2; AltName: Full=p250R [Homo sapiens]	0.001	17.3909	0.001	14.086	0	0.0390065	NA
Q0P5N6	ARL16	comp40290_c1_seq1	RecName: Full=ADP-ribosylation factor-like protein 16 [Homo sapiens]	0.001	18.0119	0.001	14.1367	0	0.0311607	NA
P56559	ARL4C	comp61461_c0_seq1	RecName: Full=ADP-ribosylation factor-like protein 4C; AltName: Full=ADP-ribosylation factor-like protein 7; AltName: Full=ADP-ribosylation factor-like protein LAK [Homo sapiens]<>RecName: Full=ADP-ribosylation factor-like protein 4C; AltName: Full=ADP-ribosylation factor-like 7 [Mus musculus]	788.409	761.783	1935.87	-0.0495627	1.29597	1	5.45e-10
Q0VC18	ARL4D	comp58884_c0_seq2	RecName: Full=ADP-ribosylation factor-like protein 4D [Bos taurus]	96.3217	78.3338	248.377	-0.298225	1.3666	1	0.00158164
Q0VC18	ARL4D	comp58884_c0_seq3	RecName: Full=ADP-ribosylation factor-like protein 4D [Bos taurus]	85.5571	66.7688	216.079	-0.357712	1.3366	1	0.00514858
Q4R4R4	ARL6IP5	comp59612_c0_seq1	RecName: Full=PRA1 family protein 3; AltName: Full=ADP-ribosylation factor-like protein 6-interacting protein 5; Short=ARL-6-interacting protein 5; Short=Aip-5 [Macaca fascicularis]	0.001	124.835	0.001	16.9297	0	1.76e-19	NA
O75915	ARL6IP5	comp78319_c0_seq1	RecName: Full=PRA1 family protein 3; AltName: Full=ADP-ribosylation factor-like protein 6-interacting protein 5; Short=ARL-6-interacting protein 5; Short=Aip-5; AltName: Full=Cytoskeleton-related vitamin A-responsive protein; AltName: Full=Dermal papilla-derived protein 11; AltName: Full=GTRAP3-18; AltName: Full=Glutamate transporter EAAC1-interacting protein; AltName: Full=JM5; AltName: Full=Pre…	0.001	17.0803	0.001	14.06	0	0.043546	NA
Q8BH07	Arl6ip6	comp37664_c0_seq1	RecName: Full=ADP-ribosylation factor-like protein 6-interacting protein 6; Short=ARL-6-interacting protein 6; Short=Aip-6 [Mus musculus]	0.001	18.0119	0.001	14.1367	0	0.0311607	NA
Q9NVJ2	ARL8B	comp72512_c3_seq1	RecName: Full=ADP-ribosylation factor-like protein 8B; AltName: Full=ADP-ribosylation factor-like protein 10C; AltName: Full=Novel small G protein indispensable for equal chromosome segregation 1 [Homo sapiens]<>RecName: Full=ADP-ribosylation factor-like protein 8B [Rattus norvegicus]<>RecName: Full=ADP-ribosylation factor-like protein 8B; AltName: Full=ADP-ribosylation factor-like protein 10C; A…	1396.75	1497.96	922.33	0.100924	-0.598719	1	0.0485132
Q8N2F6	ARMC10	comp32060_c0_seq1	RecName: Full=Armadillo repeat-containing protein 10; AltName: Full=Splicing variant involved in hepatocarcinogenesis protein [Homo sapiens]	0.001	30.1227	0.001	14.8786	0	0.00036405	NA
Q9H993	ARMT1	comp41913_c0_seq1	RecName: Full=UPF0364 protein C6orf211 [Homo sapiens]	0.001	28.5701	0.001	14.8022	0	0.000645153	NA
A3KMX8	ARMT1	comp71475_c0_seq1	RecName: Full=UPF0364 protein C6orf211 homolog [Bos taurus]	171.279	182.189	330.748	0.0890878	0.949382	1	0.0234976
A3KMX8	ARMT1	comp71475_c0_seq2	RecName: Full=UPF0364 protein C6orf211 homolog [Bos taurus]	182.92	231.202	348.278	0.337937	0.929027	1	0.0212873
A3KMX8	ARMT1	comp71475_c0_seq5	RecName: Full=UPF0364 protein C6orf211 homolog [Bos taurus]	154.803	178.478	317.918	0.205308	1.03822	1	0.0106111
Q9HBZ2	ARNT2	comp76275_c0_seq1	RecName: Full=Aryl hydrocarbon receptor nuclear translocator 2; Short=ARNT protein 2; AltName: Full=Class E basic helix-loop-helix protein 1; Short=bHLHe1 [Homo sapiens]	1302.76	1107.99	727.837	-0.233631	-0.839886	1	0.000723013
Q9HBZ2	ARNT2	comp76275_c0_seq2	RecName: Full=Aryl hydrocarbon receptor nuclear translocator 2; Short=ARNT protein 2; AltName: Full=Class E basic helix-loop-helix protein 1; Short=bHLHe1 [Homo sapiens]	1317.08	1100.39	761.599	-0.259326	-0.790243	1	0.00178552
Q9HBZ2	ARNT2	comp76275_c0_seq3	RecName: Full=Aryl hydrocarbon receptor nuclear translocator 2; Short=ARNT protein 2; AltName: Full=Class E basic helix-loop-helix protein 1; Short=bHLHe1 [Homo sapiens]	1306.97	1055.51	726.258	-0.308287	-0.847671	1	0.000681966
O15143	ARPC1B	comp61478_c0_seq1	RecName: Full=Actin-related protein 2/3 complex subunit 1B; AltName: Full=Arp2/3 complex 41 kDa subunit; AltName: Full=p41-ARC [Homo sapiens]	1424.21	2348.3	1866.87	0.721457	0.390465	0.00182222	0.690951
O15511	ARPC5	comp78199_c0_seq1	RecName: Full=Actin-related protein 2/3 complex subunit 5; AltName: Full=Arp2/3 complex 16 kDa subunit; Short=p16-ARC [Homo sapiens]<>RecName: Full=Actin-related protein 2/3 complex subunit 5; AltName: Full=Arp2/3 complex 16 kDa subunit; Short=p16-ARC [Pongo abelii]<>RecName: Full=Actin-related protein 2/3 complex subunit 5; AltName: Full=Arp2/3 complex 16 kDa subunit; Short=p16-ARC [Rattus norve…	0.001	23.291	0.665251	14.5075	9.37775	0.0039157	1
Q5E963	ARPC5L	comp75795_c1_seq1	RecName: Full=Actin-related protein 2/3 complex subunit 5-like protein; AltName: Full=Arp2/3 complex 16 kDa subunit 2; Short=ARC16-2 [Bos taurus]	385.798	467.111	655.227	0.27592	0.76415	1	0.0234085
Q4R562	ARRB1	comp72393_c0_seq1	RecName: Full=Beta-arrestin-1; AltName: Full=Arrestin beta-1 [Macaca fascicularis]	3.2047	149.352	11.4838	5.54238	1.84134	2.77e-17	0.308566
Q8N5I2	ARRDC1	comp50445_c0_seq1	RecName: Full=Arrestin domain-containing protein 1 [Homo sapiens]	0.001	17.7014	0.001	14.1116	0	0.0349001	NA
Q8TBH0	ARRDC2	comp74489_c0_seq20	RecName: Full=Arrestin domain-containing protein 2 [Homo sapiens]	8.82848	17.0087	49.0436	0.946033	2.47383	1	0.0365477
Q8TBH0	ARRDC2	comp74489_c0_seq25	RecName: Full=Arrestin domain-containing protein 2 [Homo sapiens]	29.8223	36.7458	98.7265	0.301187	1.72704	1	0.0194785
Q8TBH0	ARRDC2	comp74489_c0_seq42	RecName: Full=Arrestin domain-containing protein 2 [Homo sapiens]	21.3598	40.5087	93.0551	0.923332	2.12319	1	0.00199315
Q8TBH0	ARRDC2	comp74489_c0_seq44	RecName: Full=Arrestin domain-containing protein 2 [Homo sapiens]	7.13195	14.5258	45.6296	1.02624	2.6776	1	0.0321364
Q8TBH0	ARRDC2	comp74489_c0_seq47	RecName: Full=Arrestin domain-containing protein 2 [Homo sapiens]	21.6939	31.095	77.9356	0.519391	1.84499	1	0.0344426
Q8TBH0	ARRDC2	comp74489_c0_seq6	RecName: Full=Arrestin domain-containing protein 2 [Homo sapiens]	32.5911	30.3021	105.661	-0.105061	1.69689	1	0.0217765
Q96B67	ARRDC3	comp60872_c0_seq1	RecName: Full=Arrestin domain-containing protein 3; AltName: Full=TBP-2-like inducible membrane protein; Short=TLIMP [Homo sapiens]	1444.84	926.818	658.507	-0.640556	-1.13364	0.0255185	3.62e-07
Q96B67	ARRDC3	comp60872_c0_seq2	RecName: Full=Arrestin domain-containing protein 3; AltName: Full=TBP-2-like inducible membrane protein; Short=TLIMP [Homo sapiens]	1503.92	1044.9	717.94	-0.525367	-1.06679	0.139671	1.92e-06
Q8NCT1	ARRDC4	comp75453_c0_seq1	RecName: Full=Arrestin domain-containing protein 4 [Homo sapiens]	444.429	595.713	1032.27	0.422665	1.2158	0.683789	2.45e-07
Q32KH7	ARSI	comp71057_c0_seq1	RecName: Full=Arylsulfatase I; Short=ASI; Flags: Precursor [Canis lupus familiaris]	2604.57	3582.66	4491.7	0.459982	0.786215	0.164312	0.000293586
Q8TGM7	ART2	comp70656_c0_seq1	RecName: Full=Putative uncharacterized protein ART2; AltName: Full=Antisense to ribosomal RNA transcript protein 2 [Saccharomyces cerevisiae S288c]	1.3098	53.4499	15.5655	5.35077	3.57094	6.42e-07	0.0191519
Q8TGM5	ART3	comp57051_c0_seq1	RecName: Full=Putative uncharacterized protein ART3; AltName: Full=Antisense to ribosomal RNA transcript protein 3 [Saccharomyces cerevisiae S288c]	1.29576	25.5239	2.77016	4.29998	1.09617	0.03435	1
A5A6P2	ASAH1	comp29317_c0_seq1	RecName: Full=Acid ceramidase; Short=AC; Short=ACDase; Short=Acid CDase; AltName: Full=Acylsphingosine deacylase; AltName: Full=N-acylsphingosine amidohydrolase; Flags: Precursor [Pan troglodytes]	0.001	556.477	0.001	19.086	0	1.74e-75	NA
A5A6P2	ASAH1	comp29317_c1_seq1	RecName: Full=Acid ceramidase; Short=AC; Short=ACDase; Short=Acid CDase; AltName: Full=Acylsphingosine deacylase; AltName: Full=N-acylsphingosine amidohydrolase; Flags: Precursor [Pan troglodytes]	0.001	43.1651	0.001	15.3976	0	2.64e-06	NA
Q60HH4	ASAH1	comp48443_c0_seq1	RecName: Full=Acid ceramidase; Short=AC; Short=ACDase; Short=Acid CDase; AltName: Full=Acylsphingosine deacylase; AltName: Full=N-acylsphingosine amidohydrolase; Contains: RecName: Full=Acid ceramidase subunit alpha; Contains: RecName: Full=Acid ceramidase subunit beta; Flags: Precursor [Macaca fascicularis]	0.001	56.8286	0.001	15.7943	0	1.51e-08	NA
Q13510	ASAH1	comp77643_c0_seq1	RecName: Full=Acid ceramidase; Short=AC; Short=ACDase; Short=Acid CDase; AltName: Full=Acylsphingosine deacylase; AltName: Full=N-acylsphingosine amidohydrolase; AltName: Full=Putative 32 kDa heart protein; Short=PHP32; Contains: RecName: Full=Acid ceramidase subunit alpha; Contains: RecName: Full=Acid ceramidase subunit beta; Flags: Precursor [Homo sapiens]	0.331711	65.5235	0.001	7.62594	-8.37378	4.74e-09	1
Q60HH4	ASAH1	comp71589_c0_seq1	RecName: Full=Acid ceramidase; Short=AC; Short=ACDase; Short=Acid CDase; AltName: Full=Acylsphingosine deacylase; AltName: Full=N-acylsphingosine amidohydrolase; Contains: RecName: Full=Acid ceramidase subunit alpha; Contains: RecName: Full=Acid ceramidase subunit beta; Flags: Precursor [Macaca fascicularis]	1813.22	1680.18	1082.55	-0.10994	-0.744117	1	0.00255446
E1BNG3	ascc3	comp75062_c1_seq2	RecName: Full=Activating signal cointegrator 1 complex subunit 3 [Bos taurus]	876.089	1498.74	1529.51	0.7746	0.803918	0.001168	0.0011278
Q99929	ASCL2	comp66680_c0_seq1	RecName: Full=Achaete-scute homolog 2; Short=ASH-2; Short=hASH2; AltName: Full=Class A basic helix-loop-helix protein 45; Short=bHLHa45; AltName: Full=Mash2 [Homo sapiens]	19.7692	23.624	92.6614	0.256998	2.22871	1	0.00265272
Q99929	ASCL2	comp78210_c0_seq1	RecName: Full=Achaete-scute homolog 2; Short=ASH-2; Short=hASH2; AltName: Full=Class A basic helix-loop-helix protein 45; Short=bHLHa45; AltName: Full=Mash2 [Homo sapiens]	11.5998	16.6438	56.1553	0.520889	2.27533	1	0.0462769
O95671	ASMTL	comp21708_c0_seq2	RecName: Full=N-acetylserotonin O-methyltransferase-like protein; Short=ASMTL [Homo sapiens]	0.001	17.3909	0.001	14.086	0	0.0390065	NA
Q12797	ASPH	comp52307_c0_seq1	RecName: Full=Aspartyl/asparaginyl beta-hydroxylase; AltName: Full=Aspartate beta-hydroxylase; Short=ASP beta-hydroxylase; AltName: Full=Peptide-aspartate beta-dioxygenase [Homo sapiens]	0.001	54.6549	0.001	15.7381	0	3.43e-08	NA
Q12797	ASPH	comp52307_c0_seq2	RecName: Full=Aspartyl/asparaginyl beta-hydroxylase; AltName: Full=Aspartate beta-hydroxylase; Short=ASP beta-hydroxylase; AltName: Full=Peptide-aspartate beta-dioxygenase [Homo sapiens]	0.001	22.0489	0.001	14.4284	0	0.00722526	NA
Q5U4P2	ASPHD1	comp63117_c0_seq2	RecName: Full=Aspartate beta-hydroxylase domain-containing protein 1 [Homo sapiens]	1.97122	2.60353	96.4202	0.40138	5.61217	1	9.13e-11
Q5U4P2	ASPHD1	comp63117_c0_seq3	RecName: Full=Aspartate beta-hydroxylase domain-containing protein 1 [Homo sapiens]	7.99706	5.12493	178.108	-0.641938	4.47714	1	3.71e-15
Q2TA57	Asphd1	comp63117_c0_seq4	RecName: Full=Aspartate beta-hydroxylase domain-containing protein 1 [Mus musculus]	0.632633	0.311533	64.8809	-1.02198	6.68028	1	5.82e-08
Q32LE5	ASRGL1	comp75365_c0_seq2	RecName: Full=Isoaspartyl peptidase/L-asparaginase; AltName: Full=Asparaginase-like protein 1; AltName: Full=Beta-aspartyl-peptidase; AltName: Full=Isoaspartyl dipeptidase; AltName: Full=L-asparagine amidohydrolase; Contains: RecName: Full=Isoaspartyl peptidase/L-asparaginase alpha chain; Contains: RecName: Full=Isoaspartyl peptidase/L-asparaginase beta chain; Flags: Precursor [Bos taurus]	4402.71	3296.09	1779.41	-0.417635	-1.30699	0.299414	2.76e-12
Q32LE5	ASRGL1	comp75365_c0_seq5	RecName: Full=Isoaspartyl peptidase/L-asparaginase; AltName: Full=Asparaginase-like protein 1; AltName: Full=Beta-aspartyl-peptidase; AltName: Full=Isoaspartyl dipeptidase; AltName: Full=L-asparagine amidohydrolase; Contains: RecName: Full=Isoaspartyl peptidase/L-asparaginase alpha chain; Contains: RecName: Full=Isoaspartyl peptidase/L-asparaginase beta chain; Flags: Precursor [Bos taurus]	3791.8	2812.02	1499.48	-0.431277	-1.33842	0.262726	1.03e-12
Q32LE5	ASRGL1	comp75365_c0_seq6	RecName: Full=Isoaspartyl peptidase/L-asparaginase; AltName: Full=Asparaginase-like protein 1; AltName: Full=Beta-aspartyl-peptidase; AltName: Full=Isoaspartyl dipeptidase; AltName: Full=L-asparagine amidohydrolase; Contains: RecName: Full=Isoaspartyl peptidase/L-asparaginase alpha chain; Contains: RecName: Full=Isoaspartyl peptidase/L-asparaginase beta chain; Flags: Precursor [Bos taurus]	4340.53	3322.12	1812.52	-0.385768	-1.25988	0.448937	1.75e-11
Q32LE5	ASRGL1	comp75365_c0_seq9	RecName: Full=Isoaspartyl peptidase/L-asparaginase; AltName: Full=Asparaginase-like protein 1; AltName: Full=Beta-aspartyl-peptidase; AltName: Full=Isoaspartyl dipeptidase; AltName: Full=L-asparagine amidohydrolase; Contains: RecName: Full=Isoaspartyl peptidase/L-asparaginase alpha chain; Contains: RecName: Full=Isoaspartyl peptidase/L-asparaginase beta chain; Flags: Precursor [Bos taurus]	3820.35	2841.64	1570.52	-0.426979	-1.28246	0.274573	1.25e-11
P00966	ASS1	comp43421_c0_seq1	RecName: Full=Argininosuccinate synthase; AltName: Full=Citrulline--aspartate ligase [Homo sapiens]	2.5354	67.0762	2.04868	4.72551	-0.307519	1.94e-06	1
Q8IXJ9	ASXL1	comp39621_c1_seq1	RecName: Full=Putative Polycomb group protein ASXL1; AltName: Full=Additional sex combs-like protein 1 [Homo sapiens]	0.001	32.9175	0.001	15.0066	0	0.000127788	NA
Q8IXJ9	ASXL1	comp87675_c0_seq1	RecName: Full=Putative Polycomb group protein ASXL1; AltName: Full=Additional sex combs-like protein 1 [Homo sapiens]	0.001	36.9545	0.001	15.1735	0	2.78e-05	NA
A7YWC4	ATAD3	comp67253_c0_seq1	RecName: Full=ATPase family AAA domain-containing protein 3 [Bos taurus]	162.871	255.927	301.986	0.651998	0.890749	0.324091	0.0435665
P18847	ATF3	comp69054_c0_seq4	RecName: Full=Cyclic AMP-dependent transcription factor ATF-3; Short=cAMP-dependent transcription factor ATF-3; AltName: Full=Activating transcription factor 3 [Homo sapiens]	6.72421	319.692	19.0449	5.57117	1.50196	5.69e-34	0.115548
P18847	ATF3	comp69054_c0_seq9	RecName: Full=Cyclic AMP-dependent transcription factor ATF-3; Short=cAMP-dependent transcription factor ATF-3; AltName: Full=Activating transcription factor 3 [Homo sapiens]	18.9931	299.329	47.0585	3.97818	1.30898	4.9e-23	0.0512614
P18847	ATF3	comp69054_c0_seq6	RecName: Full=Cyclic AMP-dependent transcription factor ATF-3; Short=cAMP-dependent transcription factor ATF-3; AltName: Full=Activating transcription factor 3 [Homo sapiens]	10.0111	57.3124	23.2192	2.51725	1.21372	0.0053637	1
P18847	ATF3	comp69054_c0_seq7	RecName: Full=Cyclic AMP-dependent transcription factor ATF-3; Short=cAMP-dependent transcription factor ATF-3; AltName: Full=Activating transcription factor 3 [Homo sapiens]	6.14599	297.64	31.248	5.59778	2.34605	4.59e-33	0.000109057
P18847	ATF3	comp69054_c0_seq3	RecName: Full=Cyclic AMP-dependent transcription factor ATF-3; Short=cAMP-dependent transcription factor ATF-3; AltName: Full=Activating transcription factor 3 [Homo sapiens]	8.03472	307.141	34.2297	5.25651	2.09093	6.32e-32	0.000393846
P18847	ATF3	comp69054_c0_seq1	RecName: Full=Cyclic AMP-dependent transcription factor ATF-3; Short=cAMP-dependent transcription factor ATF-3; AltName: Full=Activating transcription factor 3 [Homo sapiens]	9.33479	283.141	36.0391	4.92276	1.94887	4.88e-28	0.00127349
P18847	ATF3	comp69054_c0_seq2	RecName: Full=Cyclic AMP-dependent transcription factor ATF-3; Short=cAMP-dependent transcription factor ATF-3; AltName: Full=Activating transcription factor 3 [Homo sapiens]	5.19769	274.202	19.3006	5.72123	1.89271	6.78e-31	0.0237137
P18848	ATF4	comp28535_c0_seq1	RecName: Full=Cyclic AMP-dependent transcription factor ATF-4; Short=cAMP-dependent transcription factor ATF-4; AltName: Full=Activating transcription factor 4; AltName: Full=Cyclic AMP-responsive element-binding protein 2; Short=CREB-2; Short=cAMP-responsive element-binding protein 2; AltName: Full=DNA-binding protein TAXREB67; AltName: Full=Tax-responsive enhancer element-binding protein 67; Sh…	0.648379	153.105	0.001	7.88347	-9.34069	1.25e-21	1
P18848	ATF4	comp77467_c0_seq1	RecName: Full=Cyclic AMP-dependent transcription factor ATF-4; Short=cAMP-dependent transcription factor ATF-4; AltName: Full=Activating transcription factor 4; AltName: Full=Cyclic AMP-responsive element-binding protein 2; Short=CREB-2; Short=cAMP-responsive element-binding protein 2; AltName: Full=DNA-binding protein TAXREB67; AltName: Full=Tax-responsive enhancer element-binding protein 67; Sh…	0.001	99.9927	0.001	16.6095	0	1.49e-15	NA
O70191	Atf5	comp66024_c0_seq1	RecName: Full=Cyclic AMP-dependent transcription factor ATF-5; Short=cAMP-dependent transcription factor ATF-5; AltName: Full=Activating transcription factor 5-alpha/beta; AltName: Full=BZIP protein ATF7; AltName: Full=NAP1; AltName: Full=NRIF3-associated protein; AltName: Full=Transcription factor ATFx; AltName: Full=Transcription factor-like protein ODA-10 [Mus musculus]	469.354	490.879	277.438	0.064693	-0.75851	1	0.0471198
P18850	ATF6	comp30213_c0_seq1	RecName: Full=Cyclic AMP-dependent transcription factor ATF-6 alpha; Short=cAMP-dependent transcription factor ATF-6 alpha; AltName: Full=Activating transcription factor 6 alpha; Short=ATF6-alpha; Contains: RecName: Full=Processed cyclic AMP-dependent transcription factor ATF-6 alpha [Homo sapiens]	0.001	50.6179	0.001	15.6274	0	1.59e-07	NA
O75143	ATG13	comp88132_c0_seq1	RecName: Full=Autophagy-related protein 13 [Homo sapiens]	0.001	16.7698	0.001	14.0336	0	0.0485336	NA
Q6PZ03	ATG4B	comp47476_c0_seq1	RecName: Full=Cysteine protease ATG4B; AltName: Full=Autophagy-related cysteine endopeptidase 2B; Short=Autophagin-2B; AltName: Full=Autophagy-related protein 4 homolog B; AltName: Full=bAut2B [Bos taurus]	0.001	18.0119	0.001	14.1367	0	0.0311607	NA
Q9Y4P1	ATG4B	comp88168_c0_seq1	RecName: Full=Cysteine protease ATG4B; AltName: Full=AUT-like 1 cysteine endopeptidase; AltName: Full=Autophagin-1; AltName: Full=Autophagy-related cysteine endopeptidase 1; AltName: Full=Autophagy-related protein 4 homolog B; Short=hAPG4B [Homo sapiens]	0.001	18.9435	0.001	14.2094	0	0.0223421	NA
Q32M88	ATHL1	comp75426_c0_seq31	RecName: Full=Acid trehalase-like protein 1 [Homo sapiens]	0.648379	64.9025	0.645795	6.64529	-0.00576182	2.36e-08	1
Q32M88	ATHL1	comp75426_c0_seq11	RecName: Full=Acid trehalase-like protein 1 [Homo sapiens]	0.001	53.4127	0.001	15.7049	0	5.5e-08	NA
Q32M88	ATHL1	comp75426_c0_seq13	RecName: Full=Acid trehalase-like protein 1 [Homo sapiens]	0.001	54.6549	0.001	15.7381	0	3.43e-08	NA
Q32M88	ATHL1	comp75426_c0_seq2	RecName: Full=Acid trehalase-like protein 1 [Homo sapiens]	0.001	57.4497	0.001	15.81	0	1.19e-08	NA
Q32M88	ATHL1	comp75426_c0_seq20	RecName: Full=Acid trehalase-like protein 1 [Homo sapiens]	0.001	49.3758	0.001	15.5915	0	2.53e-07	NA
Q32M88	ATHL1	comp75426_c0_seq22	RecName: Full=Acid trehalase-like protein 1 [Homo sapiens]	0.001	66.1446	0.001	16.0133	0	4.53e-10	NA
Q32M88	ATHL1	comp75426_c0_seq23	RecName: Full=Acid trehalase-like protein 1 [Homo sapiens]	0.001	63.9709	0.001	15.9651	0	1.03e-09	NA
Q32M88	ATHL1	comp75426_c0_seq30	RecName: Full=Acid trehalase-like protein 1 [Homo sapiens]	0.001	62.4182	0.001	15.9297	0	1.85e-09	NA
Q32M88	ATHL1	comp75426_c0_seq33	RecName: Full=Acid trehalase-like protein 1 [Homo sapiens]	0.001	78.5659	0.001	16.2616	0	4.33e-12	NA
Q32M88	ATHL1	comp75426_c0_seq4	RecName: Full=Acid trehalase-like protein 1 [Homo sapiens]	0.001	61.7971	0.001	15.9153	0	2.34e-09	NA
Q32M88	ATHL1	comp75426_c0_seq70	RecName: Full=Acid trehalase-like protein 1 [Homo sapiens]	0.001	61.4866	0.001	15.908	0	2.62e-09	NA
Q13315	ATM	comp71949_c0_seq1	RecName: Full=Serine-protein kinase ATM; AltName: Full=Ataxia telangiectasia mutated; Short=A-T mutated [Homo sapiens]	268.643	467.738	398.67	0.800013	0.569507	0.0208264	0.460558
O00244	ATOX1	comp82596_c0_seq1	RecName: Full=Copper transport protein ATOX1; AltName: Full=Metal transport protein ATX1 [Homo sapiens]	0.001	18.3225	0.001	14.1613	0	0.0279543	NA
O60312	ATP10A	comp30898_c0_seq1	RecName: Full=Probable phospholipid-transporting ATPase VA; AltName: Full=ATPase class V type 10A; AltName: Full=Aminophospholipid translocase VA; AltName: Full=P4-ATPase flippase complex alpha subunit ATP10A [Homo sapiens]	0.001	25.1542	0.001	14.6185	0	0.00228708	NA
P98196	ATP11A	comp38855_c0_seq1	RecName: Full=Probable phospholipid-transporting ATPase IH; AltName: Full=ATPase IS; AltName: Full=ATPase class VI type 11A; AltName: Full=P4-ATPase flippase complex alpha subunit ATP11A [Homo sapiens]	0.001	30.7438	0.001	14.908	0	0.000288696	NA
P98196	ATP11A	comp80504_c0_seq1	RecName: Full=Probable phospholipid-transporting ATPase IH; AltName: Full=ATPase IS; AltName: Full=ATPase class VI type 11A; AltName: Full=P4-ATPase flippase complex alpha subunit ATP11A [Homo sapiens]	0.001	25.1542	0.001	14.6185	0	0.00228708	NA
P98196	ATP11A	comp82793_c0_seq1	RecName: Full=Probable phospholipid-transporting ATPase IH; AltName: Full=ATPase IS; AltName: Full=ATPase class VI type 11A; AltName: Full=P4-ATPase flippase complex alpha subunit ATP11A [Homo sapiens]	0.001	39.1282	0.001	15.2559	0	1.22e-05	NA
Q4VNC1	ATP13A4	comp75246_c1_seq26	RecName: Full=Probable cation-transporting ATPase 13A4; AltName: Full=P5-ATPase isoform 4 [Homo sapiens]	0.662421	56.2075	0.001	6.40687	-9.3716	5.63e-07	1
Q4VNC1	ATP13A4	comp75246_c1_seq29	RecName: Full=Probable cation-transporting ATPase 13A4; AltName: Full=P5-ATPase isoform 4 [Homo sapiens]	0.632633	49.6863	0.001	6.29534	-9.30522	5.43e-06	1
Q4VNC1	ATP13A4	comp75246_c1_seq10	RecName: Full=Probable cation-transporting ATPase 13A4; AltName: Full=P5-ATPase isoform 4 [Homo sapiens]	0.001	19.5646	0.001	14.256	0	0.0179144	NA
Q4VNC1	ATP13A4	comp75246_c1_seq22	RecName: Full=Probable cation-transporting ATPase 13A4; AltName: Full=P5-ATPase isoform 4 [Homo sapiens]	0.001	64.2814	0.001	15.9721	0	9.17e-10	NA
Q4VNC1	ATP13A4	comp75246_c1_seq24	RecName: Full=Probable cation-transporting ATPase 13A4; AltName: Full=P5-ATPase isoform 4 [Homo sapiens]	0.001	56.2075	0.001	15.7785	0	1.9e-08	NA
Q4VNC1	ATP13A4	comp75246_c1_seq30	RecName: Full=Probable cation-transporting ATPase 13A4; AltName: Full=P5-ATPase isoform 4 [Homo sapiens]	0.001	59.6234	0.001	15.8636	0	5.31e-09	NA
Q4VNC1	ATP13A4	comp75246_c1_seq31	RecName: Full=Probable cation-transporting ATPase 13A4; AltName: Full=P5-ATPase isoform 4 [Homo sapiens]	0.001	45.6494	0.001	15.4783	0	1.03e-06	NA
Q4VNC1	ATP13A4	comp75246_c1_seq33	RecName: Full=Probable cation-transporting ATPase 13A4; AltName: Full=P5-ATPase isoform 4 [Homo sapiens]	0.001	57.1391	0.001	15.8022	0	1.34e-08	NA
Q4VNC1	ATP13A4	comp75246_c1_seq34	RecName: Full=Probable cation-transporting ATPase 13A4; AltName: Full=P5-ATPase isoform 4 [Homo sapiens]	0.001	51.8601	0.001	15.6623	0	9.94e-08	NA
Q4VNC1	ATP13A4	comp75246_c1_seq37	RecName: Full=Probable cation-transporting ATPase 13A4; AltName: Full=P5-ATPase isoform 4 [Homo sapiens]	0.001	59.0023	0.001	15.8485	0	6.7e-09	NA
Q4VNC1	ATP13A4	comp75246_c1_seq43	RecName: Full=Probable cation-transporting ATPase 13A4; AltName: Full=P5-ATPase isoform 4 [Homo sapiens]	0.001	69.2499	0.001	16.0795	0	1.41e-10	NA
Q4VNC1	ATP13A4	comp75246_c1_seq44	RecName: Full=Probable cation-transporting ATPase 13A4; AltName: Full=P5-ATPase isoform 4 [Homo sapiens]	0.001	65.5235	0.001	15.9997	0	5.74e-10	NA
Q4VNC1	ATP13A4	comp75246_c1_seq48	RecName: Full=Probable cation-transporting ATPase 13A4; AltName: Full=P5-ATPase isoform 4 [Homo sapiens]	0.001	45.3389	0.001	15.4685	0	1.16e-06	NA
Q4VNC1	ATP13A4	comp75246_c1_seq49	RecName: Full=Probable cation-transporting ATPase 13A4; AltName: Full=P5-ATPase isoform 4 [Homo sapiens]	0.001	17.0803	0.001	14.06	0	0.043546	NA
Q4VNC1	ATP13A4	comp75246_c1_seq58	RecName: Full=Probable cation-transporting ATPase 13A4; AltName: Full=P5-ATPase isoform 4 [Homo sapiens]	0.001	17.3909	0.001	14.086	0	0.0390065	NA
Q08DA1	ATP1A1	comp28931_c0_seq1	RecName: Full=Sodium/potassium-transporting ATPase subunit alpha-1; Short=Na(+)/K(+) ATPase alpha-1 subunit; AltName: Full=Sodium pump subunit alpha-1; Flags: Precursor [Bos taurus]	0.316816	247.245	0.721328	9.60808	1.18701	2.88e-36	1
P05023	ATP1A1	comp46537_c0_seq1	RecName: Full=Sodium/potassium-transporting ATPase subunit alpha-1; Short=Na(+)/K(+) ATPase alpha-1 subunit; AltName: Full=Sodium pump subunit alpha-1; Flags: Precursor [Homo sapiens]	0.001	99.9927	0.001	16.6095	0	1.49e-15	NA
P05023	ATP1A1	comp49213_c1_seq1	RecName: Full=Sodium/potassium-transporting ATPase subunit alpha-1; Short=Na(+)/K(+) ATPase alpha-1 subunit; AltName: Full=Sodium pump subunit alpha-1; Flags: Precursor [Homo sapiens]	0.001	215.862	0.645795	17.7198	9.33493	3.02e-33	1
P05023	ATP1A1	comp49213_c0_seq2	RecName: Full=Sodium/potassium-transporting ATPase subunit alpha-1; Short=Na(+)/K(+) ATPase alpha-1 subunit; AltName: Full=Sodium pump subunit alpha-1; Flags: Precursor [Homo sapiens]	1.29576	267.078	0.987648	7.68732	-0.391728	6.66e-36	1
P05023	ATP1A1	comp49213_c0_seq1	RecName: Full=Sodium/potassium-transporting ATPase subunit alpha-1; Short=Na(+)/K(+) ATPase alpha-1 subunit; AltName: Full=Sodium pump subunit alpha-1; Flags: Precursor [Homo sapiens]	3.85123	297.824	3.38691	6.273	-0.185347	1.3e-34	1
P05026	ATP1B1	comp59845_c0_seq2	RecName: Full=Sodium/potassium-transporting ATPase subunit beta-1; AltName: Full=Sodium/potassium-dependent ATPase subunit beta-1 [Homo sapiens]	1.6186	246.564	2.88231	7.25108	0.832483	1.57e-32	1
P54709	ATP1B3	comp38172_c0_seq1	RecName: Full=Sodium/potassium-transporting ATPase subunit beta-3; AltName: Full=Sodium/potassium-dependent ATPase subunit beta-3; Short=ATPB-3; AltName: CD_antigen=CD298 [Homo sapiens]	0.001	21.7383	0.001	14.408	0	0.00810316	NA
P11607	ATP2A2	comp28883_c0_seq1	RecName: Full=Sarcoplasmic/endoplasmic reticulum calcium ATPase 2; Short=SERCA2; Short=SR Ca(2+)-ATPase 2; AltName: Full=Calcium pump 2; AltName: Full=Calcium-transporting ATPase sarcoplasmic reticulum type, slow twitch skeletal muscle isoform; AltName: Full=Endoplasmic reticulum class 1/2 Ca(2+) ATPase [Sus scrofa]	4430.23	7087.26	6198.2	0.677849	0.48447	0.0016865	0.14279
P23634	ATP2B4	comp38374_c0_seq1	RecName: Full=Plasma membrane calcium-transporting ATPase 4; Short=PMCA4; AltName: Full=Matrix-remodeling-associated protein 1; AltName: Full=Plasma membrane calcium ATPase isoform 4; AltName: Full=Plasma membrane calcium pump isoform 4 [Homo sapiens]	0.001	21.1173	0.001	14.3661	0	0.0101709	NA
O75185	ATP2C2	comp61965_c0_seq1	RecName: Full=Calcium-transporting ATPase type 2C member 2; Short=ATPase 2C2; AltName: Full=Secretory pathway Ca(2+)-ATPase 2 [Homo sapiens]	0.001	45.0283	0.001	15.4585	0	1.3e-06	NA
O75185	ATP2C2	comp61965_c0_seq2	RecName: Full=Calcium-transporting ATPase type 2C member 2; Short=ATPase 2C2; AltName: Full=Secretory pathway Ca(2+)-ATPase 2 [Homo sapiens]	0.001	52.4811	0.001	15.6795	0	7.84e-08	NA
O75185	ATP2C2	comp84502_c0_seq1	RecName: Full=Calcium-transporting ATPase type 2C member 2; Short=ATPase 2C2; AltName: Full=Secretory pathway Ca(2+)-ATPase 2 [Homo sapiens]	0.001	19.5646	0.001	14.256	0	0.0179144	NA
P06576	ATP5B	comp31651_c0_seq1	RecName: Full=ATP synthase subunit beta, mitochondrial; Flags: Precursor [Homo sapiens]	0.331711	28.9026	0.997376	6.44513	1.58821	0.0018454	1
P06576	ATP5B	comp76948_c0_seq1	RecName: Full=ATP synthase subunit beta, mitochondrial; Flags: Precursor [Homo sapiens]	15133.9	14710.3	10241.4	-0.0409611	-0.563366	1	0.0232891
P36542	ATP5C1	comp26528_c0_seq1	RecName: Full=ATP synthase subunit gamma, mitochondrial; AltName: Full=F-ATPase gamma subunit; Flags: Precursor [Homo sapiens]	0.001	51.8601	0.001	15.6623	0	9.94e-08	NA
P05631	ATP5C1	comp42652_c0_seq1	RecName: Full=ATP synthase subunit gamma, mitochondrial; AltName: Full=F-ATPase gamma subunit; Flags: Precursor [Bos taurus]	0.001	18.3225	0.001	14.1613	0	0.0279543	NA
P56381	ATP5E	comp28910_c0_seq1	RecName: Full=ATP synthase subunit epsilon, mitochondrial; Short=ATPase subunit epsilon [Homo sapiens]	0.001	107.135	0.001	16.7091	0	1.09e-16	NA
P24539	ATP5F1	comp78880_c0_seq1	RecName: Full=ATP synthase F(0) complex subunit B1, mitochondrial; AltName: Full=ATP synthase proton-transporting mitochondrial F(0) complex subunit B1; AltName: Full=ATP synthase subunit b; Short=ATPase subunit b; Flags: Precursor [Homo sapiens]	0.001	22.9805	0.001	14.4881	0	0.00511863	NA
P13619	ATP5F1	comp62366_c0_seq1	RecName: Full=ATP synthase F(0) complex subunit B1, mitochondrial; AltName: Full=ATP synthase subunit b; Short=ATPase subunit b; Flags: Precursor [Bos taurus]	2882.34	2915.01	1913.16	0.0162606	-0.591286	1	0.0272281
Q06055	ATP5G2	comp43439_c0_seq1	RecName: Full=ATP synthase F(0) complex subunit C2, mitochondrial; AltName: Full=ATP synthase lipid-binding protein; AltName: Full=ATP synthase proteolipid P2; AltName: Full=ATP synthase proton-transporting mitochondrial F(0) complex subunit C2; AltName: Full=ATPase protein 9; AltName: Full=ATPase subunit c; Flags: Precursor [Homo sapiens]	4813.51	4510.6	3019.65	-0.0937688	-0.672709	1	0.00339811
O75947	ATP5H	comp77768_c0_seq1	RecName: Full=ATP synthase subunit d, mitochondrial; Short=ATPase subunit d [Homo sapiens]	0.001	26.4183	0.001	14.6893	0	0.00144516	NA
P18859	ATP5J	comp77802_c0_seq1	RecName: Full=ATP synthase-coupling factor 6, mitochondrial; Short=ATPase subunit F6; Flags: Precursor [Homo sapiens]	0.316816	23.6201	0.001	6.22022	-8.3075	0.0140565	1
P56134	ATP5J2	comp38765_c0_seq1	RecName: Full=ATP synthase subunit f, mitochondrial [Homo sapiens]	0.001	33.5386	0.001	15.0335	0	0.000101182	NA
Q5R6T5	ATP5J2	comp38765_c0_seq2	RecName: Full=ATP synthase subunit f, mitochondrial [Pongo abelii]	0.001	38.1966	0.001	15.2212	0	1.74e-05	NA
O75964	ATP5L	comp42210_c1_seq1	RecName: Full=ATP synthase subunit g, mitochondrial; Short=ATPase subunit g [Homo sapiens]	0.001	37.8861	0.333125	15.2094	8.37992	1.81e-05	1
O75964	ATP5L	comp42210_c0_seq1	RecName: Full=ATP synthase subunit g, mitochondrial; Short=ATPase subunit g [Homo sapiens]	0.662421	55.897	0.683561	6.39888	0.0453223	5.4e-07	1
P48047	ATP5O	comp53639_c0_seq1	RecName: Full=ATP synthase subunit O, mitochondrial; AltName: Full=Oligomycin sensitivity conferral protein; Short=OSCP; Flags: Precursor [Homo sapiens]	0.001	23.9121	0.001	14.5455	0	0.00362236	NA
P48047	ATP5O	comp53639_c1_seq2	RecName: Full=ATP synthase subunit O, mitochondrial; AltName: Full=Oligomycin sensitivity conferral protein; Short=OSCP; Flags: Precursor [Homo sapiens]	0.001	76.3922	0.001	16.2211	0	9.8e-12	NA
B2B9A1	ATP5O	comp46851_c0_seq1	RecName: Full=ATP synthase subunit O, mitochondrial; AltName: Full=Oligomycin sensitivity conferral protein; Short=OSCP; Flags: Precursor [Rhinolophus ferrumequinum]	3814.6	3365.92	2272.8	-0.180533	-0.74706	1	0.000695635
Q9NW81	ATP5SL	comp85919_c0_seq1	RecName: Full=ATP synthase subunit s-like protein [Homo sapiens]	0.001	32.9175	0.001	15.0066	0	0.000127788	NA
Q15904	ATP6AP1	comp28065_c1_seq1	RecName: Full=V-type proton ATPase subunit S1; Short=V-ATPase subunit S1; AltName: Full=Protein XAP-3; AltName: Full=V-ATPase Ac45 subunit; AltName: Full=V-ATPase S1 accessory protein; AltName: Full=Vacuolar proton pump subunit S1; Flags: Precursor [Homo sapiens]	0.001	29.5017	0.001	14.8485	0	0.000456646	NA
P27449	ATP6V0C	comp26790_c0_seq1	RecName: Full=V-type proton ATPase 16 kDa proteolipid subunit; Short=V-ATPase 16 kDa proteolipid subunit; AltName: Full=Vacuolar proton pump 16 kDa proteolipid subunit [Homo sapiens]	0.001	43.8048	0.001	15.4188	0	2.09e-06	NA
P61420	ATP6V0D1	comp55724_c0_seq1	RecName: Full=V-type proton ATPase subunit d 1; Short=V-ATPase subunit d 1; AltName: Full=32 kDa accessory protein; AltName: Full=P39; AltName: Full=V-ATPase 40 kDa accessory protein; AltName: Full=V-ATPase AC39 subunit; AltName: Full=Vacuolar proton pump subunit d 1 [Bos taurus]<>RecName: Full=V-type proton ATPase subunit d 1; Short=V-ATPase subunit d 1; AltName: Full=32 kDa accessory protein; A…	2342.94	2176.2	1418.39	-0.106511	-0.724067	1	0.00255319
O15342	ATP6V0E1	comp77933_c0_seq1	RecName: Full=V-type proton ATPase subunit e 1; Short=V-ATPase subunit e 1; AltName: Full=V-ATPase 9.2 kDa membrane accessory protein; AltName: Full=V-ATPase M9.2 subunit; AltName: Full=Vacuolar proton pump subunit e 1 [Homo sapiens]<>RecName: Full=V-type proton ATPase subunit e 1; Short=V-ATPase subunit e 1; AltName: Full=Vacuolar proton pump subunit e 1 [Pongo abelii]	0.001	24.5331	0.001	14.5824	0	0.00287843	NA
Q9UII2	ATPIF1	comp54461_c1_seq3	RecName: Full=ATPase inhibitor, mitochondrial; AltName: Full=Inhibitor of F(1)F(o)-ATPase; Short=IF(1); Short=IF1; Flags: Precursor [Homo sapiens]<>RecName: Full=ATPase inhibitor, mitochondrial; AltName: Full=Inhibitor of F(1)F(o)-ATPase; Short=IF(1); Short=IF1; Flags: Precursor [Pongo abelii]	0.001	34.1597	0.001	15.06	0	8.01e-05	NA
Q6UW56	ATRAID	comp26630_c0_seq1	RecName: Full=All-trans retinoic acid-induced differentiation factor; AltName: Full=Apoptosis-related protein 3; Short=APR-3; AltName: Full=p18; Flags: Precursor [Homo sapiens]	0.001	17.3909	0.001	14.086	0	0.0390065	NA
Q6UW56	ATRAID	comp26630_c1_seq1	RecName: Full=All-trans retinoic acid-induced differentiation factor; AltName: Full=Apoptosis-related protein 3; Short=APR-3; AltName: Full=p18; Flags: Precursor [Homo sapiens]	0.001	22.3594	0.001	14.4486	0	0.00643705	NA
Q5VV63	ATRNL1	comp75208_c0_seq1	RecName: Full=Attractin-like protein 1; Flags: Precursor [Homo sapiens]	950.133	638.326	469.418	-0.573837	-1.01726	0.115367	4.19e-05
Q5VV63	ATRNL1	comp75208_c0_seq2	RecName: Full=Attractin-like protein 1; Flags: Precursor [Homo sapiens]	867.114	567.257	410.622	-0.61222	-1.07841	0.0834586	1.61e-05
Q9UBB4	ATXN10	comp41625_c0_seq1	RecName: Full=Ataxin-10; AltName: Full=Brain protein E46 homolog; AltName: Full=Spinocerebellar ataxia type 10 protein [Homo sapiens]	0.001	47.5126	0.001	15.536	0	5.1e-07	NA
Q5RE06	ATXN10	comp41625_c1_seq1	RecName: Full=Ataxin-10; AltName: Full=Spinocerebellar ataxia type 10 protein homolog [Pongo abelii]	0.001	50.6179	0.001	15.6274	0	1.59e-07	NA
Q96GX2	ATXN7L3B	comp67540_c0_seq1	RecName: Full=Putative ataxin-7-like protein 3B [Homo sapiens]	2914.48	2797.45	4462.68	-0.059124	0.614675	1	0.0163046
Q9Y679	AUP1	comp70066_c1_seq1	RecName: Full=Ancient ubiquitous protein 1 [Homo sapiens]	0.001	18.9435	0.001	14.2094	0	0.0223421	NA
O15169	AXIN1	comp91532_c0_seq1	RecName: Full=Axin-1; AltName: Full=Axis inhibition protein 1; Short=hAxin [Homo sapiens]	0.001	17.3909	0.001	14.086	0	0.0390065	NA
Q9H6S1	AZI2	comp68519_c0_seq1	RecName: Full=5-azacytidine-induced protein 2; AltName: Full=NF-kappa-B-activating kinase-associated protein 1; Short=Nak-associated protein 1; AltName: Full=TILP [Homo sapiens]	150.661	199.692	338.937	0.406469	1.16971	1	0.001321
Q9H6S1	AZI2	comp68519_c0_seq2	RecName: Full=5-azacytidine-induced protein 2; AltName: Full=NF-kappa-B-activating kinase-associated protein 1; Short=Nak-associated protein 1; AltName: Full=TILP [Homo sapiens]	147.416	179.452	362.047	0.2837	1.29628	1	0.00018705
Q9H6S1	AZI2	comp68519_c0_seq3	RecName: Full=5-azacytidine-induced protein 2; AltName: Full=NF-kappa-B-activating kinase-associated protein 1; Short=Nak-associated protein 1; AltName: Full=TILP [Homo sapiens]	196.79	256.238	437.128	0.38083	1.1514	1	0.000332377
Q9H6S1	AZI2	comp68519_c0_seq4	RecName: Full=5-azacytidine-induced protein 2; AltName: Full=NF-kappa-B-activating kinase-associated protein 1; Short=Nak-associated protein 1; AltName: Full=TILP [Homo sapiens]	177.431	231.427	397.426	0.383296	1.16343	1	0.000543113
P30441	B2M	comp62289_c0_seq1	RecName: Full=Beta-2-microglobulin; Flags: Precursor [Equus caballus]	7615.67	9075.95	25104	0.253077	1.72088	1	2.02e-23
Q864U6	B3GALNT1	comp28666_c0_seq1	RecName: Full=UDP-GalNAc:beta-1,3-N-acetylgalactosaminyltransferase 1; Short=Beta-1,3-GalNAc-T1; AltName: Full=Beta-1,3-galactosyltransferase 3; Short=Beta-1,3-GalTase 3; Short=Beta3Gal-T3; Short=Beta3GalT3; Short=b3Gal-T3; AltName: Full=Beta-3-Gx-T3; AltName: Full=Galactosylgalactosylglucosylceramide beta-D-acetyl-galactosaminyltransferase; AltName: Full=Globoside synthase; AltName: Full=UDP-N-a…	1553.53	989.899	1170.54	-0.650194	-0.408377	0.0154644	0.646766
Q96L58	B3GALT6	comp28951_c0_seq1	RecName: Full=Beta-1,3-galactosyltransferase 6; Short=Beta-1,3-GalTase 6; Short=Beta3Gal-T6; Short=Beta3GalT6; AltName: Full=GAG GalTII; AltName: Full=Galactosyltransferase II; AltName: Full=Galactosylxylosylprotein 3-beta-galactosyltransferase; AltName: Full=UDP-Gal:betaGal beta 1,3-galactosyltransferase polypeptide 6 [Homo sapiens]	328.611	342.706	684.691	0.0605868	1.05907	1	0.000187504
O94766	B3GAT3	comp39471_c1_seq1	RecName: Full=Galactosylgalactosylxylosylprotein 3-beta-glucuronosyltransferase 3; AltName: Full=Beta-1,3-glucuronyltransferase 3; AltName: Full=Glucuronosyltransferase I; Short=GlcAT-I; AltName: Full=UDP-GlcUA:Gal beta-1,3-Gal-R glucuronyltransferase; Short=GlcUAT-I [Homo sapiens]	0.001	22.3594	0.001	14.4486	0	0.00643705	NA
Q9NY97	B3GNT2	comp27363_c0_seq1	RecName: Full=UDP-GlcNAc:betaGal beta-1,3-N-acetylglucosaminyltransferase 2; Short=BGnT-2; Short=Beta-1,3-Gn-T2; Short=Beta-1,3-N-acetylglucosaminyltransferase 2; Short=Beta3Gn-T2; AltName: Full=Beta-1,3-N-acetylglucosaminyltransferase 1; Short=BGnT-1; Short=Beta-1,3-Gn-T1; Short=Beta3Gn-T1; AltName: Full=Beta-1,3-galactosyltransferase 7; Short=Beta-1,3-GalTase 7; Short=Beta3Gal-T7; Short=Beta3Ga…	0.001	35.7123	0.001	15.1241	0	4.47e-05	NA
Q9NY97	B3GNT2	comp73870_c0_seq2	RecName: Full=UDP-GlcNAc:betaGal beta-1,3-N-acetylglucosaminyltransferase 2; Short=BGnT-2; Short=Beta-1,3-Gn-T2; Short=Beta-1,3-N-acetylglucosaminyltransferase 2; Short=Beta3Gn-T2; AltName: Full=Beta-1,3-N-acetylglucosaminyltransferase 1; Short=BGnT-1; Short=Beta-1,3-Gn-T1; Short=Beta3Gn-T1; AltName: Full=Beta-1,3-galactosyltransferase 7; Short=Beta-1,3-GalTase 7; Short=Beta3Gal-T7; Short=Beta3Ga…	428.127	326.43	732.982	-0.391266	0.775739	1	0.0202885
Q8NFL0	B3GNT7	comp74350_c0_seq2	RecName: Full=UDP-GlcNAc:betaGal beta-1,3-N-acetylglucosaminyltransferase 7; Short=BGnT-7; Short=Beta-1,3-Gn-T7; Short=Beta-1,3-N-acetylglucosaminyltransferase 7; Short=Beta3Gn-T7 [Homo sapiens]	0.001	59.9339	0.001	15.8711	0	4.74e-09	NA
P15291	B4GALT1	comp51283_c0_seq1	RecName: Full=Beta-1,4-galactosyltransferase 1; Short=Beta-1,4-GalTase 1; Short=Beta4Gal-T1; Short=b4Gal-T1; AltName: Full=UDP-Gal:beta-GlcNAc beta-1,4-galactosyltransferase 1; AltName: Full=UDP-galactose:beta-N-acetylglucosamine beta-1,4-galactosyltransferase 1; Includes: RecName: Full=Lactose synthase A protein; Includes: RecName: Full=N-acetyllactosamine synthase; AltName: Full=Nal synthase; I…	0.001	64.2814	0.001	15.9721	0	9.17e-10	NA
Q9UPM9	B9D1	comp51482_c0_seq1	RecName: Full=B9 domain-containing protein 1; AltName: Full=MKS1-related protein 1 [Homo sapiens]	627.097	573.59	373.803	-0.128668	-0.746409	1	0.0261385
Q92934	BAD	comp30896_c0_seq1	RecName: Full=Bcl2-associated agonist of cell death; Short=BAD; AltName: Full=Bcl-2-binding component 6; AltName: Full=Bcl-2-like protein 8; Short=Bcl2-L-8; AltName: Full=Bcl-xL/Bcl-2-associated death promoter; AltName: Full=Bcl2 antagonist of cell death [Homo sapiens]	0.001	17.3909	0.001	14.086	0	0.0390065	NA
Q92934	BAD	comp29014_c0_seq1	RecName: Full=Bcl2-associated agonist of cell death; Short=BAD; AltName: Full=Bcl-2-binding component 6; AltName: Full=Bcl-2-like protein 8; Short=Bcl2-L-8; AltName: Full=Bcl-xL/Bcl-2-associated death promoter; AltName: Full=Bcl2 antagonist of cell death [Homo sapiens]	787.793	652.401	415.193	-0.272058	-0.924035	1	0.000655685
Q92934	BAD	comp29014_c0_seq2	RecName: Full=Bcl2-associated agonist of cell death; Short=BAD; AltName: Full=Bcl-2-binding component 6; AltName: Full=Bcl-2-like protein 8; Short=Bcl2-L-8; AltName: Full=Bcl-xL/Bcl-2-associated death promoter; AltName: Full=Bcl2 antagonist of cell death [Homo sapiens]	672.008	564.927	400.022	-0.250414	-0.7484	1	0.0227423
Q99933	BAG1	comp79227_c0_seq1	RecName: Full=BAG family molecular chaperone regulator 1; Short=BAG-1; AltName: Full=Bcl-2-associated athanogene 1 [Homo sapiens]	0.001	36.6439	0.001	15.1613	0	3.13e-05	NA
O95817	BAG3	comp37725_c0_seq1	RecName: Full=BAG family molecular chaperone regulator 3; Short=BAG-3; AltName: Full=Bcl-2-associated athanogene 3; AltName: Full=Bcl-2-binding protein Bis; AltName: Full=Docking protein CAIR-1 [Homo sapiens]	0.001	17.0803	0.001	14.06	0	0.043546	NA
O95817	BAG3	comp41791_c1_seq1	RecName: Full=BAG family molecular chaperone regulator 3; Short=BAG-3; AltName: Full=Bcl-2-associated athanogene 3; AltName: Full=Bcl-2-binding protein Bis; AltName: Full=Docking protein CAIR-1 [Homo sapiens]	0.001	68.9394	1.38558	16.073	10.4363	1.14e-10	1
O95817	BAG3	comp49838_c1_seq1	RecName: Full=BAG family molecular chaperone regulator 3; Short=BAG-3; AltName: Full=Bcl-2-associated athanogene 3; AltName: Full=Bcl-2-binding protein Bis; AltName: Full=Docking protein CAIR-1 [Homo sapiens]	0.001	24.2226	0.001	14.5641	0	0.00322865	NA
O95817	BAG3	comp66697_c0_seq1	RecName: Full=BAG family molecular chaperone regulator 3; Short=BAG-3; AltName: Full=Bcl-2-associated athanogene 3; AltName: Full=Bcl-2-binding protein Bis; AltName: Full=Docking protein CAIR-1 [Homo sapiens]	1358.21	1313.39	6151.39	-0.0484065	2.17921	1	3.82e-33
Q60437	BAIAP2	comp70821_c0_seq3	RecName: Full=Brain-specific angiogenesis inhibitor 1-associated protein 2; Short=BAI-associated protein 2; Short=BAI1-associated protein 2; AltName: Full=Insulin receptor substrate protein of 53 kDa; Short=IRSp53; Short=Insulin receptor substrate p53; AltName: Full=Insulin receptor tyrosine kinase 53 kDa substrate; AltName: Full=p58/p53 [Cricetulus griseus]	0.001	20.4962	0.001	14.3231	0	0.0127587	NA
Q9UQB8	BAIAP2	comp78652_c0_seq1	RecName: Full=Brain-specific angiogenesis inhibitor 1-associated protein 2; Short=BAI-associated protein 2; Short=BAI1-associated protein 2; Short=Protein BAP2; AltName: Full=Fas ligand-associated factor 3; Short=FLAF3; AltName: Full=Insulin receptor substrate p53/p58; Short=IRS-58; Short=IRSp53/58; AltName: Full=Insulin receptor substrate protein of 53 kDa; Short=IRSp53; Short=Insulin receptor s…	0.001	46.8915	0.001	15.517	0	6.46e-07	NA
Q9UHR4	BAIAP2L1	comp63634_c0_seq1	RecName: Full=Brain-specific angiogenesis inhibitor 1-associated protein 2-like protein 1; Short=BAI1-associated protein 2-like protein 1; AltName: Full=Insulin receptor tyrosine kinase substrate [Homo sapiens]	0.001	20.4962	0.001	14.3231	0	0.0127587	NA
Q9UHR4	BAIAP2L1	comp63634_c0_seq2	RecName: Full=Brain-specific angiogenesis inhibitor 1-associated protein 2-like protein 1; Short=BAI1-associated protein 2-like protein 1; AltName: Full=Insulin receptor tyrosine kinase substrate [Homo sapiens]	0.001	37.265	0.001	15.1855	0	2.46e-05	NA
Q16611	BAK1	comp72663_c0_seq1	RecName: Full=Bcl-2 homologous antagonist/killer; AltName: Full=Apoptosis regulator BAK; AltName: Full=Bcl-2-like protein 7; Short=Bcl2-L-7 [Homo sapiens]	1434.3	1465.13	2436.41	0.0306809	0.764406	1	0.00135619
Q13145	BAMBI	comp77179_c0_seq1	RecName: Full=BMP and activin membrane-bound inhibitor homolog; AltName: Full=Non-metastatic gene A protein; AltName: Full=Putative transmembrane protein NMA; Flags: Precursor [Homo sapiens]	293.324	181.393	915.364	-0.693377	1.64185	0.0697642	2.54e-11
O75531	BANF1	comp37009_c0_seq1	RecName: Full=Barrier-to-autointegration factor; AltName: Full=Breakpoint cluster region protein 1; Contains: RecName: Full=Barrier-to-autointegration factor, N-terminally processed [Homo sapiens]<>RecName: Full=Barrier-to-autointegration factor; Contains: RecName: Full=Barrier-to-autointegration factor, N-terminally processed [Bos taurus]<>RecName: Full=Barrier-to-autointegration factor; Contain…	0.331711	49.6863	0.001	7.22678	-8.37378	1.44e-06	1
Q8NDB2	BANK1	comp27048_c0_seq1	RecName: Full=B-cell scaffold protein with ankyrin repeats [Homo sapiens]	0.001	59.6234	0.001	15.8636	0	5.31e-09	NA
Q8N1L9	BATF2	comp72430_c0_seq1	RecName: Full=Basic leucine zipper transcriptional factor ATF-like 2; Short=B-ATF-2; AltName: Full=Suppressor of AP-1 regulated by IFN; Short=SARI [Homo sapiens]	103.703	343.865	2000.32	1.72938	4.2697	6.14e-14	2.77e-78
Q9NRL2	BAZ1A	comp60831_c0_seq2	RecName: Full=Bromodomain adjacent to zinc finger domain protein 1A; AltName: Full=ATP-dependent chromatin-remodeling protein; AltName: Full=ATP-utilizing chromatin assembly and remodeling factor 1; Short=hACF1; AltName: Full=CHRAC subunit ACF1; AltName: Full=Williams syndrome transcription factor-related chromatin-remodeling factor 180; Short=WCRF180; AltName: Full=hWALp1 [Homo sapiens]	496.54	738.298	922.696	0.572294	0.893947	0.120068	0.000843808
O88379	Baz1a	comp60831_c0_seq3	RecName: Full=Bromodomain adjacent to zinc finger domain protein 1A; AltName: Full=Cbp146 [Mus musculus]	514.666	744.122	884.836	0.531904	0.781774	0.199851	0.00799367
Q9NRL2	BAZ1A	comp60831_c0_seq4	RecName: Full=Bromodomain adjacent to zinc finger domain protein 1A; AltName: Full=ATP-dependent chromatin-remodeling protein; AltName: Full=ATP-utilizing chromatin assembly and remodeling factor 1; Short=hACF1; AltName: Full=CHRAC subunit ACF1; AltName: Full=Williams syndrome transcription factor-related chromatin-remodeling factor 180; Short=WCRF180; AltName: Full=hWALp1 [Homo sapiens]	582.612	769.942	941.45	0.402215	0.692349	0.750887	0.0302371
Q8NFJ9	BBS1	comp98028_c0_seq1	RecName: Full=Bardet-Biedl syndrome 1 protein; AltName: Full=BBS2-like protein 2 [Homo sapiens]	0.001	29.1911	0.001	14.8332	0	0.000513379	NA
P50895	BCAM	comp28564_c0_seq1	RecName: Full=Basal cell adhesion molecule; AltName: Full=Auberger B antigen; AltName: Full=B-CAM cell surface glycoprotein; AltName: Full=F8/G253 antigen; AltName: Full=Lutheran antigen; AltName: Full=Lutheran blood group glycoprotein; AltName: CD_antigen=CD239; Flags: Precursor [Homo sapiens]	0.001	131.368	0.001	17.0033	0	1.68e-20	NA
P50895	BCAM	comp70530_c0_seq1	RecName: Full=Basal cell adhesion molecule; AltName: Full=Auberger B antigen; AltName: Full=B-CAM cell surface glycoprotein; AltName: Full=F8/G253 antigen; AltName: Full=Lutheran antigen; AltName: Full=Lutheran blood group glycoprotein; AltName: CD_antigen=CD239; Flags: Precursor [Homo sapiens]	349.811	778.145	359.114	1.15346	0.0378653	3.69e-06	1
P51572	BCAP31	comp29163_c0_seq1	RecName: Full=B-cell receptor-associated protein 31; Short=BCR-associated protein 31; Short=Bap31; AltName: Full=6C6-AG tumor-associated antigen; AltName: Full=Protein CDM; AltName: Full=p28 [Homo sapiens]	0.001	133.859	0.001	17.0304	0	6.87e-21	NA
O75815	BCAR3	comp68473_c0_seq2	RecName: Full=Breast cancer anti-estrogen resistance protein 3; AltName: Full=Novel SH2-containing protein 2; AltName: Full=SH2 domain-containing protein 3B [Homo sapiens]	112.168	148.708	236.308	0.406812	1.075	1	0.0245217
Q9H6U6	BCAS3	comp73353_c0_seq3	RecName: Full=Breast carcinoma-amplified sequence 3; AltName: Full=GAOB1 [Homo sapiens]	246.146	124.301	89.6599	-0.985681	-1.45698	0.0444842	0.000290588
O55028	Bckdk	comp28810_c0_seq1	RecName: Full=[3-methyl-2-oxobutanoate dehydrogenase [lipoamide]] kinase, mitochondrial; AltName: Full=Branched-chain alpha-ketoacid dehydrogenase kinase; Short=BCKD-kinase; Short=BCKDHKIN; Flags: Precursor [Mus musculus]	3023.48	2667.15	1903.7	-0.180913	-0.667404	1	0.00639238
O95999	BCL10	comp72392_c0_seq1	RecName: Full=B-cell lymphoma/leukemia 10; AltName: Full=B-cell CLL/lymphoma 10; Short=Bcl-10; AltName: Full=CARD-containing molecule enhancing NF-kappa-B; AltName: Full=CARD-like apoptotic protein; Short=hCLAP; AltName: Full=CED-3/ICH-1 prodomain homologous E10-like regulator; Short=CIPER; AltName: Full=Cellular homolog of vCARMEN; Short=cCARMEN; AltName: Full=Cellular-E10; Short=c-E10; AltName:…	103.435	123.829	230.252	0.259622	1.15448	1	0.0135297
O95999	BCL10	comp72392_c0_seq3	RecName: Full=B-cell lymphoma/leukemia 10; AltName: Full=B-cell CLL/lymphoma 10; Short=Bcl-10; AltName: Full=CARD-containing molecule enhancing NF-kappa-B; AltName: Full=CARD-like apoptotic protein; Short=hCLAP; AltName: Full=CED-3/ICH-1 prodomain homologous E10-like regulator; Short=CIPER; AltName: Full=Cellular homolog of vCARMEN; Short=cCARMEN; AltName: Full=Cellular-E10; Short=c-E10; AltName:…	82.6931	93.0313	245.396	0.169949	1.56927	1	0.000131668
P20749	BCL3	comp63096_c0_seq3	RecName: Full=B-cell lymphoma 3 protein; Short=BCL-3; AltName: Full=Proto-oncogene BCL3 [Homo sapiens]	334.288	607.734	911.12	0.862348	1.44655	0.00159115	6.14e-10
P20749	BCL3	comp63096_c0_seq1	RecName: Full=B-cell lymphoma 3 protein; Short=BCL-3; AltName: Full=Proto-oncogene BCL3 [Homo sapiens]	52.5545	105.365	188.897	1.00352	1.84571	0.142941	2.4e-05
P41182	BCL6	comp45966_c0_seq1	RecName: Full=B-cell lymphoma 6 protein; Short=BCL-6; AltName: Full=B-cell lymphoma 5 protein; Short=BCL-5; AltName: Full=Protein LAZ-3; AltName: Full=Zinc finger and BTB domain-containing protein 27; AltName: Full=Zinc finger protein 51 [Homo sapiens]	442.074	626.157	1227.49	0.502235	1.47335	0.262726	3.71e-11
Q9BQE9	BCL7B	comp66837_c0_seq3	RecName: Full=B-cell CLL/lymphoma 7 protein family member B; AltName: Allergen=Hom s 3 [Homo sapiens]	0.331711	105.036	1.38558	8.30674	2.06249	2.19e-15	1
Q9NYF8	BCLAF1	comp69586_c0_seq1	RecName: Full=Bcl-2-associated transcription factor 1; Short=Btf [Homo sapiens]	1103.98	1104.49	706.155	0.00066483	-0.644661	1	0.0332986
Q9NYF8	BCLAF1	comp69586_c0_seq2	RecName: Full=Bcl-2-associated transcription factor 1; Short=Btf [Homo sapiens]	1216.87	1142.07	727.795	-0.0915268	-0.741577	1	0.00564051
Q9NYF8	BCLAF1	comp69586_c0_seq3	RecName: Full=Bcl-2-associated transcription factor 1; Short=Btf [Homo sapiens]	948.009	977.173	598.176	0.0437134	-0.664332	1	0.0325173
Q9NYF8	BCLAF1	comp69586_c0_seq4	RecName: Full=Bcl-2-associated transcription factor 1; Short=Btf [Homo sapiens]	543.947	518.044	289.876	-0.0703934	-0.908031	1	0.00306406
Q9NYF8	BCLAF1	comp69586_c0_seq5	RecName: Full=Bcl-2-associated transcription factor 1; Short=Btf [Homo sapiens]	1040.16	1020.8	629.776	-0.027101	-0.723889	1	0.0102202
P11274	BCR	comp27044_c0_seq1	RecName: Full=Breakpoint cluster region protein; AltName: Full=Renal carcinoma antigen NY-REN-26 [Homo sapiens]	0.001	25.4647	0.001	14.6362	0	0.00203498	NA
P11274	BCR	comp61122_c1_seq1	RecName: Full=Breakpoint cluster region protein; AltName: Full=Renal carcinoma antigen NY-REN-26 [Homo sapiens]	0.001	25.7753	0.001	14.6537	0	0.00181465	NA
Q9BUT1	BDH2	comp28086_c0_seq1	RecName: Full=3-hydroxybutyrate dehydrogenase type 2; AltName: Full=Dehydrogenase/reductase SDR family member 6; AltName: Full=Oxidoreductase UCPA; AltName: Full=R-beta-hydroxybutyrate dehydrogenase [Homo sapiens]	0.001	55.2759	0.001	15.7544	0	2.71e-08	NA
Q9BUT1	BDH2	comp28086_c0_seq2	RecName: Full=3-hydroxybutyrate dehydrogenase type 2; AltName: Full=Dehydrogenase/reductase SDR family member 6; AltName: Full=Oxidoreductase UCPA; AltName: Full=R-beta-hydroxybutyrate dehydrogenase [Homo sapiens]	0.001	28.5701	0.001	14.8022	0	0.000645153	NA
Q9NYM9	BET1L	comp94726_c0_seq1	RecName: Full=BET1-like protein; AltName: Full=Golgi SNARE with a size of 15 kDa; Short=GOS-15; Short=GS15; AltName: Full=Vesicle transport protein GOS15 [Homo sapiens]	0.001	19.8751	0.001	14.2787	0	0.0160169	NA
Q9BXY8	BEX2	comp28803_c0_seq1	RecName: Full=Protein BEX2; AltName: Full=Brain-expressed X-linked protein 2; Short=hBex2 [Homo sapiens]	800.983	624.9	414.515	-0.358147	-0.950346	1	0.000390507
Q00994	BEX3	comp47159_c0_seq1	RecName: Full=Protein BEX3; AltName: Full=Brain-expressed X-linked protein 3; AltName: Full=Nerve growth factor receptor-associated protein 1; AltName: Full=Ovarian granulosa cell 13.0 kDa protein HGR74; AltName: Full=p75NTR-associated cell death executor [Homo sapiens]	1094.12	853.712	624.976	-0.357944	-0.807893	1	0.00240442
Q00994	BEX3	comp47159_c0_seq2	RecName: Full=Protein BEX3; AltName: Full=Brain-expressed X-linked protein 3; AltName: Full=Nerve growth factor receptor-associated protein 1; AltName: Full=Ovarian granulosa cell 13.0 kDa protein HGR74; AltName: Full=p75NTR-associated cell death executor [Homo sapiens]	1708.33	1415.1	897.999	-0.271686	-0.927804	1	3.76e-05
Q9NZS9	BFAR	comp80311_c0_seq1	RecName: Full=Bifunctional apoptosis regulator; AltName: Full=RING finger protein 47 [Homo sapiens]	0.001	19.2541	0.001	14.2329	0	0.01999	NA
O46403	BGN	comp28747_c0_seq1	RecName: Full=Biglycan; AltName: Full=Bone/cartilage proteoglycan I; AltName: Full=PG-S1; Flags: Precursor [Equus caballus]	4754.45	5912.54	7896.14	0.314499	0.731869	0.913386	0.000753094
O46403	BGN	comp28747_c0_seq2	RecName: Full=Biglycan; AltName: Full=Bone/cartilage proteoglycan I; AltName: Full=PG-S1; Flags: Precursor [Equus caballus]	5062.02	6203.95	8028.86	0.293475	0.665482	1	0.00367891
O14503	BHLHE40	comp57689_c0_seq2	RecName: Full=Class E basic helix-loop-helix protein 40; Short=bHLHe40; AltName: Full=Class B basic helix-loop-helix protein 2; Short=bHLHb2; AltName: Full=Differentially expressed in chondrocytes protein 1; Short=DEC1; AltName: Full=Enhancer-of-split and hairy-related protein 2; Short=SHARP-2; AltName: Full=Stimulated by retinoic acid gene 13 protein [Homo sapiens]	1.29576	58.6918	0.001	5.50129	-10.3396	1.97e-06	1
B3F209	BHLHE40	comp70755_c1_seq1	RecName: Full=Class E basic helix-loop-helix protein 40; Short=bHLHe40; AltName: Full=Class B basic helix-loop-helix protein 2; Short=bHLHb2 [Ovis aries]	2737.98	4062.48	7090.02	0.56925	1.37268	0.022335	4.71e-14
O14503	BHLHE40	comp70755_c1_seq2	RecName: Full=Class E basic helix-loop-helix protein 40; Short=bHLHe40; AltName: Full=Class B basic helix-loop-helix protein 2; Short=bHLHb2; AltName: Full=Differentially expressed in chondrocytes protein 1; Short=DEC1; AltName: Full=Enhancer-of-split and hairy-related protein 2; Short=SHARP-2; AltName: Full=Stimulated by retinoic acid gene 13 protein [Homo sapiens]	1743	2696.01	4674.04	0.62925	1.42309	0.00855786	2.03e-14
Q9C0J9	BHLHE41	comp60418_c0_seq1	RecName: Full=Class E basic helix-loop-helix protein 41; Short=bHLHe41; AltName: Full=Class B basic helix-loop-helix protein 3; Short=bHLHb3; AltName: Full=Differentially expressed in chondrocytes protein 2; Short=hDEC2; AltName: Full=Enhancer-of-split and hairy-related protein 1; Short=SHARP-1 [Homo sapiens]	705.506	898.726	1635.29	0.349224	1.21281	0.991913	1.62e-08
Q9C0J9	BHLHE41	comp76039_c1_seq1	RecName: Full=Class E basic helix-loop-helix protein 41; Short=bHLHe41; AltName: Full=Class B basic helix-loop-helix protein 3; Short=bHLHb3; AltName: Full=Differentially expressed in chondrocytes protein 2; Short=hDEC2; AltName: Full=Enhancer-of-split and hairy-related protein 1; Short=SHARP-1 [Homo sapiens]	79.5216	86.907	177.405	0.128126	1.15763	1	0.0487338
Q9C0J9	BHLHE41	comp76039_c1_seq2	RecName: Full=Class E basic helix-loop-helix protein 41; Short=bHLHe41; AltName: Full=Class B basic helix-loop-helix protein 3; Short=bHLHb3; AltName: Full=Differentially expressed in chondrocytes protein 2; Short=hDEC2; AltName: Full=Enhancer-of-split and hairy-related protein 1; Short=SHARP-1 [Homo sapiens]	307.018	360.159	575.171	0.23031	0.905667	1	0.00451402
Q9H694	BICC1	comp68693_c0_seq1	RecName: Full=Protein bicaudal C homolog 1; Short=Bic-C [Homo sapiens]	10348.9	11716.5	6766.06	0.179065	-0.613095	1	0.00876441
Q9H694	BICC1	comp68693_c0_seq2	RecName: Full=Protein bicaudal C homolog 1; Short=Bic-C [Homo sapiens]	10443.7	11564.6	6867.4	0.147085	-0.604798	1	0.0107571
Q6ZP65	BICDL1	comp71448_c0_seq2	RecName: Full=Bicaudal D-related protein 1; Short=BICD-related protein 1; Short=BICDR-1; AltName: Full=Coiled-coil domain-containing protein 64A [Homo sapiens]	169.486	164.486	376.739	-0.0432034	1.1524	1	0.00124728
Q13490	BIRC2	comp75456_c12_seq1	RecName: Full=Baculoviral IAP repeat-containing protein 2; AltName: Full=C-IAP1; AltName: Full=IAP homolog B; AltName: Full=Inhibitor of apoptosis protein 2; Short=IAP-2; Short=hIAP-2; Short=hIAP2; AltName: Full=RING finger protein 48; AltName: Full=TNFR2-TRAF-signaling complex protein 2 [Homo sapiens]	1055.28	1427.91	2405.03	0.436288	1.18843	0.338726	5.78e-09
Q13490	BIRC2	comp75456_c12_seq4	RecName: Full=Baculoviral IAP repeat-containing protein 2; AltName: Full=C-IAP1; AltName: Full=IAP homolog B; AltName: Full=Inhibitor of apoptosis protein 2; Short=IAP-2; Short=hIAP-2; Short=hIAP2; AltName: Full=RING finger protein 48; AltName: Full=TNFR2-TRAF-signaling complex protein 2 [Homo sapiens]	1528.47	2075.74	3122.04	0.441534	1.0304	0.261143	4.48e-07
Q13489	BIRC3	comp53725_c0_seq2	RecName: Full=Baculoviral IAP repeat-containing protein 3; AltName: Full=Apoptosis inhibitor 2; Short=API2; AltName: Full=C-IAP2; AltName: Full=IAP homolog C; AltName: Full=Inhibitor of apoptosis protein 1; Short=IAP-1; Short=hIAP-1; Short=hIAP1; AltName: Full=RING finger protein 49; AltName: Full=TNFR2-TRAF-signaling complex protein 1 [Homo sapiens]	0.001	26.3963	0.001	14.6881	0	0.00144516	NA
Q13489	BIRC3	comp75456_c12_seq2	RecName: Full=Baculoviral IAP repeat-containing protein 3; AltName: Full=Apoptosis inhibitor 2; Short=API2; AltName: Full=C-IAP2; AltName: Full=IAP homolog C; AltName: Full=Inhibitor of apoptosis protein 1; Short=IAP-1; Short=hIAP-1; Short=hIAP1; AltName: Full=RING finger protein 49; AltName: Full=TNFR2-TRAF-signaling complex protein 1 [Homo sapiens]	1364.89	1455.82	4307.62	0.0930533	1.65811	1	6.08e-19
Q13489	BIRC3	comp75456_c12_seq3	RecName: Full=Baculoviral IAP repeat-containing protein 3; AltName: Full=Apoptosis inhibitor 2; Short=API2; AltName: Full=C-IAP2; AltName: Full=IAP homolog C; AltName: Full=Inhibitor of apoptosis protein 1; Short=IAP-1; Short=hIAP-1; Short=hIAP1; AltName: Full=RING finger protein 49; AltName: Full=TNFR2-TRAF-signaling complex protein 1 [Homo sapiens]	941.756	841.792	3414.85	-0.16189	1.8584	1	1.78e-22
Q9NUP1	BLOC1S4	comp58634_c0_seq1	RecName: Full=Biogenesis of lysosome-related organelles complex 1 subunit 4; Short=BLOC-1 subunit 4; AltName: Full=Protein cappuccino homolog [Homo sapiens]	405.627	364.589	767.513	-0.153882	0.920037	1	0.00163982
P53004	BLVRA	comp80692_c0_seq1	RecName: Full=Biliverdin reductase A; Short=BVR A; AltName: Full=Biliverdin-IX alpha-reductase; Flags: Precursor [Homo sapiens]	0.001	18.633	0.001	14.1856	0	0.0249868	NA
P30043	BLVRB	comp62107_c0_seq1	RecName: Full=Flavin reductase (NADPH); Short=FR; AltName: Full=Biliverdin reductase B; Short=BVR-B; AltName: Full=Biliverdin-IX beta-reductase; AltName: Full=Green heme-binding protein; Short=GHBP; AltName: Full=NADPH-dependent diaphorase; AltName: Full=NADPH-flavin reductase; Short=FLR [Homo sapiens]	453.102	570.275	755.423	0.331821	0.737448	1	0.0239405
Q8K589	Bmf	comp70570_c0_seq1	RecName: Full=Bcl-2-modifying factor [Rattus norvegicus]	172.082	94.8041	63.2293	-0.860073	-1.44443	0.302345	0.00427585
Q8K589	Bmf	comp70570_c0_seq2	RecName: Full=Bcl-2-modifying factor [Rattus norvegicus]	203.873	116.657	81.9697	-0.805405	-1.31451	0.29126	0.00522339
Q8K589	Bmf	comp70570_c0_seq4	RecName: Full=Bcl-2-modifying factor [Rattus norvegicus]	172.453	104.17	75.0089	-0.727265	-1.20107	0.610029	0.0280849
Q8N8U9	BMPER	comp63326_c0_seq5	RecName: Full=BMP-binding endothelial regulator protein; AltName: Full=Bone morphogenetic protein-binding endothelial cell precursor-derived regulator; AltName: Full=Protein crossveinless-2; Short=hCV2; Flags: Precursor [Homo sapiens]	37.3196	181.208	74.943	2.27964	1.00586	2.89e-07	0.335876
Q8N8U9	BMPER	comp63326_c0_seq1	RecName: Full=BMP-binding endothelial regulator protein; AltName: Full=Bone morphogenetic protein-binding endothelial cell precursor-derived regulator; AltName: Full=Protein crossveinless-2; Short=hCV2; Flags: Precursor [Homo sapiens]	30.8294	160.296	88.4908	2.37836	1.52122	1.65e-07	0.0095634
Q8N8U9	BMPER	comp63326_c0_seq3	RecName: Full=BMP-binding endothelial regulator protein; AltName: Full=Bone morphogenetic protein-binding endothelial cell precursor-derived regulator; AltName: Full=Protein crossveinless-2; Short=hCV2; Flags: Precursor [Homo sapiens]	33.1457	146.383	84.7854	2.14286	1.35499	7.14e-06	0.0488233
Q8N8U9	BMPER	comp63326_c0_seq4	RecName: Full=BMP-binding endothelial regulator protein; AltName: Full=Bone morphogenetic protein-binding endothelial cell precursor-derived regulator; AltName: Full=Protein crossveinless-2; Short=hCV2; Flags: Precursor [Homo sapiens]	40.5568	177.339	96.0559	2.12849	1.24393	8.76e-07	0.0488305
Q12983	BNIP3	comp56914_c0_seq1	RecName: Full=BCL2/adenovirus E1B 19 kDa protein-interacting protein 3 [Homo sapiens]	0.001	73.5974	0.001	16.1674	0	2.77e-11	NA
Q12983	BNIP3	comp67429_c0_seq1	RecName: Full=BCL2/adenovirus E1B 19 kDa protein-interacting protein 3 [Homo sapiens]	2066.05	3425.17	4346.3	0.729301	1.07291	0.000811685	4.47e-08
Q12983	BNIP3	comp67429_c1_seq1	RecName: Full=BCL2/adenovirus E1B 19 kDa protein-interacting protein 3 [Homo sapiens]	605.981	937.152	1171.49	0.629009	0.950997	0.0390065	0.000105506
Q9UMX3	BOK	comp53532_c0_seq1	RecName: Full=Bcl-2-related ovarian killer protein; Short=hBOK; AltName: Full=Bcl-2-like protein 9; Short=Bcl2-L-9 [Homo sapiens]	0.001	20.8067	0.001	14.3448	0	0.0114006	NA
Q4R6L7	BPGM	comp60947_c0_seq1	RecName: Full=Bisphosphoglycerate mutase; Short=BPGM; AltName: Full=2,3-bisphosphoglycerate mutase, erythrocyte; AltName: Full=2,3-bisphosphoglycerate synthase; AltName: Full=BPG-dependent PGAM [Macaca fascicularis]	1621.31	2021.34	978.085	0.318153	-0.729126	1	0.00293685
Q864S8	BRCA2	comp76856_c0_seq4	RecName: Full=Breast cancer type 2 susceptibility protein homolog; AltName: Full=Fanconi anemia group D1 protein homolog [Felis catus]	495.017	798.594	612.27	0.689983	0.306688	0.027985	1
P25440	BRD2	comp61042_c0_seq3	RecName: Full=Bromodomain-containing protein 2; AltName: Full=O27.1.1; AltName: Full=Really interesting new gene 3 protein [Homo sapiens]	0.001	31.3649	0.001	14.9369	0	0.000229172	NA
Q5R8B0	BRD7	comp49692_c0_seq1	RecName: Full=Bromodomain-containing protein 7 [Pongo abelii]	0.632633	46.581	0.001	6.20223	-9.30522	1.58e-05	1
Q9H8M2	BRD9	comp75935_c2_seq4	RecName: Full=Bromodomain-containing protein 9; AltName: Full=Rhabdomyosarcoma antigen MU-RMS-40.8 [Homo sapiens]	433.592	1175.63	335.718	1.43902	-0.369088	9.92e-11	1
Q9H8M2	BRD9	comp75935_c2_seq2	RecName: Full=Bromodomain-containing protein 9; AltName: Full=Rhabdomyosarcoma antigen MU-RMS-40.8 [Homo sapiens]	418.163	1120.97	298.225	1.42262	-0.487667	2.68e-10	0.552124
Q9H8M2	BRD9	comp75935_c2_seq6	RecName: Full=Bromodomain-containing protein 9; AltName: Full=Rhabdomyosarcoma antigen MU-RMS-40.8 [Homo sapiens]	489.209	1238.21	371.636	1.33974	-0.396561	1.26e-09	0.992193
Q9H8M2	BRD9	comp88391_c0_seq1	RecName: Full=Bromodomain-containing protein 9; AltName: Full=Rhabdomyosarcoma antigen MU-RMS-40.8 [Homo sapiens]	0.001	20.4962	0.001	14.3231	0	0.0127587	NA
A6QQW8	BRE	comp62347_c0_seq2	RecName: Full=BRCA1-A complex subunit BRE; AltName: Full=BRCA1/BRCA2-containing complex subunit 45; AltName: Full=Brain and reproductive organ-expressed protein [Bos taurus]	407.936	348.981	235.648	-0.225195	-0.791708	1	0.0467813
O95415	BRI3	comp77435_c0_seq1	RecName: Full=Brain protein I3; AltName: Full=pRGR2 [Homo sapiens]	0.001	154.647	0.001	17.2386	0	4.27e-24	NA
Q8BXV2	Bri3bp	comp76156_c0_seq1	RecName: Full=BRI3-binding protein; Short=I3-binding protein [Mus musculus]	429.538	515.78	254.571	0.263969	-0.754719	1	0.0488415
Q9BX63	BRIP1	comp75129_c2_seq7	RecName: Full=Fanconi anemia group J protein; Short=Protein FACJ; AltName: Full=ATP-dependent RNA helicase BRIP1; AltName: Full=BRCA1-associated C-terminal helicase 1; AltName: Full=BRCA1-interacting protein C-terminal helicase 1; Short=BRCA1-interacting protein 1 [Homo sapiens]	42.0693	109.909	68.8229	1.38546	0.71012	0.0353672	1
Q3SZZ0	BRIX1	comp73504_c0_seq2	RecName: Full=Ribosome biogenesis protein BRX1 homolog; AltName: Full=Brix domain-containing protein 2 [Bos taurus]	1078.58	1401.79	1694.59	0.378132	0.651801	0.666843	0.0213527
P35613	BSG	comp77639_c0_seq1	RecName: Full=Basigin; AltName: Full=5F7; AltName: Full=Collagenase stimulatory factor; AltName: Full=Extracellular matrix metalloproteinase inducer; Short=EMMPRIN; AltName: Full=Leukocyte activation antigen M6; AltName: Full=OK blood group antigen; AltName: Full=Tumor cell-derived collagenase stimulatory factor; Short=TCSF; AltName: CD_antigen=CD147; Flags: Precursor [Homo sapiens]	0.001	177.626	0.001	17.4385	0	1.47e-27	NA
Q10589	BST2	comp80487_c0_seq1	RecName: Full=Bone marrow stromal antigen 2; Short=BST-2; AltName: Full=HM1.24 antigen; AltName: Full=Tetherin; AltName: CD_antigen=CD317; Flags: Precursor [Homo sapiens]	0.001	51.8601	0.001	15.6623	0	9.94e-08	NA
Q8R2Q8	Bst2	comp74875_c0_seq1	RecName: Full=Bone marrow stromal antigen 2; Short=BST-2; AltName: Full=HM1.24 antigen; AltName: CD_antigen=CD317; Flags: Precursor [Mus musculus]	1050.64	1245.94	9938.74	0.245971	3.2418	1	1.04e-70
Q8R2Q8	Bst2	comp74875_c0_seq2	RecName: Full=Bone marrow stromal antigen 2; Short=BST-2; AltName: Full=HM1.24 antigen; AltName: CD_antigen=CD317; Flags: Precursor [Mus musculus]	1014.02	1224.9	10075.6	0.272569	3.31271	1	1.73e-73
Q9H0C5	BTBD1	comp67715_c0_seq1	RecName: Full=BTB/POZ domain-containing protein 1; AltName: Full=Hepatitis C virus NS5A-transactivated protein 8; Short=HCV NS5A-transactivated protein 8 [Homo sapiens]	2133.96	2228.48	1242.65	0.0625255	-0.780109	1	0.000754175
A6QL63	BTBD11	comp69762_c1_seq2	RecName: Full=Ankyrin repeat and BTB/POZ domain-containing protein BTBD11; AltName: Full=BTB/POZ domain-containing protein 11 [Homo sapiens]	292.909	430.827	497.614	0.556655	0.764573	0.33439	0.047079
Q2LE78	btbd6	comp80004_c0_seq1	RecName: Full=BTB/POZ domain-containing protein 6 [Xenopus laevis]	0.001	33.8491	0.001	15.0468	0	8.98e-05	NA
P62324	BTG1	comp51563_c0_seq1	RecName: Full=Protein BTG1; AltName: Full=B-cell translocation gene 1 protein [Homo sapiens]<>RecName: Full=Protein BTG1; AltName: Full=B-cell translocation gene 1 protein [Mus musculus]	1255.78	1316.55	2906.31	0.0681783	1.2106	1	1.38e-09
Q04211	Btg2	comp74462_c0_seq2	RecName: Full=Protein BTG2; AltName: Full=BTG family member 2; AltName: Full=NGF-inducible protein TIS21 [Mus musculus]	661.463	355.375	1524.47	-0.896317	1.20458	0.00033783	8.9e-08
P78543	BTG2	comp74462_c0_seq1	RecName: Full=Protein BTG2; AltName: Full=BTG family member 2; AltName: Full=NGF-inducible anti-proliferative protein PC3 [Homo sapiens]	23.5714	86.3818	49.0369	1.87369	1.05683	0.00524064	0.840056
Q04211	Btg2	comp74462_c0_seq3	RecName: Full=Protein BTG2; AltName: Full=BTG family member 2; AltName: Full=NGF-inducible protein TIS21 [Mus musculus]	107.468	112.181	225.013	0.0619206	1.0661	1	0.0363245
Q7KYR7	BTN2A1	comp58056_c0_seq1	RecName: Full=Butyrophilin subfamily 2 member A1; Flags: Precursor [Homo sapiens]	0.001	17.3909	0.001	14.086	0	0.0390065	NA
O00481	BTN3A1	comp67247_c0_seq1	RecName: Full=Butyrophilin subfamily 3 member A1; AltName: CD_antigen=CD277; Flags: Precursor [Homo sapiens]	0.001	20.8067	0.001	14.3448	0	0.0114006	NA
P78410	BTN3A2	comp67247_c0_seq3	RecName: Full=Butyrophilin subfamily 3 member A2; Flags: Precursor [Homo sapiens]	0.001	19.5646	0.001	14.256	0	0.0179144	NA
Q5R996	BTN3A3	comp66676_c0_seq1	RecName: Full=Butyrophilin subfamily 3 member A3; Flags: Precursor [Pongo abelii]	0.001	19.8751	0.001	14.2787	0	0.0160169	NA
Q5R996	BTN3A3	comp66676_c0_seq2	RecName: Full=Butyrophilin subfamily 3 member A3; Flags: Precursor [Pongo abelii]	0.001	22.6699	0.001	14.4685	0	0.00573984	NA
Q6PGH1	Bud31	comp79228_c0_seq1	RecName: Full=Protein BUD31 homolog; AltName: Full=Protein G10 homolog [Mus musculus]	0.001	18.9435	0.001	14.2094	0	0.0223421	NA
B8Q0B2	BVES	comp54565_c0_seq1	RecName: Full=Blood vessel epicardial substance; AltName: Full=Popeye domain-containing protein 1; Short=Popeye protein 1 [Sus scrofa]	513.827	945.269	907.801	0.879442	0.821095	0.000434132	0.00281616
Q13895	BYSL	comp66777_c0_seq1	RecName: Full=Bystin [Homo sapiens]	405.619	646.091	760.089	0.671611	0.906042	0.0428983	0.00128534
Q8IVU9	C10orf107	comp72395_c0_seq14	RecName: Full=Uncharacterized protein C10orf107 [Homo sapiens]	66.7012	34.5514	14.8817	-0.948968	-2.16417	1	0.0134904
Q9H7M9	C10orf54	comp72896_c0_seq2	RecName: Full=Platelet receptor Gi24; AltName: Full=Stress-induced secreted protein-1; Short=Sisp-1; Flags: Precursor [Homo sapiens]	0.001	135.394	0.001	17.0468	0	3.93e-21	NA
Q96M02	C10orf90	comp106987_c0_seq1	RecName: Full=Centrosomal protein C10orf90; AltName: Full=Fragile-site associated tumor suppressor homolog [Homo sapiens]	0.001	1.26514	24.1638	10.3051	14.5606	1	0.00449589
Q96A22	C11orf52	comp89490_c0_seq1	RecName: Full=Uncharacterized protein C11orf52 [Homo sapiens]	0.001	36.6439	0.001	15.1613	0	3.13e-05	NA
Q7Z7L8	C11orf96	comp68768_c0_seq1	RecName: Full=Uncharacterized protein C11orf96; AltName: Full=Protein Ag2 homolog [Homo sapiens]	9.14515	63.4241	30.53	2.79395	1.73915	0.000440605	0.230627
Q7Z7L8	C11orf96	comp68768_c0_seq2	RecName: Full=Uncharacterized protein C11orf96; AltName: Full=Protein Ag2 homolog [Homo sapiens]	24.16	23.9112	84.9947	-0.0149346	1.81475	1	0.0378532
Q9NPU4	C14orf132	comp83478_c0_seq1	RecName: Full=Putative uncharacterized protein C14orf132 [Homo sapiens]	0.001	42.8546	0.001	15.3872	0	2.97e-06	NA
Q7Z3D6	C14orf159	comp80690_c0_seq1	RecName: Full=UPF0317 protein C14orf159, mitochondrial; Flags: Precursor [Homo sapiens]	0.001	78.8765	0.001	16.2673	0	3.86e-12	NA
Q96GQ5	C16orf58	comp49509_c1_seq1	RecName: Full=RUS1 family protein C16orf58 [Homo sapiens]	0.001	20.1857	0.001	14.301	0	0.0143114	NA
Q6UX73	C16orf89	comp73148_c1_seq1	RecName: Full=UPF0764 protein C16orf89; Flags: Precursor [Homo sapiens]	0.331711	476.98	0.333125	10.4898	0.00614061	4.69e-65	1
Q6UX73	C16orf89	comp58395_c1_seq1	RecName: Full=UPF0764 protein C16orf89; Flags: Precursor [Homo sapiens]	0.001	43.4757	0.001	15.4079	0	2.35e-06	NA
Q6UX73	C16orf89	comp58395_c1_seq2	RecName: Full=UPF0764 protein C16orf89; Flags: Precursor [Homo sapiens]	0.001	26.3963	0.001	14.6881	0	0.00144516	NA
Q6UX73	C16orf89	comp68834_c0_seq1	RecName: Full=UPF0764 protein C16orf89; Flags: Precursor [Homo sapiens]	0.001	82.9134	0.001	16.3393	0	8.64e-13	NA
Q6UX73	C16orf89	comp64460_c0_seq1	RecName: Full=UPF0764 protein C16orf89; Flags: Precursor [Homo sapiens]	9.04174	248.867	4.90506	4.78263	-0.882331	8.14e-23	1
Q6UX73	C16orf89	comp75738_c1_seq11	RecName: Full=UPF0764 protein C16orf89; Flags: Precursor [Homo sapiens]	0.001	60.2445	0.001	15.8785	0	4.21e-09	NA
Q6UX73	C16orf89	comp75738_c1_seq5	RecName: Full=UPF0764 protein C16orf89; Flags: Precursor [Homo sapiens]	0.001	28.8806	0.323397	14.8178	8.33716	0.000535204	1
Q6UX73	C16orf89	comp78519_c0_seq1	RecName: Full=UPF0764 protein C16orf89; Flags: Precursor [Homo sapiens]	0.001	20.4962	0.001	14.3231	0	0.0127587	NA
Q6RUI8	C19orf48	comp112408_c0_seq1	RecName: Full=Uncharacterized protein C19orf48; AltName: Full=Multidrug resistance-related protein [Homo sapiens]	0.001	17.3909	0.001	14.086	0	0.0390065	NA
Q3SX46	C1GALT1C1	comp67462_c3_seq1	RecName: Full=C1GALT1-specific chaperone 1 [Bos taurus]	1095.06	912.607	655.445	-0.262943	-0.740462	1	0.00829864
Q5SNV9	C1orf167	comp60817_c0_seq5	RecName: Full=Uncharacterized protein C1orf167 [Homo sapiens]	0.001	18.3225	0.001	14.1613	0	0.0279543	NA
Q5SNV9	C1orf167	comp60817_c0_seq8	RecName: Full=Uncharacterized protein C1orf167 [Homo sapiens]	0.001	20.4962	0.001	14.3231	0	0.0127587	NA
Q5VWT5	C1orf168	comp79702_c0_seq1	RecName: Full=Uncharacterized protein C1orf168 [Homo sapiens]	0.001	81.0502	0.97792	16.3065	9.93357	1.37e-12	1
Q9H425	C1orf198	comp55301_c1_seq1	RecName: Full=Uncharacterized protein C1orf198 [Homo sapiens]	0.001	41.3019	0.721328	15.3339	9.49451	4.52e-06	1
Q9H425	C1orf198	comp55301_c3_seq1	RecName: Full=Uncharacterized protein C1orf198 [Homo sapiens]	0.001	48.7547	0.001	15.5733	0	3.19e-07	NA
Q8IVY1	C1orf210	comp44045_c0_seq1	RecName: Full=Type III endosome membrane protein TEMP; Short=TEMP [Homo sapiens]	320.193	129.27	88.6301	-1.30855	-1.85307	0.000417109	1.26e-07
Q8IVY1	C1orf210	comp52274_c0_seq1	RecName: Full=Type III endosome membrane protein TEMP; Short=TEMP [Homo sapiens]	0.001	19.2541	0.001	14.2329	0	0.01999	NA
Q9BWL3	C1orf43	comp29175_c0_seq1	RecName: Full=Uncharacterized protein C1orf43; AltName: Full=Hepatitis C virus NS5A-transactivated protein 4; Short=HCV NS5A-transactivated protein 4; AltName: Full=Protein NICE-3; AltName: Full=S863-3 [Homo sapiens]	0.001	205.264	0.333125	17.6471	8.37992	1.11e-31	1
O35796	C1qbp	comp29318_c0_seq1	RecName: Full=Complement component 1 Q subcomponent-binding protein, mitochondrial; AltName: Full=GC1q-R protein; AltName: Full=Glycoprotein gC1qBP; Short=C1qBP; Flags: Precursor [Rattus norvegicus]	1104.4	1376.16	1797.82	0.317385	0.702988	1	0.00776273
Q5VWW1	C1QL3	comp50784_c0_seq1	RecName: Full=Complement C1q-like protein 3; AltName: Full=C1q and tumor necrosis factor-related protein 13; Short=C1q/TNF-related protein 13; Flags: Precursor [Homo sapiens]	454.363	240.563	109.447	-0.917433	-2.05361	0.0113228	1.59e-12
P00736	C1R	comp39637_c0_seq1	RecName: Full=Complement C1r subcomponent; AltName: Full=Complement component 1 subcomponent r; Contains: RecName: Full=Complement C1r subcomponent heavy chain; Contains: RecName: Full=Complement C1r subcomponent light chain; Flags: Precursor [Homo sapiens]	0.001	27.6385	0.001	14.7544	0	0.000913381	NA
P00736	C1R	comp78481_c0_seq1	RecName: Full=Complement C1r subcomponent; AltName: Full=Complement component 1 subcomponent r; Contains: RecName: Full=Complement C1r subcomponent heavy chain; Contains: RecName: Full=Complement C1r subcomponent light chain; Flags: Precursor [Homo sapiens]	0.001	44.4073	0.001	15.4385	0	1.65e-06	NA
Q5R544	C1R	comp67936_c0_seq1	RecName: Full=Complement C1r subcomponent; AltName: Full=Complement component 1 subcomponent r; Contains: RecName: Full=Complement C1r subcomponent heavy chain; Contains: RecName: Full=Complement C1r subcomponent light chain; Flags: Precursor [Pongo abelii]	993.433	1067.5	1851.82	0.103745	0.898446	1	9.22e-05
Q9NZP8	C1RL	comp32473_c1_seq1	RecName: Full=Complement C1r subcomponent-like protein; Short=C1r-LP; Short=C1r-like protein; AltName: Full=C1r-like serine protease analog protein; Short=CLSPa; Flags: Precursor [Homo sapiens]	0.001	19.5646	0.001	14.256	0	0.0179144	NA
P09871	C1S	comp86075_c0_seq1	RecName: Full=Complement C1s subcomponent; AltName: Full=C1 esterase; AltName: Full=Complement component 1 subcomponent s; Contains: RecName: Full=Complement C1s subcomponent heavy chain; Contains: RecName: Full=Complement C1s subcomponent light chain; Flags: Precursor [Homo sapiens]	0.001	21.7383	0.001	14.408	0	0.00810316	NA
P09871	C1S	comp88257_c0_seq1	RecName: Full=Complement C1s subcomponent; AltName: Full=C1 esterase; AltName: Full=Complement component 1 subcomponent s; Contains: RecName: Full=Complement C1s subcomponent heavy chain; Contains: RecName: Full=Complement C1s subcomponent light chain; Flags: Precursor [Homo sapiens]	0.001	17.3909	0.001	14.086	0	0.0390065	NA
Q863A0	C2	comp51969_c0_seq1	RecName: Full=Complement C2; AltName: Full=C3/C5 convertase; Contains: RecName: Full=Complement C2b fragment; Contains: RecName: Full=Complement C2a fragment; Flags: Precursor [Gorilla gorilla gorilla]	0.001	22.0489	0.001	14.4284	0	0.00722526	NA
Q863A0	C2	comp68774_c0_seq4	RecName: Full=Complement C2; AltName: Full=C3/C5 convertase; Contains: RecName: Full=Complement C2b fragment; Contains: RecName: Full=Complement C2a fragment; Flags: Precursor [Gorilla gorilla gorilla]	2.30193	89.5866	3.05364	5.28237	0.407686	8.02e-10	1
Q5TEA3	C20orf194	comp76173_c0_seq4	RecName: Full=Uncharacterized protein C20orf194 [Homo sapiens]	188.193	124.798	85.063	-0.592615	-1.14561	1	0.0284473
O43822	C21orf2	comp86000_c0_seq1	RecName: Full=Protein C21orf2; AltName: Full=C21orf-HUMF09G8.5; AltName: Full=YF5/A2 [Homo sapiens]	0.001	22.6699	0.001	14.4685	0	0.00573984	NA
P30042	C21orf33	comp26440_c0_seq1	RecName: Full=ES1 protein homolog, mitochondrial; AltName: Full=Protein GT335; AltName: Full=Protein KNP-I; Flags: Precursor [Homo sapiens]	0.001	63.9709	0.001	15.9651	0	1.03e-09	NA
P30042	C21orf33	comp44130_c0_seq1	RecName: Full=ES1 protein homolog, mitochondrial; AltName: Full=Protein GT335; AltName: Full=Protein KNP-I; Flags: Precursor [Homo sapiens]	0.001	16.7698	0.001	14.0336	0	0.0485336	NA
Q08AI8	C2orf54	comp56054_c0_seq1	RecName: Full=Uncharacterized protein C2orf54 [Homo sapiens]	0.001	133.53	0.001	17.0268	0	7.67e-21	NA
P01024	C3	comp26834_c0_seq1	RecName: Full=Complement C3; AltName: Full=C3 and PZP-like alpha-2-macroglobulin domain-containing protein 1; Contains: RecName: Full=Complement C3 beta chain; Contains: RecName: Full=C3-beta-c; Short=C3bc; Contains: RecName: Full=Complement C3 alpha chain; Contains: RecName: Full=C3a anaphylatoxin; Contains: RecName: Full=Acylation stimulating protein; Short=ASP; AltName: Full=C3adesArg; Contain…	0.001	55.897	0.001	15.7705	0	2.14e-08	NA
P01024	C3	comp26925_c0_seq1	RecName: Full=Complement C3; AltName: Full=C3 and PZP-like alpha-2-macroglobulin domain-containing protein 1; Contains: RecName: Full=Complement C3 beta chain; Contains: RecName: Full=C3-beta-c; Short=C3bc; Contains: RecName: Full=Complement C3 alpha chain; Contains: RecName: Full=C3a anaphylatoxin; Contains: RecName: Full=Acylation stimulating protein; Short=ASP; AltName: Full=C3adesArg; Contain…	0.001	24.5331	0.001	14.5824	0	0.00287843	NA
P01024	C3	comp73244_c1_seq1	RecName: Full=Complement C3; AltName: Full=C3 and PZP-like alpha-2-macroglobulin domain-containing protein 1; Contains: RecName: Full=Complement C3 beta chain; Contains: RecName: Full=C3-beta-c; Short=C3bc; Contains: RecName: Full=Complement C3 alpha chain; Contains: RecName: Full=C3a anaphylatoxin; Contains: RecName: Full=Acylation stimulating protein; Short=ASP; AltName: Full=C3adesArg; Contain…	0.316816	224.206	0.001	9.46696	-8.3075	5.5e-33	1
P01024	C3	comp26925_c1_seq1	RecName: Full=Complement C3; AltName: Full=C3 and PZP-like alpha-2-macroglobulin domain-containing protein 1; Contains: RecName: Full=Complement C3 beta chain; Contains: RecName: Full=C3-beta-c; Short=C3bc; Contains: RecName: Full=Complement C3 alpha chain; Contains: RecName: Full=C3a anaphylatoxin; Contains: RecName: Full=Acylation stimulating protein; Short=ASP; AltName: Full=C3adesArg; Contain…	0.648379	150.92	0.001	7.86273	-9.34069	2.64e-21	1
P01024	C3	comp53211_c0_seq1	RecName: Full=Complement C3; AltName: Full=C3 and PZP-like alpha-2-macroglobulin domain-containing protein 1; Contains: RecName: Full=Complement C3 beta chain; Contains: RecName: Full=C3-beta-c; Short=C3bc; Contains: RecName: Full=Complement C3 alpha chain; Contains: RecName: Full=C3a anaphylatoxin; Contains: RecName: Full=Acylation stimulating protein; Short=ASP; AltName: Full=C3adesArg; Contain…	0.001	38.5071	0.001	15.2328	0	1.55e-05	NA
P01024	C3	comp53211_c1_seq1	RecName: Full=Complement C3; AltName: Full=C3 and PZP-like alpha-2-macroglobulin domain-containing protein 1; Contains: RecName: Full=Complement C3 beta chain; Contains: RecName: Full=C3-beta-c; Short=C3bc; Contains: RecName: Full=Complement C3 alpha chain; Contains: RecName: Full=C3a anaphylatoxin; Contains: RecName: Full=Acylation stimulating protein; Short=ASP; AltName: Full=C3adesArg; Contain…	0.001	74.8395	0.001	16.1915	0	1.74e-11	NA
P01024	C3	comp53211_c2_seq1	RecName: Full=Complement C3; AltName: Full=C3 and PZP-like alpha-2-macroglobulin domain-containing protein 1; Contains: RecName: Full=Complement C3 beta chain; Contains: RecName: Full=C3-beta-c; Short=C3bc; Contains: RecName: Full=Complement C3 alpha chain; Contains: RecName: Full=C3a anaphylatoxin; Contains: RecName: Full=Acylation stimulating protein; Short=ASP; AltName: Full=C3adesArg; Contain…	0.001	33.5386	0.001	15.0335	0	0.000101182	NA
P01024	C3	comp73244_c2_seq1	RecName: Full=Complement C3; AltName: Full=C3 and PZP-like alpha-2-macroglobulin domain-containing protein 1; Contains: RecName: Full=Complement C3 beta chain; Contains: RecName: Full=C3-beta-c; Short=C3bc; Contains: RecName: Full=Complement C3 alpha chain; Contains: RecName: Full=C3a anaphylatoxin; Contains: RecName: Full=Acylation stimulating protein; Short=ASP; AltName: Full=C3adesArg; Contain…	0.001	132.288	0.001	17.0133	0	1.2e-20	NA
Q2UVX4	C3	comp70884_c0_seq1	RecName: Full=Complement C3; Contains: RecName: Full=Complement C3 beta chain; Contains: RecName: Full=Complement C3 alpha chain; Contains: RecName: Full=C3a anaphylatoxin; Contains: RecName: Full=C3-beta-c; Short=C3bc; Contains: RecName: Full=Acylation stimulating protein; Short=ASP; AltName: Full=C3adesArg; Contains: RecName: Full=Complement C3b alpha' chain; Contains: RecName: Full=Complement …	3700.04	4992.83	6187.88	0.43232	0.741905	0.237308	0.000645311
P0C0L4	C4A	comp75313_c0_seq6	RecName: Full=Complement C4-A; AltName: Full=Acidic complement C4; AltName: Full=C3 and PZP-like alpha-2-macroglobulin domain-containing protein 2; Contains: RecName: Full=Complement C4 beta chain; Contains: RecName: Full=Complement C4-A alpha chain; Contains: RecName: Full=C4a anaphylatoxin; Contains: RecName: Full=C4b-A; Contains: RecName: Full=C4d-A; Contains: RecName: Full=Complement C4 gamma…	1.29576	52.2297	4.95255	5.333	1.93438	6.34e-06	1
P0C0L4	C4A	comp75313_c0_seq2	RecName: Full=Complement C4-A; AltName: Full=Acidic complement C4; AltName: Full=C3 and PZP-like alpha-2-macroglobulin domain-containing protein 2; Contains: RecName: Full=Complement C4 beta chain; Contains: RecName: Full=Complement C4-A alpha chain; Contains: RecName: Full=C4a anaphylatoxin; Contains: RecName: Full=C4b-A; Contains: RecName: Full=C4d-A; Contains: RecName: Full=Complement C4 gamma…	0.001	34.4812	3.14863	15.0735	11.6205	3.35e-05	0.650414
P04003	C4BPA	comp41699_c0_seq1	RecName: Full=C4b-binding protein alpha chain; Short=C4bp; AltName: Full=Proline-rich protein; Short=PRP; Flags: Precursor [Homo sapiens]	0.001	301.839	0.001	18.2034	0	4.2e-45	NA
P04003	C4BPA	comp41699_c0_seq2	RecName: Full=C4b-binding protein alpha chain; Short=C4bp; AltName: Full=Proline-rich protein; Short=PRP; Flags: Precursor [Homo sapiens]	0.001	320.161	0.721328	18.2884	9.49451	1.39e-47	1
P20851	C4BPB	comp75819_c2_seq2	RecName: Full=C4b-binding protein beta chain; Flags: Precursor [Homo sapiens]	0.001	17.3909	0.001	14.086	0	0.0390065	NA
Q8WVX3	C4orf3	comp53565_c0_seq1	RecName: Full=Uncharacterized protein C4orf3; AltName: Full=Hepatitis C virus F protein-transactivated protein 1; Short=HCV F-transactivated protein 1 [Homo sapiens]	0.001	140.673	0.001	17.102	0	5.97e-22	NA
P01031	C5	comp28351_c0_seq1	RecName: Full=Complement C5; AltName: Full=C3 and PZP-like alpha-2-macroglobulin domain-containing protein 4; Contains: RecName: Full=Complement C5 beta chain; Contains: RecName: Full=Complement C5 alpha chain; Contains: RecName: Full=C5a anaphylatoxin; Contains: RecName: Full=Complement C5 alpha' chain; Flags: Precursor [Homo sapiens]	0.001	19.2541	0.001	14.2329	0	0.01999	NA
P01031	C5	comp83025_c0_seq1	RecName: Full=Complement C5; AltName: Full=C3 and PZP-like alpha-2-macroglobulin domain-containing protein 4; Contains: RecName: Full=Complement C5 beta chain; Contains: RecName: Full=Complement C5 alpha chain; Contains: RecName: Full=C5a anaphylatoxin; Contains: RecName: Full=Complement C5 alpha' chain; Flags: Precursor [Homo sapiens]	0.001	51.8601	0.001	15.6623	0	9.94e-08	NA
Q6NTE8	C5orf45	comp43058_c0_seq2	RecName: Full=UPF0544 protein C5orf45 [Homo sapiens]	0.001	20.1857	0.001	14.301	0	0.0143114	NA
Q6NTE8	C5orf45	comp56016_c0_seq1	RecName: Full=UPF0544 protein C5orf45 [Homo sapiens]	0.001	332.582	0.001	18.3434	0	3.89e-49	NA
Q5SZD1	C6orf141	comp72422_c0_seq1	RecName: Full=Uncharacterized protein C6orf141 [Homo sapiens]	63.0449	82.2653	149.331	0.383905	1.24406	1	0.041773
Q5SZD1	C6orf141	comp72422_c0_seq2	RecName: Full=Uncharacterized protein C6orf141 [Homo sapiens]	122.401	156.986	430.873	0.359018	1.81565	1	3.76e-09
A4D174	C7orf71	comp26996_c0_seq1	RecName: Full=Putative uncharacterized protein C7orf71 [Homo sapiens]	0.001	1.93845	34.0935	10.9207	15.0572	1	9.86e-05
Q9NRJ1	C8orf17	comp71837_c0_seq1	RecName: Full=Protein MOST-1 [Homo sapiens]	0.001	34.1597	0.001	15.06	0	8.01e-05	NA
Q9NR00	C8orf4	comp66940_c1_seq2	RecName: Full=Uncharacterized protein C8orf4; AltName: Full=Thyroid cancer protein 1; Short=TC-1 [Homo sapiens]	72.0171	571.603	49.5879	2.9886	-0.538352	7.33e-24	1
Q96CB5	C8orf44	comp73002_c2_seq2	RecName: Full=Putative uncharacterized protein C8orf44 [Homo sapiens]	0.648379	217.064	0.665251	8.38707	0.0370605	6.42e-31	1
Q96MD7	C9orf85	comp73002_c2_seq4	RecName: Full=Uncharacterized protein C9orf85 [Homo sapiens]	0.32469	1935.61	0.721328	12.5414	1.15159	2.28e-171	1
Q96MD7	C9orf85	comp64993_c6_seq1	RecName: Full=Uncharacterized protein C9orf85 [Homo sapiens]	0.001	24.8437	0.001	14.6006	0	0.00256231	NA
Q96MD7	C9orf85	comp73002_c2_seq3	RecName: Full=Uncharacterized protein C9orf85 [Homo sapiens]	0.001	2183.05	0.001	21.0579	0	1.05e-184	NA
Q96MD7	C9orf85	comp73148_c1_seq5	RecName: Full=Uncharacterized protein C9orf85 [Homo sapiens]	0.001	118.935	0.323397	16.8598	8.33716	1.38e-18	1
P00918	CA2	comp48707_c0_seq1	RecName: Full=Carbonic anhydrase 2; AltName: Full=Carbonate dehydratase II; AltName: Full=Carbonic anhydrase C; Short=CAC; AltName: Full=Carbonic anhydrase II; Short=CA-II [Homo sapiens]	0.001	77.3238	0.001	16.2386	0	6.93e-12	NA
P35218	CA5A	comp74701_c0_seq1	RecName: Full=Carbonic anhydrase 5A, mitochondrial; AltName: Full=Carbonate dehydratase VA; AltName: Full=Carbonic anhydrase VA; Short=CA-VA; Flags: Precursor [Homo sapiens]	329.919	313.014	110.65	-0.0758846	-1.5761	1	5.04e-07
P35218	CA5A	comp74701_c0_seq2	RecName: Full=Carbonic anhydrase 5A, mitochondrial; AltName: Full=Carbonate dehydratase VA; AltName: Full=Carbonic anhydrase VA; Short=CA-VA; Flags: Precursor [Homo sapiens]	369.654	340.905	128.429	-0.116807	-1.5252	1	4.85e-07
P23589	Ca5a	comp74701_c0_seq3	RecName: Full=Carbonic anhydrase 5A, mitochondrial; AltName: Full=Carbonate dehydratase VA; Short=CA Y; AltName: Full=Carbonic anhydrase VA; Short=CA-VA; Flags: Precursor [Mus musculus]	239.82	199.404	69.1835	-0.26626	-1.79345	1	5.78e-07
P23589	Ca5a	comp74701_c0_seq4	RecName: Full=Carbonic anhydrase 5A, mitochondrial; AltName: Full=Carbonate dehydratase VA; Short=CA Y; AltName: Full=Carbonic anhydrase VA; Short=CA-VA; Flags: Precursor [Mus musculus]	205.35	187.882	61.8622	-0.128257	-1.73095	1	9.71e-06
Q16790	CA9	comp67360_c0_seq1	RecName: Full=Carbonic anhydrase 9; AltName: Full=Carbonate dehydratase IX; AltName: Full=Carbonic anhydrase IX; Short=CA-IX; Short=CAIX; AltName: Full=Membrane antigen MN; AltName: Full=P54/58N; AltName: Full=Renal cell carcinoma-associated antigen G250; Short=RCC-associated antigen G250; AltName: Full=pMW1; Flags: Precursor [Homo sapiens]	727.454	918.698	1808.36	0.336734	1.31375	1	4.08e-10
Q16790	CA9	comp67360_c0_seq2	RecName: Full=Carbonic anhydrase 9; AltName: Full=Carbonate dehydratase IX; AltName: Full=Carbonic anhydrase IX; Short=CA-IX; Short=CAIX; AltName: Full=Membrane antigen MN; AltName: Full=P54/58N; AltName: Full=Renal cell carcinoma-associated antigen G250; Short=RCC-associated antigen G250; AltName: Full=pMW1; Flags: Precursor [Homo sapiens]	606.24	759.148	1566.61	0.324492	1.36968	1	1.87e-10
Q16790	CA9	comp67360_c0_seq3	RecName: Full=Carbonic anhydrase 9; AltName: Full=Carbonate dehydratase IX; AltName: Full=Carbonic anhydrase IX; Short=CA-IX; Short=CAIX; AltName: Full=Membrane antigen MN; AltName: Full=P54/58N; AltName: Full=Renal cell carcinoma-associated antigen G250; Short=RCC-associated antigen G250; AltName: Full=pMW1; Flags: Precursor [Homo sapiens]	577.402	708.038	1435.03	0.29425	1.31343	1	2.24e-09
Q9Y6J0	CABIN1	comp85838_c0_seq1	RecName: Full=Calcineurin-binding protein cabin-1; AltName: Full=Calcineurin inhibitor; Short=CAIN [Homo sapiens]	0.001	17.3909	0.001	14.086	0	0.0390065	NA
Q9NY47	CACNA2D2	comp55444_c0_seq1	RecName: Full=Voltage-dependent calcium channel subunit alpha-2/delta-2; AltName: Full=Voltage-gated calcium channel subunit alpha-2/delta-2; Contains: RecName: Full=Voltage-dependent calcium channel subunit alpha-2-2; Contains: RecName: Full=Voltage-dependent calcium channel subunit delta-2; Flags: Precursor [Homo sapiens]	0.648379	327.011	0.721328	8.97829	0.153817	1.12e-45	1
Q9NY47	CACNA2D2	comp78784_c0_seq1	RecName: Full=Voltage-dependent calcium channel subunit alpha-2/delta-2; AltName: Full=Voltage-gated calcium channel subunit alpha-2/delta-2; Contains: RecName: Full=Voltage-dependent calcium channel subunit alpha-2-2; Contains: RecName: Full=Voltage-dependent calcium channel subunit delta-2; Flags: Precursor [Homo sapiens]	0.001	108.998	0.645795	16.7339	9.33493	4.75e-17	1
Q7Z3S7	CACNA2D4	comp72733_c0_seq12	RecName: Full=Voltage-dependent calcium channel subunit alpha-2/delta-4; AltName: Full=Voltage-gated calcium channel subunit alpha-2/delta-4; Contains: RecName: Full=Voltage-dependent calcium channel subunit alpha-2-4; Contains: RecName: Full=Voltage-dependent calcium channel subunit delta-4; Flags: Precursor [Homo sapiens]	0.640506	7.0507	20.1048	3.46048	4.97218	0.54036	0.044195
Q7Z3S7	CACNA2D4	comp72733_c0_seq15	RecName: Full=Voltage-dependent calcium channel subunit alpha-2/delta-4; AltName: Full=Voltage-gated calcium channel subunit alpha-2/delta-4; Contains: RecName: Full=Voltage-dependent calcium channel subunit alpha-2-4; Contains: RecName: Full=Voltage-dependent calcium channel subunit delta-4; Flags: Precursor [Homo sapiens]	3.86782	7.45817	37.8598	0.947299	3.29107	1	0.0242951
Q7Z3S7	CACNA2D4	comp72733_c0_seq2	RecName: Full=Voltage-dependent calcium channel subunit alpha-2/delta-4; AltName: Full=Voltage-gated calcium channel subunit alpha-2/delta-4; Contains: RecName: Full=Voltage-dependent calcium channel subunit alpha-2-4; Contains: RecName: Full=Voltage-dependent calcium channel subunit delta-4; Flags: Precursor [Homo sapiens]	6.10045	9.42451	57.3487	0.627501	3.23277	1	0.00197284
Q7Z3S7	CACNA2D4	comp72733_c0_seq3	RecName: Full=Voltage-dependent calcium channel subunit alpha-2/delta-4; AltName: Full=Voltage-gated calcium channel subunit alpha-2/delta-4; Contains: RecName: Full=Voltage-dependent calcium channel subunit alpha-2-4; Contains: RecName: Full=Voltage-dependent calcium channel subunit delta-4; Flags: Precursor [Homo sapiens]	3.8591	11.7672	33.8672	1.60843	3.13355	1	0.0423498
Q7Z3S7	CACNA2D4	comp72733_c0_seq5	RecName: Full=Voltage-dependent calcium channel subunit alpha-2/delta-4; AltName: Full=Voltage-gated calcium channel subunit alpha-2/delta-4; Contains: RecName: Full=Voltage-dependent calcium channel subunit alpha-2-4; Contains: RecName: Full=Voltage-dependent calcium channel subunit delta-4; Flags: Precursor [Homo sapiens]	2.30895	9.34202	35.1385	2.0165	3.92774	0.913386	0.00676719
Q9UBN1	CACNG4	comp50047_c1_seq1	RecName: Full=Voltage-dependent calcium channel gamma-4 subunit; AltName: Full=Neuronal voltage-gated calcium channel gamma-4 subunit; AltName: Full=Transmembrane AMPAR regulatory protein gamma-4; Short=TARP gamma-4 [Homo sapiens]	0.001	74.529	0.001	16.1855	0	1.95e-11	NA
Q9P1Z2	CALCOCO1	comp74522_c0_seq17	RecName: Full=Calcium-binding and coiled-coil domain-containing protein 1; AltName: Full=Calphoglin; AltName: Full=Coiled-coil coactivator protein; AltName: Full=Sarcoma antigen NY-SAR-3 [Homo sapiens]	0.001	71.1131	0.001	16.1178	0	7.01e-11	NA
Q9P1Z2	CALCOCO1	comp74522_c0_seq3	RecName: Full=Calcium-binding and coiled-coil domain-containing protein 1; AltName: Full=Calphoglin; AltName: Full=Coiled-coil coactivator protein; AltName: Full=Sarcoma antigen NY-SAR-3 [Homo sapiens]	0.001	93.161	0.001	16.5074	0	1.87e-14	NA
Q13137	CALCOCO2	comp79275_c0_seq1	RecName: Full=Calcium-binding and coiled-coil domain-containing protein 2; AltName: Full=Antigen nuclear dot 52 kDa protein; AltName: Full=Nuclear domain 10 protein NDP52; Short=Nuclear domain 10 protein 52; AltName: Full=Nuclear dot protein 52 [Homo sapiens]	0.001	26.3963	0.001	14.6881	0	0.00144516	NA
Q13137	CALCOCO2	comp79495_c0_seq1	RecName: Full=Calcium-binding and coiled-coil domain-containing protein 2; AltName: Full=Antigen nuclear dot 52 kDa protein; AltName: Full=Nuclear domain 10 protein NDP52; Short=Nuclear domain 10 protein 52; AltName: Full=Nuclear dot protein 52 [Homo sapiens]	0.001	80.4291	0.001	16.2954	0	2.17e-12	NA
O18737	CALCOCO2	comp56253_c0_seq1	RecName: Full=Calcium-binding and coiled-coil domain-containing protein 2; AltName: Full=Nuclear domain 10 protein NDP52; Short=Nuclear domain 10 protein 52 [Bos taurus]	890.26	985.065	1447.83	0.145993	0.701596	1	0.0121818
Q62736	Cald1	comp73152_c0_seq1	RecName: Full=Non-muscle caldesmon; Short=CDM; AltName: Full=L-caldesmon [Rattus norvegicus]	8289.91	8677.59	4733.48	0.0659382	-0.808453	1	6.77e-05
Q62736	Cald1	comp73152_c0_seq2	RecName: Full=Non-muscle caldesmon; Short=CDM; AltName: Full=L-caldesmon [Rattus norvegicus]	8229.83	8606.92	4781.13	0.0646335	-0.78351	1	0.000138659
Q4VIT5	CALR	comp29406_c0_seq1	RecName: Full=Calreticulin; Flags: Precursor [Chlorocebus aethiops]<>RecName: Full=Calreticulin; Flags: Precursor [Macaca fascicularis]<>RecName: Full=Calreticulin; Flags: Precursor [Macaca fuscata fuscata]	0.001	56.8286	0.323397	15.7943	8.33716	1.39e-08	1
P15253	CALR	comp46895_c0_seq1	RecName: Full=Calreticulin; AltName: Full=CRP55; AltName: Full=Calregulin; AltName: Full=Endoplasmic reticulum resident protein 60; Short=ERp60; AltName: Full=HACBP; Flags: Precursor [Oryctolagus cuniculus]	0.662421	71.4457	4.00367	6.75295	2.5955	1.16e-09	0.979364
Q08AD1	CAMSAP2	comp118303_c0_seq1	RecName: Full=Calmodulin-regulated spectrin-associated protein 2; AltName: Full=Calmodulin-regulated spectrin-associated protein 1-like protein 1 [Homo sapiens]	0.001	22.9805	0.001	14.4881	0	0.00511863	NA
P27824	CANX	comp28115_c0_seq1	RecName: Full=Calnexin; AltName: Full=IP90; AltName: Full=Major histocompatibility complex class I antigen-binding protein p88; AltName: Full=p90; Flags: Precursor [Homo sapiens]	0.001	20.8067	1.04373	14.3448	10.0275	0.0090116	1
P40121	CAPG	comp78171_c0_seq1	RecName: Full=Macrophage-capping protein; AltName: Full=Actin regulatory protein CAP-G [Homo sapiens]	0.001	42.8546	0.001	15.3872	0	2.97e-06	NA
P40121	CAPG	comp78459_c0_seq1	RecName: Full=Macrophage-capping protein; AltName: Full=Actin regulatory protein CAP-G [Homo sapiens]	0.001	18.3225	0.001	14.1613	0	0.0279543	NA
Q5NVS7	CAPN1	comp62010_c0_seq1	RecName: Full=Calpain-1 catalytic subunit; AltName: Full=Calcium-activated neutral proteinase 1; Short=CANP 1; AltName: Full=Calpain mu-type; AltName: Full=Calpain-1 large subunit; AltName: Full=Micromolar-calpain; Short=muCANP [Pongo abelii]	2989.83	2372.11	1672.89	-0.333893	-0.83772	0.868138	0.000109767
Q5NVS7	CAPN1	comp62010_c1_seq1	RecName: Full=Calpain-1 catalytic subunit; AltName: Full=Calcium-activated neutral proteinase 1; Short=CANP 1; AltName: Full=Calpain mu-type; AltName: Full=Calpain-1 large subunit; AltName: Full=Micromolar-calpain; Short=muCANP [Pongo abelii]	1855	1584.58	1089.5	-0.227316	-0.767749	1	0.00142404
Q9HC96	CAPN10	comp58108_c0_seq1	RecName: Full=Calpain-10; AltName: Full=Calcium-activated neutral proteinase 10; Short=CANP 10 [Homo sapiens]	0.001	18.0119	0.001	14.1367	0	0.0311607	NA
Q6MZZ7	CAPN13	comp61434_c0_seq1	RecName: Full=Calpain-13; AltName: Full=Calcium-activated neutral proteinase 13; Short=CANP 13 [Homo sapiens]	0.001	58.0707	0.001	15.8255	0	9.45e-09	NA
Q6MZZ7	CAPN13	comp61434_c0_seq2	RecName: Full=Calpain-13; AltName: Full=Calcium-activated neutral proteinase 13; Short=CANP 13 [Homo sapiens]	0.001	35.7123	0.001	15.1241	0	4.47e-05	NA
P17655	CAPN2	comp29538_c0_seq1	RecName: Full=Calpain-2 catalytic subunit; AltName: Full=Calcium-activated neutral proteinase 2; Short=CANP 2; AltName: Full=Calpain M-type; AltName: Full=Calpain large polypeptide L2; AltName: Full=Calpain-2 large subunit; AltName: Full=Millimolar-calpain; Short=M-calpain; Flags: Precursor [Homo sapiens]	0.001	66.1446	0.001	16.0133	0	4.53e-10	NA
Q27971	CAPN2	comp39605_c0_seq1	RecName: Full=Calpain-2 catalytic subunit; AltName: Full=Calcium-activated neutral proteinase 2; Short=CANP 2; AltName: Full=Calpain M-type; AltName: Full=Calpain-2 large subunit; AltName: Full=Millimolar-calpain; Short=M-calpain; Flags: Precursor [Bos taurus]	0.001	57.1391	0.001	15.8022	0	1.34e-08	NA
P43367	CAPN2	comp77362_c0_seq1	RecName: Full=Calpain-2 catalytic subunit; AltName: Full=Calcium-activated neutral proteinase 2; Short=CANP 2; AltName: Full=Calpain M-type; AltName: Full=Calpain-2 large subunit; AltName: Full=Millimolar-calpain; Short=M-calpain, partial [Sus scrofa]	0.316816	113.656	0.001	8.48681	-8.3075	1.39e-16	1
Q9GLG1	CAPN2	comp46916_c0_seq1	RecName: Full=Calpain-2 catalytic subunit; AltName: Full=Calcium-activated neutral proteinase 2; Short=CANP 2; AltName: Full=Calpain M-type; AltName: Full=Calpain-2 large subunit; AltName: Full=Millimolar-calpain; Short=M-calpain; Flags: Precursor [Macaca fascicularis]	0.001	33.8491	0.001	15.0468	0	8.98e-05	NA
Q9GLG1	CAPN2	comp46916_c0_seq2	RecName: Full=Calpain-2 catalytic subunit; AltName: Full=Calcium-activated neutral proteinase 2; Short=CANP 2; AltName: Full=Calpain M-type; AltName: Full=Calpain-2 large subunit; AltName: Full=Millimolar-calpain; Short=M-calpain; Flags: Precursor [Macaca fascicularis]	0.001	66.1446	0.001	16.0133	0	4.53e-10	NA
P20807	CAPN3	comp64459_c0_seq2	RecName: Full=Calpain-3; AltName: Full=Calcium-activated neutral proteinase 3; Short=CANP 3; AltName: Full=Calpain L3; AltName: Full=Calpain p94; AltName: Full=Muscle-specific calcium-activated neutral protease 3; AltName: Full=New calpain 1; Short=nCL-1 [Homo sapiens]	0.001	25.1542	0.001	14.6185	0	0.00228708	NA
Q9GLG7	CAPN3	comp64459_c0_seq3	RecName: Full=Calpain-3; AltName: Full=Calcium-activated neutral proteinase 3; Short=CANP 3; AltName: Full=Calpain L3; AltName: Full=Calpain p94; AltName: Full=Cn94; AltName: Full=Muscle-specific calcium-activated neutral protease 3 [Macaca fascicularis]	0.001	29.8122	0.001	14.8636	0	0.000407852	NA
P20807	CAPN3	comp64459_c0_seq1	RecName: Full=Calpain-3; AltName: Full=Calcium-activated neutral proteinase 3; Short=CANP 3; AltName: Full=Calpain L3; AltName: Full=Calpain p94; AltName: Full=Muscle-specific calcium-activated neutral protease 3; AltName: Full=New calpain 1; Short=nCL-1 [Homo sapiens]	4.16704	71.7713	1.05345	4.10631	-1.9839	8.47e-06	1
A6NHC0	CAPN8	comp38337_c0_seq1	RecName: Full=Calpain-8; AltName: Full=New calpain 2; Short=nCL-2; AltName: Full=Stomach-specific M-type calpain [Homo sapiens]	0.001	50.3074	0.665251	15.6185	9.37775	1.52e-07	1
A6NHC0	CAPN8	comp38341_c0_seq1	RecName: Full=Calpain-8; AltName: Full=New calpain 2; Short=nCL-2; AltName: Full=Stomach-specific M-type calpain [Homo sapiens]	0.001	30.4333	0.001	14.8934	0	0.000324014	NA
A6NHC0	CAPN8	comp38341_c0_seq2	RecName: Full=Calpain-8; AltName: Full=New calpain 2; Short=nCL-2; AltName: Full=Stomach-specific M-type calpain [Homo sapiens]	0.001	57.4497	0.001	15.81	0	1.19e-08	NA
A6NHC0	CAPN8	comp54505_c0_seq1	RecName: Full=Calpain-8; AltName: Full=New calpain 2; Short=nCL-2; AltName: Full=Stomach-specific M-type calpain [Homo sapiens]	0.001	40.3703	0.001	15.301	0	7.64e-06	NA
O14815	CAPN9	comp39755_c0_seq1	RecName: Full=Calpain-9; AltName: Full=Digestive tract-specific calpain; AltName: Full=New calpain 4; Short=nCL-4; AltName: Full=Protein CG36 [Homo sapiens]	0.001	53.1022	0.001	15.6965	0	6.19e-08	NA
O14815	CAPN9	comp39755_c0_seq2	RecName: Full=Calpain-9; AltName: Full=Digestive tract-specific calpain; AltName: Full=New calpain 4; Short=nCL-4; AltName: Full=Protein CG36 [Homo sapiens]	0.001	48.7547	0.001	15.5733	0	3.19e-07	NA
Q13938	CAPS	comp79345_c0_seq1	RecName: Full=Calcyphosin; AltName: Full=Calcyphosine [Homo sapiens]	0.001	84.4661	0.001	16.3661	0	4.84e-13	NA
Q9BWT7	CARD10	comp73097_c0_seq1	RecName: Full=Caspase recruitment domain-containing protein 10; AltName: Full=CARD-containing MAGUK protein 3; Short=Carma 3 [Homo sapiens]	1062.85	689.261	829.389	-0.624815	-0.357815	0.0428272	1
Q5EG05	CARD16	comp54540_c0_seq1	RecName: Full=Caspase recruitment domain-containing protein 16; AltName: Full=Caspase recruitment domain-only protein 1; Short=CARD-only protein 1; AltName: Full=Caspase-1 inhibitor COP; AltName: Full=Pseudo interleukin-1 beta converting enzyme; Short=Pseudo-ICE; Short=Pseudo-IL1B-converting enzyme [Homo sapiens]	0.001	24.2226	0.001	14.5641	0	0.00322865	NA
Q9Y2V2	CARHSP1	comp43289_c0_seq1	RecName: Full=Calcium-regulated heat stable protein 1; AltName: Full=Calcium-regulated heat-stable protein of 24 kDa; Short=CRHSP-24 [Homo sapiens]	0.001	17.7014	0.001	14.1116	0	0.0349001	NA
Q8N4J0	CARNMT1	comp76535_c1_seq2	RecName: Full=UPF0586 protein C9orf41 [Homo sapiens]	273.987	376.153	474.06	0.457212	0.790962	0.835135	0.0359006
A5YM72	CARNS1	comp76223_c0_seq32	RecName: Full=Carnosine synthase 1; AltName: Full=ATP-grasp domain-containing protein 1 [Homo sapiens]	44.638	22.6698	7.58585	-0.977503	-2.55689	1	0.0274417
Q9N2I1	CASP1	comp39389_c0_seq2	RecName: Full=Caspase-1; Short=CASP-1; AltName: Full=Interleukin-1 beta convertase; Short=IL-1BC; AltName: Full=Interleukin-1 beta-converting enzyme; Short=ICE; Short=IL-1 beta-converting enzyme; AltName: Full=p45; Contains: RecName: Full=Caspase-1 subunit p20; Contains: RecName: Full=Caspase-1 subunit p10; Flags: Precursor [Sus scrofa]	0.632633	5.72264	38.2687	3.17724	5.91865	0.470016	0.000175831
O75601	CASP13	comp69279_c0_seq1	RecName: Full=Caspase-13; Short=CASP-13; AltName: Full=Evolutionary related interleukin-1-beta-converting enzyme; Short=ERICE; Contains: RecName: Full=Caspase-13 subunit 1; Contains: RecName: Full=Caspase-13 subunit 2; Flags: Precursor [Bos taurus]<>RecName: Full=Caspase-4; Short=CASP-4; Contains: RecName: Full=Caspase-4 subunit 1; Contains: RecName: Full=Caspase-4 subunit 2; Flags: Precursor [Bo…	65.7821	118.672	629.426	0.851213	3.25827	0.0642436	2.48e-29
O75601	CASP13	comp69279_c0_seq2	RecName: Full=Caspase-13; Short=CASP-13; AltName: Full=Evolutionary related interleukin-1-beta-converting enzyme; Short=ERICE; Contains: RecName: Full=Caspase-13 subunit 1; Contains: RecName: Full=Caspase-13 subunit 2; Flags: Precursor [Bos taurus]<>RecName: Full=Caspase-4; Short=CASP-4; Contains: RecName: Full=Caspase-4 subunit 1; Contains: RecName: Full=Caspase-4 subunit 2; Flags: Precursor [Bo…	62.0021	100.835	525.704	0.701611	3.08386	0.349721	6.3e-24
P31944	CASP14	comp75035_c0_seq1	RecName: Full=Caspase-14; Short=CASP-14; Contains: RecName: Full=Caspase-14 subunit p19; Contains: RecName: Full=Caspase-14 subunit p10; Flags: Precursor [Homo sapiens]	407.835	320.166	216.649	-0.349167	-0.912629	1	0.0115248
P49662	CASP4	comp27970_c0_seq1	RecName: Full=Caspase-4; Short=CASP-4; AltName: Full=ICE(rel)-II; AltName: Full=Protease ICH-2; AltName: Full=Protease TX; Contains: RecName: Full=Caspase-4 subunit 1; Contains: RecName: Full=Caspase-4 subunit 2; Flags: Precursor [Homo sapiens]	0.001	26.3963	0.001	14.6881	0	0.00144516	NA
P49662	CASP4	comp39274_c0_seq1	RecName: Full=Caspase-4; Short=CASP-4; AltName: Full=ICE(rel)-II; AltName: Full=Protease ICH-2; AltName: Full=Protease TX; Contains: RecName: Full=Caspase-4 subunit 1; Contains: RecName: Full=Caspase-4 subunit 2; Flags: Precursor [Homo sapiens]	0.001	21.1173	0.001	14.3661	0	0.0101709	NA
Q14790	CASP8	comp68333_c0_seq4	RecName: Full=Caspase-8; Short=CASP-8; AltName: Full=Apoptotic cysteine protease; AltName: Full=Apoptotic protease Mch-5; AltName: Full=CAP4; AltName: Full=FADD-homologous ICE/ced-3-like protease; AltName: Full=FADD-like ICE; Short=FLICE; AltName: Full=ICE-like apoptotic protease 5; AltName: Full=MORT1-associated ced-3 homolog; Short=MACH; Contains: RecName: Full=Caspase-8 subunit p18; Contains: …	166.626	176.598	323.248	0.0838581	0.95603	1	0.0263478
P55211	CASP9	comp84237_c0_seq1	RecName: Full=Caspase-9; Short=CASP-9; AltName: Full=Apoptotic protease Mch-6; AltName: Full=Apoptotic protease-activating factor 3; Short=APAF-3; AltName: Full=ICE-like apoptotic protease 6; Short=ICE-LAP6; Contains: RecName: Full=Caspase-9 subunit p35; Contains: RecName: Full=Caspase-9 subunit p10; Flags: Precursor [Homo sapiens]	0.001	22.6699	0.001	14.4685	0	0.00573984	NA
P20810	CAST	comp27236_c0_seq1	RecName: Full=Calpastatin; AltName: Full=Calpain inhibitor; AltName: Full=Sperm BS-17 component [Homo sapiens]	0.001	26.3963	0.361164	14.6881	8.49651	0.00133183	1
P20810	CAST	comp41593_c0_seq1	RecName: Full=Calpastatin; AltName: Full=Calpain inhibitor; AltName: Full=Sperm BS-17 component [Homo sapiens]	0.001	48.1337	0.665251	15.5548	9.37775	3.44e-07	1
P20810	CAST	comp82266_c0_seq1	RecName: Full=Calpastatin; AltName: Full=Calpain inhibitor; AltName: Full=Sperm BS-17 component [Homo sapiens]	0.001	19.5646	0.001	14.256	0	0.0179144	NA
P04040	CAT	comp73017_c0_seq1	RecName: Full=Catalase [Homo sapiens]	0.001	563.017	0.645795	19.1028	9.33493	3.24e-76	1
O97492	CAT	comp73017_c0_seq2	RecName: Full=Catalase [Canis lupus familiaris]	213.846	144.753	90.2532	-0.562981	-1.24452	1	0.00530194
Q07E39	CAV2	comp75030_c5_seq3	RecName: Full=Caveolin-2 [Neofelis nebulosa]<>RecName: Full=Caveolin-2 [Felis catus]	1325.89	1273.59	831.325	-0.0580646	-0.673481	1	0.0174631
P16152	CBR1	comp78274_c0_seq1	RecName: Full=Carbonyl reductase [NADPH] 1; AltName: Full=15-hydroxyprostaglandin dehydrogenase [NADP(+)]; AltName: Full=NADPH-dependent carbonyl reductase 1; AltName: Full=Prostaglandin 9-ketoreductase; AltName: Full=Prostaglandin-E(2) 9-reductase [Homo sapiens]	0.001	40.6809	0.001	15.3121	0	6.81e-06	NA
Q5RCU5	CBR1	comp65401_c0_seq2	RecName: Full=Carbonyl reductase [NADPH] 1; AltName: Full=15-hydroxyprostaglandin dehydrogenase [NADP(+)]; AltName: Full=20-beta-hydroxysteroid dehydrogenase; AltName: Full=NADPH-dependent carbonyl reductase 1; AltName: Full=Prostaglandin 9-ketoreductase; AltName: Full=Prostaglandin-E(2) 9-reductase [Pongo abelii]	1982.55	1587.93	1242.27	-0.320209	-0.674379	1	0.00933854
Q9BRT8	CBWD1	comp76144_c3_seq3	RecName: Full=COBW domain-containing protein 1; AltName: Full=Cobalamin synthase W domain-containing protein 1; Short=COBP; AltName: Full=NPC-A-6 COBW domain-containing protein 1; Short=NPC-A-6 [Homo sapiens]	3.25194	37.9562	3.71789	3.54496	0.193186	0.0119331	1
A6NM15	CBWD7	comp66632_c0_seq1	RecName: Full=Putative COBW domain-containing protein 7; AltName: Full=Putative cobalamin synthase W domain-containing protein 7 [Homo sapiens]	0.001	17.7014	0.001	14.1116	0	0.0349001	NA
Q9Y3M2	CBY1	comp82286_c0_seq1	RecName: Full=Protein chibby homolog 1; AltName: Full=ARPP-binding protein; AltName: Full=Cytosolic leucine-rich protein; AltName: Full=PIGEA-14; AltName: Full=PKD2 interactor, Golgi and endoplasmic reticulum-associated 1 [Homo sapiens]	0.001	40.3703	0.001	15.301	0	7.64e-06	NA
Q8MJK1	CBY1	comp66742_c1_seq1	RecName: Full=Protein chibby homolog 1; AltName: Full=Cytosolic leucine-rich protein; AltName: Full=PIGEA-14; AltName: Full=PKD2 interactor, Golgi and endoplasmic reticulum-associated 1 [Bos taurus]	457.263	360.658	233.084	-0.342393	-0.972175	1	0.00297011
Q5T0F9	CC2D1B	comp69146_c0_seq1	RecName: Full=Coiled-coil and C2 domain-containing protein 1B; AltName: Full=Five prime repressor element under dual repression-binding protein 2; Short=FRE under dual repression-binding protein 2; Short=Freud-2 [Homo sapiens]	738.395	742.502	387.81	0.00800279	-0.929044	1	0.000651137
Q5T0F9	CC2D1B	comp69146_c0_seq2	RecName: Full=Coiled-coil and C2 domain-containing protein 1B; AltName: Full=Five prime repressor element under dual repression-binding protein 2; Short=FRE under dual repression-binding protein 2; Short=Freud-2 [Homo sapiens]	437.781	422.56	234.174	-0.0510524	-0.902626	1	0.00914343
Q5T0F9	CC2D1B	comp69146_c0_seq3	RecName: Full=Coiled-coil and C2 domain-containing protein 1B; AltName: Full=Five prime repressor element under dual repression-binding protein 2; Short=FRE under dual repression-binding protein 2; Short=Freud-2 [Homo sapiens]	759.069	816.939	428.091	0.105999	-0.826313	1	0.0036923
Q8N163	CCAR2	comp36443_c1_seq1	RecName: Full=Cell cycle and apoptosis regulator protein 2; AltName: Full=Cell division cycle and apoptosis regulator protein 2; AltName: Full=DBIRD complex subunit KIAA1967; AltName: Full=Deleted in breast cancer gene 1 protein; Short=DBC-1; Short=DBC.1; AltName: Full=p30 DBC [Homo sapiens]	0.001	18.633	0.001	14.1856	0	0.0249868	NA
Q8WV48	CCDC107	comp68067_c0_seq1	RecName: Full=Coiled-coil domain-containing protein 107; Flags: Precursor [Homo sapiens]	0.001	17.0803	0.001	14.06	0	0.043546	NA
Q96NT0	CCDC115	comp81961_c0_seq1	RecName: Full=Coiled-coil domain-containing protein 115 [Homo sapiens]	0.001	64.5919	0.001	15.9791	0	8.16e-10	NA
Q8WUD4	CCDC12	comp44375_c0_seq1	RecName: Full=Coiled-coil domain-containing protein 12 [Homo sapiens]	0.316816	25.4647	0.001	6.32871	-8.3075	0.00747595	1
Q96CT7	CCDC124	comp80484_c0_seq1	RecName: Full=Coiled-coil domain-containing protein 124 [Homo sapiens]	0.001	29.5017	0.001	14.8485	0	0.000456646	NA
P13994	CCDC130	comp38798_c0_seq1	RecName: Full=Coiled-coil domain-containing protein 130; AltName: Full=9 kDa protein [Homo sapiens]	0.001	18.9435	0.001	14.2094	0	0.0223421	NA
Q49A88	CCDC14	comp55320_c2_seq1	RecName: Full=Coiled-coil domain-containing protein 14 [Homo sapiens]	0.001	20.1857	0.001	14.301	0	0.0143114	NA
Q9UFE4	CCDC39	comp73510_c0_seq4	RecName: Full=Coiled-coil domain-containing protein 39 [Homo sapiens]	740.097	811.058	460.278	0.132091	-0.685207	1	0.0362846
Q8IVM0	CCDC50	comp41519_c1_seq1	RecName: Full=Coiled-coil domain-containing protein 50; AltName: Full=Protein Ymer [Homo sapiens]	0.001	17.7014	0.001	14.1116	0	0.0349001	NA
Q2TAC2	CCDC57	comp39094_c0_seq1	RecName: Full=Coiled-coil domain-containing protein 57 [Homo sapiens]	0.001	26.0858	0.001	14.671	0	0.0016207	NA
Q6P9F0	CCDC62	comp76373_c0_seq10	RecName: Full=Coiled-coil domain-containing protein 62; AltName: Full=Protein TSP-NY; AltName: Full=Protein aaa [Homo sapiens]	221.829	197.415	52.1752	-0.168215	-2.08801	1	1.13e-08
Q6P9F0	CCDC62	comp76373_c0_seq12	RecName: Full=Coiled-coil domain-containing protein 62; AltName: Full=Protein TSP-NY; AltName: Full=Protein aaa [Homo sapiens]	235.544	233.069	62.6278	-0.0152384	-1.91112	1	7.19e-08
Q6P9F0	CCDC62	comp76373_c0_seq4	RecName: Full=Coiled-coil domain-containing protein 62; AltName: Full=Protein TSP-NY; AltName: Full=Protein aaa [Homo sapiens]	39.1368	32.8319	5.46264	-0.253425	-2.84086	1	0.0104998
Q6P9F0	CCDC62	comp76373_c0_seq5	RecName: Full=Coiled-coil domain-containing protein 62; AltName: Full=Protein TSP-NY; AltName: Full=Protein aaa [Homo sapiens]	227.586	196.598	58.7018	-0.21117	-1.95494	1	1.04e-07
Q6P9F0	CCDC62	comp76373_c0_seq9	RecName: Full=Coiled-coil domain-containing protein 62; AltName: Full=Protein TSP-NY; AltName: Full=Protein aaa [Homo sapiens]	242.983	247.735	43.9557	0.0279474	-2.46673	1	1.29e-12
Q76M96	CCDC80	comp71009_c1_seq1	RecName: Full=Coiled-coil domain-containing protein 80; AltName: Full=Down-regulated by oncogenes protein 1; AltName: Full=Up-regulated in BRS-3 deficient mouse homolog; Flags: Precursor [Homo sapiens]	6962.39	5099.97	4041.81	-0.449094	-0.78458	0.166317	0.000149591
Q4VA36	Ccdc84	comp74223_c0_seq21	RecName: Full=Coiled-coil domain-containing protein 84 [Mus musculus]	0.001	25.1542	0.001	14.6185	0	0.00228708	NA
Q86UT8	CCDC84	comp74223_c0_seq58	RecName: Full=Coiled-coil domain-containing protein 84 [Homo sapiens]	0.001	17.1175	0.001	14.0632	0	0.043546	NA
Q86UT8	CCDC84	comp74223_c0_seq72	RecName: Full=Coiled-coil domain-containing protein 84 [Homo sapiens]	0.001	18.0119	0.001	14.1367	0	0.0311607	NA
Q96PX6	CCDC85A	comp72617_c1_seq2	RecName: Full=Coiled-coil domain-containing protein 85A [Homo sapiens]	32.0077	63.606	107.215	0.990742	1.74402	0.512844	0.00661616
Q5SP85	Ccdc85a	comp72617_c1_seq3	RecName: Full=Coiled-coil domain-containing protein 85A [Mus musculus]	36.291	63.6534	120.89	0.810626	1.73601	0.913386	0.00354914
Q6PDY0	Ccdc85b	comp73619_c2_seq14	RecName: Full=Coiled-coil domain-containing protein 85B; AltName: Full=Hepatitis delta antigen-interacting protein A homolog; Short=Delta-interacting protein A homolog [Mus musculus]	79.0505	88.3515	480.624	0.16048	2.60406	1	3.33e-17
Q6PDY0	Ccdc85b	comp73619_c2_seq17	RecName: Full=Coiled-coil domain-containing protein 85B; AltName: Full=Hepatitis delta antigen-interacting protein A homolog; Short=Delta-interacting protein A homolog [Mus musculus]	83.389	85.8127	493.45	0.0413352	2.56497	1	5.27e-17
Q6PDY0	Ccdc85b	comp73619_c2_seq3	RecName: Full=Coiled-coil domain-containing protein 85B; AltName: Full=Hepatitis delta antigen-interacting protein A homolog; Short=Delta-interacting protein A homolog [Mus musculus]	85.5509	75.3888	484.715	-0.182432	2.50228	1	4.97e-16
Q6PDY0	Ccdc85b	comp73619_c2_seq8	RecName: Full=Coiled-coil domain-containing protein 85B; AltName: Full=Hepatitis delta antigen-interacting protein A homolog; Short=Delta-interacting protein A homolog [Mus musculus]	61.6175	64.4663	478.831	0.0652046	2.95811	1	1.25e-20
Q6PDY0	Ccdc85b	comp73619_c2_seq9	RecName: Full=Coiled-coil domain-containing protein 85B; AltName: Full=Hepatitis delta antigen-interacting protein A homolog; Short=Delta-interacting protein A homolog [Mus musculus]	61.3828	78.2953	463.068	0.351091	2.91532	1	6.09e-20
A6NKD9	CCDC85C	comp72617_c0_seq1	RecName: Full=Coiled-coil domain-containing protein 85C [Homo sapiens]	803.761	785.75	1381.32	-0.0326957	0.781211	1	0.00298419
Q9H6F5	CCDC86	comp73350_c0_seq1	RecName: Full=Coiled-coil domain-containing protein 86; AltName: Full=Cytokine-induced protein with coiled-coil domain [Homo sapiens]	388.973	707.68	766.936	0.863425	0.979436	0.00138604	0.000265412
P28291	CCL2	comp44958_c0_seq1	RecName: Full=C-C motif chemokine 2; AltName: Full=Acidic seminal fluid protein; AltName: Full=Monocyte chemotactic protein 1A; Short=MCP-1; Short=MCP-1A; AltName: Full=Small-inducible cytokine A2; Flags: Precursor [Bos taurus]	1224.34	2704.95	10323	1.1436	3.07578	7.77e-10	1.66e-65
P78556	CCL20	comp40125_c0_seq1	RecName: Full=C-C motif chemokine 20; AltName: Full=Beta-chemokine exodus-1; AltName: Full=CC chemokine LARC; AltName: Full=Liver and activation-regulated chemokine; AltName: Full=Macrophage inflammatory protein 3 alpha; Short=MIP-3-alpha; AltName: Full=Small-inducible cytokine A20; Contains: RecName: Full=CCL20(1-67); Contains: RecName: Full=CCL20(1-64); Contains: RecName: Full=CCL20(2-70); Flag…	0.001	30.1227	0.001	14.8786	0	0.00036405	NA
Q8SQB1	CCL20	comp61368_c0_seq1	RecName: Full=C-C motif chemokine 20; AltName: Full=Macrophage inflammatory protein 3 alpha; Short=MIP-3-alpha; AltName: Full=Small-inducible cytokine A20; Flags: Precursor [Bos taurus]	35.3642	48.725	321.286	0.462371	3.18349	1	4.1e-17
Q8MKD0	CCL5	comp63385_c0_seq1	RecName: Full=C-C motif chemokine 5; AltName: Full=Small-inducible cytokine A5; AltName: Full=T-cell-specific protein RANTES; Flags: Precursor [Equus caballus]	0.331711	12.7991	64.9675	5.26998	7.61365	0.000799965	7.98e-10
Q8MKD0	CCL5	comp63385_c0_seq2	RecName: Full=C-C motif chemokine 5; AltName: Full=Small-inducible cytokine A5; AltName: Full=T-cell-specific protein RANTES; Flags: Precursor [Equus caballus]	3.54945	19.4874	117.069	2.45687	5.04362	0.010137	9.04e-13
Q9NPC3	CCNB1IP1	comp72109_c1_seq13	RecName: Full=E3 ubiquitin-protein ligase CCNB1IP1; AltName: Full=Cyclin-B1-interacting protein 1; AltName: Full=Human enhancer of invasion 10 [Homo sapiens]	0.963343	43.5348	0.333125	5.49798	-1.53198	0.000110147	1
P30281	CCND3	comp67382_c0_seq27	RecName: Full=G1/S-specific cyclin-D3 [Homo sapiens]	0.001	110.24	0.333125	16.7503	8.37992	3.25e-17	1
P51959	CCNG1	comp73039_c0_seq3	RecName: Full=Cyclin-G1; Short=Cyclin-G [Homo sapiens]	1141.49	987.457	686.181	-0.209129	-0.734258	1	0.00823229
Q14094	CCNI	comp26452_c0_seq1	RecName: Full=Cyclin-I [Homo sapiens]	0.001	98.1295	0.001	16.5824	0	2.96e-15	NA
Q8IV13	CCNJL	comp34000_c0_seq1	RecName: Full=Cyclin-J-like protein [Homo sapiens]	2.25725	42.5771	2.05841	4.23744	-0.133034	0.00134131	1
Q96S94	CCNL2	comp73452_c0_seq15	RecName: Full=Cyclin-L2; AltName: Full=Paneth cell-enhanced expression protein [Homo sapiens]	8.01897	108.48	16.5132	3.75787	1.04213	1.37e-08	1
Q96S94	CCNL2	comp73452_c0_seq16	RecName: Full=Cyclin-L2; AltName: Full=Paneth cell-enhanced expression protein [Homo sapiens]	3.89676	46.2556	12.3972	3.56928	1.66967	0.00111327	1
Q96S94	CCNL2	comp73452_c0_seq7	RecName: Full=Cyclin-L2; AltName: Full=Paneth cell-enhanced expression protein [Homo sapiens]	6.40223	60.4948	9.38782	3.24016	0.552216	0.000636651	1
Q3T0K2	CCT3	comp47262_c0_seq1	RecName: Full=T-complex protein 1 subunit gamma; Short=TCP-1-gamma; AltName: Full=CCT-gamma [Bos taurus]	0.001	23.291	0.001	14.5075	0	0.0045621	NA
P48643	CCT5	comp57672_c1_seq1	RecName: Full=T-complex protein 1 subunit epsilon; Short=TCP-1-epsilon; AltName: Full=CCT-epsilon [Homo sapiens]<>RecName: Full=T-complex protein 1 subunit epsilon; Short=TCP-1-epsilon; AltName: Full=CCT-epsilon [Macaca fascicularis]	0.001	23.291	0.001	14.5075	0	0.0045621	NA
P86790	CCZ1B	comp28442_c0_seq1	RecName: Full=Vacuolar fusion protein CCZ1 homolog B; AltName: Full=Vacuolar fusion protein CCZ1 homolog-like [Homo sapiens]<>RecName: Full=Vacuolar fusion protein CCZ1 homolog [Homo sapiens]	0.001	19.5646	0.001	14.256	0	0.0179144	NA
Q04900	CD164	comp78610_c0_seq1	RecName: Full=Sialomucin core protein 24; Short=MUC-24; AltName: Full=Endolyn; AltName: Full=Multi-glycosylated core protein 24; Short=MGC-24; Short=MGC-24v; AltName: CD_antigen=CD164; Flags: Precursor [Homo sapiens]	0.001	53.7233	0.001	15.7133	0	4.88e-08	NA
P25063	CD24	comp51112_c1_seq1	RecName: Full=Signal transducer CD24; AltName: Full=Small cell lung carcinoma cluster 4 antigen; AltName: CD_antigen=CD24; Flags: Precursor [Homo sapiens]	0.001	83.2239	0.001	16.3447	0	7.68e-13	NA
Q9HCU0	CD248	comp63902_c0_seq1	RecName: Full=Endosialin; AltName: Full=Tumor endothelial marker 1; AltName: CD_antigen=CD248; Flags: Precursor [Homo sapiens]	284.533	309.362	647.376	0.1207	1.18601	1	2.5e-05
Q9NZQ7	CD274	comp73742_c0_seq1	RecName: Full=Programmed cell death 1 ligand 1; Short=PD-L1; Short=PDCD1 ligand 1; Short=Programmed death ligand 1; AltName: Full=B7 homolog 1; Short=B7-H1; AltName: CD_antigen=CD274; Flags: Precursor [Homo sapiens]	0.964196	12.1155	115.533	3.65138	6.90476	0.00228826	7.91e-16
Q9NZQ7	CD274	comp73742_c0_seq10	RecName: Full=Programmed cell death 1 ligand 1; Short=PD-L1; Short=PDCD1 ligand 1; Short=Programmed death ligand 1; AltName: Full=B7 homolog 1; Short=B7-H1; AltName: CD_antigen=CD274; Flags: Precursor [Homo sapiens]	1.28001	19.9744	106.559	3.96392	6.37936	5.87e-05	1.55e-14
Q9NZQ7	CD274	comp73742_c0_seq2	RecName: Full=Programmed cell death 1 ligand 1; Short=PD-L1; Short=PDCD1 ligand 1; Short=Programmed death ligand 1; AltName: Full=B7 homolog 1; Short=B7-H1; AltName: CD_antigen=CD274; Flags: Precursor [Homo sapiens]	1.94143	21.3761	117.773	3.4608	5.92274	0.000127788	4.17e-15
Q9NZQ7	CD274	comp73742_c0_seq3	RecName: Full=Programmed cell death 1 ligand 1; Short=PD-L1; Short=PDCD1 ligand 1; Short=Programmed death ligand 1; AltName: Full=B7 homolog 1; Short=B7-H1; AltName: CD_antigen=CD274; Flags: Precursor [Homo sapiens]	1.92569	15.2985	106.253	2.98995	5.78598	0.00552698	4.06e-13
Q9NZQ7	CD274	comp73742_c0_seq9	RecName: Full=Programmed cell death 1 ligand 1; Short=PD-L1; Short=PDCD1 ligand 1; Short=Programmed death ligand 1; AltName: Full=B7 homolog 1; Short=B7-H1; AltName: CD_antigen=CD274; Flags: Precursor [Homo sapiens]	1.94314	13.9821	103.697	2.84712	5.73785	0.0123139	1.24e-12
Q9NZQ7	CD274	comp73742_c0_seq4	RecName: Full=Programmed cell death 1 ligand 1; Short=PD-L1; Short=PDCD1 ligand 1; Short=Programmed death ligand 1; AltName: Full=B7 homolog 1; Short=B7-H1; AltName: CD_antigen=CD274; Flags: Precursor [Homo sapiens]	1.97122	17.084	103.459	3.11549	5.71383	0.00205968	8.72e-13
Q9NZQ7	CD274	comp73742_c0_seq11	RecName: Full=Programmed cell death 1 ligand 1; Short=PD-L1; Short=PDCD1 ligand 1; Short=Programmed death ligand 1; AltName: Full=B7 homolog 1; Short=B7-H1; AltName: CD_antigen=CD274; Flags: Precursor [Homo sapiens]	0.001	3.51313	22.0481	11.7785	14.4284	0.528246	0.00577424
Q9NZQ7	CD274	comp73742_c0_seq8	RecName: Full=Programmed cell death 1 ligand 1; Short=PD-L1; Short=PDCD1 ligand 1; Short=Programmed death ligand 1; AltName: Full=B7 homolog 1; Short=B7-H1; AltName: CD_antigen=CD274; Flags: Precursor [Homo sapiens]	0.001	3.18059	23.838	11.6351	14.541	0.604459	0.00332864
P16671	CD36	comp52170_c0_seq1	RecName: Full=Platelet glycoprotein 4; AltName: Full=Fatty acid translocase; Short=FAT; AltName: Full=Glycoprotein IIIb; Short=GPIIIB; AltName: Full=Leukocyte differentiation antigen CD36; AltName: Full=PAS IV; AltName: Full=PAS-4; AltName: Full=Platelet collagen receptor; AltName: Full=Platelet glycoprotein IV; Short=GPIV; AltName: Full=Thrombospondin receptor; AltName: CD_antigen=CD36 [Homo sap…	0.001	28.2595	0.001	14.7865	0	0.000723635	NA
P16671	CD36	comp52170_c0_seq2	RecName: Full=Platelet glycoprotein 4; AltName: Full=Fatty acid translocase; Short=FAT; AltName: Full=Glycoprotein IIIb; Short=GPIIIB; AltName: Full=Leukocyte differentiation antigen CD36; AltName: Full=PAS IV; AltName: Full=PAS-4; AltName: Full=Platelet collagen receptor; AltName: Full=Platelet glycoprotein IV; Short=GPIV; AltName: Full=Thrombospondin receptor; AltName: CD_antigen=CD36 [Homo sap…	0.316816	21.4649	0.001	6.08219	-8.3075	0.0284866	1
Q64244	Cd38	comp41694_c0_seq1	RecName: Full=ADP-ribosyl cyclase/cyclic ADP-ribose hydrolase 1; AltName: Full=2'-phospho-ADP-ribosyl cyclase; AltName: Full=2'-phospho-ADP-ribosyl cyclase/2'-phospho-cyclic-ADP-ribose transferase; AltName: Full=2'-phospho-cyclic-ADP-ribose transferase; AltName: Full=ADP-ribosyl cyclase 1; Short=ADPRC 1; AltName: Full=CD38H; AltName: Full=Cyclic ADP-ribose hydrolase 1; Short=cADPr hydrolase 1; Al…	106.924	384.89	922.941	1.84786	3.10966	2.27e-13	9.11e-37
O15446	CD3EAP	comp73978_c1_seq4	RecName: Full=DNA-directed RNA polymerase I subunit RPA34; AltName: Full=A34.5; AltName: Full=Antisense to ERCC-1 protein; Short=ASE-1; AltName: Full=CD3-epsilon-associated protein; Short=CAST; Short=CD3E-associated protein; AltName: Full=RNA polymerase I-associated factor PAF49 [Homo sapiens]	109.88	155.223	248.89	0.498411	1.17958	1	0.00569821
Q8SQ34	CD40	comp72325_c0_seq7	RecName: Full=Tumor necrosis factor receptor superfamily member 5; AltName: Full=B-cell surface antigen CD40; AltName: Full=CD40L receptor; AltName: CD_antigen=CD40; Flags: Precursor [Sus scrofa]	37.1325	130.069	243.698	1.80853	2.71434	1.13e-05	1.06e-12
Q3ZTK5	CD40	comp72325_c0_seq6	RecName: Full=Tumor necrosis factor receptor superfamily member 5; AltName: Full=B-cell surface antigen CD40; AltName: Full=CD40L receptor; AltName: CD_antigen=CD40; Flags: Precursor [Equus caballus]	33.6481	89.0435	168.649	1.40399	2.32543	0.0128897	3.16e-07
Q3ZTK5	CD40	comp72325_c0_seq1	RecName: Full=Tumor necrosis factor receptor superfamily member 5; AltName: Full=B-cell surface antigen CD40; AltName: Full=CD40L receptor; AltName: CD_antigen=CD40; Flags: Precursor [Equus caballus]	32.577	91.5845	144.161	1.49125	2.14575	0.00855847	1.14e-05
Q3ZTK5	CD40	comp72325_c0_seq5	RecName: Full=Tumor necrosis factor receptor superfamily member 5; AltName: Full=B-cell surface antigen CD40; AltName: Full=CD40L receptor; AltName: CD_antigen=CD40; Flags: Precursor [Equus caballus]	43.4728	103.012	186.021	1.24463	2.09728	0.023756	1.17e-06
P25942	CD40	comp81647_c0_seq1	RecName: Full=Tumor necrosis factor receptor superfamily member 5; AltName: Full=B-cell surface antigen CD40; AltName: Full=Bp50; AltName: Full=CD40L receptor; AltName: Full=CDw40; AltName: CD_antigen=CD40; Flags: Precursor [Homo sapiens]	0.001	23.9121	0.001	14.5455	0	0.00362236	NA
Q3ZTK5	CD40	comp72325_c0_seq3	RecName: Full=Tumor necrosis factor receptor superfamily member 5; AltName: Full=B-cell surface antigen CD40; AltName: Full=CD40L receptor; AltName: CD_antigen=CD40; Flags: Precursor [Equus caballus]	28.4312	53.8689	137.488	0.921979	2.27376	0.686904	1.84e-05
P25942	CD40	comp72325_c0_seq4	RecName: Full=Tumor necrosis factor receptor superfamily member 5; AltName: Full=B-cell surface antigen CD40; AltName: Full=Bp50; AltName: Full=CD40L receptor; AltName: Full=CDw40; AltName: CD_antigen=CD40; Flags: Precursor [Homo sapiens]	20.3458	55.1448	89.7291	1.4385	2.14085	0.114704	0.00141423
Q3ZTK5	CD40	comp72325_c0_seq8	RecName: Full=Tumor necrosis factor receptor superfamily member 5; AltName: Full=B-cell surface antigen CD40; AltName: Full=CD40L receptor; AltName: CD_antigen=CD40; Flags: Precursor [Equus caballus]	40.7852	77.1313	165.031	0.91927	2.01662	0.395004	2.12e-05
P25942	CD40	comp72325_c0_seq9	RecName: Full=Tumor necrosis factor receptor superfamily member 5; AltName: Full=B-cell surface antigen CD40; AltName: Full=Bp50; AltName: Full=CD40L receptor; AltName: Full=CDw40; AltName: CD_antigen=CD40; Flags: Precursor [Homo sapiens]	9.79168	31.2639	73.9579	1.67487	2.91708	0.157411	0.000163987
P16070	CD44	comp42806_c0_seq1	RecName: Full=CD44 antigen; AltName: Full=CDw44; AltName: Full=Epican; AltName: Full=Extracellular matrix receptor III; Short=ECMR-III; AltName: Full=GP90 lymphocyte homing/adhesion receptor; AltName: Full=HUTCH-I; AltName: Full=Heparan sulfate proteoglycan; AltName: Full=Hermes antigen; AltName: Full=Hyaluronate receptor; AltName: Full=Phagocytic glycoprotein 1; Short=PGP-1; AltName: Full=Phagoc…	0.001	19.5646	0.001	14.256	0	0.0179144	NA
P16070	CD44	comp78708_c0_seq1	RecName: Full=CD44 antigen; AltName: Full=CDw44; AltName: Full=Epican; AltName: Full=Extracellular matrix receptor III; Short=ECMR-III; AltName: Full=GP90 lymphocyte homing/adhesion receptor; AltName: Full=HUTCH-I; AltName: Full=Heparan sulfate proteoglycan; AltName: Full=Hermes antigen; AltName: Full=Hyaluronate receptor; AltName: Full=Phagocytic glycoprotein 1; Short=PGP-1; AltName: Full=Phagoc…	0.001	21.1173	0.001	14.3661	0	0.0101709	NA
Q05078	CD44	comp69033_c0_seq1	RecName: Full=CD44 antigen; AltName: Full=Extracellular matrix receptor III; Short=ECMR-III; AltName: Full=GP90 lymphocyte homing/adhesion receptor; AltName: Full=HUTCH-I; AltName: Full=Hermes antigen; AltName: Full=Hyaluronate receptor; AltName: Full=Phagocytic glycoprotein 1; Short=PGP-1; AltName: Full=Phagocytic glycoprotein I; Short=PGP-I; AltName: CD_antigen=CD44; Flags: Precursor [Equus cab…	7715.64	17590.3	18615.6	1.18892	1.27065	1.97e-11	1.02e-12
P15529	CD46	comp66830_c0_seq1	RecName: Full=Membrane cofactor protein; AltName: Full=TLX; AltName: Full=Trophoblast leukocyte common antigen; AltName: CD_antigen=CD46; Flags: Precursor [Homo sapiens]	0.001	73.5974	0.001	16.1674	0	2.77e-11	NA
P15529	CD46	comp66830_c0_seq10	RecName: Full=Membrane cofactor protein; AltName: Full=TLX; AltName: Full=Trophoblast leukocyte common antigen; AltName: CD_antigen=CD46; Flags: Precursor [Homo sapiens]	0.001	94.0926	0.001	16.5218	0	1.31e-14	NA
P15529	CD46	comp66830_c0_seq11	RecName: Full=Membrane cofactor protein; AltName: Full=TLX; AltName: Full=Trophoblast leukocyte common antigen; AltName: CD_antigen=CD46; Flags: Precursor [Homo sapiens]	0.001	45.9599	0.001	15.4881	0	9.19e-07	NA
P15529	CD46	comp66830_c0_seq2	RecName: Full=Membrane cofactor protein; AltName: Full=TLX; AltName: Full=Trophoblast leukocyte common antigen; AltName: CD_antigen=CD46; Flags: Precursor [Homo sapiens]	0.001	99.9927	0.001	16.6095	0	1.49e-15	NA
P15529	CD46	comp66830_c0_seq3	RecName: Full=Membrane cofactor protein; AltName: Full=TLX; AltName: Full=Trophoblast leukocyte common antigen; AltName: CD_antigen=CD46; Flags: Precursor [Homo sapiens]	0.001	63.6603	0.001	15.9581	0	1.16e-09	NA
P15529	CD46	comp66830_c0_seq4	RecName: Full=Membrane cofactor protein; AltName: Full=TLX; AltName: Full=Trophoblast leukocyte common antigen; AltName: CD_antigen=CD46; Flags: Precursor [Homo sapiens]	0.001	54.9654	0.001	15.7462	0	3.06e-08	NA
P79138	CD46	comp66830_c0_seq5	RecName: Full=Membrane cofactor protein; AltName: CD_antigen=CD46; Flags: Precursor [Chlorocebus aethiops]	0.001	55.897	0.001	15.7705	0	2.14e-08	NA
P15529	CD46	comp66830_c0_seq6	RecName: Full=Membrane cofactor protein; AltName: Full=TLX; AltName: Full=Trophoblast leukocyte common antigen; AltName: CD_antigen=CD46; Flags: Precursor [Homo sapiens]	0.001	79.4975	0.001	16.2786	0	3.06e-12	NA
P15529	CD46	comp66830_c0_seq7	RecName: Full=Membrane cofactor protein; AltName: Full=TLX; AltName: Full=Trophoblast leukocyte common antigen; AltName: CD_antigen=CD46; Flags: Precursor [Homo sapiens]	0.001	75.7821	0.001	16.2096	0	1.23e-11	NA
P15529	CD46	comp66830_c0_seq8	RecName: Full=Membrane cofactor protein; AltName: Full=TLX; AltName: Full=Trophoblast leukocyte common antigen; AltName: CD_antigen=CD46; Flags: Precursor [Homo sapiens]	0.001	76.7137	0.001	16.2272	0	8.73e-12	NA
P15529	CD46	comp66830_c0_seq9	RecName: Full=Membrane cofactor protein; AltName: Full=TLX; AltName: Full=Trophoblast leukocyte common antigen; AltName: CD_antigen=CD46; Flags: Precursor [Homo sapiens]	0.001	81.0502	0.001	16.3065	0	1.73e-12	NA
Q08722	CD47	comp72571_c1_seq2	RecName: Full=Leukocyte surface antigen CD47; AltName: Full=Antigenic surface determinant protein OA3; AltName: Full=Integrin-associated protein; Short=IAP; AltName: Full=Protein MER6; AltName: CD_antigen=CD47; Flags: Precursor [Homo sapiens]	0.001	386.304	0.001	18.5594	0	6.15e-56	NA
Q9N0K1	CD47	comp72571_c1_seq1	RecName: Full=Leukocyte surface antigen CD47; AltName: Full=Integrin-associated protein; Short=IAP; AltName: CD_antigen=CD47; Flags: Precursor [Bos taurus]	896.813	1207.4	1662.74	0.429022	0.89068	0.424188	0.000129313
Q9N0K1	CD47	comp72571_c1_seq6	RecName: Full=Leukocyte surface antigen CD47; AltName: Full=Integrin-associated protein; Short=IAP; AltName: CD_antigen=CD47; Flags: Precursor [Bos taurus]	839.958	1143.46	1508.3	0.445016	0.844531	0.371567	0.000536259
P08174	CD55	comp63092_c0_seq1	RecName: Full=Complement decay-accelerating factor; AltName: CD_antigen=CD55; Flags: Precursor [Homo sapiens]	0.001	1589.31	1.04373	20.6	10.0275	2.52e-155	1
P08174	CD55	comp63092_c0_seq2	RecName: Full=Complement decay-accelerating factor; AltName: CD_antigen=CD55; Flags: Precursor [Homo sapiens]	0.001	1434.07	0.001	20.4517	0	3.69e-146	NA
P13987	CD59	comp28539_c0_seq1	RecName: Full=CD59 glycoprotein; AltName: Full=1F5 antigen; AltName: Full=20 kDa homologous restriction factor; Short=HRF-20; Short=HRF20; AltName: Full=MAC-inhibitory protein; Short=MAC-IP; AltName: Full=MEM43 antigen; AltName: Full=Membrane attack complex inhibition factor; Short=MACIF; AltName: Full=Membrane inhibitor of reactive lysis; Short=MIRL; AltName: Full=Protectin; AltName: CD_antigen=…	0.662421	786.893	0.001	10.2142	-9.3716	7.81e-95	1
P08962	CD63	comp44110_c0_seq1	RecName: Full=CD63 antigen; AltName: Full=Granulophysin; AltName: Full=Lysosomal-associated membrane protein 3; Short=LAMP-3; AltName: Full=Melanoma-associated antigen ME491; AltName: Full=OMA81H; AltName: Full=Ocular melanoma-associated antigen; AltName: Full=Tetraspanin-30; Short=Tspan-30; AltName: CD_antigen=CD63 [Homo sapiens]	0.32469	175.142	0.001	9.07525	-8.34292	6.9e-26	1
P08962	CD63	comp44110_c1_seq1	RecName: Full=CD63 antigen; AltName: Full=Granulophysin; AltName: Full=Lysosomal-associated membrane protein 3; Short=LAMP-3; AltName: Full=Melanoma-associated antigen ME491; AltName: Full=OMA81H; AltName: Full=Ocular melanoma-associated antigen; AltName: Full=Tetraspanin-30; Short=Tspan-30; AltName: CD_antigen=CD63 [Homo sapiens]	0.001	426.411	0.001	18.7019	0	8.54e-61	NA
P34810	CD68	comp64392_c0_seq9	RecName: Full=Macrosialin; AltName: Full=Gp110; AltName: CD_antigen=CD68; Flags: Precursor [Homo sapiens]	14.5596	36.4648	62.7302	1.32454	2.10719	0.516158	0.0203989
P04233	CD74	comp60740_c0_seq3	RecName: Full=HLA class II histocompatibility antigen gamma chain; AltName: Full=HLA-DR antigens-associated invariant chain; AltName: Full=Ia antigen-associated invariant chain; Short=Ii; AltName: Full=p33; AltName: CD_antigen=CD74 [Homo sapiens]	0.632633	905.553	0.665251	10.4832	0.0725299	4.19e-105	1
P04233	CD74	comp60740_c0_seq2	RecName: Full=HLA class II histocompatibility antigen gamma chain; AltName: Full=HLA-DR antigens-associated invariant chain; AltName: Full=Ia antigen-associated invariant chain; Short=Ii; AltName: Full=p33; AltName: CD_antigen=CD74 [Homo sapiens]	0.648379	755.551	0.645795	10.1865	-0.00576182	5.08e-92	1
P04233	CD74	comp68018_c0_seq1	RecName: Full=HLA class II histocompatibility antigen gamma chain; AltName: Full=HLA-DR antigens-associated invariant chain; AltName: Full=Ia antigen-associated invariant chain; Short=Ii; AltName: Full=p33; AltName: CD_antigen=CD74 [Homo sapiens]	1766.41	2592.02	7986.78	0.553258	2.17679	0.032634	1.33e-34
P04233	CD74	comp77233_c0_seq1	RecName: Full=HLA class II histocompatibility antigen gamma chain; AltName: Full=HLA-DR antigens-associated invariant chain; AltName: Full=Ia antigen-associated invariant chain; Short=Ii; AltName: Full=p33; AltName: CD_antigen=CD74 [Homo sapiens]	0.001	151.231	0.001	17.2064	0	1.41e-23	NA
P10247	Cd74	comp60740_c0_seq1	RecName: Full=H-2 class II histocompatibility antigen gamma chain; AltName: Full=Ia antigen-associated invariant chain; Short=Ii; AltName: Full=MHC class II-associated invariant chain; AltName: CD_antigen=CD74 [Rattus norvegicus]	30.1513	44.6338	101.652	0.565915	1.75335	1	0.0115198
P60033	CD81	comp77286_c0_seq1	RecName: Full=CD81 antigen; AltName: Full=26 kDa cell surface protein TAPA-1; AltName: Full=Target of the antiproliferative antibody 1; AltName: Full=Tetraspanin-28; Short=Tspan-28; AltName: CD_antigen=CD81 [Homo sapiens]<>RecName: Full=CD81 antigen; AltName: Full=26 kDa cell surface protein TAPA-1; AltName: Full=Target of the antiproliferative antibody 1; AltName: CD_antigen=CD81 [Pan troglodyte…	0.316816	144.121	0.001	8.82942	-8.3075	3e-21	1
Q01151	CD83	comp60700_c0_seq1	RecName: Full=CD83 antigen; Short=hCD83; AltName: Full=B-cell activation protein; AltName: Full=Cell surface protein HB15; AltName: CD_antigen=CD83; Flags: Precursor [Homo sapiens]	0.32469	110.861	0.645795	8.41548	0.992015	3.23e-16	1
P21926	CD9	comp76164_c4_seq1	RecName: Full=CD9 antigen; AltName: Full=5H9 antigen; AltName: Full=Cell growth-inhibiting gene 2 protein; AltName: Full=Leukocyte antigen MIC3; AltName: Full=Motility-related protein; Short=MRP-1; AltName: Full=Tetraspanin-29; Short=Tspan-29; AltName: Full=p24; AltName: CD_antigen=CD9 [Homo sapiens]	19.9529	779.573	10.1662	5.28801	-0.972822	2.97e-61	0.515813
P40239	CD9	comp76164_c4_seq5	RecName: Full=CD9 antigen; AltName: CD_antigen=CD9 [Felis catus]	6181.61	5004.45	3235.64	-0.304769	-0.93393	0.991913	1.97e-06
P48960	CD97	comp37788_c0_seq1	RecName: Full=CD97 antigen; AltName: Full=Leukocyte antigen CD97; AltName: CD_antigen=CD97; Contains: RecName: Full=CD97 antigen subunit alpha; Contains: RecName: Full=CD97 antigen subunit beta; Flags: Precursor [Homo sapiens]	0.001	45.6494	0.001	15.4783	0	1.03e-06	NA
P48960	CD97	comp80668_c0_seq1	RecName: Full=CD97 antigen; AltName: Full=Leukocyte antigen CD97; AltName: CD_antigen=CD97; Contains: RecName: Full=CD97 antigen subunit alpha; Contains: RecName: Full=CD97 antigen subunit beta; Flags: Precursor [Homo sapiens]	0.001	47.8231	0.001	15.5454	0	4.55e-07	NA
P48960	CD97	comp83850_c0_seq1	RecName: Full=CD97 antigen; AltName: Full=Leukocyte antigen CD97; AltName: CD_antigen=CD97; Contains: RecName: Full=CD97 antigen subunit alpha; Contains: RecName: Full=CD97 antigen subunit beta; Flags: Precursor [Homo sapiens]	0.001	26.7069	0.001	14.7049	0	0.0012902	NA
P14209	CD99	comp60193_c0_seq1	RecName: Full=CD99 antigen; AltName: Full=12E7; AltName: Full=E2 antigen; AltName: Full=Protein MIC2; AltName: Full=T-cell surface glycoprotein E2; AltName: CD_antigen=CD99; Flags: Precursor [Homo sapiens]	0.001	174.521	0.001	17.413	0	4.28e-27	NA
O75794	CDC123	comp54400_c0_seq1	RecName: Full=Cell division cycle protein 123 homolog; Short=Protein D123; AltName: Full=HT-1080; AltName: Full=PZ32 [Homo sapiens]	0.001	25.4647	0.001	14.6362	0	0.00203498	NA
Q16543	CDC37	comp79022_c0_seq1	RecName: Full=Hsp90 co-chaperone Cdc37; AltName: Full=Hsp90 chaperone protein kinase-targeting subunit; AltName: Full=p50Cdc37; Contains: RecName: Full=Hsp90 co-chaperone Cdc37, N-terminally processed [Homo sapiens]	0.001	29.1911	0.001	14.8332	0	0.000513379	NA
Q9Y5S2	CDC42BPB	comp90931_c0_seq1	RecName: Full=Serine/threonine-protein kinase MRCK beta; AltName: Full=CDC42-binding protein kinase beta; Short=CDC42BP-beta; AltName: Full=DMPK-like beta; AltName: Full=Myotonic dystrophy kinase-related CDC42-binding kinase beta; Short=MRCK beta; Short=Myotonic dystrophy protein kinase-like beta [Homo sapiens]	0.001	30.1227	0.001	14.8786	0	0.00036405	NA
Q6DT37	CDC42BPG	comp58818_c0_seq1	RecName: Full=Serine/threonine-protein kinase MRCK gamma; AltName: Full=CDC42-binding protein kinase gamma; AltName: Full=DMPK-like gamma; AltName: Full=Myotonic dystrophy kinase-related CDC42-binding kinase gamma; Short=MRCK gamma; Short=MRCKG; Short=Myotonic dystrophy protein kinase-like gamma; AltName: Full=Myotonic dystrophy protein kinase-like alpha [Homo sapiens]	0.001	43.7862	0.001	15.4182	0	2.09e-06	NA
Q17QW1	CDC42EP1	comp64964_c0_seq1	RecName: Full=Cdc42 effector protein 1; AltName: Full=Binder of Rho GTPases 5 [Bos taurus]	885.827	1016.53	1869.5	0.198562	1.07755	1	6.41e-07
Q9H3Q1	CDC42EP4	comp72359_c0_seq1	RecName: Full=Cdc42 effector protein 4; AltName: Full=Binder of Rho GTPases 4 [Homo sapiens]	349.845	289.109	686.881	-0.275102	0.973345	1	0.00113832
Q9NRR8	CDC42SE1	comp71834_c0_seq1	RecName: Full=CDC42 small effector protein 1; AltName: Full=CDC42-binding protein SCIP1; AltName: Full=Small effector of CDC42 protein 1 [Homo sapiens]<>RecName: Full=CDC42 small effector protein 1 [Bos taurus]	1910.77	2257.74	3369.04	0.240727	0.818182	1	0.000200882
O75419	CDC45	comp71003_c0_seq1	RecName: Full=Cell division control protein 45 homolog; AltName: Full=PORC-PI-1 [Homo sapiens]	180.439	337.689	306.174	0.904179	0.76284	0.0151322	0.126467
Q99741	CDC6	comp29381_c0_seq1	RecName: Full=Cell division control protein 6 homolog; AltName: Full=CDC6-related protein; AltName: Full=Cdc18-related protein; Short=HsCdc18; AltName: Full=p62(cdc6); Short=HsCDC6 [Homo sapiens]	1231.17	2605.7	1874.34	1.08164	0.606355	6.61e-08	0.0357613
Q9BXL8	CDCA4	comp72724_c0_seq1	RecName: Full=Cell division cycle-associated protein 4; AltName: Full=Hematopoietic progenitor protein [Homo sapiens]	385.648	485.473	680.843	0.332105	0.820036	1	0.00897282
Q9BXL8	CDCA4	comp72724_c0_seq2	RecName: Full=Cell division cycle-associated protein 4; AltName: Full=Hematopoietic progenitor protein [Homo sapiens]	225.195	278.253	406.482	0.305225	0.852018	1	0.0299582
Q96FF9	CDCA5	comp74320_c0_seq1	RecName: Full=Sororin; AltName: Full=Cell division cycle-associated protein 5; AltName: Full=p35 [Homo sapiens]	262.538	381.339	474.474	0.538545	0.853802	0.446896	0.0169716
Q96FF9	CDCA5	comp74320_c0_seq3	RecName: Full=Sororin; AltName: Full=Cell division cycle-associated protein 5; AltName: Full=p35 [Homo sapiens]	368.181	478.97	635.239	0.379522	0.786885	1	0.0168603
Q96FF9	CDCA5	comp74320_c0_seq4	RecName: Full=Sororin; AltName: Full=Cell division cycle-associated protein 5; AltName: Full=p35 [Homo sapiens]	299.884	442.593	512.247	0.561576	0.772436	0.302556	0.0344604
Q32PH1	CDCA7	comp56438_c0_seq1	RecName: Full=Cell division cycle-associated protein 7 [Bos taurus]	619.63	762.171	1289.24	0.298708	1.05704	1	6.3e-06
P12830	CDH1	comp69397_c0_seq7	RecName: Full=Cadherin-1; AltName: Full=CAM 120/80; AltName: Full=Epithelial cadherin; Short=E-cadherin; AltName: Full=Uvomorulin; AltName: CD_antigen=CD324; Contains: RecName: Full=E-Cad/CTF1; Contains: RecName: Full=E-Cad/CTF2; Contains: RecName: Full=E-Cad/CTF3; Flags: Precursor [Homo sapiens]	0.316816	72.6844	1.05345	7.84185	1.73341	2.79e-10	1
P12830	CDH1	comp69397_c0_seq4	RecName: Full=Cadherin-1; AltName: Full=CAM 120/80; AltName: Full=Epithelial cadherin; Short=E-cadherin; AltName: Full=Uvomorulin; AltName: CD_antigen=CD324; Contains: RecName: Full=E-Cad/CTF1; Contains: RecName: Full=E-Cad/CTF2; Contains: RecName: Full=E-Cad/CTF3; Flags: Precursor [Homo sapiens]	0.32469	30.4704	0.665251	6.5522	1.03484	0.00115955	1
P12830	CDH1	comp69397_c0_seq5	RecName: Full=Cadherin-1; AltName: Full=CAM 120/80; AltName: Full=Epithelial cadherin; Short=E-cadherin; AltName: Full=Uvomorulin; AltName: CD_antigen=CD324; Contains: RecName: Full=E-Cad/CTF1; Contains: RecName: Full=E-Cad/CTF2; Contains: RecName: Full=E-Cad/CTF3; Flags: Precursor [Homo sapiens]	1.59583	90.3662	0.968192	5.82341	-0.72094	1.39e-10	1
P12830	CDH1	comp69397_c0_seq1	RecName: Full=Cadherin-1; AltName: Full=CAM 120/80; AltName: Full=Epithelial cadherin; Short=E-cadherin; AltName: Full=Uvomorulin; AltName: CD_antigen=CD324; Contains: RecName: Full=E-Cad/CTF1; Contains: RecName: Full=E-Cad/CTF2; Contains: RecName: Full=E-Cad/CTF3; Flags: Precursor [Homo sapiens]	0.001	21.7383	0.001	14.408	0	0.00810316	NA
P12830	CDH1	comp69397_c0_seq2	RecName: Full=Cadherin-1; AltName: Full=CAM 120/80; AltName: Full=Epithelial cadherin; Short=E-cadherin; AltName: Full=Uvomorulin; AltName: CD_antigen=CD324; Contains: RecName: Full=E-Cad/CTF1; Contains: RecName: Full=E-Cad/CTF2; Contains: RecName: Full=E-Cad/CTF3; Flags: Precursor [Homo sapiens]	0.964196	30.4333	1.3295	4.98018	0.463488	0.00573984	1
Q9Y6N8	CDH10	comp52846_c0_seq1	RecName: Full=Cadherin-10; AltName: Full=T2-cadherin; Flags: Precursor [Homo sapiens]	13.8481	76.9312	19.9563	2.47388	0.527153	0.00169051	1
Q9Y6N8	CDH10	comp62930_c0_seq1	RecName: Full=Cadherin-10; AltName: Full=T2-cadherin; Flags: Precursor [Homo sapiens]	50.0496	201.529	57.5873	2.00956	0.202391	4.16e-06	1
O02840	CDH5	comp69735_c0_seq1	RecName: Full=Cadherin-5; AltName: Full=Vascular endothelial cadherin; Short=VE-cadherin; AltName: CD_antigen=CD144; Flags: Precursor [Sus scrofa]	129.62	120.238	379.732	-0.108389	1.55069	1	3.16e-06
O02840	CDH5	comp69735_c0_seq2	RecName: Full=Cadherin-5; AltName: Full=Vascular endothelial cadherin; Short=VE-cadherin; AltName: CD_antigen=CD144; Flags: Precursor [Sus scrofa]	129.485	127.693	338.219	-0.0201066	1.38517	1	0.000114035
Q3SWX5	CDH6	comp67184_c0_seq1	RecName: Full=Cadherin-6; Flags: Precursor [Bos taurus]	214.67	325.012	66.7317	0.598374	-1.68567	0.617211	1.28e-06
Q3SWX5	CDH6	comp67184_c0_seq2	RecName: Full=Cadherin-6; Flags: Precursor [Bos taurus]	193.7	272.483	73.3296	0.492339	-1.40136	1	0.00034226
P55285	CDH6	comp67184_c0_seq3	RecName: Full=Cadherin-6; AltName: Full=Kidney cadherin; Short=K-cadherin; Flags: Precursor [Homo sapiens]	112.698	119.185	39.9651	0.0807411	-1.49565	1	0.0101342
P55285	CDH6	comp67184_c0_seq4	RecName: Full=Cadherin-6; AltName: Full=Kidney cadherin; Short=K-cadherin; Flags: Precursor [Homo sapiens]	129.607	153.27	42.0549	0.241926	-1.6238	1	0.000863334
O14735	CDIPT	comp78323_c0_seq1	RecName: Full=CDP-diacylglycerol--inositol 3-phosphatidyltransferase; AltName: Full=Phosphatidylinositol synthase; Short=PI synthase; Short=PtdIns synthase [Homo sapiens]	0.001	98.4401	0.001	16.587	0	2.64e-15	NA
Q15131	CDK10	comp80870_c0_seq1	RecName: Full=Cyclin-dependent kinase 10; AltName: Full=Cell division protein kinase 10; AltName: Full=Serine/threonine-protein kinase PISSLRE [Homo sapiens]	0.001	39.4387	0.001	15.2673	0	1.09e-05	NA
Q00537	CDK17	comp66741_c0_seq1	RecName: Full=Cyclin-dependent kinase 17; AltName: Full=Cell division protein kinase 17; AltName: Full=PCTAIRE-motif protein kinase 2; AltName: Full=Serine/threonine-protein kinase PCTAIRE-2 [Homo sapiens]	324.294	359.594	571.083	0.149066	0.8164	1	0.0189072
O35831	Cdk17	comp66741_c0_seq2	RecName: Full=Cyclin-dependent kinase 17; AltName: Full=Cell division protein kinase 17; AltName: Full=PCTAIRE-motif protein kinase 2; AltName: Full=Serine/threonine-protein kinase PCTAIRE-2 [Rattus norvegicus]	364.642	368.408	704.139	0.0148242	0.94938	1	0.00121449
O35832	Cdk18	comp72561_c1_seq3	RecName: Full=Cyclin-dependent kinase 18; AltName: Full=Cell division protein kinase 18; AltName: Full=PCTAIRE-motif protein kinase 3; AltName: Full=Serine/threonine-protein kinase PCTAIRE-3 [Rattus norvegicus]	0.632633	22.1334	4.04029	5.12872	2.67502	0.0241834	1
Q00526	CDK3	comp84713_c0_seq1	RecName: Full=Cyclin-dependent kinase 3; AltName: Full=Cell division protein kinase 3 [Homo sapiens]	0.001	19.5646	0.001	14.256	0	0.0179144	NA
P49615	Cdk5	comp49563_c0_seq1	RecName: Full=Cyclin-dependent-like kinase 5; AltName: Full=CR6 protein kinase; Short=CRK6; AltName: Full=Cell division protein kinase 5; AltName: Full=Serine/threonine-protein kinase PSSALRE; AltName: Full=Tau protein kinase II catalytic subunit; Short=TPKII catalytic subunit [Mus musculus]<>RecName: Full=Cyclin-dependent-like kinase 5; AltName: Full=Cell division protein kinase 5; AltName: Full…	1041.95	801.628	416.648	-0.378277	-1.32238	0.909415	5.39e-09
Q96JB5	CDK5RAP3	comp74466_c0_seq16	RecName: Full=CDK5 regulatory subunit-associated protein 3; AltName: Full=CDK5 activator-binding protein C53; AltName: Full=Protein HSF-27 [Homo sapiens]	0.632633	22.6699	0.001	5.16327	-9.30522	0.0410097	1
Q641Z4	Cdk9	comp65745_c0_seq2	RecName: Full=Cyclin-dependent kinase 9; AltName: Full=Cell division protein kinase 9 [Rattus norvegicus]<>RecName: Full=Cyclin-dependent kinase 9; AltName: Full=Cell division protein kinase 9 [Mus musculus]	131.842	144.862	275.724	0.135873	1.06442	1	0.0160472
P38936	CDKN1A	comp36644_c0_seq1	RecName: Full=Cyclin-dependent kinase inhibitor 1; AltName: Full=CDK-interacting protein 1; AltName: Full=Melanoma differentiation-associated protein 6; Short=MDA-6; AltName: Full=p21 [Homo sapiens]	0.001	18.633	0.001	14.1856	0	0.0249868	NA
P38936	CDKN1A	comp47648_c0_seq1	RecName: Full=Cyclin-dependent kinase inhibitor 1; AltName: Full=CDK-interacting protein 1; AltName: Full=Melanoma differentiation-associated protein 6; Short=MDA-6; AltName: Full=p21 [Homo sapiens]	0.001	27.6385	0.001	14.7544	0	0.000913381	NA
O19002	CDKN1A	comp71817_c0_seq1	RecName: Full=Cyclin-dependent kinase inhibitor 1; AltName: Full=CDK-interacting protein 1; AltName: Full=p21 [Felis catus]	494.847	483.231	1107.16	-0.0342712	1.16181	1	1.15e-06
P49918	CDKN1C	comp57797_c0_seq1	RecName: Full=Cyclin-dependent kinase inhibitor 1C; AltName: Full=Cyclin-dependent kinase inhibitor p57; AltName: Full=p57Kip2 [Homo sapiens]	348.151	188.247	106.659	-0.887088	-1.70671	0.0392526	1.82e-07
P49918	CDKN1C	comp57797_c0_seq2	RecName: Full=Cyclin-dependent kinase inhibitor 1C; AltName: Full=Cyclin-dependent kinase inhibitor p57; AltName: Full=p57Kip2 [Homo sapiens]	537.459	298.6	171.045	-0.847938	-1.65178	0.0137851	1.81e-09
P42772	CDKN2B	comp79572_c0_seq1	RecName: Full=Cyclin-dependent kinase 4 inhibitor B; AltName: Full=Multiple tumor suppressor 2; Short=MTS-2; AltName: Full=p14-INK4b; AltName: Full=p15-INK4b; Short=p15INK4B [Homo sapiens]	0.001	46.8915	0.001	15.517	0	6.46e-07	NA
Q2KJD8	CDKN2B	comp69365_c0_seq1	RecName: Full=Cyclin-dependent kinase 4 inhibitor B; AltName: Full=p14-INK4b [Bos taurus]	766.196	625.997	1856.89	-0.291556	1.2771	1	1.93e-09
Q86X02	CDR2L	comp72133_c1_seq1	RecName: Full=Cerebellar degeneration-related protein 2-like; AltName: Full=Paraneoplastic 62 kDa antigen [Homo sapiens]	290.169	298.575	610.625	0.0411959	1.07339	1	0.000269222
Q86X02	CDR2L	comp72133_c1_seq2	RecName: Full=Cerebellar degeneration-related protein 2-like; AltName: Full=Paraneoplastic 62 kDa antigen [Homo sapiens]	373.13	348.494	735.452	-0.0985466	0.978952	1	0.000681723
Q8N9R6	CDRT4	comp24237_c0_seq1	RecName: Full=CMT1A duplicated region transcript 4 protein [Homo sapiens]	0.001	19.2541	0.001	14.2329	0	0.01999	NA
P40199	CEACAM6	comp28696_c0_seq1	RecName: Full=Carcinoembryonic antigen-related cell adhesion molecule 6; AltName: Full=Non-specific crossreacting antigen; AltName: Full=Normal cross-reacting antigen; AltName: CD_antigen=CD66c; Flags: Precursor [Homo sapiens]	0.986111	2489.61	0.645795	11.3019	-0.610674	6.92e-192	1
P17676	CEBPB	comp28776_c0_seq1	RecName: Full=CCAAT/enhancer-binding protein beta; Short=C/EBP beta; AltName: Full=Liver activator protein; Short=LAP; AltName: Full=Liver-enriched inhibitory protein; Short=LIP; AltName: Full=Nuclear factor NF-IL6; AltName: Full=Transcription factor 5; Short=TCF-5 [Homo sapiens]	1619.69	2102.06	4744.39	0.376086	1.5505	0.536682	6.78e-17
P49716	CEBPD	comp70592_c0_seq1	RecName: Full=CCAAT/enhancer-binding protein delta; Short=C/EBP delta; AltName: Full=Nuclear factor NF-IL6-beta; Short=NF-IL6-beta [Homo sapiens]	0.001	111.183	2.71293	16.7626	11.4056	1.32e-17	0.463572
P49716	CEBPD	comp70592_c0_seq2	RecName: Full=CCAAT/enhancer-binding protein delta; Short=C/EBP delta; AltName: Full=Nuclear factor NF-IL6-beta; Short=NF-IL6-beta [Homo sapiens]	115.46	134.902	392.102	0.224508	1.76383	1	3.92e-08
Q9NYQ6	CELSR1	comp106312_c0_seq1	RecName: Full=Cadherin EGF LAG seven-pass G-type receptor 1; AltName: Full=Cadherin family member 9; AltName: Full=Flamingo homolog 2; Short=hFmi2; Flags: Precursor [Homo sapiens]	0.001	18.9435	0.001	14.2094	0	0.0223421	NA
Q9NYQ6	CELSR1	comp42666_c0_seq1	RecName: Full=Cadherin EGF LAG seven-pass G-type receptor 1; AltName: Full=Cadherin family member 9; AltName: Full=Flamingo homolog 2; Short=hFmi2; Flags: Precursor [Homo sapiens]	0.001	31.9859	0.001	14.9652	0	0.000181506	NA
Q9NYQ6	CELSR1	comp79549_c0_seq1	RecName: Full=Cadherin EGF LAG seven-pass G-type receptor 1; AltName: Full=Cadherin family member 9; AltName: Full=Flamingo homolog 2; Short=hFmi2; Flags: Precursor [Homo sapiens]	0.001	27.949	0.001	14.7705	0	0.000811685	NA
Q9NYQ6	CELSR1	comp85831_c0_seq1	RecName: Full=Cadherin EGF LAG seven-pass G-type receptor 1; AltName: Full=Cadherin family member 9; AltName: Full=Flamingo homolog 2; Short=hFmi2; Flags: Precursor [Homo sapiens]	0.001	19.8751	0.001	14.2787	0	0.0160169	NA
Q9NYQ6	CELSR1	comp89773_c0_seq1	RecName: Full=Cadherin EGF LAG seven-pass G-type receptor 1; AltName: Full=Cadherin family member 9; AltName: Full=Flamingo homolog 2; Short=hFmi2; Flags: Precursor [Homo sapiens]	0.001	28.2595	0.001	14.7865	0	0.000723635	NA
Q9R0M0	Celsr2	comp73276_c0_seq2	RecName: Full=Cadherin EGF LAG seven-pass G-type receptor 2; AltName: Full=Flamingo homolog; Flags: Precursor [Mus musculus]	361.738	197.165	172.368	-0.875544	-1.06945	0.0282976	0.00325224
Q9HCU4	CELSR2	comp73276_c1_seq1	RecName: Full=Cadherin EGF LAG seven-pass G-type receptor 2; AltName: Full=Cadherin family member 10; AltName: Full=Epidermal growth factor-like protein 2; Short=EGF-like protein 2; AltName: Full=Flamingo homolog 3; AltName: Full=Multiple epidermal growth factor-like domains protein 3; Short=Multiple EGF-like domains protein 3; Flags: Precursor [Homo sapiens]	264.393	135.166	110.062	-0.967957	-1.26437	0.0362676	0.00186872
Q9HCU4	CELSR2	comp73276_c1_seq2	RecName: Full=Cadherin EGF LAG seven-pass G-type receptor 2; AltName: Full=Cadherin family member 10; AltName: Full=Epidermal growth factor-like protein 2; Short=EGF-like protein 2; AltName: Full=Flamingo homolog 3; AltName: Full=Multiple epidermal growth factor-like domains protein 3; Short=Multiple EGF-like domains protein 3; Flags: Precursor [Homo sapiens]	274.122	134.093	103.213	-1.03158	-1.40919	0.0179144	0.000261397
Q9HCU4	CELSR2	comp73276_c1_seq3	RecName: Full=Cadherin EGF LAG seven-pass G-type receptor 2; AltName: Full=Cadherin family member 10; AltName: Full=Epidermal growth factor-like protein 2; Short=EGF-like protein 2; AltName: Full=Flamingo homolog 3; AltName: Full=Multiple epidermal growth factor-like domains protein 3; Short=Multiple EGF-like domains protein 3; Flags: Precursor [Homo sapiens]	264.303	135.075	110.372	-0.968433	-1.25982	0.0349001	0.00197673
Q9HCU4	CELSR2	comp73276_c1_seq4	RecName: Full=Cadherin EGF LAG seven-pass G-type receptor 2; AltName: Full=Cadherin family member 10; AltName: Full=Epidermal growth factor-like protein 2; Short=EGF-like protein 2; AltName: Full=Flamingo homolog 3; AltName: Full=Multiple epidermal growth factor-like domains protein 3; Short=Multiple EGF-like domains protein 3; Flags: Precursor [Homo sapiens]	248.713	127.825	106.701	-0.960316	-1.22091	0.0482304	0.00371427
Q9HCU4	CELSR2	comp76841_c0_seq9	RecName: Full=Cadherin EGF LAG seven-pass G-type receptor 2; AltName: Full=Cadherin family member 10; AltName: Full=Epidermal growth factor-like protein 2; Short=EGF-like protein 2; AltName: Full=Flamingo homolog 3; AltName: Full=Multiple epidermal growth factor-like domains protein 3; Short=Multiple EGF-like domains protein 3; Flags: Precursor [Homo sapiens]	692.469	405.061	321.581	-0.773611	-1.10657	0.0137824	4.7e-05
Q9R0M0	Celsr2	comp73276_c0_seq1	RecName: Full=Cadherin EGF LAG seven-pass G-type receptor 2; AltName: Full=Flamingo homolog; Flags: Precursor [Mus musculus]	213.534	135.25	104.594	-0.658835	-1.02967	0.605463	0.0446314
Q96BT3	CENPT	comp44058_c0_seq2	RecName: Full=Centromere protein T; Short=CENP-T; AltName: Full=Interphase centromere complex protein 22 [Homo sapiens]	0.001	48.4442	0.001	15.564	0	3.59e-07	NA
Q9Y4F5	CEP170B	comp42345_c0_seq1	RecName: Full=Centrosomal protein of 170 kDa protein B; AltName: Full=Centrosomal protein 170B; Short=Cep170B [Homo sapiens]	0.001	84.1555	0.001	16.3608	0	5.43e-13	NA
Q9Y592	CEP83	comp69959_c1_seq1	RecName: Full=Centrosomal protein of 83 kDa; Short=Cep83; AltName: Full=Coiled-coil domain-containing protein 41; AltName: Full=Renal carcinoma antigen NY-REN-58 [Homo sapiens]	144.16	200.302	305.152	0.474508	1.08186	1	0.00590391
Q96G23	CERS2	comp27312_c0_seq1	RecName: Full=Ceramide synthase 2; Short=CerS2; AltName: Full=LAG1 longevity assurance homolog 2; AltName: Full=SP260; AltName: Full=Tumor metastasis-suppressor gene 1 protein [Homo sapiens]	0.001	27.949	0.001	14.7705	0	0.000811685	NA
Q9HA82	CERS4	comp55778_c0_seq1	RecName: Full=Ceramide synthase 4; Short=CerS4; AltName: Full=LAG1 longevity assurance homolog 4 [Homo sapiens]	0.001	54.6549	0.001	15.7381	0	3.43e-08	NA
P23141	CES1	comp27808_c0_seq1	RecName: Full=Liver carboxylesterase 1; AltName: Full=Acyl-coenzyme A:cholesterol acyltransferase; Short=ACAT; AltName: Full=Brain carboxylesterase hBr1; AltName: Full=Carboxylesterase 1; Short=CE-1; Short=hCE-1; AltName: Full=Cocaine carboxylesterase; AltName: Full=Egasyn; AltName: Full=HMSE; AltName: Full=Methylumbelliferyl-acetate deacetylase 1; AltName: Full=Monocyte/macrophage serine esteras…	0.001	63.9709	0.001	15.9651	0	1.03e-09	NA
Q5XG92	CES4A	comp116267_c0_seq1	RecName: Full=Carboxylesterase 4A; Flags: Precursor [Homo sapiens]	0.001	18.0119	0.001	14.1367	0	0.0311607	NA
Q6B857	CFAP20	comp82259_c0_seq1	RecName: Full=Cilia- and flagella-associated protein 20 [Bos taurus]<>RecName: Full=Cilia- and flagella-associated protein 20; AltName: Full=Gene trap locus 3 protein [Mus musculus]	0.001	19.5646	0.001	14.256	0	0.0179144	NA
P00751	CFB	comp81817_c0_seq1	RecName: Full=Complement factor B; AltName: Full=C3/C5 convertase; AltName: Full=Glycine-rich beta glycoprotein; Short=GBG; AltName: Full=PBF2; AltName: Full=Properdin factor B; Contains: RecName: Full=Complement factor B Ba fragment; Contains: RecName: Full=Complement factor B Bb fragment; Flags: Precursor [Homo sapiens]	0.001	21.1173	0.001	14.3661	0	0.0101709	NA
P08603	CFH	comp45031_c0_seq1	RecName: Full=Complement factor H; AltName: Full=H factor 1; Flags: Precursor [Homo sapiens]	0.001	23.6015	0.001	14.5266	0	0.00406436	NA
P08603	CFH	comp99362_c0_seq1	RecName: Full=Complement factor H; AltName: Full=H factor 1; Flags: Precursor [Homo sapiens]	0.001	26.0858	0.001	14.671	0	0.0016207	NA
P08603	CFH	comp75442_c0_seq1	RecName: Full=Complement factor H; AltName: Full=H factor 1; Flags: Precursor [Homo sapiens]	1684.64	1420.54	835.521	-0.246002	-1.01169	1	4.35e-06
P08603	CFH	comp75442_c0_seq2	RecName: Full=Complement factor H; AltName: Full=H factor 1; Flags: Precursor [Homo sapiens]	866.813	717.185	451.541	-0.273374	-0.940862	1	0.000316736
P08603	CFH	comp75442_c0_seq3	RecName: Full=Complement factor H; AltName: Full=H factor 1; Flags: Precursor [Homo sapiens]	1581.78	1315.13	862.616	-0.266346	-0.874759	1	0.000184111
P05156	CFI	comp38999_c0_seq1	RecName: Full=Complement factor I; AltName: Full=C3B/C4B inactivator; Contains: RecName: Full=Complement factor I heavy chain; Contains: RecName: Full=Complement factor I light chain; Flags: Precursor [Homo sapiens]	0.001	25.1542	0.001	14.6185	0	0.00228708	NA
O15519	CFLAR	comp72785_c2_seq4	RecName: Full=CASP8 and FADD-like apoptosis regulator; AltName: Full=Caspase homolog; Short=CASH; AltName: Full=Caspase-eight-related protein; Short=Casper; AltName: Full=Caspase-like apoptosis regulatory protein; Short=CLARP; AltName: Full=Cellular FLICE-like inhibitory protein; Short=c-FLIP; AltName: Full=FADD-like antiapoptotic molecule 1; Short=FLAME-1; AltName: Full=Inhibitor of FLICE; Short…	0.972069	38.6845	4.73373	5.31455	2.28385	0.000234823	1
O15519	CFLAR	comp72785_c2_seq23	RecName: Full=CASP8 and FADD-like apoptosis regulator; AltName: Full=Caspase homolog; Short=CASH; AltName: Full=Caspase-eight-related protein; Short=Casper; AltName: Full=Caspase-like apoptosis regulatory protein; Short=CLARP; AltName: Full=Cellular FLICE-like inhibitory protein; Short=c-FLIP; AltName: Full=FADD-like antiapoptotic molecule 1; Short=FLAME-1; AltName: Full=Inhibitor of FLICE; Short…	0.972069	33.1534	6.78141	5.09195	2.80245	0.000979604	0.758308
O15519	CFLAR	comp72785_c2_seq9	RecName: Full=CASP8 and FADD-like apoptosis regulator; AltName: Full=Caspase homolog; Short=CASH; AltName: Full=Caspase-eight-related protein; Short=Casper; AltName: Full=Caspase-like apoptosis regulatory protein; Short=CLARP; AltName: Full=Cellular FLICE-like inhibitory protein; Short=c-FLIP; AltName: Full=FADD-like antiapoptotic molecule 1; Short=FLAME-1; AltName: Full=Inhibitor of FLICE; Short…	1.32384	36.104	7.41762	4.76936	2.48623	0.000704317	0.816468
O15519	CFLAR	comp72785_c2_seq1	RecName: Full=CASP8 and FADD-like apoptosis regulator; AltName: Full=Caspase homolog; Short=CASH; AltName: Full=Caspase-eight-related protein; Short=Casper; AltName: Full=Caspase-like apoptosis regulatory protein; Short=CLARP; AltName: Full=Cellular FLICE-like inhibitory protein; Short=c-FLIP; AltName: Full=FADD-like antiapoptotic molecule 1; Short=FLAME-1; AltName: Full=Inhibitor of FLICE; Short…	0.001	17.3909	0.001	14.086	0	0.0390065	NA
O15519	CFLAR	comp72785_c2_seq11	RecName: Full=CASP8 and FADD-like apoptosis regulator; AltName: Full=Caspase homolog; Short=CASH; AltName: Full=Caspase-eight-related protein; Short=Casper; AltName: Full=Caspase-like apoptosis regulatory protein; Short=CLARP; AltName: Full=Cellular FLICE-like inhibitory protein; Short=c-FLIP; AltName: Full=FADD-like antiapoptotic molecule 1; Short=FLAME-1; AltName: Full=Inhibitor of FLICE; Short…	0.001	17.7014	0.001	14.1116	0	0.0349001	NA
O15519	CFLAR	comp72785_c2_seq17	RecName: Full=CASP8 and FADD-like apoptosis regulator; AltName: Full=Caspase homolog; Short=CASH; AltName: Full=Caspase-eight-related protein; Short=Casper; AltName: Full=Caspase-like apoptosis regulatory protein; Short=CLARP; AltName: Full=Cellular FLICE-like inhibitory protein; Short=c-FLIP; AltName: Full=FADD-like antiapoptotic molecule 1; Short=FLAME-1; AltName: Full=Inhibitor of FLICE; Short…	0.001	25.7753	0.001	14.6537	0	0.00181465	NA
O15519	CFLAR	comp72785_c2_seq28	RecName: Full=CASP8 and FADD-like apoptosis regulator; AltName: Full=Caspase homolog; Short=CASH; AltName: Full=Caspase-eight-related protein; Short=Casper; AltName: Full=Caspase-like apoptosis regulatory protein; Short=CLARP; AltName: Full=Cellular FLICE-like inhibitory protein; Short=c-FLIP; AltName: Full=FADD-like antiapoptotic molecule 1; Short=FLAME-1; AltName: Full=Inhibitor of FLICE; Short…	0.001	33.5386	0.001	15.0335	0	0.000101182	NA
O15519	CFLAR	comp72785_c2_seq32	RecName: Full=CASP8 and FADD-like apoptosis regulator; AltName: Full=Caspase homolog; Short=CASH; AltName: Full=Caspase-eight-related protein; Short=Casper; AltName: Full=Caspase-like apoptosis regulatory protein; Short=CLARP; AltName: Full=Cellular FLICE-like inhibitory protein; Short=c-FLIP; AltName: Full=FADD-like antiapoptotic molecule 1; Short=FLAME-1; AltName: Full=Inhibitor of FLICE; Short…	0.001	28.8806	0.001	14.8178	0	0.000575679	NA
O15519	CFLAR	comp72785_c2_seq33	RecName: Full=CASP8 and FADD-like apoptosis regulator; AltName: Full=Caspase homolog; Short=CASH; AltName: Full=Caspase-eight-related protein; Short=Casper; AltName: Full=Caspase-like apoptosis regulatory protein; Short=CLARP; AltName: Full=Cellular FLICE-like inhibitory protein; Short=c-FLIP; AltName: Full=FADD-like antiapoptotic molecule 1; Short=FLAME-1; AltName: Full=Inhibitor of FLICE; Short…	0.001	38.5071	0.001	15.2328	0	1.55e-05	NA
Q5RD56	CFLAR	comp72785_c2_seq34	RecName: Full=CASP8 and FADD-like apoptosis regulator; Contains: RecName: Full=CASP8 and FADD-like apoptosis regulator subunit p43; Contains: RecName: Full=CASP8 and FADD-like apoptosis regulator subunit p12; Flags: Precursor [Pongo abelii]	0.001	20.4962	0.001	14.3231	0	0.0127587	NA
O15519	CFLAR	comp72785_c2_seq20	RecName: Full=CASP8 and FADD-like apoptosis regulator; AltName: Full=Caspase homolog; Short=CASH; AltName: Full=Caspase-eight-related protein; Short=Casper; AltName: Full=Caspase-like apoptosis regulatory protein; Short=CLARP; AltName: Full=Cellular FLICE-like inhibitory protein; Short=c-FLIP; AltName: Full=FADD-like antiapoptotic molecule 1; Short=FLAME-1; AltName: Full=Inhibitor of FLICE; Short…	2.60285	41.9973	8.13795	4.01213	1.64457	0.0010669	1
Q5RD56	CFLAR	comp72785_c2_seq12	RecName: Full=CASP8 and FADD-like apoptosis regulator; Contains: RecName: Full=CASP8 and FADD-like apoptosis regulator subunit p43; Contains: RecName: Full=CASP8 and FADD-like apoptosis regulator subunit p12; Flags: Precursor [Pongo abelii]	95.3287	112.843	241.141	0.24334	1.33889	1	0.00178506
Q5RD56	CFLAR	comp72785_c2_seq16	RecName: Full=CASP8 and FADD-like apoptosis regulator; Contains: RecName: Full=CASP8 and FADD-like apoptosis regulator subunit p43; Contains: RecName: Full=CASP8 and FADD-like apoptosis regulator subunit p12; Flags: Precursor [Pongo abelii]	57.5928	66.9879	185.671	0.218012	1.68878	1	0.000436428
Q5RD56	CFLAR	comp72785_c2_seq18	RecName: Full=CASP8 and FADD-like apoptosis regulator; Contains: RecName: Full=CASP8 and FADD-like apoptosis regulator subunit p43; Contains: RecName: Full=CASP8 and FADD-like apoptosis regulator subunit p12; Flags: Precursor [Pongo abelii]	59.4432	65.6708	200.138	0.143741	1.75141	1	0.000125422
Q5RD56	CFLAR	comp72785_c2_seq2	RecName: Full=CASP8 and FADD-like apoptosis regulator; Contains: RecName: Full=CASP8 and FADD-like apoptosis regulator subunit p43; Contains: RecName: Full=CASP8 and FADD-like apoptosis regulator subunit p12; Flags: Precursor [Pongo abelii]	65.0325	55.1592	183.126	-0.237559	1.49361	1	0.0034687
Q5RD56	CFLAR	comp72785_c2_seq30	RecName: Full=CASP8 and FADD-like apoptosis regulator; Contains: RecName: Full=CASP8 and FADD-like apoptosis regulator subunit p43; Contains: RecName: Full=CASP8 and FADD-like apoptosis regulator subunit p12; Flags: Precursor [Pongo abelii]	60.0861	50.7366	195.747	-0.244005	1.70388	1	0.000371369
Q5RD56	CFLAR	comp72785_c2_seq6	RecName: Full=CASP8 and FADD-like apoptosis regulator; Contains: RecName: Full=CASP8 and FADD-like apoptosis regulator subunit p43; Contains: RecName: Full=CASP8 and FADD-like apoptosis regulator subunit p12; Flags: Precursor [Pongo abelii]	55.2772	60.8141	192.272	0.137723	1.79839	1	0.000117619
Q5RD56	CFLAR	comp72785_c2_seq7	RecName: Full=CASP8 and FADD-like apoptosis regulator; Contains: RecName: Full=CASP8 and FADD-like apoptosis regulator subunit p43; Contains: RecName: Full=CASP8 and FADD-like apoptosis regulator subunit p12; Flags: Precursor [Pongo abelii]	57.3829	51.8744	180.165	-0.145599	1.65062	1	0.00099881
Q9P2M7	CGN	comp76004_c0_seq48	RecName: Full=Cingulin [Homo sapiens]	1.62476	48.5659	2.03037	4.90164	0.321515	7.51e-05	1
Q9P2M7	CGN	comp76004_c0_seq2	RecName: Full=Cingulin [Homo sapiens]	0.948449	25.4647	1.67021	4.74679	0.816387	0.0244696	1
Q9P2M7	CGN	comp76004_c0_seq49	RecName: Full=Cingulin [Homo sapiens]	2.28087	47.8603	2.43803	4.39117	0.0961332	0.000285774	1
Q9P2M7	CGN	comp76004_c0_seq34	RecName: Full=Cingulin [Homo sapiens]	2.94761	46.6773	0.645795	3.9851	-2.1904	0.00130758	1
Q9P2M7	CGN	comp76004_c0_seq35	RecName: Full=Cingulin [Homo sapiens]	2.24321	35.4204	0.361164	3.98094	-2.63484	0.012055	1
Q9P2M7	CGN	comp76004_c0_seq9	RecName: Full=Cingulin [Homo sapiens]	3.2047	42.5661	4.13528	3.73144	0.367796	0.0035486	1
Q9P2M7	CGN	comp76004_c0_seq42	RecName: Full=Cingulin [Homo sapiens]	2.55732	32.9361	0.645795	3.68697	-1.98548	0.0311607	1
Q9P2M7	CGN	comp76004_c0_seq52	RecName: Full=Cingulin [Homo sapiens]	2.88271	36.7182	1.00596	3.671	-1.51886	0.016336	1
Q9P2M7	CGN	comp76004_c0_seq16	RecName: Full=Cingulin [Homo sapiens]	3.23619	37.287	2.08645	3.5263	-0.633246	0.0170494	1
Q9P2M7	CGN	comp76004_c0_seq43	RecName: Full=Cingulin [Homo sapiens]	4.51265	43.8378	1.68852	3.28013	-1.41821	0.0120338	1
Q9P2M7	CGN	comp76004_c0_seq6	RecName: Full=Cingulin [Homo sapiens]	5.0847	42.2741	0.645795	3.05554	-2.97702	0.0305093	0.806807
Q9P2M7	CGN	comp76004_c0_seq47	RecName: Full=Cingulin [Homo sapiens]	0.001	17.0803	0.001	14.06	0	0.043546	NA
O95992	CH25H	comp17298_c0_seq1	RecName: Full=Cholesterol 25-hydroxylase; AltName: Full=Cholesterol 25-monooxygenase; Short=h25OH [Homo sapiens]	0.001	22.9805	0.323397	14.4881	8.33716	0.0047575	1
Q9BUX1	CHAC1	comp53456_c1_seq1	RecName: Full=Cation transport regulator-like protein 1; AltName: Full=Blocks Notch protein; Short=Botch [Homo sapiens]	515.12	150.824	1842.68	-1.77204	1.83883	1.25e-15	4.19e-18
Q9Y6H1	CHCHD2	comp77654_c0_seq1	RecName: Full=Coiled-coil-helix-coiled-coil-helix domain-containing protein 2, mitochondrial; AltName: Full=Aging-associated gene 10 protein; AltName: Full=HCV NS2 trans-regulated protein; Short=NS2TP; Flags: Precursor [Homo sapiens]	0.001	85.7082	0.001	16.3871	0	3.03e-13	NA
Q9BRQ6	CHCHD6	comp38503_c0_seq1	RecName: Full=MICOS complex subunit MIC25; AltName: Full=Coiled-coil-helix cristae morphology protein 1; AltName: Full=Coiled-coil-helix-coiled-coil-helix domain-containing protein 6 [Homo sapiens]	0.001	18.0119	0.001	14.1367	0	0.0311607	NA
Q9BUK0	CHCHD7	comp85137_c0_seq1	RecName: Full=Coiled-coil-helix-coiled-coil-helix domain-containing protein 7 [Homo sapiens]	0.001	39.1282	0.001	15.2559	0	1.22e-05	NA
Q8NE62	CHDH	comp75808_c0_seq1	RecName: Full=Choline dehydrogenase, mitochondrial; Short=CDH; Short=CHD; Flags: Precursor [Homo sapiens]	546.208	423.143	311.797	-0.368304	-0.808843	1	0.0199231
Q8NE62	CHDH	comp75808_c0_seq3	RecName: Full=Choline dehydrogenase, mitochondrial; Short=CDH; Short=CHD; Flags: Precursor [Homo sapiens]	363.635	257.967	158.761	-0.495307	-1.19563	0.867683	0.000414544
Q8NE62	CHDH	comp75808_c0_seq4	RecName: Full=Choline dehydrogenase, mitochondrial; Short=CDH; Short=CHD; Flags: Precursor [Homo sapiens]	525.185	417.063	306.661	-0.33256	-0.776183	1	0.033147
Q8NE62	CHDH	comp75808_c0_seq5	RecName: Full=Choline dehydrogenase, mitochondrial; Short=CDH; Short=CHD; Flags: Precursor [Homo sapiens]	366.438	239.681	151.572	-0.612454	-1.27356	0.386821	0.00011265
P35790	CHKA	comp60420_c0_seq3	RecName: Full=Choline kinase alpha; Short=CK; AltName: Full=CHETK-alpha; AltName: Full=Ethanolamine kinase; Short=EK [Homo sapiens]	0.001	17.3909	0.001	14.086	0	0.0390065	NA
Q9Y259	CHKB	comp44988_c0_seq1	RecName: Full=Choline/ethanolamine kinase; AltName: Full=Choline kinase beta; Short=CK; Short=CKB; AltName: Full=Choline kinase-like protein; AltName: Full=Ethanolamine kinase; Short=EK; AltName: Full=Ethanolamine kinase beta; Short=EKB; AltName: Full=choline/ethanolamine kinase beta; Short=CKEKB [Homo sapiens]	0.001	26.3963	0.001	14.6881	0	0.00144516	NA
Q5ZKX1	CHMP1B	comp79456_c0_seq1	RecName: Full=Charged multivesicular body protein 1b; AltName: Full=Chromatin-modifying protein 1b; Short=CHMP1b [Gallus gallus]	0.632633	80.1186	0.001	6.98462	-9.30522	1.32e-10	1
O43633	CHMP2A	comp48078_c0_seq1	RecName: Full=Charged multivesicular body protein 2a; AltName: Full=Chromatin-modifying protein 2a; Short=CHMP2a; AltName: Full=Putative breast adenocarcinoma marker BC-2; AltName: Full=Vacuolar protein sorting-associated protein 2-1; Short=Vps2-1; Short=hVps2-1 [Homo sapiens]	0.001	34.7807	0.001	15.086	0	6.34e-05	NA
Q9DB34	Chmp2a	comp28315_c0_seq2	RecName: Full=Charged multivesicular body protein 2a; AltName: Full=Chromatin-modifying protein 2a; Short=CHMP2a; AltName: Full=Vacuolar protein sorting-associated protein 2; Short=mVps2 [Mus musculus]	0.316816	22.6699	0.001	6.16099	-8.3075	0.0192071	1
Q9BY43	CHMP4A	comp29762_c0_seq1	RecName: Full=Charged multivesicular body protein 4a; AltName: Full=Chromatin-modifying protein 4a; Short=CHMP4a; AltName: Full=SNF7 homolog associated with Alix-2; AltName: Full=SNF7-1; Short=hSnf-1; AltName: Full=Vacuolar protein sorting-associated protein 32-1; Short=Vps32-1; Short=hVps32-1 [Homo sapiens]	0.001	16.7698	0.001	14.0336	0	0.0485336	NA
Q96CF2	CHMP4C	comp71172_c0_seq1	RecName: Full=Charged multivesicular body protein 4c; AltName: Full=Chromatin-modifying protein 4c; Short=CHMP4c; AltName: Full=SNF7 homolog associated with Alix 3; AltName: Full=SNF7-3; Short=hSnf7-3; AltName: Full=Vacuolar protein sorting-associated protein 32-3; Short=Vps32-3; Short=hVps32-3 [Homo sapiens]	0.001	18.633	0.001	14.1856	0	0.0249868	NA
Q29RL2	CHORDC1	comp76552_c1_seq1	RecName: Full=Cysteine and histidine-rich domain-containing protein 1; AltName: Full=CHORD domain-containing protein 1; Short=CHP-1; AltName: Full=Protein morgana [Bos taurus]	1230.92	2146.88	2801.46	0.802509	1.18645	0.00023506	2.33e-09
Q8IZ52	CHPF	comp67240_c0_seq1	RecName: Full=Chondroitin sulfate synthase 2; AltName: Full=Chondroitin glucuronyltransferase 2; AltName: Full=Chondroitin-polymerizing factor; Short=ChPF; AltName: Full=Glucuronosyl-N-acetylgalactosaminyl-proteoglycan 4-beta-N-acetylgalactosaminyltransferase II; AltName: Full=N-acetylgalactosaminyl-proteoglycan 3-beta-glucuronosyltransferase II; AltName: Full=N-acetylgalactosaminyltransferase 2 …	592.748	601.257	996.126	0.0205632	0.74891	1	0.0121622
O43529	CHST10	comp68755_c1_seq11	RecName: Full=Carbohydrate sulfotransferase 10; AltName: Full=HNK-1 sulfotransferase; Short=HNK-1ST; Short=HNK1ST; Short=HuHNK-1ST [Homo sapiens]	0.001	21.4278	0.001	14.3872	0	0.00908318	NA
Q9GZX3	CHST6	comp74979_c1_seq34	RecName: Full=Carbohydrate sulfotransferase 6; AltName: Full=Corneal N-acetylglucosamine-6-O-sulfotransferase; Short=C-GlcNAc6ST; Short=hCGn6ST; AltName: Full=Galactose/N-acetylglucosamine/N-acetylglucosamine 6-O-sulfotransferase 4-beta; Short=GST4-beta; AltName: Full=N-acetylglucosamine 6-O-sulfotransferase 5; Short=GlcNAc6ST-5; Short=Gn6st-5 [Homo sapiens]	119.37	104.822	46.684	-0.187503	-1.35444	1	0.0275614
Q9GZX3	CHST6	comp74979_c1_seq6	RecName: Full=Carbohydrate sulfotransferase 6; AltName: Full=Corneal N-acetylglucosamine-6-O-sulfotransferase; Short=C-GlcNAc6ST; Short=hCGn6ST; AltName: Full=Galactose/N-acetylglucosamine/N-acetylglucosamine 6-O-sulfotransferase 4-beta; Short=GST4-beta; AltName: Full=N-acetylglucosamine 6-O-sulfotransferase 5; Short=GlcNAc6ST-5; Short=Gn6st-5 [Homo sapiens]	119.523	102.343	48.75	-0.223868	-1.29381	1	0.0443153
O76071	CIAO1	comp31273_c0_seq1	RecName: Full=Probable cytosolic iron-sulfur protein assembly protein CIAO1; AltName: Full=WD repeat-containing protein 39 [Homo sapiens]	0.001	28.5701	0.001	14.8022	0	0.000645153	NA
Q99828	CIB1	comp26949_c0_seq1	RecName: Full=Calcium and integrin-binding protein 1; Short=CIB; AltName: Full=Calcium- and integrin-binding protein; Short=CIBP; AltName: Full=Calmyrin; AltName: Full=DNA-PKcs-interacting protein; AltName: Full=Kinase-interacting protein; Short=KIP; AltName: Full=SNK-interacting protein 2-28; Short=SIP2-28 [Homo sapiens]	0.001	22.9805	0.001	14.4881	0	0.00511863	NA
Q99828	CIB1	comp45156_c0_seq1	RecName: Full=Calcium and integrin-binding protein 1; Short=CIB; AltName: Full=Calcium- and integrin-binding protein; Short=CIBP; AltName: Full=Calmyrin; AltName: Full=DNA-PKcs-interacting protein; AltName: Full=Kinase-interacting protein; Short=KIP; AltName: Full=SNK-interacting protein 2-28; Short=SIP2-28 [Homo sapiens]	0.001	45.9599	0.001	15.4881	0	9.19e-07	NA
Q17QE5	CIB1	comp56941_c0_seq1	RecName: Full=Calcium and integrin-binding protein 1; AltName: Full=Calmyrin [Bos taurus]<>RecName: Full=Calcium and integrin-binding protein 1; AltName: Full=Calmyrin [Ovis aries]	1464.24	1510.95	882.773	0.0453131	-0.730033	1	0.00449524
Q86X95	CIR1	comp86007_c0_seq1	RecName: Full=Corepressor interacting with RBPJ 1; AltName: Full=CBF1-interacting corepressor; AltName: Full=Recepin [Homo sapiens]	0.001	18.3225	0.001	14.1613	0	0.0279543	NA
Q14011	CIRBP	comp77461_c0_seq1	RecName: Full=Cold-inducible RNA-binding protein; AltName: Full=A18 hnRNP; AltName: Full=Glycine-rich RNA-binding protein CIRP [Homo sapiens]<>RecName: Full=Cold-inducible RNA-binding protein; AltName: Full=Glycine-rich RNA-binding protein CIRP [Pongo abelii]	0.001	114.898	0.001	16.81	0	6.41e-18	NA
Q14011	CIRBP	comp74328_c1_seq3	RecName: Full=Cold-inducible RNA-binding protein; AltName: Full=A18 hnRNP; AltName: Full=Glycine-rich RNA-binding protein CIRP [Homo sapiens]<>RecName: Full=Cold-inducible RNA-binding protein; AltName: Full=Glycine-rich RNA-binding protein CIRP [Pongo abelii]	1115.61	1065.62	711.587	-0.0661391	-0.648724	1	0.0365619
Q99MA0	Cited4	comp53920_c0_seq1	RecName: Full=Cbp/p300-interacting transactivator 4; AltName: Full=MSG1-related protein 2; Short=MRG-2 [Rattus norvegicus]	9.11707	10.2337	90.8657	0.16669	3.31709	1	1.37e-05
Q2HJ78	CITED4	comp65098_c0_seq1	RecName: Full=Cbp/p300-interacting transactivator 4 [Bos taurus]	51.7891	70.7831	338.25	0.450755	2.70737	1	2.66e-14
Q9ULV3	CIZ1	comp91850_c0_seq1	RecName: Full=Cip1-interacting zinc finger protein; AltName: Full=CDKN1A-interacting zinc finger protein 1; AltName: Full=Nuclear protein NP94; AltName: Full=Zinc finger protein 356 [Homo sapiens]	0.001	19.8751	0.001	14.2787	0	0.0160169	NA
A5PK21	CKAP2L	comp65214_c0_seq4	RecName: Full=Cytoskeleton-associated protein 2-like; AltName: Full=Radial fiber and mitotic spindle protein; Short=Radmis [Bos taurus]	351.126	473.108	581.746	0.430179	0.728401	0.835135	0.0477102
Q14008	CKAP5	comp40515_c0_seq1	RecName: Full=Cytoskeleton-associated protein 5; AltName: Full=Colonic and hepatic tumor overexpressed gene protein; Short=Ch-TOG [Homo sapiens]	0.001	60.555	0.001	15.886	0	3.74e-09	NA
P05124	CKB	comp42114_c0_seq1	RecName: Full=Creatine kinase B-type; AltName: Full=B-CK; AltName: Full=Creatine kinase B chain [Canis lupus familiaris]	731.59	2186.4	2053.63	1.57945	1.48907	2.2e-16	4.08e-14
P51793	CLCN4	comp26538_c0_seq1	RecName: Full=H(+)/Cl(-) exchange transporter 4; AltName: Full=Chloride channel protein 4; Short=ClC-4; AltName: Full=Chloride transporter ClC-4 [Homo sapiens]	273.945	127.872	91.0962	-1.09919	-1.58842	0.00996441	2.42e-05
P51797	CLCN6	comp104872_c0_seq1	RecName: Full=Chloride transport protein 6; AltName: Full=Chloride channel protein 6; Short=ClC-6 [Homo sapiens]	0.001	25.4647	0.001	14.6362	0	0.00203498	NA
P51798	CLCN7	comp86931_c0_seq1	RecName: Full=H(+)/Cl(-) exchange transporter 7; AltName: Full=Chloride channel 7 alpha subunit; AltName: Full=Chloride channel protein 7; Short=ClC-7 [Homo sapiens]	0.001	39.1282	0.001	15.2559	0	1.22e-05	NA
O95832	CLDN1	comp72459_c0_seq1	RecName: Full=Claudin-1; AltName: Full=Senescence-associated epithelial membrane protein [Homo sapiens]	1559.6	1846.78	3484.37	0.24383	1.15972	1	4.31e-09
P56856	CLDN18	comp73002_c2_seq9	RecName: Full=Claudin-18 [Homo sapiens]	2.26512	3898.75	2.59964	10.7492	0.19872	6.69e-230	1
P56856	CLDN18	comp73002_c2_seq14	RecName: Full=Claudin-18 [Homo sapiens]	0.001	1652.7	1.01569	20.6564	9.98824	7.95e-159	1
Q8N6F1	CLDN19	comp74290_c0_seq1	RecName: Full=Claudin-19 [Homo sapiens]	312.025	111.216	48.6294	-1.4883	-2.68176	7.12e-05	7.86e-14
Q8N6F1	CLDN19	comp74290_c0_seq2	RecName: Full=Claudin-19 [Homo sapiens]	177.73	60.7257	19.6301	-1.54931	-3.17854	0.00299483	2.88e-11
Q95KM5	CLDN3	comp67883_c0_seq1	RecName: Full=Claudin-3 [Canis lupus familiaris]	270.616	116.009	100.132	-1.22201	-1.43434	0.00255264	0.000228325
O14493	CLDN4	comp29361_c0_seq1	RecName: Full=Claudin-4; AltName: Full=Clostridium perfringens enterotoxin receptor; Short=CPE-R; Short=CPE-receptor; AltName: Full=Williams-Beuren syndrome chromosomal region 8 protein [Homo sapiens]	0.001	75.4606	0.001	16.2034	0	1.38e-11	NA
O14493	CLDN4	comp67883_c0_seq3	RecName: Full=Claudin-4; AltName: Full=Clostridium perfringens enterotoxin receptor; Short=CPE-R; Short=CPE-receptor; AltName: Full=Williams-Beuren syndrome chromosomal region 8 protein [Homo sapiens]	35.1535	532.149	13.4268	3.92009	-1.38856	9.78e-33	0.0185663
Q6BBL6	CLDN4	comp67883_c0_seq2	RecName: Full=Claudin-4 [Bos taurus]	175.396	107.637	553.885	-0.704442	1.65897	0.199435	9.22e-09
O95471	CLDN7	comp62508_c1_seq1	RecName: Full=Claudin-7; Short=CLDN-7 [Homo sapiens]	0.316816	90.6767	0.001	8.16094	-8.3075	5.37e-13	1
O95471	CLDN7	comp62508_c1_seq2	RecName: Full=Claudin-7; Short=CLDN-7 [Homo sapiens]	0.001	178.905	0.001	17.4488	0	9.54e-28	NA
Q80XD9	Clec2e	comp66691_c1_seq1	RecName: Full=C-type lectin domain family 2 member E; AltName: Full=C-type lectin-related protein A; Short=Clr-a [Mus musculus]	725.151	1116.13	1988.79	0.62215	1.45554	0.0257267	8.12e-13
Q80XD9	Clec2e	comp66691_c1_seq2	RecName: Full=C-type lectin domain family 2 member E; AltName: Full=C-type lectin-related protein A; Short=Clr-a [Mus musculus]	163.658	235.863	504.398	0.52726	1.62388	0.690162	1.74e-08
Q80XD9	Clec2e	comp66691_c1_seq3	RecName: Full=C-type lectin domain family 2 member E; AltName: Full=C-type lectin-related protein A; Short=Clr-a [Mus musculus]	138.884	214.77	503.431	0.628916	1.85792	0.338797	9.3e-11
O00299	CLIC1	comp77744_c0_seq1	RecName: Full=Chloride intracellular channel protein 1; AltName: Full=Chloride channel ABP; AltName: Full=Nuclear chloride ion channel 27; Short=NCC27; AltName: Full=Regulatory nuclear chloride ion channel protein; Short=hRNCC [Homo sapiens]	0.001	77.3238	0.001	16.2386	0	6.93e-12	NA
Q5E9B7	CLIC1	comp46539_c0_seq1	RecName: Full=Chloride intracellular channel protein 1 [Bos taurus]	3338.06	3801.95	4972.15	0.187732	0.574861	1	0.0331007
O15247	CLIC2	comp71147_c0_seq2	RecName: Full=Chloride intracellular channel protein 2; AltName: Full=XAP121 [Homo sapiens]	0.331711	63.9709	1.02541	7.59135	1.62821	6.59e-09	1
O15247	CLIC2	comp71147_c0_seq4	RecName: Full=Chloride intracellular channel protein 2; AltName: Full=XAP121 [Homo sapiens]	0.331711	36.3334	0.001	6.77523	-8.37378	0.000173791	1
Q9EPT8	Clic5	comp65764_c0_seq5	RecName: Full=Chloride intracellular channel protein 5 [Rattus norvegicus]	0.648379	322.645	0.665251	8.95889	0.0370605	4.05e-45	1
Q9EPT8	Clic5	comp65764_c0_seq6	RecName: Full=Chloride intracellular channel protein 5 [Rattus norvegicus]	0.964196	113.967	0.001	6.88507	-9.91318	4.76e-15	1
Q9NZA1	CLIC5	comp65764_c0_seq2	RecName: Full=Chloride intracellular channel protein 5 [Homo sapiens]	0.001	72.6658	0.001	16.149	0	3.93e-11	NA
Q9NZA1	CLIC5	comp65764_c0_seq3	RecName: Full=Chloride intracellular channel protein 5 [Homo sapiens]	0.001	278.549	0.001	18.0876	0	5.78e-42	NA
Q9N2G5	CLIC6	comp51461_c0_seq1	RecName: Full=Chloride intracellular channel protein 6; AltName: Full=Parchorin [Oryctolagus cuniculus]	4278.54	3360.61	2290.46	-0.348395	-0.901479	0.678485	9.51e-06
Q8N3C7	CLIP4	comp68224_c0_seq2	RecName: Full=CAP-Gly domain-containing linker protein 4; AltName: Full=Restin-like protein 2 [Homo sapiens]	0.632633	66.5253	1.70798	6.71639	1.43285	1.07e-08	1
Q9HAZ1	CLK4	comp75389_c0_seq20	RecName: Full=Dual specificity protein kinase CLK4; AltName: Full=CDC-like kinase 4 [Homo sapiens]	5.83805	7.0019	48.7437	0.26226	3.06166	1	0.0124085
Q13286	CLN3	comp27613_c0_seq1	RecName: Full=Battenin; AltName: Full=Batten disease protein; AltName: Full=Protein CLN3; Flags: Precursor [Homo sapiens]	0.001	42.2335	0.665251	15.3661	9.37775	3.21e-06	1
Q96KA5	CLPTM1L	comp26578_c0_seq1	RecName: Full=Cleft lip and palate transmembrane protein 1-like protein; Short=CLPTM1-like protein; AltName: Full=Cisplatin resistance-related protein 9; Short=CRR9p [Homo sapiens]	0.001	67.3867	0.001	16.0402	0	2.86e-10	NA
Q96KA5	CLPTM1L	comp28129_c0_seq1	RecName: Full=Cleft lip and palate transmembrane protein 1-like protein; Short=CLPTM1-like protein; AltName: Full=Cisplatin resistance-related protein 9; Short=CRR9p [Homo sapiens]	0.331711	29.1911	0.001	6.45946	-8.37378	0.00206152	1
Q96KA5	CLPTM1L	comp79304_c0_seq1	RecName: Full=Cleft lip and palate transmembrane protein 1-like protein; Short=CLPTM1-like protein; AltName: Full=Cisplatin resistance-related protein 9; Short=CRR9p [Homo sapiens]	0.001	20.8067	0.645795	14.3448	9.33493	0.00987771	1
O94985	CLSTN1	comp75540_c0_seq1	RecName: Full=Calsyntenin-1; AltName: Full=Alcadein-alpha; Short=Alc-alpha; AltName: Full=Alzheimer-related cadherin-like protein; AltName: Full=Non-classical cadherin XB31alpha; Contains: RecName: Full=Soluble Alc-alpha; Short=SAlc-alpha; Contains: RecName: Full=CTF1-alpha; AltName: Full=C-terminal fragment 1-alpha; Flags: Precursor [Homo sapiens]	0.001	28.8806	0.001	14.8178	0	0.000575679	NA
O94985	CLSTN1	comp83035_c0_seq1	RecName: Full=Calsyntenin-1; AltName: Full=Alcadein-alpha; Short=Alc-alpha; AltName: Full=Alzheimer-related cadherin-like protein; AltName: Full=Non-classical cadherin XB31alpha; Contains: RecName: Full=Soluble Alc-alpha; Short=SAlc-alpha; Contains: RecName: Full=CTF1-alpha; AltName: Full=C-terminal fragment 1-alpha; Flags: Precursor [Homo sapiens]	0.001	24.2226	0.001	14.5641	0	0.00322865	NA
P10909	CLU	comp53595_c0_seq1	RecName: Full=Clusterin; AltName: Full=Aging-associated gene 4 protein; AltName: Full=Apolipoprotein J; Short=Apo-J; AltName: Full=Complement cytolysis inhibitor; Short=CLI; AltName: Full=Complement-associated protein SP-40,40; AltName: Full=Ku70-binding protein 1; AltName: Full=NA1/NA2; AltName: Full=Testosterone-repressed prostate message 2; Short=TRPM-2; Contains: RecName: Full=Clusterin beta …	0.001	19.2541	0.001	14.2329	0	0.01999	NA
P10909	CLU	comp53595_c1_seq1	RecName: Full=Clusterin; AltName: Full=Aging-associated gene 4 protein; AltName: Full=Apolipoprotein J; Short=Apo-J; AltName: Full=Complement cytolysis inhibitor; Short=CLI; AltName: Full=Complement-associated protein SP-40,40; AltName: Full=Ku70-binding protein 1; AltName: Full=NA1/NA2; AltName: Full=Testosterone-repressed prostate message 2; Short=TRPM-2; Contains: RecName: Full=Clusterin beta …	0.001	193.774	0.001	17.564	0	5.89e-30	NA
P10909	CLU	comp78083_c0_seq1	RecName: Full=Clusterin; AltName: Full=Aging-associated gene 4 protein; AltName: Full=Apolipoprotein J; Short=Apo-J; AltName: Full=Complement cytolysis inhibitor; Short=CLI; AltName: Full=Complement-associated protein SP-40,40; AltName: Full=Ku70-binding protein 1; AltName: Full=NA1/NA2; AltName: Full=Testosterone-repressed prostate message 2; Short=TRPM-2; Contains: RecName: Full=Clusterin beta …	0.001	59.3129	0.001	15.8561	0	5.97e-09	NA
O75153	CLUH	comp87172_c0_seq1	RecName: Full=Clustered mitochondria protein homolog [Homo sapiens]	0.001	19.2541	0.001	14.2329	0	0.01999	NA
O97598	CMAH	comp67057_c1_seq10	RecName: Full=Cytidine monophosphate-N-acetylneuraminic acid hydroxylase; Short=CMP-N-acetylneuraminic acid hydroxylase; AltName: Full=CMP-N-acetylneuraminate monooxygenase; AltName: Full=CMP-Neu5Ac hydroxylase; AltName: Full=CMP-NeuAc hydroxylase [Pan troglodytes]	0.001	38.8177	0.001	15.2444	0	1.38e-05	NA
O97598	CMAH	comp67057_c1_seq2	RecName: Full=Cytidine monophosphate-N-acetylneuraminic acid hydroxylase; Short=CMP-N-acetylneuraminic acid hydroxylase; AltName: Full=CMP-N-acetylneuraminate monooxygenase; AltName: Full=CMP-Neu5Ac hydroxylase; AltName: Full=CMP-NeuAc hydroxylase [Pan troglodytes]	0.001	18.9435	0.001	14.2094	0	0.0223421	NA
Q8MJC8	CMAH	comp67057_c1_seq27	RecName: Full=Cytidine monophosphate-N-acetylneuraminic acid hydroxylase; Short=CMP-N-acetylneuraminic acid hydroxylase; AltName: Full=CMP-N-acetylneuraminate monooxygenase; AltName: Full=CMP-Neu5Ac hydroxylase; AltName: Full=CMP-NeuAc hydroxylase, partial [Gorilla gorilla gorilla]	0.001	29.5017	0.001	14.8485	0	0.000456646	NA
Q8MJD0	CMAH	comp67057_c1_seq39	RecName: Full=Cytidine monophosphate-N-acetylneuraminic acid hydroxylase; Short=CMP-N-acetylneuraminic acid hydroxylase; AltName: Full=CMP-N-acetylneuraminate monooxygenase; AltName: Full=CMP-Neu5Ac hydroxylase; AltName: Full=CMP-NeuAc hydroxylase, partial [Pan paniscus]	0.001	26.0858	0.001	14.671	0	0.0016207	NA
Q2NKR3	CMC2	comp75229_c2_seq2	RecName: Full=COX assembly mitochondrial protein 2 homolog [Bos taurus]	1032.04	989.773	659.629	-0.0603321	-0.645776	1	0.0377314
Q5EBM0	CMPK2	comp61875_c0_seq1	RecName: Full=UMP-CMP kinase 2, mitochondrial; AltName: Full=Nucleoside-diphosphate kinase; Flags: Precursor [Homo sapiens]	699.539	842.113	4594.91	0.267609	2.71556	1	4.54e-47
Q96FZ5	CMTM7	comp83010_c0_seq1	RecName: Full=CKLF-like MARVEL transmembrane domain-containing protein 7; AltName: Full=Chemokine-like factor superfamily member 7 [Homo sapiens]	0.001	35.0913	0.001	15.0988	0	5.63e-05	NA
D2HRF1	CMTR1	comp68767_c0_seq1	RecName: Full=Cap-specific mRNA (nucleoside-2'-O-)-methyltransferase 1; AltName: Full=Cap methyltransferase 1; AltName: Full=Cap1 2'O-ribose methyltransferase 1; Short=MTr1; AltName: Full=FtsJ methyltransferase domain-containing protein 2 [Ailuropoda melanoleuca]	383.96	538.9	1276.43	0.489063	1.73309	0.356641	3.41e-15
Q8N1G2	CMTR1	comp68767_c0_seq2	RecName: Full=Cap-specific mRNA (nucleoside-2'-O-)-methyltransferase 1; AltName: Full=Cap methyltransferase 1; AltName: Full=Cap1 2'O-ribose methyltransferase 1; Short=MTr1; Short=hMTr1; AltName: Full=FtsJ methyltransferase domain-containing protein 2; AltName: Full=Interferon-stimulated gene 95 kDa protein; Short=ISG95 [Homo sapiens]<>RecName: Full=Cap-specific mRNA (nucleoside-2'-O-)-methyltran…	410.886	547.964	1346.91	0.415341	1.71284	0.69753	4.14e-15
Q8N1G2	CMTR1	comp68767_c0_seq3	RecName: Full=Cap-specific mRNA (nucleoside-2'-O-)-methyltransferase 1; AltName: Full=Cap methyltransferase 1; AltName: Full=Cap1 2'O-ribose methyltransferase 1; Short=MTr1; Short=hMTr1; AltName: Full=FtsJ methyltransferase domain-containing protein 2; AltName: Full=Interferon-stimulated gene 95 kDa protein; Short=ISG95 [Homo sapiens]<>RecName: Full=Cap-specific mRNA (nucleoside-2'-O-)-methyltran…	403.605	553.685	1254.51	0.456122	1.6361	0.483376	1.31e-13
Q8N1G2	CMTR1	comp68767_c0_seq4	RecName: Full=Cap-specific mRNA (nucleoside-2'-O-)-methyltransferase 1; AltName: Full=Cap methyltransferase 1; AltName: Full=Cap1 2'O-ribose methyltransferase 1; Short=MTr1; Short=hMTr1; AltName: Full=FtsJ methyltransferase domain-containing protein 2; AltName: Full=Interferon-stimulated gene 95 kDa protein; Short=ISG95 [Homo sapiens]<>RecName: Full=Cap-specific mRNA (nucleoside-2'-O-)-methyltran…	377.726	497.354	1247.98	0.396933	1.72418	0.866387	7.67e-15
Q96KP4	CNDP2	comp64993_c4_seq4	RecName: Full=Cytosolic non-specific dipeptidase; AltName: Full=CNDP dipeptidase 2; AltName: Full=Glutamate carboxypeptidase-like protein 1; AltName: Full=Peptidase A [Homo sapiens]	0.001	130.736	0.001	16.9963	0	2.09e-20	NA
Q8N9A8	CNEP1R1	comp59774_c0_seq3	RecName: Full=Nuclear envelope phosphatase-regulatory subunit 1; Short=NEP1-R1; AltName: Full=Transmembrane protein 188 [Homo sapiens]<>RecName: Full=Nuclear envelope phosphatase-regulatory subunit 1; AltName: Full=Transmembrane protein 188 [Pongo abelii]<>RecName: Full=Nuclear envelope phosphatase-regulatory subunit 1; AltName: Full=Transmembrane protein 188 [Bos taurus]<>RecName: Full=Nuclear e…	131.251	152.076	287.197	0.212468	1.12972	1	0.00580168
Q969H4	CNKSR1	comp26601_c0_seq1	RecName: Full=Connector enhancer of kinase suppressor of ras 1; Short=Connector enhancer of KSR 1; AltName: Full=CNK homolog protein 1; Short=CNK1; Short=hCNK1; AltName: Full=Connector enhancer of KSR-like [Homo sapiens]	0.331711	58.0707	0.001	7.45174	-8.37378	7e-08	1
Q08094	CNN2	comp53216_c0_seq1	RecName: Full=Calponin-2; AltName: Full=Calponin H2, smooth muscle; AltName: Full=Neutral calponin, partial [Sus scrofa]	1782.57	1880.34	1181.72	0.0770392	-0.593062	1	0.0415644
Q99439	CNN2	comp53216_c1_seq1	RecName: Full=Calponin-2; AltName: Full=Calponin H2, smooth muscle; AltName: Full=Neutral calponin [Homo sapiens]<>RecName: Full=Calponin-2; AltName: Full=Calponin H2, smooth muscle; AltName: Full=Neutral calponin [Pongo abelii]	4320.92	4511.75	2857.09	0.0623487	-0.596793	1	0.0184479
Q8NE01	CNNM3	comp42804_c0_seq1	RecName: Full=Metal transporter CNNM3; AltName: Full=Ancient conserved domain-containing protein 3; AltName: Full=Cyclin-M3 [Homo sapiens]	0.001	24.5331	0.001	14.5824	0	0.00287843	NA
P09543	CNP	comp28737_c0_seq1	RecName: Full=2',3'-cyclic-nucleotide 3'-phosphodiesterase; Short=CNP; Short=CNPase; Flags: Precursor [Homo sapiens]	2645.1	2766.6	4890.19	0.0647939	0.886572	1	1.73e-05
Q9BV87	CNPPD1	comp26997_c0_seq1	RecName: Full=Protein CNPPD1; AltName: Full=Cyclin Pas1/PHO80 domain-containing protein 1 [Homo sapiens]	0.001	66.7657	0.001	16.0268	0	3.59e-10	NA
Q5E9J2	CNPPD1	comp65427_c0_seq1	RecName: Full=Protein CNPPD1 [Bos taurus]	985.366	723.771	600.086	-0.445126	-0.715491	0.486364	0.0175278
P26441	CNTF	comp28490_c0_seq1	RecName: Full=Ciliary neurotrophic factor; Short=CNTF [Homo sapiens]	5.16088	20.1889	60.5197	1.96788	3.55172	0.205985	0.000108984
Q9UQ52	CNTN6	comp50279_c0_seq1	RecName: Full=Contactin-6; AltName: Full=Neural recognition molecule NB-3; Short=hNB-3; Flags: Precursor [Homo sapiens]	0.001	18.0119	0.001	14.1367	0	0.0311607	NA
Q9UQ52	CNTN6	comp50279_c1_seq2	RecName: Full=Contactin-6; AltName: Full=Neural recognition molecule NB-3; Short=hNB-3; Flags: Precursor [Homo sapiens]	0.001	46.2705	0.001	15.4978	0	8.18e-07	NA
Q9UQ52	CNTN6	comp50279_c1_seq3	RecName: Full=Contactin-6; AltName: Full=Neural recognition molecule NB-3; Short=hNB-3; Flags: Precursor [Homo sapiens]	0.001	30.7438	0.001	14.908	0	0.000288696	NA
Q9Y2R0	COA3	comp79432_c0_seq1	RecName: Full=Cytochrome c oxidase assembly factor 3 homolog, mitochondrial; AltName: Full=Coiled-coil domain-containing protein 56; AltName: Full=Mitochondrial translation regulation assembly intermediate of cytochrome c oxidase protein of 12 kDa [Homo sapiens]	0.316816	59.6234	0.001	7.55609	-8.3075	3.99e-08	1
Q9NYJ1	COA4	comp72428_c0_seq2	RecName: Full=Cytochrome c oxidase assembly factor 4 homolog, mitochondrial; AltName: Full=Coiled-coil-helix-coiled-coil-helix domain-containing protein 8; AltName: Full=E2-induced gene 2 protein [Homo sapiens]	0.001	30.4333	0.001	14.8934	0	0.000324014	NA
O75128	COBL	comp54521_c0_seq1	RecName: Full=Protein cordon-bleu [Homo sapiens]	0.001	75.1501	0.665251	16.1975	9.37775	1.32e-11	1
O75128	COBL	comp83307_c0_seq1	RecName: Full=Protein cordon-bleu [Homo sapiens]	0.648379	35.0913	0.001	5.75813	-9.34069	0.000765577	1
O75128	COBL	comp82873_c0_seq1	RecName: Full=Protein cordon-bleu [Homo sapiens]	0.001	30.1227	0.001	14.8786	0	0.00036405	NA
Q53SF7	COBLL1	comp75711_c0_seq5	RecName: Full=Cordon-bleu protein-like 1 [Homo sapiens]	0.001	24.2226	0.001	14.5641	0	0.00322865	NA
Q14746	COG2	comp87809_c0_seq1	RecName: Full=Conserved oligomeric Golgi complex subunit 2; Short=COG complex subunit 2; AltName: Full=Component of oligomeric Golgi complex 2; AltName: Full=Low density lipoprotein receptor defect C-complementing protein [Homo sapiens]	0.001	30.7438	0.001	14.908	0	0.000288696	NA
Q9H9E3	COG4	comp82948_c0_seq1	RecName: Full=Conserved oligomeric Golgi complex subunit 4; Short=COG complex subunit 4; AltName: Full=Component of oligomeric Golgi complex 4 [Homo sapiens]	0.001	22.6699	0.001	14.4685	0	0.00573984	NA
Q9H9E3	COG4	comp83919_c0_seq1	RecName: Full=Conserved oligomeric Golgi complex subunit 4; Short=COG complex subunit 4; AltName: Full=Component of oligomeric Golgi complex 4 [Homo sapiens]	0.001	23.6015	0.001	14.5266	0	0.00406436	NA
Q9UP83	COG5	comp70727_c0_seq1	RecName: Full=Conserved oligomeric Golgi complex subunit 5; Short=COG complex subunit 5; AltName: Full=13S Golgi transport complex 90 kDa subunit; Short=GTC-90; AltName: Full=Component of oligomeric Golgi complex 5; AltName: Full=Golgi transport complex 1 [Homo sapiens]	2264.17	2054.08	1443.71	-0.140486	-0.649198	1	0.0121375
Q96MW5	COG8	comp67812_c1_seq1	RecName: Full=Conserved oligomeric Golgi complex subunit 8; Short=COG complex subunit 8; AltName: Full=Component of oligomeric Golgi complex 8 [Homo sapiens]	1010.9	1170.25	1773.46	0.211181	0.810931	1	0.000849403
Q99715	COL12A1	comp78914_c0_seq1	RecName: Full=Collagen alpha-1(XII) chain; Flags: Precursor [Homo sapiens]	0.001	19.8751	0.001	14.2787	0	0.0160169	NA
Q05707	COL14A1	comp74917_c1_seq1	RecName: Full=Collagen alpha-1(XIV) chain; AltName: Full=Undulin; Flags: Precursor [Homo sapiens]	2003.83	1933.56	1077.2	-0.0514995	-0.895468	1	4.72e-05
Q05707	COL14A1	comp74917_c1_seq2	RecName: Full=Collagen alpha-1(XIV) chain; AltName: Full=Undulin; Flags: Precursor [Homo sapiens]	2150.54	2233.12	1188.73	0.0543589	-0.855274	1	0.000108984
P02462	COL4A1	comp42972_c0_seq1	RecName: Full=Collagen alpha-1(IV) chain; Contains: RecName: Full=Arresten; Flags: Precursor [Homo sapiens]	0.316816	41.3019	0.001	7.02642	-8.3075	2.95e-05	1
P02462	COL4A1	comp80950_c0_seq1	RecName: Full=Collagen alpha-1(IV) chain; Contains: RecName: Full=Arresten; Flags: Precursor [Homo sapiens]	0.001	31.3649	0.001	14.9369	0	0.000229172	NA
P08572	COL4A2	comp39016_c1_seq1	RecName: Full=Collagen alpha-2(IV) chain; Contains: RecName: Full=Canstatin; Flags: Precursor [Homo sapiens]	0.001	20.8067	0.001	14.3448	0	0.0114006	NA
P08572	COL4A2	comp43129_c1_seq1	RecName: Full=Collagen alpha-2(IV) chain; Contains: RecName: Full=Canstatin; Flags: Precursor [Homo sapiens]	0.001	23.6015	0.001	14.5266	0	0.00406436	NA
P08572	COL4A2	comp46174_c0_seq1	RecName: Full=Collagen alpha-2(IV) chain; Contains: RecName: Full=Canstatin; Flags: Precursor [Homo sapiens]	0.001	27.949	0.001	14.7705	0	0.000811685	NA
P08572	COL4A2	comp46174_c1_seq1	RecName: Full=Collagen alpha-2(IV) chain; Contains: RecName: Full=Canstatin; Flags: Precursor [Homo sapiens]	0.001	82.2923	0.001	16.3285	0	1.09e-12	NA
P08572	COL4A2	comp46174_c2_seq1	RecName: Full=Collagen alpha-2(IV) chain; Contains: RecName: Full=Canstatin; Flags: Precursor [Homo sapiens]	0.001	34.1597	0.361164	15.06	8.49651	7.36e-05	1
Q7SIB3	COL4A2	comp50219_c0_seq1	RecName: Full=Collagen alpha-2(IV) chain, partial [Bos taurus]	0.001	53.7233	0.001	15.7133	0	4.88e-08	NA
P08572	COL4A2	comp55525_c0_seq1	RecName: Full=Collagen alpha-2(IV) chain; Contains: RecName: Full=Canstatin; Flags: Precursor [Homo sapiens]	0.001	70.1815	0.001	16.0988	0	9.96e-11	NA
P08572	COL4A2	comp55525_c1_seq1	RecName: Full=Collagen alpha-2(IV) chain; Contains: RecName: Full=Canstatin; Flags: Precursor [Homo sapiens]	0.001	42.8546	0.001	15.3872	0	2.97e-06	NA
P08572	COL4A2	comp50219_c1_seq1	RecName: Full=Collagen alpha-2(IV) chain; Contains: RecName: Full=Canstatin; Flags: Precursor [Homo sapiens]	0.964196	95.6453	0.001	6.63222	-9.91318	2.6e-12	1
Q01955	COL4A3	comp73177_c0_seq1	RecName: Full=Collagen alpha-3(IV) chain; AltName: Full=Goodpasture antigen; Contains: RecName: Full=Tumstatin; Flags: Precursor [Homo sapiens]	0.662421	154.026	0.001	7.86121	-9.3716	9.1e-22	1
Q01955	COL4A3	comp73177_c1_seq1	RecName: Full=Collagen alpha-3(IV) chain; AltName: Full=Goodpasture antigen; Contains: RecName: Full=Tumstatin; Flags: Precursor [Homo sapiens]	0.001	16.7698	0.001	14.0336	0	0.0485336	NA
Q01955	COL4A3	comp73177_c1_seq10	RecName: Full=Collagen alpha-3(IV) chain; AltName: Full=Goodpasture antigen; Contains: RecName: Full=Tumstatin; Flags: Precursor [Homo sapiens]	0.001	95.3347	0.001	16.5407	0	8.33e-15	NA
Q01955	COL4A3	comp73177_c1_seq18	RecName: Full=Collagen alpha-3(IV) chain; AltName: Full=Goodpasture antigen; Contains: RecName: Full=Tumstatin; Flags: Precursor [Homo sapiens]	0.001	34.7807	0.001	15.086	0	6.34e-05	NA
Q01955	COL4A3	comp73177_c1_seq24	RecName: Full=Collagen alpha-3(IV) chain; AltName: Full=Goodpasture antigen; Contains: RecName: Full=Tumstatin; Flags: Precursor [Homo sapiens]	0.001	17.7014	0.001	14.1116	0	0.0349001	NA
Q01955	COL4A3	comp73177_c1_seq26	RecName: Full=Collagen alpha-3(IV) chain; AltName: Full=Goodpasture antigen; Contains: RecName: Full=Tumstatin; Flags: Precursor [Homo sapiens]	0.001	105.582	0.001	16.688	0	1.93e-16	NA
Q01955	COL4A3	comp73177_c1_seq29	RecName: Full=Collagen alpha-3(IV) chain; AltName: Full=Goodpasture antigen; Contains: RecName: Full=Tumstatin; Flags: Precursor [Homo sapiens]	0.001	102.788	0.001	16.6493	0	5.37e-16	NA
Q01955	COL4A3	comp73177_c1_seq30	RecName: Full=Collagen alpha-3(IV) chain; AltName: Full=Goodpasture antigen; Contains: RecName: Full=Tumstatin; Flags: Precursor [Homo sapiens]	0.001	98.4401	0.001	16.587	0	2.64e-15	NA
Q01955	COL4A3	comp73177_c1_seq35	RecName: Full=Collagen alpha-3(IV) chain; AltName: Full=Goodpasture antigen; Contains: RecName: Full=Tumstatin; Flags: Precursor [Homo sapiens]	0.001	20.8067	0.001	14.3448	0	0.0114006	NA
Q01955	COL4A3	comp73177_c1_seq4	RecName: Full=Collagen alpha-3(IV) chain; AltName: Full=Goodpasture antigen; Contains: RecName: Full=Tumstatin; Flags: Precursor [Homo sapiens]	0.001	116.762	0.001	16.8332	0	3.26e-18	NA
Q01955	COL4A3	comp73177_c1_seq41	RecName: Full=Collagen alpha-3(IV) chain; AltName: Full=Goodpasture antigen; Contains: RecName: Full=Tumstatin; Flags: Precursor [Homo sapiens]	0.001	18.0119	0.001	14.1367	0	0.0311607	NA
Q01955	COL4A3	comp73177_c1_seq48	RecName: Full=Collagen alpha-3(IV) chain; AltName: Full=Goodpasture antigen; Contains: RecName: Full=Tumstatin; Flags: Precursor [Homo sapiens]	0.001	16.7698	0.001	14.0336	0	0.0485336	NA
Q01955	COL4A3	comp73177_c1_seq5	RecName: Full=Collagen alpha-3(IV) chain; AltName: Full=Goodpasture antigen; Contains: RecName: Full=Tumstatin; Flags: Precursor [Homo sapiens]	0.001	99.0611	0.001	16.596	0	2.1e-15	NA
Q01955	COL4A3	comp73177_c1_seq61	RecName: Full=Collagen alpha-3(IV) chain; AltName: Full=Goodpasture antigen; Contains: RecName: Full=Tumstatin; Flags: Precursor [Homo sapiens]	0.001	108.688	0.001	16.7298	0	6.2e-17	NA
Q01955	COL4A3	comp73177_c1_seq71	RecName: Full=Collagen alpha-3(IV) chain; AltName: Full=Goodpasture antigen; Contains: RecName: Full=Tumstatin; Flags: Precursor [Homo sapiens]	0.001	17.0803	0.001	14.06	0	0.043546	NA
Q01955	COL4A3	comp73177_c1_seq72	RecName: Full=Collagen alpha-3(IV) chain; AltName: Full=Goodpasture antigen; Contains: RecName: Full=Tumstatin; Flags: Precursor [Homo sapiens]	0.001	105.272	0.001	16.6838	0	2.16e-16	NA
Q01955	COL4A3	comp73177_c1_seq74	RecName: Full=Collagen alpha-3(IV) chain; AltName: Full=Goodpasture antigen; Contains: RecName: Full=Tumstatin; Flags: Precursor [Homo sapiens]	0.001	103.719	0.001	16.6623	0	3.82e-16	NA
Q01955	COL4A3	comp73177_c1_seq76	RecName: Full=Collagen alpha-3(IV) chain; AltName: Full=Goodpasture antigen; Contains: RecName: Full=Tumstatin; Flags: Precursor [Homo sapiens]	0.001	94.0926	0.001	16.5218	0	1.31e-14	NA
Q01955	COL4A3	comp73177_c1_seq8	RecName: Full=Collagen alpha-3(IV) chain; AltName: Full=Goodpasture antigen; Contains: RecName: Full=Tumstatin; Flags: Precursor [Homo sapiens]	0.001	20.8067	0.001	14.3448	0	0.0114006	NA
Q01955	COL4A3	comp73177_c1_seq80	RecName: Full=Collagen alpha-3(IV) chain; AltName: Full=Goodpasture antigen; Contains: RecName: Full=Tumstatin; Flags: Precursor [Homo sapiens]	0.001	18.9435	0.001	14.2094	0	0.0223421	NA
Q01955	COL4A3	comp73177_c1_seq84	RecName: Full=Collagen alpha-3(IV) chain; AltName: Full=Goodpasture antigen; Contains: RecName: Full=Tumstatin; Flags: Precursor [Homo sapiens]	0.001	18.3225	0.001	14.1613	0	0.0279543	NA
Q01955	COL4A3	comp73177_c1_seq86	RecName: Full=Collagen alpha-3(IV) chain; AltName: Full=Goodpasture antigen; Contains: RecName: Full=Tumstatin; Flags: Precursor [Homo sapiens]	0.001	100.303	0.001	16.614	0	1.33e-15	NA
P53420	COL4A4	comp71642_c1_seq2	RecName: Full=Collagen alpha-4(IV) chain; Flags: Precursor [Homo sapiens]	0.001	72.6658	0.001	16.149	0	3.93e-11	NA
P53420	COL4A4	comp71642_c2_seq1	RecName: Full=Collagen alpha-4(IV) chain; Flags: Precursor [Homo sapiens]	0.001	28.5701	0.001	14.8022	0	0.000645153	NA
P53420	COL4A4	comp71642_c2_seq2	RecName: Full=Collagen alpha-4(IV) chain; Flags: Precursor [Homo sapiens]	0.001	41.3019	0.001	15.3339	0	5.38e-06	NA
P53420	COL4A4	comp71642_c2_seq3	RecName: Full=Collagen alpha-4(IV) chain; Flags: Precursor [Homo sapiens]	0.001	61.4866	0.001	15.908	0	2.62e-09	NA
P53420	COL4A4	comp71642_c2_seq4	RecName: Full=Collagen alpha-4(IV) chain; Flags: Precursor [Homo sapiens]	0.001	32.607	0.001	14.9929	0	0.000143645	NA
P53420	COL4A4	comp71642_c2_seq5	RecName: Full=Collagen alpha-4(IV) chain; Flags: Precursor [Homo sapiens]	0.001	26.0858	0.001	14.671	0	0.0016207	NA
P05997	COL5A2	comp55668_c0_seq1	RecName: Full=Collagen alpha-2(V) chain; Flags: Precursor [Homo sapiens]	24042.1	32288.2	37261.2	0.425443	0.632112	0.200585	0.00601101
P27658	COL8A1	comp74923_c0_seq1	RecName: Full=Collagen alpha-1(VIII) chain; AltName: Full=Endothelial collagen; Contains: RecName: Full=Vastatin; Flags: Precursor [Homo sapiens]	9972.39	8725.83	5848.6	-0.192647	-0.769848	1	0.000174588
Q7Z4G1	COMMD6	comp76425_c1_seq3	RecName: Full=COMM domain-containing protein 6 [Homo sapiens]	0.001	38.8177	0.001	15.2444	0	1.38e-05	NA
P35445	COMP	comp57035_c0_seq1	RecName: Full=Cartilage oligomeric matrix protein; Short=COMP; Flags: Precursor [Bos taurus]	1.97122	16.0681	674.135	3.02704	8.4178	1.93e-05	1.66e-79
P21964	COMT	comp29186_c0_seq1	RecName: Full=Catechol O-methyltransferase [Homo sapiens]	0.001	91.6083	0.361164	16.4832	8.49651	3.06e-14	1
P21964	COMT	comp54162_c1_seq1	RecName: Full=Catechol O-methyltransferase [Homo sapiens]	0.648379	92.2294	0.001	7.15225	-9.34069	1.89e-12	1
Q27954	COPA	comp69258_c1_seq1	RecName: Full=Coatomer subunit alpha; AltName: Full=Alpha-coat protein; Short=Alpha-COP; AltName: Full=HEP-COP; Short=HEPCOP; Contains: RecName: Full=Xenin; AltName: Full=Xenopsin-related peptide; Contains: RecName: Full=Proxenin [Bos taurus]	9981.95	9955.92	6639.37	-0.00376815	-0.588275	1	0.0156901
Q9Y678	COPG1	comp76986_c0_seq1	RecName: Full=Coatomer subunit gamma-1; AltName: Full=Gamma-1-coat protein; Short=Gamma-1-COP [Homo sapiens]	3651.3	3636.89	1953.24	-0.0057032	-0.902544	1	1.12e-05
Q5RF54	COPS8	comp35519_c0_seq1	RecName: Full=COP9 signalosome complex subunit 8; Short=Signalosome subunit 8 [Pongo abelii]	0.001	24.2226	0.001	14.5641	0	0.00322865	NA
Q9P299	COPZ2	comp68763_c0_seq5	RecName: Full=Coatomer subunit zeta-2; AltName: Full=Zeta-2-coat protein; Short=Zeta-2 COP [Homo sapiens]	151.061	120.328	54.2225	-0.328162	-1.47817	1	0.00308912
Q9Y3A0	COQ4	comp80862_c0_seq1	RecName: Full=Ubiquinone biosynthesis protein COQ4 homolog, mitochondrial; AltName: Full=Coenzyme Q biosynthesis protein 4 homolog; Flags: Precursor [Homo sapiens]	0.001	43.4757	0.001	15.4079	0	2.35e-06	NA
Q96D53	COQ8B	comp80929_c0_seq1	RecName: Full=AarF domain-containing protein kinase 4 [Homo sapiens]	0.001	21.1173	0.001	14.3661	0	0.0101709	NA
Q96I36	COX14	comp27939_c0_seq1	RecName: Full=Cytochrome c oxidase assembly protein COX14 [Homo sapiens]	0.001	25.4647	0.001	14.6362	0	0.00203498	NA
Q14061	COX17	comp78156_c0_seq1	RecName: Full=Cytochrome c oxidase copper chaperone [Homo sapiens]	0.001	49.3758	0.001	15.5915	0	2.53e-07	NA
Q5RI15	COX20	comp55021_c0_seq1	RecName: Full=Cytochrome c oxidase protein 20 homolog [Homo sapiens]	0.001	50.3074	0.001	15.6185	0	1.79e-07	NA
Q5RI15	COX20	comp76697_c0_seq30	RecName: Full=Cytochrome c oxidase protein 20 homolog [Homo sapiens]	0.001	75.1501	0.001	16.1975	0	1.55e-11	NA
P13073	COX4I1	comp42039_c0_seq1	RecName: Full=Cytochrome c oxidase subunit 4 isoform 1, mitochondrial; AltName: Full=Cytochrome c oxidase polypeptide IV; AltName: Full=Cytochrome c oxidase subunit IV isoform 1; Short=COX IV-1; Flags: Precursor [Homo sapiens]	0.001	45.6494	0.001	15.4783	0	1.03e-06	NA
P13073	COX4I1	comp42039_c1_seq1	RecName: Full=Cytochrome c oxidase subunit 4 isoform 1, mitochondrial; AltName: Full=Cytochrome c oxidase polypeptide IV; AltName: Full=Cytochrome c oxidase subunit IV isoform 1; Short=COX IV-1; Flags: Precursor [Homo sapiens]	0.001	102.477	0.001	16.6449	0	6.03e-16	NA
P10606	COX5B	comp26709_c0_seq1	RecName: Full=Cytochrome c oxidase subunit 5B, mitochondrial; AltName: Full=Cytochrome c oxidase polypeptide Vb; Flags: Precursor [Homo sapiens]	0.001	70.1815	0.001	16.0988	0	9.96e-11	NA
Q5RCT0	COX6B1	comp77791_c0_seq1	RecName: Full=Cytochrome c oxidase subunit 6B1; AltName: Full=Cytochrome c oxidase subunit VIb isoform 1; Short=COX VIb-1 [Pongo abelii]	0.001	41.6125	0.001	15.3447	0	4.78e-06	NA
P09669	COX6C	comp29462_c0_seq1	RecName: Full=Cytochrome c oxidase subunit 6C; AltName: Full=Cytochrome c oxidase polypeptide VIc [Homo sapiens]	0.001	59.3129	0.001	15.8561	0	5.97e-09	NA
P15954	COX7C	comp28559_c0_seq1	RecName: Full=Cytochrome c oxidase subunit 7C, mitochondrial; AltName: Full=Cytochrome c oxidase polypeptide VIIc; Flags: Precursor [Homo sapiens]<>RecName: Full=Cytochrome c oxidase subunit 7C, mitochondrial; AltName: Full=Cytochrome c oxidase polypeptide VIIc; Flags: Precursor [Pan troglodytes]<>RecName: Full=Cytochrome c oxidase subunit 7C, mitochondrial; AltName: Full=Cytochrome c oxidase pol…	0.001	117.072	0.001	16.837	0	2.92e-18	NA
P10176	COX8A	comp29038_c0_seq2	RecName: Full=Cytochrome c oxidase subunit 8A, mitochondrial; AltName: Full=Cytochrome c oxidase polypeptide VIII-liver/heart; AltName: Full=Cytochrome c oxidase subunit 8-2; Flags: Precursor [Homo sapiens]	0.001	88.503	0.001	16.4334	0	1.06e-13	NA
Q8IZJ3	CPAMD8	comp107542_c0_seq1	RecName: Full=C3 and PZP-like alpha-2-macroglobulin domain-containing protein 8; Flags: Precursor [Homo sapiens]	0.001	23.291	0.001	14.5075	0	0.0045621	NA
Q8IZJ3	CPAMD8	comp39450_c0_seq1	RecName: Full=C3 and PZP-like alpha-2-macroglobulin domain-containing protein 8; Flags: Precursor [Homo sapiens]	0.001	71.1131	0.001	16.1178	0	7.01e-11	NA
Q8IZJ3	CPAMD8	comp83599_c0_seq1	RecName: Full=C3 and PZP-like alpha-2-macroglobulin domain-containing protein 8; Flags: Precursor [Homo sapiens]	0.001	111.482	0.001	16.7665	0	2.22e-17	NA
Q9EQV9	Cpb2	comp65317_c0_seq1	RecName: Full=Carboxypeptidase B2; AltName: Full=Carboxypeptidase R; Short=CPR; AltName: Full=Carboxypeptidase U; Short=CPU; AltName: Full=Thrombin-activable fibrinolysis inhibitor; Short=TAFI; Flags: Precursor [Rattus norvegicus]	12.9288	24.0157	69.9701	0.893393	2.43615	1	0.0050145
Q5RFD6	CPM	comp45402_c0_seq1	RecName: Full=Carboxypeptidase M; Short=CPM; Flags: Precursor [Pongo abelii]	0.001	28.2595	0.001	14.7865	0	0.000723635	NA
Q5RFD6	CPM	comp48051_c0_seq1	RecName: Full=Carboxypeptidase M; Short=CPM; Flags: Precursor [Pongo abelii]	0.001	44.0967	0.001	15.4284	0	1.86e-06	NA
P14384	CPM	comp48051_c2_seq1	RecName: Full=Carboxypeptidase M; Short=CPM; Flags: Precursor [Homo sapiens]	0.001	49.3758	0.001	15.5915	0	2.53e-07	NA
P14384	CPM	comp69766_c0_seq2	RecName: Full=Carboxypeptidase M; Short=CPM; Flags: Precursor [Homo sapiens]	596.863	590.597	984.867	-0.0152264	0.722527	1	0.018756
Q99829	CPNE1	comp48193_c0_seq1	RecName: Full=Copine-1; AltName: Full=Copine I [Homo sapiens]	0.001	22.6699	0.001	14.4685	0	0.00573984	NA
Q99829	CPNE1	comp48193_c0_seq2	RecName: Full=Copine-1; AltName: Full=Copine I [Homo sapiens]	0.001	33.8491	0.001	15.0468	0	8.98e-05	NA
O43889	CREB3	comp81933_c0_seq1	RecName: Full=Cyclic AMP-responsive element-binding protein 3; Short=CREB-3; Short=cAMP-responsive element-binding protein 3; AltName: Full=Leucine zipper protein; AltName: Full=Luman; AltName: Full=Transcription factor LZIP-alpha; Contains: RecName: Full=Processed cyclic AMP-responsive element-binding protein 3; Short=N-terminal Luman; Short=Transcriptionally active form [Homo sapiens]	0.001	19.5646	0.001	14.256	0	0.0179144	NA
Q8K1L0	Creb5	comp67410_c0_seq1	RecName: Full=Cyclic AMP-responsive element-binding protein 5; Short=CREB-5; Short=cAMP-responsive element-binding protein 5; AltName: Full=CRE-BPa [Mus musculus]	61.273	75.2261	146.092	0.295982	1.25355	1	0.0462173
O75629	CREG1	comp70788_c0_seq3	RecName: Full=Protein CREG1; AltName: Full=Cellular repressor of E1A-stimulated genes 1; Flags: Precursor [Homo sapiens]	0.001	163.963	0.665251	17.323	9.37775	1.41e-25	1
Q96HD1	CRELD1	comp58745_c0_seq1	RecName: Full=Cysteine-rich with EGF-like domain protein 1; Flags: Precursor [Homo sapiens]	1.28001	78.2554	5.25435	5.93396	2.03735	1.11e-09	1
Q9JLL0	Crim1	comp71097_c0_seq1	RecName: Full=Cysteine-rich motor neuron 1 protein; Short=CRIM-1; Flags: Precursor [Mus musculus]	7246.98	6052.32	4776.26	-0.259892	-0.601498	1	0.0126302
Q9JLL0	Crim1	comp71097_c0_seq2	RecName: Full=Cysteine-rich motor neuron 1 protein; Short=CRIM-1; Flags: Precursor [Mus musculus]	7970.46	6824.48	5167.02	-0.223943	-0.62533	1	0.00724996
P50238	CRIP1	comp28547_c0_seq1	RecName: Full=Cysteine-rich protein 1; Short=CRP-1; AltName: Full=Cysteine-rich heart protein; Short=CRHP; Short=hCRHP; AltName: Full=Cysteine-rich intestinal protein; Short=CRIP [Homo sapiens]	0.001	201.848	0.001	17.6229	0	3.76e-31	NA
Q5R7Y1	CRIP2	comp37158_c0_seq1	RecName: Full=Cysteine-rich protein 2; Short=CRP-2 [Pongo abelii]	0.001	81.6713	0.001	16.3175	0	1.37e-12	NA
P52943	CRIP2	comp37158_c0_seq2	RecName: Full=Cysteine-rich protein 2; Short=CRP-2; AltName: Full=Protein ESP1 [Homo sapiens]	0.001	90.6767	0.001	16.4684	0	4.71e-14	NA
P52943	CRIP2	comp78042_c0_seq1	RecName: Full=Cysteine-rich protein 2; Short=CRP-2; AltName: Full=Protein ESP1 [Homo sapiens]	0.001	41.6125	0.001	15.3447	0	4.78e-06	NA
Q9H0B8	CRISPLD2	comp73218_c0_seq1	RecName: Full=Cysteine-rich secretory protein LCCL domain-containing 2; AltName: Full=Cysteine-rich secretory protein 11; Short=CRISP-11; AltName: Full=LCCL domain-containing cysteine-rich secretory protein 2; Flags: Precursor [Homo sapiens]	660.288	694.634	232.836	0.0731578	-1.50378	1	8.95e-10
O75462	CRLF1	comp72599_c4_seq3	RecName: Full=Cytokine receptor-like factor 1; AltName: Full=Cytokine-like factor 1; Short=CLF-1; AltName: Full=ZcytoR5; Flags: Precursor [Homo sapiens]	133.6	255.916	480.9	0.937744	1.84781	0.00943359	9.6e-11
O75462	CRLF1	comp72599_c4_seq1	RecName: Full=Cytokine receptor-like factor 1; AltName: Full=Cytokine-like factor 1; Short=CLF-1; AltName: Full=ZcytoR5; Flags: Precursor [Homo sapiens]	265.813	417.032	776.872	0.649743	1.54726	0.0959871	3.68e-10
O75462	CRLF1	comp72599_c4_seq2	RecName: Full=Cytokine receptor-like factor 1; AltName: Full=Cytokine-like factor 1; Short=CLF-1; AltName: Full=ZcytoR5; Flags: Precursor [Homo sapiens]	224.298	344.001	755.622	0.616998	1.75225	0.177873	2.25e-12
Q14194	CRMP1	comp60612_c0_seq1	RecName: Full=Dihydropyrimidinase-related protein 1; Short=DRP-1; AltName: Full=Collapsin response mediator protein 1; Short=CRMP-1; AltName: Full=Unc-33-like phosphoprotein 3; Short=ULIP-3 [Homo sapiens]	0.001	21.7383	0.001	14.408	0	0.00810316	NA
Q14194	CRMP1	comp60612_c0_seq5	RecName: Full=Dihydropyrimidinase-related protein 1; Short=DRP-1; AltName: Full=Collapsin response mediator protein 1; Short=CRMP-1; AltName: Full=Unc-33-like phosphoprotein 3; Short=ULIP-3 [Homo sapiens]	0.001	17.0803	0.001	14.06	0	0.043546	NA
Q9NQ79	CRTAC1	comp53426_c0_seq1	RecName: Full=Cartilage acidic protein 1; AltName: Full=68 kDa chondrocyte-expressed protein; Short=CEP-68; AltName: Full=ASPIC; Flags: Precursor [Homo sapiens]	0.632633	69.9267	2.69462	6.78833	2.09064	2.65e-09	1
Q53ET0	CRTC2	comp84572_c0_seq1	RecName: Full=CREB-regulated transcription coactivator 2; AltName: Full=Transducer of regulated cAMP response element-binding protein 2; Short=TORC-2; Short=Transducer of CREB protein 2 [Homo sapiens]	0.001	37.5755	0.001	15.1975	0	2.19e-05	NA
Q49AN0	CRY2	comp74634_c0_seq3	RecName: Full=Cryptochrome-2 [Homo sapiens]	5.80655	114.33	7.18907	4.29938	0.308123	4.25e-10	1
Q49AN0	CRY2	comp74634_c0_seq4	RecName: Full=Cryptochrome-2 [Homo sapiens]	34.6304	106.199	23.6818	1.61666	-0.548262	0.020111	1
P02483	CRYAA	comp58073_c1_seq1	RecName: Full=Alpha-crystallin A chain [Neovison vison]	104.535	63.0126	36.5574	-0.730271	-1.51575	1	0.0325666
P02510	CRYAB	comp70182_c0_seq1	RecName: Full=Alpha-crystallin B chain; AltName: Full=Alpha(B)-crystallin [Bos taurus]	48.6101	61.0281	182.056	0.328218	1.90505	1	4.98e-05
P41316	CRYAB	comp70182_c0_seq2	RecName: Full=Alpha-crystallin B chain; AltName: Full=Alpha(B)-crystallin [Oryctolagus cuniculus]	21.9459	31.9858	138.876	0.543478	2.66177	1	1.64e-06
P02510	CRYAB	comp70182_c0_seq3	RecName: Full=Alpha-crystallin B chain; AltName: Full=Alpha(B)-crystallin [Bos taurus]	15.4781	11.653	173.801	-0.409524	3.48913	1	4.97e-11
P41316	CRYAB	comp70182_c0_seq4	RecName: Full=Alpha-crystallin B chain; AltName: Full=Alpha(B)-crystallin [Oryctolagus cuniculus]	19.6116	16.9733	255.35	-0.208436	3.7027	1	8.48e-17
P02510	CRYAB	comp70182_c0_seq5	RecName: Full=Alpha-crystallin B chain; AltName: Full=Alpha(B)-crystallin [Bos taurus]	13.8175	38.5287	76.9315	1.47944	2.47708	0.204175	0.000958678
P02510	CRYAB	comp70182_c0_seq6	RecName: Full=Alpha-crystallin B chain; AltName: Full=Alpha(B)-crystallin [Bos taurus]	37.6349	44.8991	248.097	0.254616	2.72076	1	4.24e-11
P02510	CRYAB	comp70182_c0_seq7	RecName: Full=Alpha-crystallin B chain; AltName: Full=Alpha(B)-crystallin [Bos taurus]	1.96335	7.15427	64.0297	1.86549	5.02735	0.835135	1.1e-06
Q5RDZ2	CRYL1	comp62461_c1_seq1	RecName: Full=Lambda-crystallin homolog; AltName: Full=L-gulonate 3-dehydrogenase; Short=Gul3DH [Pongo abelii]	241.988	193.582	122.08	-0.32199	-0.987102	1	0.0344558
Q08257	CRYZ	comp79291_c0_seq1	RecName: Full=Quinone oxidoreductase; AltName: Full=NADPH:quinone reductase; AltName: Full=Zeta-crystallin [Homo sapiens]	0.001	61.7971	0.001	15.9153	0	2.34e-09	NA
O75534	CSDE1	comp52862_c0_seq1	RecName: Full=Cold shock domain-containing protein E1; AltName: Full=N-ras upstream gene protein; AltName: Full=Protein UNR [Homo sapiens]	6907.14	7212.33	4611.48	0.0623762	-0.58286	1	0.0190213
O75534	CSDE1	comp52862_c0_seq2	RecName: Full=Cold shock domain-containing protein E1; AltName: Full=N-ras upstream gene protein; AltName: Full=Protein UNR [Homo sapiens]	7323.28	7450.35	4674.22	0.0248168	-0.647764	1	0.0045784
P09603	CSF1	comp69936_c0_seq1	RecName: Full=Macrophage colony-stimulating factor 1; Short=CSF-1; Short=M-CSF; Short=MCSF; AltName: Full=Lanimostim; Contains: RecName: Full=Processed macrophage colony-stimulating factor 1; Flags: Precursor [Homo sapiens]	1197.54	1162.27	3445.16	-0.0431299	1.5245	1	1.59e-15
P09603	CSF1	comp69936_c0_seq2	RecName: Full=Macrophage colony-stimulating factor 1; Short=CSF-1; Short=M-CSF; Short=MCSF; AltName: Full=Lanimostim; Contains: RecName: Full=Processed macrophage colony-stimulating factor 1; Flags: Precursor [Homo sapiens]	1228.76	1090.81	3613.47	-0.171811	1.55618	1	3.42e-16
P09919	CSF3	comp83572_c0_seq1	RecName: Full=Granulocyte colony-stimulating factor; Short=G-CSF; AltName: Full=Pluripoietin; AltName: INN=Filgrastim; AltName: INN=Lenograstim; Flags: Precursor [Homo sapiens]	0.001	33.5386	0.001	15.0335	0	0.000101182	NA
Q99062	CSF3R	comp32694_c0_seq1	RecName: Full=Granulocyte colony-stimulating factor receptor; Short=G-CSF receptor; Short=G-CSF-R; AltName: CD_antigen=CD114; Flags: Precursor [Homo sapiens]	0.001	108.377	0.001	16.7257	0	6.95e-17	NA
Q8N6G5	CSGALNACT2	comp36475_c0_seq1	RecName: Full=Chondroitin sulfate N-acetylgalactosaminyltransferase 2; AltName: Full=Chondroitin beta-1,4-N-acetylgalactosaminyltransferase 2; Short=Beta4GalNAcT-2; Short=GalNAcT-2 [Homo sapiens]	0.001	30.1227	0.001	14.8786	0	0.00036405	NA
Q0VBZ0	CSK	comp61858_c0_seq1	RecName: Full=Tyrosine-protein kinase CSK; AltName: Full=C-Src kinase [Bos taurus]	810.288	937.256	1380.73	0.210007	0.768923	1	0.00374295
Q6P647	csnk1d	comp38755_c0_seq1	RecName: Full=Casein kinase I isoform delta; Short=CKI-delta; Short=CKId [Xenopus (Silurana) tropicalis]	0.001	18.0229	0.001	14.1375	0	0.0311607	NA
P49674	CSNK1E	comp73603_c1_seq5	RecName: Full=Casein kinase I isoform epsilon; Short=CKI-epsilon; Short=CKIe [Homo sapiens]	183.123	185.284	367.391	0.0169215	1.0045	1	0.00958282
Q96S65	CSRNP1	comp66627_c0_seq3	RecName: Full=Cysteine/serine-rich nuclear protein 1; Short=CSRNP-1; AltName: Full=Axin-1 up-regulated gene 1 protein; AltName: Full=Protein URAX1; AltName: Full=TGF-beta-induced apoptosis protein 3; Short=TAIP-3 [Homo sapiens]	0.001	165.826	0.001	17.3393	0	8.58e-26	NA
Q96S65	CSRNP1	comp66627_c0_seq4	RecName: Full=Cysteine/serine-rich nuclear protein 1; Short=CSRNP-1; AltName: Full=Axin-1 up-regulated gene 1 protein; AltName: Full=Protein URAX1; AltName: Full=TGF-beta-induced apoptosis protein 3; Short=TAIP-3 [Homo sapiens]	0.001	171.415	0.001	17.3871	0	1.26e-26	NA
Q96S65	CSRNP1	comp66627_c0_seq6	RecName: Full=Cysteine/serine-rich nuclear protein 1; Short=CSRNP-1; AltName: Full=Axin-1 up-regulated gene 1 protein; AltName: Full=Protein URAX1; AltName: Full=TGF-beta-induced apoptosis protein 3; Short=TAIP-3 [Homo sapiens]	9.63657	170.886	56.7596	4.14837	2.55827	1.88e-16	9.4e-06
Q96S65	CSRNP1	comp66627_c0_seq5	RecName: Full=Cysteine/serine-rich nuclear protein 1; Short=CSRNP-1; AltName: Full=Axin-1 up-regulated gene 1 protein; AltName: Full=Protein URAX1; AltName: Full=TGF-beta-induced apoptosis protein 3; Short=TAIP-3 [Homo sapiens]	123.959	263.719	601.739	1.08914	2.27928	0.000429485	2.61e-17
Q5R638	CSRNP1	comp66627_c0_seq1	RecName: Full=Cysteine/serine-rich nuclear protein 1; Short=CSRNP-1; AltName: Full=Axin-1 up-regulated gene 1 protein [Pongo abelii]	184.154	226.573	999.549	0.299064	2.44036	1	3.61e-24
P97315	Csrp1	comp58173_c0_seq2	RecName: Full=Cysteine and glycine-rich protein 1; AltName: Full=Cysteine-rich protein 1; Short=CRP; Short=CRP1 [Mus musculus]	0.001	52.1706	0.001	15.6709	0	8.85e-08	NA
P01034	CST3	comp77302_c0_seq1	RecName: Full=Cystatin-C; AltName: Full=Cystatin-3; AltName: Full=Gamma-trace; AltName: Full=Neuroendocrine basic polypeptide; AltName: Full=Post-gamma-globulin; Flags: Precursor [Homo sapiens]	0.001	466.733	0.001	18.8322	0	1.63e-65	NA
Q15828	CST6	comp29035_c0_seq1	RecName: Full=Cystatin-M; AltName: Full=Cystatin-6; AltName: Full=Cystatin-E; Flags: Precursor [Homo sapiens]	0.001	74.529	0.001	16.1855	0	1.95e-11	NA
P04080	CSTB	comp46759_c0_seq1	RecName: Full=Cystatin-B; AltName: Full=CPI-B; AltName: Full=Liver thiol proteinase inhibitor; AltName: Full=Stefin-B [Homo sapiens]<>RecName: Full=Cystatin-B; AltName: Full=Stefin-B [Pan paniscus]<>RecName: Full=Cystatin-B; AltName: Full=Stefin-B [Pongo pygmaeus]<>RecName: Full=Cystatin-B; AltName: Full=Stefin-B [Gorilla gorilla gorilla]	0.001	103.409	0.001	16.658	0	4.28e-16	NA
P04080	CSTB	comp46759_c1_seq2	RecName: Full=Cystatin-B; AltName: Full=CPI-B; AltName: Full=Liver thiol proteinase inhibitor; AltName: Full=Stefin-B [Homo sapiens]<>RecName: Full=Cystatin-B; AltName: Full=Stefin-B [Pan paniscus]<>RecName: Full=Cystatin-B; AltName: Full=Stefin-B [Pongo pygmaeus]<>RecName: Full=Cystatin-B; AltName: Full=Stefin-B [Gorilla gorilla gorilla]	0.001	19.5646	0.001	14.256	0	0.0179144	NA
A4D2H0	CTAGE15	comp53325_c0_seq1	RecName: Full=cTAGE family member 15; Short=Protein cTAGE-15 [Homo sapiens]	0.001	21.1283	0.001	14.3669	0	0.0101709	NA
Q8IX94	CTAGE4	comp66269_c0_seq1	RecName: Full=cTAGE family member 4; Short=Protein cTAGE-4 [Homo sapiens]	0.001	35.4018	0.001	15.1115	0	5.02e-05	NA
O19113	CTGF	comp75030_c4_seq1	RecName: Full=Connective tissue growth factor; AltName: Full=CCN family member 2; Flags: Precursor [Sus scrofa]	6771.38	3622.18	33233.4	-0.902592	2.29511	2.26e-06	1.19e-40
P35221	CTNNA1	comp42156_c0_seq1	RecName: Full=Catenin alpha-1; AltName: Full=Alpha E-catenin; AltName: Full=Cadherin-associated protein; AltName: Full=Renal carcinoma antigen NY-REN-13 [Homo sapiens]	0.001	98.7506	0.001	16.5915	0	2.36e-15	NA
P26231	Ctnna1	comp42156_c1_seq1	RecName: Full=Catenin alpha-1; AltName: Full=102 kDa cadherin-associated protein; AltName: Full=Alpha E-catenin; AltName: Full=CAP102 [Mus musculus]	0.001	75.4826	0.333125	16.2039	8.37992	1.27e-11	1
O60931	CTNS	comp116615_c0_seq1	RecName: Full=Cystinosin [Homo sapiens]	0.001	18.0119	0.001	14.1367	0	0.0311607	NA
P10619	CTSA	comp28037_c0_seq1	RecName: Full=Lysosomal protective protein; AltName: Full=Carboxypeptidase C; AltName: Full=Carboxypeptidase L; AltName: Full=Cathepsin A; AltName: Full=Protective protein cathepsin A; Short=PPCA; AltName: Full=Protective protein for beta-galactosidase; Contains: RecName: Full=Lysosomal protective protein 32 kDa chain; Contains: RecName: Full=Lysosomal protective protein 20 kDa chain; Flags: Prec…	0.001	42.5441	0.001	15.3767	0	3.35e-06	NA
P07858	CTSB	comp56606_c1_seq1	RecName: Full=Cathepsin B; AltName: Full=APP secretase; Short=APPS; AltName: Full=Cathepsin B1; Contains: RecName: Full=Cathepsin B light chain; Contains: RecName: Full=Cathepsin B heavy chain; Flags: Precursor [Homo sapiens]	0.662421	144.71	0.001	7.7712	-9.3716	2.21e-20	1
P07858	CTSB	comp56606_c0_seq1	RecName: Full=Cathepsin B; AltName: Full=APP secretase; Short=APPS; AltName: Full=Cathepsin B1; Contains: RecName: Full=Cathepsin B light chain; Contains: RecName: Full=Cathepsin B heavy chain; Flags: Precursor [Homo sapiens]	0.001	61.7971	0.001	15.9153	0	2.34e-09	NA
Q3ZCJ8	CTSC	comp73509_c0_seq1	RecName: Full=Dipeptidyl peptidase 1; AltName: Full=Cathepsin C; AltName: Full=Cathepsin J; AltName: Full=Dipeptidyl peptidase I; Short=DPP-I; Short=DPPI; AltName: Full=Dipeptidyl transferase; Contains: RecName: Full=Dipeptidyl peptidase 1 exclusion domain chain; AltName: Full=Dipeptidyl peptidase I exclusion domain chain; Contains: RecName: Full=Dipeptidyl peptidase 1 heavy chain; AltName: Full=…	1739.68	2259.87	3273.96	0.377421	0.912217	0.563757	1.62e-05
P07339	CTSD	comp29392_c0_seq1	RecName: Full=Cathepsin D; Contains: RecName: Full=Cathepsin D light chain; Contains: RecName: Full=Cathepsin D heavy chain; Flags: Precursor [Homo sapiens]	0.001	166.768	0.001	17.3475	0	6.22e-26	NA
P07339	CTSD	comp29392_c1_seq1	RecName: Full=Cathepsin D; Contains: RecName: Full=Cathepsin D light chain; Contains: RecName: Full=Cathepsin D heavy chain; Flags: Precursor [Homo sapiens]	0.001	345.625	0.001	18.3988	0	8.39e-51	NA
P14091	CTSE	comp49733_c0_seq1	RecName: Full=Cathepsin E; Contains: RecName: Full=Cathepsin E form I; Contains: RecName: Full=Cathepsin E form II; Flags: Precursor [Homo sapiens]	0.001	106.203	0.001	16.6965	0	1.53e-16	NA
P14091	CTSE	comp49733_c0_seq2	RecName: Full=Cathepsin E; Contains: RecName: Full=Cathepsin E form I; Contains: RecName: Full=Cathepsin E form II; Flags: Precursor [Homo sapiens]	0.001	133.53	0.001	17.0268	0	7.67e-21	NA
P09668	CTSH	comp67014_c0_seq1	RecName: Full=Pro-cathepsin H; Contains: RecName: Full=Cathepsin H mini chain; Contains: RecName: Full=Cathepsin H; Contains: RecName: Full=Cathepsin H heavy chain; Contains: RecName: Full=Cathepsin H light chain; Flags: Precursor [Homo sapiens]	1.28001	1152.08	0.001	9.81387	-10.3219	3.21e-121	1
P07711	CTSL	comp28512_c0_seq1	RecName: Full=Cathepsin L1; AltName: Full=Cathepsin L; AltName: Full=Major excreted protein; Short=MEP; Contains: RecName: Full=Cathepsin L1 heavy chain; Contains: RecName: Full=Cathepsin L1 light chain; Flags: Precursor [Homo sapiens]	0.001	44.7178	0.001	15.4486	0	1.47e-06	NA
P43234	CTSO	comp83272_c0_seq1	RecName: Full=Cathepsin O; Flags: Precursor [Homo sapiens]	0.001	37.265	0.001	15.1855	0	2.46e-05	NA
P25774	CTSS	comp69835_c0_seq2	RecName: Full=Cathepsin S; Flags: Precursor [Homo sapiens]	17.1797	64.0003	40.8322	1.89737	1.249	0.0231385	0.730431
Q9UBR2	CTSZ	comp55767_c0_seq1	RecName: Full=Cathepsin Z; AltName: Full=Cathepsin P; AltName: Full=Cathepsin X; Flags: Precursor [Homo sapiens]	0.001	159.305	0.001	17.2814	0	8.39e-25	NA
Q14247	CTTN	comp28282_c0_seq1	RecName: Full=Src substrate cortactin; AltName: Full=Amplaxin; AltName: Full=Oncogene EMS1 [Homo sapiens]	0.001	22.999	0.001	14.4893	0	0.00511863	NA
Q14247	CTTN	comp80522_c0_seq1	RecName: Full=Src substrate cortactin; AltName: Full=Amplaxin; AltName: Full=Oncogene EMS1 [Homo sapiens]	0.316816	47.5126	0.665251	7.22852	1.07025	2.72e-06	1
Q14247	CTTN	comp28282_c0_seq2	RecName: Full=Src substrate cortactin; AltName: Full=Amplaxin; AltName: Full=Oncogene EMS1 [Homo sapiens]	0.648379	32.607	0.001	5.6522	-9.34069	0.00173221	1
Q5RDH2	CTTNBP2NL	comp74728_c0_seq1	RecName: Full=CTTNBP2 N-terminal-like protein [Pongo abelii]	1907.97	2156.55	3301.97	0.176691	0.791291	1	0.00044391
Q9WTX6	Cul1	comp30381_c0_seq1	RecName: Full=Cullin-1; Short=CUL-1 [Mus musculus]	0.001	20.8067	0.001	14.3448	0	0.0114006	NA
Q13948	CUX1	comp80650_c0_seq1	RecName: Full=Protein CASP [Homo sapiens]	0.001	20.8067	0.001	14.3448	0	0.0114006	NA
Q8WMV3	CXADR	comp68988_c0_seq1	RecName: Full=Coxsackievirus and adenovirus receptor homolog; Short=Coxsackie virus and adenovirus receptor; AltName: Full=BCAR; Flags: Precursor [Bos taurus]	1901.33	2592.14	4092.75	0.447135	1.10606	0.211892	1.6e-08
Q8WMV3	CXADR	comp68988_c0_seq2	RecName: Full=Coxsackievirus and adenovirus receptor homolog; Short=Coxsackie virus and adenovirus receptor; AltName: Full=BCAR; Flags: Precursor [Bos taurus]	3416.53	3713.21	5370.38	0.120135	0.652492	1	0.00629439
O46678	CXCL1	comp70190_c0_seq1	RecName: Full=Growth-regulated alpha protein; AltName: Full=C-X-C motif chemokine 1; Flags: Precursor [Ovis aries]	90.3616	66.1532	588.061	-0.449898	2.70219	1	2.24e-20
O46678	CXCL1	comp70190_c0_seq10	RecName: Full=Growth-regulated alpha protein; AltName: Full=C-X-C motif chemokine 1; Flags: Precursor [Ovis aries]	80.3379	66.0756	183.303	-0.281963	1.19008	1	0.0378532
O46678	CXCL1	comp70190_c0_seq3	RecName: Full=Growth-regulated alpha protein; AltName: Full=C-X-C motif chemokine 1; Flags: Precursor [Ovis aries]	111.394	99.7978	304.197	-0.158597	1.44933	1	0.000100993
O46678	CXCL1	comp70190_c0_seq4	RecName: Full=Growth-regulated alpha protein; AltName: Full=C-X-C motif chemokine 1; Flags: Precursor [Ovis aries]	97.2424	85.3725	244.167	-0.187814	1.32821	1	0.00248985
O46678	CXCL1	comp70190_c0_seq5	RecName: Full=Growth-regulated alpha protein; AltName: Full=C-X-C motif chemokine 1; Flags: Precursor [Ovis aries]	70.1952	102.701	206.06	0.549003	1.55362	1	0.000363303
O46678	CXCL1	comp70190_c0_seq6	RecName: Full=Growth-regulated alpha protein; AltName: Full=C-X-C motif chemokine 1; Flags: Precursor [Ovis aries]	84.8297	87.0988	258.541	0.0380835	1.60775	1	5.8e-05
O46678	CXCL1	comp70190_c0_seq7	RecName: Full=Growth-regulated alpha protein; AltName: Full=C-X-C motif chemokine 1; Flags: Precursor [Ovis aries]	72.7083	59.0442	522.899	-0.300326	2.84634	1	2.49e-20
O46678	CXCL1	comp70190_c0_seq9	RecName: Full=Growth-regulated alpha protein; AltName: Full=C-X-C motif chemokine 1; Flags: Precursor [Ovis aries]	111.89	98.2423	323.307	-0.187665	1.53082	1	2.72e-05
Q5KSV9	CXCL10	comp55066_c0_seq1	RecName: Full=C-X-C motif chemokine 10; AltName: Full=Small-inducible cytokine B10; Flags: Precursor [Canis lupus familiaris]	19.7948	557.787	2442.87	4.81652	6.94731	2.33e-79	1.88e-153
A9QWQ1	CXCL11	comp63588_c0_seq1	RecName: Full=C-X-C motif chemokine 11; AltName: Full=Small-inducible cytokine B11; Flags: Precursor [Bos taurus]	0.963343	26.1564	194.7	4.76297	7.65899	8.51e-09	2.26e-28
Q9H2A7	CXCL16	comp73002_c4_seq2	RecName: Full=C-X-C motif chemokine 16; AltName: Full=Scavenger receptor for phosphatidylserine and oxidized low density lipoprotein; Short=SR-PSOX; AltName: Full=Small-inducible cytokine B16; AltName: Full=Transmembrane chemokine CXCL16; Flags: Precursor [Homo sapiens]	0.32469	127.941	0.001	8.6222	-8.34292	8.78e-19	1
Q6UXB2	CXCL17	comp77694_c0_seq1	RecName: Full=VEGF coregulated chemokine 1; AltName: Full=C-X-C motif chemokine 17; AltName: Full=Dendritic cell and monocyte chemokine-like protein; Short=DMC; Flags: Precursor [Homo sapiens]	0.001	164.584	0.001	17.3285	0	1.32e-25	NA
P19875	CXCL2	comp48727_c0_seq1	RecName: Full=C-X-C motif chemokine 2; AltName: Full=Growth-regulated protein beta; Short=Gro-beta; AltName: Full=Macrophage inflammatory protein 2-alpha; Short=MIP2-alpha; Contains: RecName: Full=GRO-beta(5-73); AltName: Full=GRO-beta-T; AltName: Full=Hematopoietic synergistic factor; Short=HSF; AltName: Full=SB-251353; Flags: Precursor [Homo sapiens]	0.648379	963.275	0.001	10.5369	-9.34069	9.38e-110	1
P19875	CXCL2	comp70190_c0_seq8	RecName: Full=C-X-C motif chemokine 2; AltName: Full=Growth-regulated protein beta; Short=Gro-beta; AltName: Full=Macrophage inflammatory protein 2-alpha; Short=MIP2-alpha; Contains: RecName: Full=GRO-beta(5-73); AltName: Full=GRO-beta-T; AltName: Full=Hematopoietic synergistic factor; Short=HSF; AltName: Full=SB-251353; Flags: Precursor [Homo sapiens]	84.5914	81.3825	223.45	-0.0557931	1.40137	1	0.00178873
P19876	CXCL3	comp27968_c0_seq1	RecName: Full=C-X-C motif chemokine 3; AltName: Full=GRO-gamma(1-73); AltName: Full=Growth-regulated protein gamma; Short=GRO-gamma; AltName: Full=Macrophage inflammatory protein 2-beta; Short=MIP2-beta; Contains: RecName: Full=GRO-gamma(5-73); Flags: Precursor [Homo sapiens]	0.001	24.2226	0.001	14.5641	0	0.00322865	NA
P10145	CXCL8	comp67323_c0_seq1	RecName: Full=Interleukin-8; Short=IL-8; AltName: Full=C-X-C motif chemokine 8; AltName: Full=Chemokine (C-X-C motif) ligand 8; AltName: Full=Emoctakin; AltName: Full=Granulocyte chemotactic protein 1; Short=GCP-1; AltName: Full=Monocyte-derived neutrophil chemotactic factor; Short=MDNCF; AltName: Full=Monocyte-derived neutrophil-activating peptide; Short=MONAP; AltName: Full=Neutrophil-activatin…	0.001	36.6996	3.27361	15.1635	11.6767	1.42e-05	0.486698
P10145	CXCL8	comp67323_c0_seq2	RecName: Full=Interleukin-8; Short=IL-8; AltName: Full=C-X-C motif chemokine 8; AltName: Full=Chemokine (C-X-C motif) ligand 8; AltName: Full=Emoctakin; AltName: Full=Granulocyte chemotactic protein 1; Short=GCP-1; AltName: Full=Monocyte-derived neutrophil chemotactic factor; Short=MDNCF; AltName: Full=Monocyte-derived neutrophil-activating peptide; Short=MONAP; AltName: Full=Neutrophil-activatin…	0.001	164	0.001	17.3233	0	1.62e-25	NA
P10145	CXCL8	comp67323_c0_seq4	RecName: Full=Interleukin-8; Short=IL-8; AltName: Full=C-X-C motif chemokine 8; AltName: Full=Chemokine (C-X-C motif) ligand 8; AltName: Full=Emoctakin; AltName: Full=Granulocyte chemotactic protein 1; Short=GCP-1; AltName: Full=Monocyte-derived neutrophil chemotactic factor; Short=MDNCF; AltName: Full=Monocyte-derived neutrophil-activating peptide; Short=MONAP; AltName: Full=Neutrophil-activatin…	0.001	179.8	0.645795	17.456	9.33493	6.08e-28	1
P36925	CXCL8	comp67323_c0_seq3	RecName: Full=Interleukin-8; Short=IL-8; AltName: Full=C-X-C motif chemokine 8; AltName: Full=Chemokine (C-X-C motif) ligand 8; Flags: Precursor [Ovis aries]	228.416	647.217	2278.44	1.50259	3.31831	2.42e-12	4.59e-57
Q96DE9	CXorf40B	comp52460_c0_seq1	RecName: Full=Protein CXorf40B [Homo sapiens]	0.001	22.6699	0.361164	14.4685	8.49651	0.00528012	1
P49447	CYB561	comp27804_c0_seq1	RecName: Full=Cytochrome b561; AltName: Full=Cytochrome b-561 [Homo sapiens]	0.001	69.5605	0.001	16.086	0	1.26e-10	NA
P00167	CYB5A	comp47154_c0_seq1	RecName: Full=Cytochrome b5; AltName: Full=Microsomal cytochrome b5 type A; Short=MCB5 [Homo sapiens]	0.001	546.54	0.001	19.06	0	2e-74	NA
P00172	CYB5A	comp29343_c0_seq1	RecName: Full=Cytochrome b5 [Sus scrofa]	1933.67	1334.08	826.623	-0.535502	-1.22604	0.0900016	2.74e-09
O43169	CYB5B	comp57528_c1_seq1	RecName: Full=Cytochrome b5 type B; AltName: Full=Cytochrome b5 outer mitochondrial membrane isoform; Flags: Precursor [Homo sapiens]	0.001	20.1857	0.001	14.301	0	0.0143114	NA
O43169	CYB5B	comp72462_c0_seq1	RecName: Full=Cytochrome b5 type B; AltName: Full=Cytochrome b5 outer mitochondrial membrane isoform; Flags: Precursor [Homo sapiens]	2874.01	2380.36	1797.62	-0.271887	-0.676978	1	0.00562941
Q9UHQ9	CYB5R1	comp81307_c0_seq1	RecName: Full=NADH-cytochrome b5 reductase 1; Short=b5R.1; AltName: Full=Humb5R2; AltName: Full=NAD(P)H:quinone oxidoreductase type 3 polypeptide A2 [Homo sapiens]	0.001	21.1173	0.001	14.3661	0	0.0101709	NA
Q6BCY4	CYB5R2	comp65661_c0_seq3	RecName: Full=NADH-cytochrome b5 reductase 2; Short=b5R.2 [Homo sapiens]	0.001	17.7014	0.001	14.1116	0	0.0349001	NA
Q6BCY4	CYB5R2	comp65661_c0_seq4	RecName: Full=NADH-cytochrome b5 reductase 2; Short=b5R.2 [Homo sapiens]	0.001	21.4278	0.001	14.3872	0	0.00908318	NA
P00387	CYB5R3	comp77824_c0_seq1	RecName: Full=NADH-cytochrome b5 reductase 3; Short=B5R; Short=Cytochrome b5 reductase; AltName: Full=Diaphorase-1; Contains: RecName: Full=NADH-cytochrome b5 reductase 3 membrane-bound form; Contains: RecName: Full=NADH-cytochrome b5 reductase 3 soluble form [Homo sapiens]	0.001	185.7	0.001	17.5026	0	9.23e-29	NA
P00387	CYB5R3	comp78294_c0_seq1	RecName: Full=NADH-cytochrome b5 reductase 3; Short=B5R; Short=Cytochrome b5 reductase; AltName: Full=Diaphorase-1; Contains: RecName: Full=NADH-cytochrome b5 reductase 3 membrane-bound form; Contains: RecName: Full=NADH-cytochrome b5 reductase 3 soluble form [Homo sapiens]	0.001	31.0543	0.001	14.9225	0	0.00025663	NA
Q53TN4	CYBRD1	comp60997_c0_seq1	RecName: Full=Cytochrome b reductase 1; AltName: Full=Duodenal cytochrome b; AltName: Full=Ferric-chelate reductase 3 [Homo sapiens]	2.91165	1350.36	3.01702	8.85729	0.0512883	6.85e-129	1
Q5SQX6	Cyfip2	comp68714_c1_seq1	RecName: Full=Cytoplasmic FMR1-interacting protein 2; AltName: Full=p53-inducible protein 121 [Mus musculus]	185.844	124.957	83.7738	-0.572653	-1.14952	1	0.0260042
Q5SQX6	Cyfip2	comp68714_c3_seq1	RecName: Full=Cytoplasmic FMR1-interacting protein 2; AltName: Full=p53-inducible protein 121 [Mus musculus]	312.804	188.248	168.181	-0.73262	-0.89524	0.176107	0.0469909
Q07973	CYP24A1	comp74637_c0_seq1	RecName: Full=1,25-dihydroxyvitamin D(3) 24-hydroxylase, mitochondrial; Short=24-OHase; Short=Vitamin D(3) 24-hydroxylase; AltName: Full=Cytochrome P450 24A1; AltName: Full=Cytochrome P450-CC24; Flags: Precursor [Homo sapiens]	158.651	119.156	410.295	-0.413006	1.37081	1	3.75e-05
Q07973	CYP24A1	comp74637_c0_seq2	RecName: Full=1,25-dihydroxyvitamin D(3) 24-hydroxylase, mitochondrial; Short=24-OHase; Short=Vitamin D(3) 24-hydroxylase; AltName: Full=Cytochrome P450 24A1; AltName: Full=Cytochrome P450-CC24; Flags: Precursor [Homo sapiens]	68.3137	49.1619	178.503	-0.474635	1.3857	1	0.0105834
Q07973	CYP24A1	comp74637_c0_seq3	RecName: Full=1,25-dihydroxyvitamin D(3) 24-hydroxylase, mitochondrial; Short=24-OHase; Short=Vitamin D(3) 24-hydroxylase; AltName: Full=Cytochrome P450 24A1; AltName: Full=Cytochrome P450-CC24; Flags: Precursor [Homo sapiens]	84.073	70.7624	226.365	-0.248658	1.42894	1	0.00126855
Q07973	CYP24A1	comp74637_c0_seq4	RecName: Full=1,25-dihydroxyvitamin D(3) 24-hydroxylase, mitochondrial; Short=24-OHase; Short=Vitamin D(3) 24-hydroxylase; AltName: Full=Cytochrome P450 24A1; AltName: Full=Cytochrome P450-CC24; Flags: Precursor [Homo sapiens]	116.476	86.7727	300.083	-0.424717	1.36533	1	0.000438758
Q02318	CYP27A1	comp97185_c0_seq1	RecName: Full=Sterol 26-hydroxylase, mitochondrial; AltName: Full=5-beta-cholestane-3-alpha,7-alpha,12-alpha-triol 27-hydroxylase; AltName: Full=Cytochrome P-450C27/25; AltName: Full=Cytochrome P450 27; AltName: Full=Sterol 27-hydroxylase; AltName: Full=Vitamin D(3) 25-hydroxylase; Flags: Precursor [Homo sapiens]	0.001	25.4647	0.001	14.6362	0	0.00203498	NA
P20813	CYP2B6	comp68230_c0_seq25	RecName: Full=Cytochrome P450 2B6; AltName: Full=1,4-cineole 2-exo-monooxygenase; AltName: Full=CYPIIB6; AltName: Full=Cytochrome P450 IIB1 [Homo sapiens]	0.32469	42.8546	0.001	7.04425	-8.34292	1.7e-05	1
P20813	CYP2B6	comp68230_c0_seq1	RecName: Full=Cytochrome P450 2B6; AltName: Full=1,4-cineole 2-exo-monooxygenase; AltName: Full=CYPIIB6; AltName: Full=Cytochrome P450 IIB1 [Homo sapiens]	0.001	18.633	0.001	14.1856	0	0.0249868	NA
P20813	CYP2B6	comp68230_c0_seq10	RecName: Full=Cytochrome P450 2B6; AltName: Full=1,4-cineole 2-exo-monooxygenase; AltName: Full=CYPIIB6; AltName: Full=Cytochrome P450 IIB1 [Homo sapiens]	0.001	21.4278	0.001	14.3872	0	0.00908318	NA
P20813	CYP2B6	comp68230_c0_seq11	RecName: Full=Cytochrome P450 2B6; AltName: Full=1,4-cineole 2-exo-monooxygenase; AltName: Full=CYPIIB6; AltName: Full=Cytochrome P450 IIB1 [Homo sapiens]	0.001	47.5126	0.001	15.536	0	5.1e-07	NA
P20813	CYP2B6	comp68230_c0_seq12	RecName: Full=Cytochrome P450 2B6; AltName: Full=1,4-cineole 2-exo-monooxygenase; AltName: Full=CYPIIB6; AltName: Full=Cytochrome P450 IIB1 [Homo sapiens]	0.001	29.1911	0.001	14.8332	0	0.000513379	NA
P20813	CYP2B6	comp68230_c0_seq13	RecName: Full=Cytochrome P450 2B6; AltName: Full=1,4-cineole 2-exo-monooxygenase; AltName: Full=CYPIIB6; AltName: Full=Cytochrome P450 IIB1 [Homo sapiens]	0.001	35.4018	0.001	15.1115	0	5.02e-05	NA
P20813	CYP2B6	comp68230_c0_seq14	RecName: Full=Cytochrome P450 2B6; AltName: Full=1,4-cineole 2-exo-monooxygenase; AltName: Full=CYPIIB6; AltName: Full=Cytochrome P450 IIB1 [Homo sapiens]	0.001	19.8751	0.001	14.2787	0	0.0160169	NA
P20813	CYP2B6	comp68230_c0_seq16	RecName: Full=Cytochrome P450 2B6; AltName: Full=1,4-cineole 2-exo-monooxygenase; AltName: Full=CYPIIB6; AltName: Full=Cytochrome P450 IIB1 [Homo sapiens]	0.001	26.1229	0.001	14.673	0	0.0016207	NA
P20813	CYP2B6	comp68230_c0_seq17	RecName: Full=Cytochrome P450 2B6; AltName: Full=1,4-cineole 2-exo-monooxygenase; AltName: Full=CYPIIB6; AltName: Full=Cytochrome P450 IIB1 [Homo sapiens]	0.001	36.0229	0.001	15.1366	0	3.97e-05	NA
P20813	CYP2B6	comp68230_c0_seq18	RecName: Full=Cytochrome P450 2B6; AltName: Full=1,4-cineole 2-exo-monooxygenase; AltName: Full=CYPIIB6; AltName: Full=Cytochrome P450 IIB1 [Homo sapiens]	0.001	18.633	0.001	14.1856	0	0.0249868	NA
P20813	CYP2B6	comp68230_c0_seq19	RecName: Full=Cytochrome P450 2B6; AltName: Full=1,4-cineole 2-exo-monooxygenase; AltName: Full=CYPIIB6; AltName: Full=Cytochrome P450 IIB1 [Homo sapiens]	0.001	27.0174	0.001	14.7216	0	0.00114881	NA
P20813	CYP2B6	comp68230_c0_seq2	RecName: Full=Cytochrome P450 2B6; AltName: Full=1,4-cineole 2-exo-monooxygenase; AltName: Full=CYPIIB6; AltName: Full=Cytochrome P450 IIB1 [Homo sapiens]	0.001	47.5126	0.001	15.536	0	5.1e-07	NA
P20813	CYP2B6	comp68230_c0_seq20	RecName: Full=Cytochrome P450 2B6; AltName: Full=1,4-cineole 2-exo-monooxygenase; AltName: Full=CYPIIB6; AltName: Full=Cytochrome P450 IIB1 [Homo sapiens]	0.001	29.8122	0.001	14.8636	0	0.000407852	NA
P20813	CYP2B6	comp68230_c0_seq21	RecName: Full=Cytochrome P450 2B6; AltName: Full=1,4-cineole 2-exo-monooxygenase; AltName: Full=CYPIIB6; AltName: Full=Cytochrome P450 IIB1 [Homo sapiens]	0.001	21.7383	0.001	14.408	0	0.00810316	NA
P20813	CYP2B6	comp68230_c0_seq22	RecName: Full=Cytochrome P450 2B6; AltName: Full=1,4-cineole 2-exo-monooxygenase; AltName: Full=CYPIIB6; AltName: Full=Cytochrome P450 IIB1 [Homo sapiens]	0.001	19.2541	0.001	14.2329	0	0.01999	NA
P20813	CYP2B6	comp68230_c0_seq23	RecName: Full=Cytochrome P450 2B6; AltName: Full=1,4-cineole 2-exo-monooxygenase; AltName: Full=CYPIIB6; AltName: Full=Cytochrome P450 IIB1 [Homo sapiens]	0.001	23.291	0.001	14.5075	0	0.0045621	NA
P20813	CYP2B6	comp68230_c0_seq24	RecName: Full=Cytochrome P450 2B6; AltName: Full=1,4-cineole 2-exo-monooxygenase; AltName: Full=CYPIIB6; AltName: Full=Cytochrome P450 IIB1 [Homo sapiens]	0.001	49.6863	0.001	15.6006	0	2.25e-07	NA
P20813	CYP2B6	comp68230_c0_seq26	RecName: Full=Cytochrome P450 2B6; AltName: Full=1,4-cineole 2-exo-monooxygenase; AltName: Full=CYPIIB6; AltName: Full=Cytochrome P450 IIB1 [Homo sapiens]	0.001	31.6754	0.001	14.9511	0	0.00020403	NA
P20813	CYP2B6	comp68230_c0_seq27	RecName: Full=Cytochrome P450 2B6; AltName: Full=1,4-cineole 2-exo-monooxygenase; AltName: Full=CYPIIB6; AltName: Full=Cytochrome P450 IIB1 [Homo sapiens]	0.001	41.923	0.001	15.3555	0	4.24e-06	NA
P20813	CYP2B6	comp68230_c0_seq28	RecName: Full=Cytochrome P450 2B6; AltName: Full=1,4-cineole 2-exo-monooxygenase; AltName: Full=CYPIIB6; AltName: Full=Cytochrome P450 IIB1 [Homo sapiens]	0.001	30.1227	0.001	14.8786	0	0.00036405	NA
P20813	CYP2B6	comp68230_c0_seq29	RecName: Full=Cytochrome P450 2B6; AltName: Full=1,4-cineole 2-exo-monooxygenase; AltName: Full=CYPIIB6; AltName: Full=Cytochrome P450 IIB1 [Homo sapiens]	0.001	21.1173	0.001	14.3661	0	0.0101709	NA
P20813	CYP2B6	comp68230_c0_seq3	RecName: Full=Cytochrome P450 2B6; AltName: Full=1,4-cineole 2-exo-monooxygenase; AltName: Full=CYPIIB6; AltName: Full=Cytochrome P450 IIB1 [Homo sapiens]	0.001	26.0858	0.001	14.671	0	0.0016207	NA
P20813	CYP2B6	comp68230_c0_seq4	RecName: Full=Cytochrome P450 2B6; AltName: Full=1,4-cineole 2-exo-monooxygenase; AltName: Full=CYPIIB6; AltName: Full=Cytochrome P450 IIB1 [Homo sapiens]	0.001	19.2541	0.001	14.2329	0	0.01999	NA
P20813	CYP2B6	comp68230_c0_seq5	RecName: Full=Cytochrome P450 2B6; AltName: Full=1,4-cineole 2-exo-monooxygenase; AltName: Full=CYPIIB6; AltName: Full=Cytochrome P450 IIB1 [Homo sapiens]	0.001	57.7602	0.001	15.8178	0	1.06e-08	NA
P20813	CYP2B6	comp68230_c0_seq6	RecName: Full=Cytochrome P450 2B6; AltName: Full=1,4-cineole 2-exo-monooxygenase; AltName: Full=CYPIIB6; AltName: Full=Cytochrome P450 IIB1 [Homo sapiens]	0.001	29.5017	0.001	14.8485	0	0.000456646	NA
P20813	CYP2B6	comp68230_c0_seq7	RecName: Full=Cytochrome P450 2B6; AltName: Full=1,4-cineole 2-exo-monooxygenase; AltName: Full=CYPIIB6; AltName: Full=Cytochrome P450 IIB1 [Homo sapiens]	0.001	21.4278	0.001	14.3872	0	0.00908318	NA
P20813	CYP2B6	comp68230_c0_seq8	RecName: Full=Cytochrome P450 2B6; AltName: Full=1,4-cineole 2-exo-monooxygenase; AltName: Full=CYPIIB6; AltName: Full=Cytochrome P450 IIB1 [Homo sapiens]	0.001	38.8177	0.001	15.2444	0	1.38e-05	NA
P20813	CYP2B6	comp68230_c0_seq9	RecName: Full=Cytochrome P450 2B6; AltName: Full=1,4-cineole 2-exo-monooxygenase; AltName: Full=CYPIIB6; AltName: Full=Cytochrome P450 IIB1 [Homo sapiens]	0.001	24.5331	0.001	14.5824	0	0.00287843	NA
P11712	CYP2C9	comp34885_c0_seq1	RecName: Full=Cytochrome P450 2C9; AltName: Full=(R)-limonene 6-monooxygenase; AltName: Full=(S)-limonene 6-monooxygenase; AltName: Full=(S)-limonene 7-monooxygenase; AltName: Full=CYPIIC9; AltName: Full=Cytochrome P-450MP; AltName: Full=Cytochrome P450 MP-4; AltName: Full=Cytochrome P450 MP-8; AltName: Full=Cytochrome P450 PB-1; AltName: Full=S-mephenytoin 4-hydroxylase [Homo sapiens]	1.97122	6.35194	39.1996	1.68811	4.31368	1	0.00226911
Q96SQ9	CYP2S1	comp92315_c0_seq1	RecName: Full=Cytochrome P450 2S1; AltName: Full=CYPIIS1 [Homo sapiens]	0.001	34.1597	0.001	15.06	0	8.01e-05	NA
P13584	CYP4B1	comp49382_c0_seq1	RecName: Full=Cytochrome P450 4B1; AltName: Full=CYPIVB1; AltName: Full=Cytochrome P450-HP [Homo sapiens]	0.632633	1623.49	0.645795	11.3254	0.0297076	1.48e-153	1
P13584	CYP4B1	comp49382_c0_seq2	RecName: Full=Cytochrome P450 4B1; AltName: Full=CYPIVB1; AltName: Full=Cytochrome P450-HP [Homo sapiens]	0.978238	1823.14	2.27724	10.864	1.21903	1.34e-162	1
Q8N118	CYP4X1	comp60297_c0_seq2	RecName: Full=Cytochrome P450 4X1; AltName: Full=CYPIVX1 [Homo sapiens]	0.001	21.4278	0.001	14.3872	0	0.00908318	NA
Q8N118	CYP4X1	comp88506_c0_seq1	RecName: Full=Cytochrome P450 4X1; AltName: Full=CYPIVX1 [Homo sapiens]	0.001	34.1597	0.001	15.06	0	8.01e-05	NA
Q86W10	CYP4Z1	comp62742_c0_seq1	RecName: Full=Cytochrome P450 4Z1; AltName: Full=CYPIVZ1 [Homo sapiens]	0.001	21.7383	0.001	14.408	0	0.00810316	NA
Q86W10	CYP4Z1	comp62742_c0_seq2	RecName: Full=Cytochrome P450 4Z1; AltName: Full=CYPIVZ1 [Homo sapiens]	0.001	26.3963	0.001	14.6881	0	0.00144516	NA
Q86W10	CYP4Z1	comp62742_c0_seq4	RecName: Full=Cytochrome P450 4Z1; AltName: Full=CYPIVZ1 [Homo sapiens]	0.001	28.2595	0.001	14.7865	0	0.000723635	NA
Q4R8S6	CYP51A1	comp53924_c0_seq1	RecName: Full=Lanosterol 14-alpha demethylase; Short=LDM; AltName: Full=CYPLI; AltName: Full=Cytochrome P450 51A1; AltName: Full=Cytochrome P450-14DM; Short=Cytochrome P45014DM; AltName: Full=Cytochrome P450LI; AltName: Full=Sterol 14-alpha demethylase [Macaca fascicularis]	3815.15	2623.01	2496.43	-0.540519	-0.611871	0.0484176	0.0165066
O00622	CYR61	comp46272_c0_seq1	RecName: Full=Protein CYR61; AltName: Full=CCN family member 1; AltName: Full=Cysteine-rich angiogenic inducer 61; AltName: Full=Insulin-like growth factor-binding protein 10; Short=IBP-10; Short=IGF-binding protein 10; Short=IGFBP-10; AltName: Full=Protein GIG1; Flags: Precursor [Homo sapiens]	0.32469	249.049	0.001	9.58315	-8.34292	1.85e-36	1
A5A6L1	CYR61	comp59295_c0_seq1	RecName: Full=Protein CYR61; AltName: Full=Cysteine-rich angiogenic inducer 61; Flags: Precursor [Pan troglodytes]	17593.7	13972.4	94034.6	-0.332476	2.41813	0.69753	1.31e-45
Q717R9	CYS1	comp84366_c0_seq1	RecName: Full=Cystin-1; AltName: Full=Cilia-associated protein [Homo sapiens]	0.001	77.6343	0.001	16.2444	0	6.16e-12	NA
Q717R9	CYS1	comp74863_c1_seq1	RecName: Full=Cystin-1; AltName: Full=Cilia-associated protein [Homo sapiens]	186.436	95.4715	72.788	-0.965541	-1.35691	0.130011	0.00646639
O08967	Cyth3	comp91935_c0_seq1	RecName: Full=Cytohesin-3; AltName: Full=ARF nucleotide-binding site opener 3; Short=Protein ARNO3; AltName: Full=General receptor of phosphoinositides 1; Short=Grp1; AltName: Full=PH, SEC7 and coiled-coil domain-containing protein 3; Short=CLM3; AltName: Full=SEC7 homolog C; Short=mSec7-3 [Mus musculus]	0.001	16.7698	0.001	14.0336	0	0.0485336	NA
Q8N465	D2HGDH	comp87114_c0_seq1	RecName: Full=D-2-hydroxyglutarate dehydrogenase, mitochondrial; Flags: Precursor [Homo sapiens]	0.316816	21.4278	0.001	6.07969	-8.3075	0.0287285	1
P98082	DAB2	comp72650_c0_seq1	RecName: Full=Disabled homolog 2; AltName: Full=DOC-2; AltName: Full=Differentially-expressed protein 2 [Homo sapiens]	299.971	263.704	163.262	-0.185903	-0.877635	1	0.0457935
Q9NYF0	DACT1	comp73107_c0_seq1	RecName: Full=Dapper homolog 1; Short=hDPR1; AltName: Full=Dapper antagonist of catenin 1; AltName: Full=Hepatocellular carcinoma novel gene 3 protein [Homo sapiens]	194.35	160.153	368.257	-0.279206	0.922054	1	0.0263188
Q9NYF0	DACT1	comp73107_c0_seq2	RecName: Full=Dapper homolog 1; Short=hDPR1; AltName: Full=Dapper antagonist of catenin 1; AltName: Full=Hepatocellular carcinoma novel gene 3 protein [Homo sapiens]	190.807	170.873	385.021	-0.159189	1.01282	1	0.00753789
Q9TSZ6	DAG1	comp73009_c2_seq1	RecName: Full=Dystroglycan; AltName: Full=Dystrophin-associated glycoprotein 1; Contains: RecName: Full=Alpha-dystroglycan; Short=Alpha-DG; Contains: RecName: Full=Beta-dystroglycan; Short=Beta-DG; Flags: Precursor [Canis lupus familiaris]	9662.74	7979.98	6277.73	-0.276047	-0.622189	1	0.00779013
Q8NCG7	DAGLB	comp87575_c0_seq1	RecName: Full=Sn1-specific diacylglycerol lipase beta; Short=DGL-beta; AltName: Full=KCCR13L [Homo sapiens]	0.001	28.5701	0.001	14.8022	0	0.000645153	NA
Q5D0E6	DALRD3	comp53889_c1_seq2	RecName: Full=DALR anticodon-binding domain-containing protein 3 [Homo sapiens]	0.001	39.4387	0.001	15.2673	0	1.09e-05	NA
P51397	DAP	comp38520_c1_seq1	RecName: Full=Death-associated protein 1; Short=DAP-1 [Homo sapiens]	0.001	22.0489	0.001	14.4284	0	0.00722526	NA
P51398	DAP3	comp30252_c0_seq1	RecName: Full=28S ribosomal protein S29, mitochondrial; Short=MRP-S29; Short=S29mt; AltName: Full=Death-associated protein 3; Short=DAP-3; AltName: Full=Ionizing radiation resistance conferring protein; Flags: Precursor [Homo sapiens]	0.662421	45.3389	0.001	6.09686	-9.3716	2.41e-05	1
P53355	DAPK1	comp28061_c0_seq1	RecName: Full=Death-associated protein kinase 1; Short=DAP kinase 1 [Homo sapiens]	0.001	18.9435	0.001	14.2094	0	0.0223421	NA
P53355	DAPK1	comp39247_c0_seq1	RecName: Full=Death-associated protein kinase 1; Short=DAP kinase 1 [Homo sapiens]	0.001	44.4073	0.001	15.4385	0	1.65e-06	NA
P53355	DAPK1	comp48272_c0_seq1	RecName: Full=Death-associated protein kinase 1; Short=DAP kinase 1 [Homo sapiens]	0.001	64.2814	0.001	15.9721	0	9.17e-10	NA
P53355	DAPK1	comp75646_c0_seq3	RecName: Full=Death-associated protein kinase 1; Short=DAP kinase 1 [Homo sapiens]	2228.13	1804.43	1021.72	-0.304292	-1.12484	1	3.75e-08
Q9UIK4	DAPK2	comp63615_c0_seq3	RecName: Full=Death-associated protein kinase 2; Short=DAP kinase 2; AltName: Full=DAP-kinase-related protein 1; Short=DRP-1 [Homo sapiens]	0.001	16.7698	0.001	14.0336	0	0.0485336	NA
Q9UIK4	DAPK2	comp73868_c1_seq2	RecName: Full=Death-associated protein kinase 2; Short=DAP kinase 2; AltName: Full=DAP-kinase-related protein 1; Short=DRP-1 [Homo sapiens]	0.001	148.746	0.001	17.1825	0	3.41e-23	NA
Q9UIK4	DAPK2	comp73868_c1_seq3	RecName: Full=Death-associated protein kinase 2; Short=DAP kinase 2; AltName: Full=DAP-kinase-related protein 1; Short=DRP-1 [Homo sapiens]	16.2165	141.065	18.645	3.12082	0.201322	1.92e-08	1
Q9UIK4	DAPK2	comp73868_c1_seq1	RecName: Full=Death-associated protein kinase 2; Short=DAP kinase 2; AltName: Full=DAP-kinase-related protein 1; Short=DRP-1 [Homo sapiens]	13.8622	73.002	21.4994	2.39678	0.633141	0.00256231	1
Q5TJE1	DAXX	comp55010_c0_seq1	RecName: Full=Death domain-associated protein 6; AltName: Full=Daxx [Canis lupus familiaris]	740.416	851.499	1434.64	0.201669	0.954286	1	5.18e-05
Q9UER7	DAXX	comp55010_c0_seq2	RecName: Full=Death domain-associated protein 6; AltName: Full=Daxx; Short=hDaxx; AltName: Full=ETS1-associated protein 1; Short=EAP1; AltName: Full=Fas death domain-associated protein [Homo sapiens]	296.893	345.045	615.362	0.216843	1.05149	1	0.000329601
Q5TJE1	DAXX	comp55010_c0_seq3	RecName: Full=Death domain-associated protein 6; AltName: Full=Daxx [Canis lupus familiaris]	697.546	800.731	1342.78	0.199029	0.944858	1	8.75e-05
Q96EP5	DAZAP1	comp81178_c0_seq1	RecName: Full=DAZ-associated protein 1; AltName: Full=Deleted in azoospermia-associated protein 1 [Homo sapiens]	0.001	18.3445	0.001	14.1631	0	0.0279543	NA
Q96EP5	DAZAP1	comp72758_c0_seq3	RecName: Full=DAZ-associated protein 1; AltName: Full=Deleted in azoospermia-associated protein 1 [Homo sapiens]	212.537	297.389	388.691	0.484633	0.870908	0.845734	0.0231427
P07108	DBI	comp77709_c0_seq1	RecName: Full=Acyl-CoA-binding protein; Short=ACBP; AltName: Full=Diazepam-binding inhibitor; Short=DBI; AltName: Full=Endozepine; Short=EP [Homo sapiens]	0.001	49.9969	0.001	15.6096	0	2.01e-07	NA
Q9UK59	DBR1	comp76770_c0_seq1	RecName: Full=Lariat debranching enzyme [Homo sapiens]	291.022	356.993	890.902	0.294771	1.61414	1	2.27e-11
Q9UK59	DBR1	comp76770_c0_seq2	RecName: Full=Lariat debranching enzyme [Homo sapiens]	275.578	389.069	823.397	0.497564	1.57913	0.479704	1.03e-10
Q5R9B8	DCAF6	comp32963_c0_seq1	RecName: Full=DDB1- and CUL4-associated factor 6; AltName: Full=IQ motif and WD repeat-containing protein 1; AltName: Full=Nuclear receptor interaction protein; Short=NRIP [Pongo abelii]	0.001	25.7753	0.001	14.6537	0	0.00181465	NA
Q9UHG0	DCDC2	comp72061_c3_seq1	RecName: Full=Doublecortin domain-containing protein 2; AltName: Full=Protein RU2S [Homo sapiens]	2220.47	2210.45	1202.87	-0.00652271	-0.884384	1	5.02e-05
Q9UHG0	DCDC2	comp72061_c3_seq2	RecName: Full=Doublecortin domain-containing protein 2; AltName: Full=Protein RU2S [Homo sapiens]	2195.01	2236.09	1183.63	0.0267507	-0.891011	1	4.14e-05
Q9UHG0	DCDC2	comp72061_c3_seq3	RecName: Full=Doublecortin domain-containing protein 2; AltName: Full=Protein RU2S [Homo sapiens]	2139	2098.45	1105.87	-0.0276086	-0.951756	1	8.14e-06
O15075	DCLK1	comp75334_c1_seq1	RecName: Full=Serine/threonine-protein kinase DCLK1; AltName: Full=Doublecortin domain-containing protein 3A; AltName: Full=Doublecortin-like and CAM kinase-like 1; AltName: Full=Doublecortin-like kinase 1 [Homo sapiens]	4367.53	2963.29	1734.03	-0.559614	-1.33269	0.03085	7.89e-13
Q9JLM8	Dclk1	comp75334_c1_seq2	RecName: Full=Serine/threonine-protein kinase DCLK1; AltName: Full=Doublecortin-like and CAM kinase-like 1; AltName: Full=Doublecortin-like kinase 1 [Mus musculus]	3709.4	2651.07	826.173	-0.484609	-2.16667	0.127004	8.22e-32
Q8BWQ5	Dclk3	comp71190_c0_seq1	RecName: Full=Serine/threonine-protein kinase DCLK3; AltName: Full=CLICK-I and II-related; Short=CLr; AltName: Full=Doublecortin-like and CAM kinase-like 3; AltName: Full=Doublecortin-like kinase 3 [Mus musculus]	1380.5	1403.5	759.388	0.0238334	-0.862287	1	0.000275659
D2H8V8	DCLRE1B	comp75703_c0_seq3	RecName: Full=5' exonuclease Apollo; AltName: Full=DNA cross-link repair 1B protein; AltName: Full=SNM1 homolog B [Ailuropoda melanoleuca]	143.993	184.34	292.559	0.35637	1.02272	1	0.0160914
O08788	Dctn1	comp78316_c0_seq1	RecName: Full=Dynactin subunit 1; AltName: Full=150 kDa dynein-associated polypeptide; AltName: Full=DAP-150; Short=DP-150; AltName: Full=p150-glued [Mus musculus]	0.001	29.1911	0.665251	14.8332	9.37775	0.000440298	1
Q7Z4W1	DCXR	comp40693_c0_seq1	RecName: Full=L-xylulose reductase; Short=XR; AltName: Full=Carbonyl reductase II; AltName: Full=Dicarbonyl/L-xylulose reductase; AltName: Full=Kidney dicarbonyl reductase; Short=kiDCR; AltName: Full=Sperm surface protein P34H [Homo sapiens]	0.001	23.291	0.001	14.5075	0	0.0045621	NA
O95865	DDAH2	comp52834_c0_seq1	RecName: Full=N(G),N(G)-dimethylarginine dimethylaminohydrolase 2; Short=DDAH-2; Short=Dimethylarginine dimethylaminohydrolase 2; AltName: Full=DDAHII; AltName: Full=Dimethylargininase-2; AltName: Full=Protein G6a; AltName: Full=S-phase protein [Homo sapiens]	0.001	21.7383	0.001	14.408	0	0.00810316	NA
O95865	DDAH2	comp48199_c0_seq1	RecName: Full=N(G),N(G)-dimethylarginine dimethylaminohydrolase 2; Short=DDAH-2; Short=Dimethylarginine dimethylaminohydrolase 2; AltName: Full=DDAHII; AltName: Full=Dimethylargininase-2; AltName: Full=Protein G6a; AltName: Full=S-phase protein [Homo sapiens]	732.481	517.268	374.561	-0.501879	-0.967589	0.383743	0.000462165
Q08E62	DDIT4	comp65087_c0_seq1	RecName: Full=DNA damage-inducible transcript 4 protein [Bos taurus]	822.698	568.345	1351.39	-0.533597	0.71601	0.157269	0.0117005
Q5R501	DDOST	comp26906_c0_seq2	RecName: Full=Dolichyl-diphosphooligosaccharide--protein glycosyltransferase 48 kDa subunit; Short=DDOST 48 kDa subunit; Short=Oligosaccharyl transferase 48 kDa subunit; Flags: Precursor [Pongo abelii]	0.001	41.6125	0.001	15.3447	0	4.78e-06	NA
Q63474	Ddr1	comp74968_c0_seq3	RecName: Full=Epithelial discoidin domain-containing receptor 1; Short=Epithelial discoidin domain receptor 1; AltName: Full=CD167 antigen-like family member A; AltName: Full=Cell adhesion kinase; AltName: Full=Discoidin receptor tyrosine kinase; AltName: Full=Protein-tyrosine kinase 3; AltName: Full=Tyrosine kinase DDR; AltName: Full=Tyrosine-protein kinase CAK; AltName: CD_antigen=CD167a; Flags…	0.001	320.782	0.001	18.2912	0	1.32e-47	NA
Q16832	DDR2	comp75073_c0_seq1	RecName: Full=Discoidin domain-containing receptor 2; Short=Discoidin domain receptor 2; AltName: Full=CD167 antigen-like family member B; AltName: Full=Discoidin domain-containing receptor tyrosine kinase 2; AltName: Full=Neurotrophic tyrosine kinase, receptor-related 3; AltName: Full=Receptor protein-tyrosine kinase TKT; AltName: Full=Tyrosine-protein kinase TYRO10; AltName: CD_antigen=CD167b; …	470.891	322.171	226.35	-0.547568	-1.05684	0.425628	0.000767812
Q16832	DDR2	comp75073_c0_seq2	RecName: Full=Discoidin domain-containing receptor 2; Short=Discoidin domain receptor 2; AltName: Full=CD167 antigen-like family member B; AltName: Full=Discoidin domain-containing receptor tyrosine kinase 2; AltName: Full=Neurotrophic tyrosine kinase, receptor-related 3; AltName: Full=Receptor protein-tyrosine kinase TKT; AltName: Full=Tyrosine-protein kinase TYRO10; AltName: CD_antigen=CD167b; …	430.172	294.822	221.677	-0.545068	-0.956452	0.477182	0.00562185
Q96HY6	DDRGK1	comp78607_c0_seq1	RecName: Full=DDRGK domain-containing protein 1; Flags: Precursor [Homo sapiens]	0.001	54.0338	0.001	15.7216	0	4.34e-08	NA
P30046	DDT	comp78579_c0_seq1	RecName: Full=D-dopachrome decarboxylase; AltName: Full=D-dopachrome tautomerase; AltName: Full=Phenylpyruvate tautomerase II [Homo sapiens]	0.001	60.555	0.001	15.886	0	3.74e-09	NA
Q501J6	Ddx17	comp78134_c0_seq1	RecName: Full=Probable ATP-dependent RNA helicase DDX17; AltName: Full=DEAD box protein 17 [Mus musculus]	0.001	23.9121	0.001	14.5455	0	0.00362236	NA
Q9NVP1	DDX18	comp75827_c0_seq1	RecName: Full=ATP-dependent RNA helicase DDX18; AltName: Full=DEAD box protein 18; AltName: Full=Myc-regulated DEAD box protein; Short=MrDb [Homo sapiens]	1481.56	2257.32	2296.71	0.607491	0.632452	0.0188124	0.0191524
Q9NR30	DDX21	comp74966_c0_seq1	RecName: Full=Nucleolar RNA helicase 2; AltName: Full=DEAD box protein 21; AltName: Full=Gu-alpha; AltName: Full=Nucleolar RNA helicase Gu; AltName: Full=Nucleolar RNA helicase II; AltName: Full=RH II/Gu [Homo sapiens]	2447.08	3722.65	4959.84	0.605269	1.01923	0.0116753	2.02e-07
Q9BUQ8	DDX23	comp38777_c0_seq1	RecName: Full=Probable ATP-dependent RNA helicase DDX23; AltName: Full=100 kDa U5 snRNP-specific protein; AltName: Full=DEAD box protein 23; AltName: Full=PRP28 homolog; AltName: Full=U5-100kD [Homo sapiens]	0.001	36.3334	0.001	15.149	0	3.53e-05	NA
Q9GZR7	DDX24	comp55299_c0_seq1	RecName: Full=ATP-dependent RNA helicase DDX24; AltName: Full=DEAD box protein 24 [Homo sapiens]	0.001	45.9599	0.001	15.4881	0	9.19e-07	NA
Q9GZR7	DDX24	comp79162_c0_seq1	RecName: Full=ATP-dependent RNA helicase DDX24; AltName: Full=DEAD box protein 24 [Homo sapiens]	0.001	36.6439	0.001	15.1613	0	3.13e-05	NA
Q9GZR7	DDX24	comp84223_c0_seq1	RecName: Full=ATP-dependent RNA helicase DDX24; AltName: Full=DEAD box protein 24 [Homo sapiens]	0.001	18.9435	0.001	14.2094	0	0.0223421	NA
Q5RDL2	DDX24	comp75953_c1_seq3	RecName: Full=ATP-dependent RNA helicase DDX24; AltName: Full=DEAD box protein 24 [Pongo abelii]	2363.75	2860.74	3765.07	0.275307	0.671597	1	0.00580168
Q61656	Ddx5	comp59662_c0_seq1	RecName: Full=Probable ATP-dependent RNA helicase DDX5; AltName: Full=DEAD box RNA helicase DEAD1; Short=mDEAD1; AltName: Full=DEAD box protein 5; AltName: Full=RNA helicase p68 [Mus musculus]	0.001	32.607	0.001	14.9929	0	0.000143645	NA
Q9NY93	DDX56	comp28560_c0_seq2	RecName: Full=Probable ATP-dependent RNA helicase DDX56; AltName: Full=ATP-dependent 61 kDa nucleolar RNA helicase; AltName: Full=DEAD box protein 21; AltName: Full=DEAD box protein 56 [Homo sapiens]	0.001	19.5646	0.001	14.256	0	0.0179144	NA
Q9NY93	DDX56	comp38831_c0_seq1	RecName: Full=Probable ATP-dependent RNA helicase DDX56; AltName: Full=ATP-dependent 61 kDa nucleolar RNA helicase; AltName: Full=DEAD box protein 21; AltName: Full=DEAD box protein 56 [Homo sapiens]	0.001	25.7753	0.001	14.6537	0	0.00181465	NA
O95786	DDX58	comp62147_c0_seq1	RecName: Full=Probable ATP-dependent RNA helicase DDX58; AltName: Full=DEAD box protein 58; AltName: Full=RIG-I-like receptor 1; Short=RLR-1; AltName: Full=Retinoic acid-inducible gene 1 protein; Short=RIG-1; AltName: Full=Retinoic acid-inducible gene I protein; Short=RIG-I [Homo sapiens]	160.477	958.892	7886.51	2.579	5.61895	2.35e-41	1.66e-160
Q8IY21	DDX60	comp75851_c0_seq1	RecName: Full=Probable ATP-dependent RNA helicase DDX60; AltName: Full=DEAD box protein 60 [Homo sapiens]	101.343	167.103	2953.4	0.721491	4.86505	0.024093	1.38e-104
Q8IY21	DDX60	comp75851_c0_seq5	RecName: Full=Probable ATP-dependent RNA helicase DDX60; AltName: Full=DEAD box protein 60 [Homo sapiens]	101.135	168.238	2864.55	0.73422	4.82395	0.0195273	2.01e-102
Q8IY21	DDX60	comp86099_c0_seq1	RecName: Full=Probable ATP-dependent RNA helicase DDX60; AltName: Full=DEAD box protein 60 [Homo sapiens]	0.001	19.5646	0.001	14.256	0	0.0179144	NA
Q8IY21	DDX60	comp68732_c0_seq1	RecName: Full=Probable ATP-dependent RNA helicase DDX60; AltName: Full=DEAD box protein 60 [Homo sapiens]	0.001	1.56467	38.1137	10.6116	15.218	1	2.49e-05
Q8IY21	DDX60	comp68732_c0_seq2	RecName: Full=Probable ATP-dependent RNA helicase DDX60; AltName: Full=DEAD box protein 60 [Homo sapiens]	0.001	0.659194	63.0818	9.36456	15.9449	1	2.7e-09
Q8IY21	DDX60	comp68732_c0_seq3	RecName: Full=Probable ATP-dependent RNA helicase DDX60; AltName: Full=DEAD box protein 60 [Homo sapiens]	0.001	1.90821	17.6085	10.898	14.104	1	0.0381125
Q8IY21	DDX60	comp71320_c0_seq2	RecName: Full=Probable ATP-dependent RNA helicase DDX60; AltName: Full=DEAD box protein 60 [Homo sapiens]	0.32469	2.58153	33.2968	2.99109	6.68018	1	0.000543705
Q8IY21	DDX60	comp71320_c0_seq3	RecName: Full=Probable ATP-dependent RNA helicase DDX60; AltName: Full=DEAD box protein 60 [Homo sapiens]	1.28001	6.1301	28.3893	2.25975	4.47112	1	0.0158846
Q8IY21	DDX60	comp71320_c0_seq5	RecName: Full=Probable ATP-dependent RNA helicase DDX60; AltName: Full=DEAD box protein 60 [Homo sapiens]	0.001	3.465	24.8546	11.7586	14.6012	0.479704	0.00207905
Q8IY21	DDX60	comp75851_c0_seq3	RecName: Full=Probable ATP-dependent RNA helicase DDX60; AltName: Full=DEAD box protein 60 [Homo sapiens]	113.357	171.653	2989.62	0.598614	4.72101	0.107794	7.09e-101
Q16698	DECR1	comp39069_c1_seq1	RecName: Full=2,4-dienoyl-CoA reductase, mitochondrial; AltName: Full=2,4-dienoyl-CoA reductase [NADPH]; Short=4-enoyl-CoA reductase [NADPH]; Flags: Precursor [Homo sapiens]	0.001	34.7807	0.001	15.086	0	6.34e-05	NA
O75618	DEDD	comp28796_c0_seq1	RecName: Full=Death effector domain-containing protein; AltName: Full=DEDPro1; AltName: Full=Death effector domain-containing testicular molecule; AltName: Full=FLDED-1 [Homo sapiens]	2351.65	4210.85	9388.3	0.840441	1.99719	2.26e-05	1.11e-29
Q8WXF8	DEDD2	comp81748_c0_seq1	RecName: Full=DNA-binding death effector domain-containing protein 2; AltName: Full=DED-containing protein FLAME-3; AltName: Full=FADD-like anti-apoptotic molecule 3 [Homo sapiens]	0.001	27.3279	0.001	14.7381	0	0.00102272	NA
O15121	DEGS1	comp78947_c0_seq1	RecName: Full=Sphingolipid delta(4)-desaturase DES1; AltName: Full=Cell migration-inducing gene 15 protein; AltName: Full=Degenerative spermatocyte homolog 1; AltName: Full=Membrane lipid desaturase [Homo sapiens]	0.001	46.2705	0.001	15.4978	0	8.18e-07	NA
Q5RE51	DEGS1	comp79509_c0_seq1	RecName: Full=Sphingolipid delta(4)-desaturase DES1; AltName: Full=Degenerative spermatocyte homolog 1 [Pongo abelii]	0.001	26.3963	0.001	14.6881	0	0.00144516	NA
Q3ZBY7	DEGS1	comp77068_c0_seq1	RecName: Full=Sphingolipid delta(4)-desaturase DES1; AltName: Full=Degenerative spermatocyte homolog 1 [Bos taurus]	889.788	1050.45	1493.8	0.239471	0.747457	1	0.00470031
Q8IV53	DENND1C	comp40089_c0_seq1	RecName: Full=DENN domain-containing protein 1C; AltName: Full=Connecdenn 3; AltName: Full=Protein FAM31C [Homo sapiens]	0.001	33.8491	0.001	15.0468	0	8.98e-05	NA
Q8IV53	DENND1C	comp40676_c0_seq1	RecName: Full=DENN domain-containing protein 1C; AltName: Full=Connecdenn 3; AltName: Full=Protein FAM31C [Homo sapiens]	0.001	27.6385	0.001	14.7544	0	0.000913381	NA
Q8IV53	DENND1C	comp40676_c0_seq2	RecName: Full=DENN domain-containing protein 1C; AltName: Full=Connecdenn 3; AltName: Full=Protein FAM31C [Homo sapiens]	0.001	36.9545	0.001	15.1735	0	2.78e-05	NA
Q8IV53	DENND1C	comp81666_c0_seq1	RecName: Full=DENN domain-containing protein 1C; AltName: Full=Connecdenn 3; AltName: Full=Protein FAM31C [Homo sapiens]	0.001	17.7014	0.001	14.1116	0	0.0349001	NA
A2RUS2	DENND3	comp68319_c2_seq1	RecName: Full=DENN domain-containing protein 3 [Homo sapiens]	1.3098	388.478	0.001	8.21234	-10.3551	4.15e-51	1
A2RUS2	DENND3	comp55183_c0_seq1	RecName: Full=DENN domain-containing protein 3 [Homo sapiens]	0.001	21.7383	0.001	14.408	0	0.00810316	NA
A2RUS2	DENND3	comp55183_c1_seq1	RecName: Full=DENN domain-containing protein 3 [Homo sapiens]	0.001	18.3225	0.001	14.1613	0	0.0279543	NA
A2RT67	Dennd3	comp55292_c0_seq1	RecName: Full=DENN domain-containing protein 3 [Mus musculus]	0.001	17.3909	0.001	14.086	0	0.0390065	NA
A2RUS2	DENND3	comp55292_c1_seq2	RecName: Full=DENN domain-containing protein 3 [Homo sapiens]	0.001	19.2541	0.001	14.2329	0	0.01999	NA
A2RUS2	DENND3	comp68319_c1_seq2	RecName: Full=DENN domain-containing protein 3 [Homo sapiens]	0.001	123.593	0.001	16.9152	0	2.76e-19	NA
A2RUS2	DENND3	comp68319_c2_seq2	RecName: Full=DENN domain-containing protein 3 [Homo sapiens]	0.001	441.269	0.001	18.7513	0	1.49e-62	NA
A2RUS2	DENND3	comp68319_c3_seq2	RecName: Full=DENN domain-containing protein 3 [Homo sapiens]	0.001	32.9175	0.001	15.0066	0	0.000127788	NA
A2RUS2	DENND3	comp68319_c3_seq3	RecName: Full=DENN domain-containing protein 3 [Homo sapiens]	0.001	26.3963	0.001	14.6881	0	0.00144516	NA
A2RUS2	DENND3	comp68319_c3_seq4	RecName: Full=DENN domain-containing protein 3 [Homo sapiens]	0.001	60.555	0.001	15.886	0	3.74e-09	NA
A2RUS2	DENND3	comp68319_c3_seq5	RecName: Full=DENN domain-containing protein 3 [Homo sapiens]	0.001	28.2595	0.001	14.7865	0	0.000723635	NA
A2RUS2	DENND3	comp68319_c3_seq6	RecName: Full=DENN domain-containing protein 3 [Homo sapiens]	0.001	34.4702	0.001	15.0731	0	7.13e-05	NA
A2RUS2	DENND3	comp68319_c3_seq7	RecName: Full=DENN domain-containing protein 3 [Homo sapiens]	0.001	40.9914	0.001	15.323	0	6.04e-06	NA
Q5RBE4	DEPP	comp2032_c1_seq1	RecName: Full=Protein DEPP [Pongo abelii]<>RecName: Full=Protein DEPP; AltName: Full=Decidual protein induced by progesterone; AltName: Full=Fasting-induced gene protein; Short=FIG [Homo sapiens]	0.001	27.3279	0.001	14.7381	0	0.00102272	NA
Q8TB45	DEPTOR	comp72934_c0_seq1	RecName: Full=DEP domain-containing mTOR-interacting protein; AltName: Full=DEP domain-containing protein 6 [Homo sapiens]	234.11	157.333	70.6966	-0.573364	-1.72747	0.928757	6.58e-06
O00273	DFFA	comp52784_c0_seq2	RecName: Full=DNA fragmentation factor subunit alpha; AltName: Full=DNA fragmentation factor 45 kDa subunit; Short=DFF-45; AltName: Full=Inhibitor of CAD; Short=ICAD [Homo sapiens]	633.375	760.392	1012.88	0.263683	0.677324	1	0.032824
Q70VZ8	DGAT2	comp59046_c0_seq1	RecName: Full=Diacylglycerol O-acyltransferase 2; AltName: Full=Acyl-CoA retinol O-fatty-acyltransferase; Short=ARAT; Short=Retinol O-fatty-acyltransferase; AltName: Full=Diglyceride acyltransferase 2 [Bos taurus]	74.9181	116.357	278.447	0.635167	1.89402	0.793609	2.41e-07
P98153	DGCR2	comp56583_c1_seq1	RecName: Full=Integral membrane protein DGCR2/IDD; Flags: Precursor [Homo sapiens]	0.001	38.1966	0.001	15.2212	0	1.74e-05	NA
Q9BY27	DGCR6L	comp30067_c0_seq1	RecName: Full=Protein DGCR6L; AltName: Full=DiGeorge syndrome critical region 6-like protein [Homo sapiens]	0.001	25.4647	0.001	14.6362	0	0.00203498	NA
Q15392	DHCR24	comp66648_c0_seq2	RecName: Full=Delta(24)-sterol reductase; AltName: Full=24-dehydrocholesterol reductase; AltName: Full=3-beta-hydroxysterol delta-24-reductase; AltName: Full=Diminuto/dwarf1 homolog; AltName: Full=Seladin-1; Flags: Precursor [Homo sapiens]	1.29405	1737.47	0.645795	10.3909	-1.00275	9.53e-157	1
Q15392	DHCR24	comp66648_c0_seq1	RecName: Full=Delta(24)-sterol reductase; AltName: Full=24-dehydrocholesterol reductase; AltName: Full=3-beta-hydroxysterol delta-24-reductase; AltName: Full=Diminuto/dwarf1 homolog; AltName: Full=Seladin-1; Flags: Precursor [Homo sapiens]	7528.82	6053.3	4456.47	-0.314702	-0.756522	0.913386	0.000316045
Q5E9J5	DHCR7	comp73275_c1_seq1	RecName: Full=7-dehydrocholesterol reductase; Short=7-DHC reductase; AltName: Full=Sterol Delta(7)-reductase [Bos taurus]	1459.37	892.808	614.688	-0.708921	-1.24742	0.00722526	8.23e-09
Q5E9J5	DHCR7	comp73275_c1_seq4	RecName: Full=7-dehydrocholesterol reductase; Short=7-DHC reductase; AltName: Full=Sterol Delta(7)-reductase [Bos taurus]	1244.45	785.701	543.597	-0.66346	-1.1949	0.0223054	9.49e-08
Q5E9J5	DHCR7	comp73275_c1_seq2	RecName: Full=7-dehydrocholesterol reductase; Short=7-DHC reductase; AltName: Full=Sterol Delta(7)-reductase [Bos taurus]	1221.88	830.278	508.754	-0.557441	-1.26407	0.111904	1.44e-08
Q5E9J5	DHCR7	comp73275_c1_seq3	RecName: Full=7-dehydrocholesterol reductase; Short=7-DHC reductase; AltName: Full=Sterol Delta(7)-reductase [Bos taurus]	1141.71	766.423	481.056	-0.574989	-1.24692	0.0956352	3.78e-08
O75911	DHRS3	comp76435_c0_seq2	RecName: Full=Short-chain dehydrogenase/reductase 3; AltName: Full=DD83.1; AltName: Full=Retinal short-chain dehydrogenase/reductase 1; Short=retSDR1 [Homo sapiens]	0.32469	198.143	0.001	9.25327	-8.34292	3.07e-29	1
O75911	DHRS3	comp76435_c0_seq1	RecName: Full=Short-chain dehydrogenase/reductase 3; AltName: Full=DD83.1; AltName: Full=Retinal short-chain dehydrogenase/reductase 1; Short=retSDR1 [Homo sapiens]	522.527	276.992	322.045	-0.915662	-0.698244	0.00362236	0.119751
Q5RCF8	DHRS4	comp41747_c0_seq1	RecName: Full=Dehydrogenase/reductase SDR family member 4; AltName: Full=NADPH-dependent carbonyl reductase/NADP-retinol dehydrogenase; Short=CR; Short=PHCR; AltName: Full=NADPH-dependent retinol dehydrogenase/reductase; Short=NDRD; AltName: Full=Peroxisomal short-chain alcohol dehydrogenase; Short=PSCD [Pongo abelii]	0.001	39.4387	0.001	15.2673	0	1.09e-05	NA
Q9Y394	DHRS7	comp75975_c0_seq34	RecName: Full=Dehydrogenase/reductase SDR family member 7; AltName: Full=Retinal short-chain dehydrogenase/reductase 4; Short=retSDR4; Flags: Precursor [Homo sapiens]	3.88357	49.4198	1.77378	3.66963	-1.13056	0.0017059	1
Q9H6R0	DHX33	comp74989_c0_seq1	RecName: Full=Putative ATP-dependent RNA helicase DHX33; AltName: Full=DEAH box protein 33 [Homo sapiens]	627.637	963.998	1045.2	0.6191	0.735776	0.0457237	0.0107571
Q96C10	DHX58	comp106578_c0_seq1	RecName: Full=Probable ATP-dependent RNA helicase DHX58; AltName: Full=Probable ATP-dependent helicase LGP2; AltName: Full=Protein D11Lgp2 homolog; AltName: Full=RIG-I-like receptor 3; Short=RLR-3; AltName: Full=RIG-I-like receptor LGP2; Short=RLR [Homo sapiens]	0.001	18.0119	0.323397	14.1367	8.33716	0.0291142	1
Q96C10	DHX58	comp75155_c1_seq1	RecName: Full=Probable ATP-dependent RNA helicase DHX58; AltName: Full=Probable ATP-dependent helicase LGP2; AltName: Full=Protein D11Lgp2 homolog; AltName: Full=RIG-I-like receptor 3; Short=RLR-3; AltName: Full=RIG-I-like receptor LGP2; Short=RLR [Homo sapiens]	61.8895	107.891	2036.11	0.801803	5.03998	0.0238633	5.4e-96
Q96C10	DHX58	comp75155_c1_seq11	RecName: Full=Probable ATP-dependent RNA helicase DHX58; AltName: Full=Probable ATP-dependent helicase LGP2; AltName: Full=Protein D11Lgp2 homolog; AltName: Full=RIG-I-like receptor 3; Short=RLR-3; AltName: Full=RIG-I-like receptor LGP2; Short=RLR [Homo sapiens]	67.4045	118.377	2107.29	0.812474	4.9664	0.0153954	1.18e-95
Q96C10	DHX58	comp75155_c1_seq15	RecName: Full=Probable ATP-dependent RNA helicase DHX58; AltName: Full=Probable ATP-dependent helicase LGP2; AltName: Full=Protein D11Lgp2 homolog; AltName: Full=RIG-I-like receptor 3; Short=RLR-3; AltName: Full=RIG-I-like receptor LGP2; Short=RLR [Homo sapiens]	64.9276	107.079	1920.9	0.721769	4.88681	0.0671393	3.81e-90
Q6DN07	DIO3	comp45385_c0_seq1	RecName: Full=Type III iodothyronine deiodinase; AltName: Full=5DIII; AltName: Full=DIOIII; AltName: Full=Type 3 DI; AltName: Full=Type-III 5'-deiodinase, partial [Ovis aries]	10.9839	20.4004	59.9868	0.893212	2.44926	1	0.0127323
O60832	DKC1	comp66142_c0_seq11	RecName: Full=H/ACA ribonucleoprotein complex subunit 4; AltName: Full=CBF5 homolog; AltName: Full=Dyskerin; AltName: Full=Nopp140-associated protein of 57 kDa; AltName: Full=Nucleolar protein NAP57; AltName: Full=Nucleolar protein family A member 4; AltName: Full=snoRNP protein DKC1 [Homo sapiens]	154.427	281.19	279.347	0.864617	0.855131	0.0407114	0.0714827
O60832	DKC1	comp66142_c0_seq12	RecName: Full=H/ACA ribonucleoprotein complex subunit 4; AltName: Full=CBF5 homolog; AltName: Full=Dyskerin; AltName: Full=Nopp140-associated protein of 57 kDa; AltName: Full=Nucleolar protein NAP57; AltName: Full=Nucleolar protein family A member 4; AltName: Full=snoRNP protein DKC1 [Homo sapiens]	138.754	269.873	283.001	0.959748	1.02828	0.0161749	0.0101387
O60832	DKC1	comp66142_c0_seq16	RecName: Full=H/ACA ribonucleoprotein complex subunit 4; AltName: Full=CBF5 homolog; AltName: Full=Dyskerin; AltName: Full=Nopp140-associated protein of 57 kDa; AltName: Full=Nucleolar protein NAP57; AltName: Full=Nucleolar protein family A member 4; AltName: Full=snoRNP protein DKC1 [Homo sapiens]	159.932	291.883	270.947	0.867936	0.760556	0.036779	0.188361
O60832	DKC1	comp66142_c0_seq26	RecName: Full=H/ACA ribonucleoprotein complex subunit 4; AltName: Full=CBF5 homolog; AltName: Full=Dyskerin; AltName: Full=Nopp140-associated protein of 57 kDa; AltName: Full=Nucleolar protein NAP57; AltName: Full=Nucleolar protein family A member 4; AltName: Full=snoRNP protein DKC1 [Homo sapiens]	159.533	291.823	277.979	0.871241	0.801121	0.0342421	0.118669
O60832	DKC1	comp66142_c0_seq31	RecName: Full=H/ACA ribonucleoprotein complex subunit 4; AltName: Full=CBF5 homolog; AltName: Full=Dyskerin; AltName: Full=Nopp140-associated protein of 57 kDa; AltName: Full=Nucleolar protein NAP57; AltName: Full=Nucleolar protein family A member 4; AltName: Full=snoRNP protein DKC1 [Homo sapiens]	141.705	271.764	257.988	0.939463	0.864414	0.0206875	0.0764585
O60832	DKC1	comp66142_c0_seq13	RecName: Full=H/ACA ribonucleoprotein complex subunit 4; AltName: Full=CBF5 homolog; AltName: Full=Dyskerin; AltName: Full=Nopp140-associated protein of 57 kDa; AltName: Full=Nucleolar protein NAP57; AltName: Full=Nucleolar protein family A member 4; AltName: Full=snoRNP protein DKC1 [Homo sapiens]	140.878	286.767	245.649	1.02543	0.802152	0.00681669	0.133495
Q96QB1	DLC1	comp76253_c0_seq7	RecName: Full=Rho GTPase-activating protein 7; AltName: Full=Deleted in liver cancer 1 protein; Short=DLC-1; AltName: Full=HP protein; AltName: Full=Rho-type GTPase-activating protein 7; AltName: Full=START domain-containing protein 12; Short=StARD12; AltName: Full=StAR-related lipid transfer protein 12 [Homo sapiens]	0.632633	38.1966	0.001	5.91593	-9.30522	0.000274848	1
Q96QB1	DLC1	comp76253_c0_seq3	RecName: Full=Rho GTPase-activating protein 7; AltName: Full=Deleted in liver cancer 1 protein; Short=DLC-1; AltName: Full=HP protein; AltName: Full=Rho-type GTPase-activating protein 7; AltName: Full=START domain-containing protein 12; Short=StARD12; AltName: Full=StAR-related lipid transfer protein 12 [Homo sapiens]	0.001	35.4018	0.683561	15.1115	9.41693	4.27e-05	1
Q96QB1	DLC1	comp76253_c0_seq4	RecName: Full=Rho GTPase-activating protein 7; AltName: Full=Deleted in liver cancer 1 protein; Short=DLC-1; AltName: Full=HP protein; AltName: Full=Rho-type GTPase-activating protein 7; AltName: Full=START domain-containing protein 12; Short=StARD12; AltName: Full=StAR-related lipid transfer protein 12 [Homo sapiens]	0.001	24.8547	0.001	14.6012	0	0.00256231	NA
Q96QB1	DLC1	comp76253_c0_seq5	RecName: Full=Rho GTPase-activating protein 7; AltName: Full=Deleted in liver cancer 1 protein; Short=DLC-1; AltName: Full=HP protein; AltName: Full=Rho-type GTPase-activating protein 7; AltName: Full=START domain-containing protein 12; Short=StARD12; AltName: Full=StAR-related lipid transfer protein 12 [Homo sapiens]	0.001	74.237	0.001	16.1799	0	2.19e-11	NA
Q96QB1	DLC1	comp76253_c0_seq6	RecName: Full=Rho GTPase-activating protein 7; AltName: Full=Deleted in liver cancer 1 protein; Short=DLC-1; AltName: Full=HP protein; AltName: Full=Rho-type GTPase-activating protein 7; AltName: Full=START domain-containing protein 12; Short=StARD12; AltName: Full=StAR-related lipid transfer protein 12 [Homo sapiens]	0.001	37.8861	0.001	15.2094	0	1.95e-05	NA
B9VTT2	DLC1	comp76253_c0_seq11	RecName: Full=Rho GTPase-activating protein 7; AltName: Full=Deleted in liver cancer 1 protein homolog; Short=DLC-1; AltName: Full=Rho-type GTPase-activating protein 7; AltName: Full=START domain-containing protein 12; Short=StARD12; AltName: Full=StAR-related lipid transfer protein 12 [Canis lupus familiaris]	54.196	204.112	87.9395	1.9131	0.698324	2.6e-06	1
B9VTT2	DLC1	comp76253_c0_seq8	RecName: Full=Rho GTPase-activating protein 7; AltName: Full=Deleted in liver cancer 1 protein homolog; Short=DLC-1; AltName: Full=Rho-type GTPase-activating protein 7; AltName: Full=START domain-containing protein 12; Short=StARD12; AltName: Full=StAR-related lipid transfer protein 12 [Canis lupus familiaris]	59.2511	164.997	89.4157	1.47753	0.593686	0.00173163	1
B9VTT2	DLC1	comp76253_c0_seq2	RecName: Full=Rho GTPase-activating protein 7; AltName: Full=Deleted in liver cancer 1 protein homolog; Short=DLC-1; AltName: Full=Rho-type GTPase-activating protein 7; AltName: Full=START domain-containing protein 12; Short=StARD12; AltName: Full=StAR-related lipid transfer protein 12 [Canis lupus familiaris]	289.608	338.317	677.637	0.224275	1.22641	1	6.12e-06
B9VTT2	DLC1	comp76253_c0_seq9	RecName: Full=Rho GTPase-activating protein 7; AltName: Full=Deleted in liver cancer 1 protein homolog; Short=DLC-1; AltName: Full=Rho-type GTPase-activating protein 7; AltName: Full=START domain-containing protein 12; Short=StARD12; AltName: Full=StAR-related lipid transfer protein 12 [Canis lupus familiaris]	139.051	169.913	299.431	0.289184	1.10661	1	0.00608899
Q9Y238	DLEC1	comp61120_c0_seq1	RecName: Full=Deleted in lung and esophageal cancer protein 1; AltName: Full=Deleted in lung cancer protein 1; Short=DLC-1 [Homo sapiens]	0.001	21.1393	0.001	14.3676	0	0.0101709	NA
O95886	DLGAP3	comp76839_c3_seq1	RecName: Full=Disks large-associated protein 3; Short=DAP-3; AltName: Full=PSD-95/SAP90-binding protein 3; AltName: Full=SAP90/PSD-95-associated protein 3; Short=SAPAP3 [Homo sapiens]	147.267	182.551	295.783	0.309862	1.0061	1	0.0186788
Q9UGM3	DMBT1	comp66325_c0_seq1	RecName: Full=Deleted in malignant brain tumors 1 protein; AltName: Full=Glycoprotein 340; Short=Gp-340; AltName: Full=Hensin; AltName: Full=Salivary agglutinin; Short=SAG; AltName: Full=Surfactant pulmonary-associated D-binding protein; Flags: Precursor [Homo sapiens]	0.001	22.6699	0.001	14.4685	0	0.00573984	NA
Q9UGM3	DMBT1	comp79932_c0_seq1	RecName: Full=Deleted in malignant brain tumors 1 protein; AltName: Full=Glycoprotein 340; Short=Gp-340; AltName: Full=Hensin; AltName: Full=Salivary agglutinin; Short=SAG; AltName: Full=Surfactant pulmonary-associated D-binding protein; Flags: Precursor [Homo sapiens]	0.001	108.998	0.001	16.7339	0	5.53e-17	NA
P11532	DMD	comp75068_c0_seq2	RecName: Full=Dystrophin [Homo sapiens]	16.4868	13.7342	68.1189	-0.263542	2.04674	1	0.0498256
Q5GN48	DMD	comp75068_c0_seq3	RecName: Full=Dystrophin [Sus scrofa]	20.4964	25.0243	87.0911	0.287961	2.08715	1	0.00808251
Q9UFH2	DNAH17	comp72007_c0_seq2	RecName: Full=Dynein heavy chain 17, axonemal; AltName: Full=Axonemal beta dynein heavy chain 17; AltName: Full=Axonemal dynein heavy chain-like protein 1; AltName: Full=Ciliary dynein heavy chain 17; AltName: Full=Ciliary dynein heavy chain-like protein 1; AltName: Full=Dynein light chain 2, axonemal [Homo sapiens]	0.001	37.8861	0.361164	15.2094	8.49651	1.8e-05	1
Q5E954	DNAJA1	comp28629_c0_seq1	RecName: Full=DnaJ homolog subfamily A member 1; Flags: Precursor [Bos taurus]	0.001	46.581	0.001	15.5075	0	7.26e-07	NA
Q5NVI9	DNAJA1	comp58231_c0_seq1	RecName: Full=DnaJ homolog subfamily A member 1; Flags: Precursor [Pongo abelii]	0.001	26.0858	0.001	14.671	0	0.0016207	NA
P25685	DNAJB1	comp73134_c0_seq2	RecName: Full=DnaJ homolog subfamily B member 1; AltName: Full=DnaJ protein homolog 1; AltName: Full=Heat shock 40 kDa protein 1; Short=HSP40; Short=Heat shock protein 40; AltName: Full=Human DnaJ protein 1; Short=hDj-1 [Homo sapiens]	0.331711	796.249	2.64713	11.2291	2.99643	2.43e-97	0.936863
Q9QYJ3	Dnajb1	comp73134_c0_seq1	RecName: Full=DnaJ homolog subfamily B member 1; AltName: Full=Heat shock 40 kDa protein 1; Short=HSP40; Short=Heat shock protein 40 [Mus musculus]	1508.19	1831.72	5446.79	0.28038	1.85259	1	3.15e-24
Q2KIT4	DNAJB4	comp74741_c2_seq4	RecName: Full=DnaJ homolog subfamily B member 4 [Bos taurus]	360.441	420.509	825.045	0.222376	1.19471	1	2.94e-06
Q2KIT4	DNAJB4	comp74741_c2_seq9	RecName: Full=DnaJ homolog subfamily B member 4 [Bos taurus]	384.471	447.998	894.605	0.220619	1.21838	1	9.91e-07
[truncated: 11,273 more rows]
