# Supplementary material for: Proteomics informed by transcriptomics for characterising differential cellular susceptibility to Nelson Bay orthoreovirus infection
Source: BMC Genomics. 2017 Aug 14;18:615. doi: 10.1186/s12864-017-3994-x (PMC5556373; doi:10.1186/s12864-017-3994-x)
Supplement: Supplementary file 5 — Transcripts with an adjusted p-value ≤0.05 and significantly differentially expressed in L929 cells as determined by Deseq in R at 8 hpi and 24 hpi. Genes are annotated according to BLASTx. (XLSX 921 kb) [file 12864_2017_3994_MOESM5_ESM.xlsx]

## Sheet: Sheet1
accession	gene name	trinity id	BLASTx	0 hr FPKM	8 hr FPKM	24 hr FPKM	8 hr Log(2)FC	24 hr Log(2)FC	8 hr padj	24 hr padj
Q9D1A0	Aaed1	comp30875_c2_seq3	RecName: Full=Thioredoxin-like protein AAED1; AltName: Full=AhpC/TSA antioxidant enzyme domain-containing protein 1 [Mus musculus]	166.454	180.201	70.9089	0.114482	-1.23108	1	0.00429304
P41233	Abca1	comp27117_c0_seq1	RecName: Full=ATP-binding cassette sub-family A member 1; AltName: Full=ATP-binding cassette transporter 1; Short=ABC-1; Short=ATP-binding cassette 1 [Mus musculus]	1239.45	389.081	617.555	-1.67156	-1.00506	5.58e-07	0.00711867
P41233	Abca1	comp27117_c0_seq2	RecName: Full=ATP-binding cassette sub-family A member 1; AltName: Full=ATP-binding cassette transporter 1; Short=ABC-1; Short=ATP-binding cassette 1 [Mus musculus]	1178.48	383.043	589.775	-1.62135	-0.998688	1.47e-06	0.00770968
Q8R420	Abca3	comp30897_c0_seq15	RecName: Full=ATP-binding cassette sub-family A member 3 [Mus musculus]	17.3943	8.04373	3.03067	-1.11268	-2.5209	1	0.0266369
Q99758	ABCA3	comp71587_c0_seq1	RecName: Full=ATP-binding cassette sub-family A member 3; AltName: Full=ABC-C transporter; AltName: Full=ATP-binding cassette transporter 3; Short=ATP-binding cassette 3 [Homo sapiens]	0.82488	0.001	14.1174	-9.68804	4.09715	1	0.00559731
Q8K448	Abca5	comp31120_c0_seq1	RecName: Full=ATP-binding cassette sub-family A member 5 [Mus musculus]	127.707	110.535	35.2802	-0.208331	-1.85591	1	4.65e-06
Q8K448	Abca5	comp31120_c0_seq3	RecName: Full=ATP-binding cassette sub-family A member 5 [Mus musculus]	130.52	107.813	37.9911	-0.275745	-1.78054	1	1.41e-05
Q8K448	Abca5	comp31120_c0_seq4	RecName: Full=ATP-binding cassette sub-family A member 5 [Mus musculus]	129.283	107.823	44.7672	-0.261866	-1.53002	1	0.000332502
Q8K448	Abca5	comp31120_c0_seq5	RecName: Full=ATP-binding cassette sub-family A member 5 [Mus musculus]	126.287	105.66	38.01	-0.257282	-1.73225	1	2.23e-05
Q9CXJ4	Abcb8	comp13914_c0_seq1	RecName: Full=ATP-binding cassette sub-family B member 8, mitochondrial; Flags: Precursor [Mus musculus]	940.31	783.594	518.87	-0.26303	-0.857763	1	0.0467503
Q9CXJ4	Abcb8	comp13914_c0_seq2	RecName: Full=ATP-binding cassette sub-family B member 8, mitochondrial; Flags: Precursor [Mus musculus]	620.604	572.059	326.207	-0.117511	-0.927888	1	0.0251675
Q9R1X5	Abcc5	comp30740_c0_seq7	RecName: Full=Multidrug resistance-associated protein 5; AltName: Full=ATP-binding cassette sub-family C member 5; AltName: Full=Multi-specific organic anion transporter C; Short=MOAT-C; AltName: Full=SMRP [Mus musculus]	255.603	122.269	162.644	-1.06384	-0.652183	0.0431362	0.415809
P48410	Abcd1	comp14285_c0_seq1	RecName: Full=ATP-binding cassette sub-family D member 1; AltName: Full=Adrenoleukodystrophy protein; Short=ALDP [Mus musculus]	258.797	204.26	615.565	-0.341417	1.25009	1	0.000534264
Q7TMS5	Abcg2	comp34357_c0_seq1	RecName: Full=ATP-binding cassette sub-family G member 2; AltName: Full=Breast cancer resistance protein 1 homolog; AltName: Full=Urate exporter; AltName: CD_antigen=CD338 [Mus musculus]	529.152	346.797	278.117	-0.60959	-0.92799	0.880503	0.0267966
Q9Z1Q2	Abhd16a	comp32856_c0_seq1	RecName: Full=Abhydrolase domain-containing protein 16A; AltName: Full=HLA-B-associated transcript 5 [Mus musculus]	971.055	1076.88	1832.48	0.149229	0.91617	1	0.0243835
Q8BYZ1	Abi3	comp30306_c0_seq10	RecName: Full=ABI gene family member 3; AltName: Full=New molecule including SH3; Short=Nesh [Mus musculus]	352.369	246.532	187.515	-0.515309	-0.910078	1	0.0499792
Q7Z7G0	ABI3BP	comp31571_c0_seq1	RecName: Full=Target of Nesh-SH3; Short=Tarsh; AltName: Full=ABI gene family member 3-binding protein; AltName: Full=Nesh-binding protein; Short=NeshBP; Flags: Precursor [Homo sapiens]	0.001	0.318779	26.5099	8.31641	14.6942	1	3.02e-08
Q7Z7G0	ABI3BP	comp31571_c0_seq10	RecName: Full=Target of Nesh-SH3; Short=Tarsh; AltName: Full=ABI gene family member 3-binding protein; AltName: Full=Nesh-binding protein; Short=NeshBP; Flags: Precursor [Homo sapiens]	0.001	0.001	18.8473	0	14.2021	NA	9.47e-06
Q7Z7G0	ABI3BP	comp31571_c0_seq12	RecName: Full=Target of Nesh-SH3; Short=Tarsh; AltName: Full=ABI gene family member 3-binding protein; AltName: Full=Nesh-binding protein; Short=NeshBP; Flags: Precursor [Homo sapiens]	0.001	0.001	19.4552	0	14.2479	NA	5.83e-06
Q7Z7G0	ABI3BP	comp31571_c0_seq14	RecName: Full=Target of Nesh-SH3; Short=Tarsh; AltName: Full=ABI gene family member 3-binding protein; AltName: Full=Nesh-binding protein; Short=NeshBP; Flags: Precursor [Homo sapiens]	0.001	0.001	15.8117	0	13.9487	NA	9.43e-05
Q7Z7G0	ABI3BP	comp31571_c0_seq15	RecName: Full=Target of Nesh-SH3; Short=Tarsh; AltName: Full=ABI gene family member 3-binding protein; AltName: Full=Nesh-binding protein; Short=NeshBP; Flags: Precursor [Homo sapiens]	0.292042	0.586424	15.312	1.00577	5.71235	1	0.000633079
Q7Z7G0	ABI3BP	comp31571_c0_seq16	RecName: Full=Target of Nesh-SH3; Short=Tarsh; AltName: Full=ABI gene family member 3-binding protein; AltName: Full=Nesh-binding protein; Short=NeshBP; Flags: Precursor [Homo sapiens]	0.001	0.636558	19.5771	9.31415	14.2569	1	4.58e-06
Q7Z7G0	ABI3BP	comp31571_c0_seq17	RecName: Full=Target of Nesh-SH3; Short=Tarsh; AltName: Full=ABI gene family member 3-binding protein; AltName: Full=Nesh-binding protein; Short=NeshBP; Flags: Precursor [Homo sapiens]	0.001	0.001	10.051	0	13.2951	NA	0.0077267
Q7Z7G0	ABI3BP	comp31571_c0_seq18	RecName: Full=Target of Nesh-SH3; Short=Tarsh; AltName: Full=ABI gene family member 3-binding protein; AltName: Full=Nesh-binding protein; Short=NeshBP; Flags: Precursor [Homo sapiens]	0.001	0.904203	15.5025	9.8205	13.9202	1	8.99e-05
Q7Z7G0	ABI3BP	comp31571_c0_seq20	RecName: Full=Target of Nesh-SH3; Short=Tarsh; AltName: Full=ABI gene family member 3-binding protein; AltName: Full=Nesh-binding protein; Short=NeshBP; Flags: Precursor [Homo sapiens]	0.82488	0.318779	31.0181	-1.37163	5.23278	1	7.83e-08
Q7Z7G0	ABI3BP	comp31571_c0_seq21	RecName: Full=Target of Nesh-SH3; Short=Tarsh; AltName: Full=ABI gene family member 3-binding protein; AltName: Full=Nesh-binding protein; Short=NeshBP; Flags: Precursor [Homo sapiens]	0.82488	0.586424	12.2238	-0.492239	3.88936	1	0.0172379
Q7Z7G0	ABI3BP	comp31571_c0_seq27	RecName: Full=Target of Nesh-SH3; Short=Tarsh; AltName: Full=ABI gene family member 3-binding protein; AltName: Full=Nesh-binding protein; Short=NeshBP; Flags: Precursor [Homo sapiens]	2.46428	0.954337	22.9971	-1.3686	3.22221	1	0.00221251
Q7Z7G0	ABI3BP	comp31571_c0_seq28	RecName: Full=Target of Nesh-SH3; Short=Tarsh; AltName: Full=ABI gene family member 3-binding protein; AltName: Full=Nesh-binding protein; Short=NeshBP; Flags: Precursor [Homo sapiens]	0.583084	0.001	18.2772	-9.18756	4.9702	1	0.000401243
Q7Z7G0	ABI3BP	comp31571_c0_seq29	RecName: Full=Target of Nesh-SH3; Short=Tarsh; AltName: Full=ABI gene family member 3-binding protein; AltName: Full=Nesh-binding protein; Short=NeshBP; Flags: Precursor [Homo sapiens]	1.98905	1.55582	31.2091	-0.354402	3.97182	1	5.55e-06
Q7Z7G0	ABI3BP	comp31571_c0_seq30	RecName: Full=Target of Nesh-SH3; Short=Tarsh; AltName: Full=ABI gene family member 3-binding protein; AltName: Full=Nesh-binding protein; Short=NeshBP; Flags: Precursor [Homo sapiens]	0.82488	0.318779	18.7539	-1.37163	4.50686	1	0.000234144
Q7Z7G0	ABI3BP	comp31571_c0_seq31	RecName: Full=Target of Nesh-SH3; Short=Tarsh; AltName: Full=ABI gene family member 3-binding protein; AltName: Full=Nesh-binding protein; Short=NeshBP; Flags: Precursor [Homo sapiens]	1.40696	0.001	28.5715	-10.4584	4.34392	1	5.07e-06
Q7Z7G0	ABI3BP	comp31571_c0_seq32	RecName: Full=Target of Nesh-SH3; Short=Tarsh; AltName: Full=ABI gene family member 3-binding protein; AltName: Full=Nesh-binding protein; Short=NeshBP; Flags: Precursor [Homo sapiens]	2.29414	0.636558	35.5067	-1.84959	3.95207	1	1.48e-06
Q7Z7G0	ABI3BP	comp31571_c0_seq34	RecName: Full=Target of Nesh-SH3; Short=Tarsh; AltName: Full=ABI gene family member 3-binding protein; AltName: Full=Nesh-binding protein; Short=NeshBP; Flags: Precursor [Homo sapiens]	0.919108	1.17185	18.8781	0.350479	4.36033	1	0.000580497
Q7Z7G0	ABI3BP	comp31571_c0_seq35	RecName: Full=Target of Nesh-SH3; Short=Tarsh; AltName: Full=ABI gene family member 3-binding protein; AltName: Full=Nesh-binding protein; Short=NeshBP; Flags: Precursor [Homo sapiens]	1.98061	0.636558	31.7958	-1.63758	4.00482	1	4.63e-06
Q7Z7G0	ABI3BP	comp31571_c0_seq36	RecName: Full=Target of Nesh-SH3; Short=Tarsh; AltName: Full=ABI gene family member 3-binding protein; AltName: Full=Nesh-binding protein; Short=NeshBP; Flags: Precursor [Homo sapiens]	0.292042	1.82347	28.5774	2.64244	6.61256	1	4.71e-08
Q7Z7G0	ABI3BP	comp31571_c0_seq39	RecName: Full=Target of Nesh-SH3; Short=Tarsh; AltName: Full=ABI gene family member 3-binding protein; AltName: Full=Nesh-binding protein; Short=NeshBP; Flags: Precursor [Homo sapiens]	0.001	0.001	32.477	0	14.9871	NA	4.9e-10
Q7Z7G0	ABI3BP	comp31571_c0_seq4	RecName: Full=Target of Nesh-SH3; Short=Tarsh; AltName: Full=ABI gene family member 3-binding protein; AltName: Full=Nesh-binding protein; Short=NeshBP; Flags: Precursor [Homo sapiens]	0.41294	0.636558	34.6368	0.62436	6.39023	1	1.13e-09
Q7Z7G0	ABI3BP	comp31571_c0_seq41	RecName: Full=Target of Nesh-SH3; Short=Tarsh; AltName: Full=ABI gene family member 3-binding protein; AltName: Full=Nesh-binding protein; Short=NeshBP; Flags: Precursor [Homo sapiens]	1.83722	0.001	31.0139	-10.8433	4.07732	1	1.03e-05
Q7Z7G0	ABI3BP	comp31571_c0_seq6	RecName: Full=Target of Nesh-SH3; Short=Tarsh; AltName: Full=ABI gene family member 3-binding protein; AltName: Full=Nesh-binding protein; Short=NeshBP; Flags: Precursor [Homo sapiens]	0.001	0.636558	16.7012	9.31415	14.0277	1	4.28e-05
Q7Z7G0	ABI3BP	comp31571_c0_seq7	RecName: Full=Target of Nesh-SH3; Short=Tarsh; AltName: Full=ABI gene family member 3-binding protein; AltName: Full=Nesh-binding protein; Short=NeshBP; Flags: Precursor [Homo sapiens]	1.01752	0.001	35.5251	-9.99083	5.12571	1	2.42e-08
O14639	ABLIM1	comp28318_c1_seq1	RecName: Full=Actin-binding LIM protein 1; Short=abLIM-1; AltName: Full=Actin-binding LIM protein family member 1; AltName: Full=Actin-binding double zinc finger protein; AltName: Full=LIMAB1; AltName: Full=Limatin [Homo sapiens]	201.644	287.403	96.8194	0.511264	-1.05844	1	0.0161858
Q99LJ2	Abtb1	comp30688_c0_seq4	RecName: Full=Ankyrin repeat and BTB/POZ domain-containing protein 1 [Mus musculus]	22.8805	13.8389	5.74751	-0.725388	-1.99311	1	0.0311521
Q7TQI7	Abtb2	comp71185_c0_seq1	RecName: Full=Ankyrin repeat and BTB/POZ domain-containing protein 2 [Mus musculus]	1.64876	0.586424	23.2549	-1.49136	3.81808	1	0.00010797
Q7TQI7	Abtb2	comp86373_c0_seq1	RecName: Full=Ankyrin repeat and BTB/POZ domain-containing protein 2 [Mus musculus]	0.001	0.001	9.83638	0	13.2639	NA	0.00957004
Q921H8	Acaa1a	comp20861_c0_seq1	RecName: Full=3-ketoacyl-CoA thiolase A, peroxisomal; AltName: Full=Acetyl-CoA acyltransferase A; AltName: Full=Beta-ketothiolase A; AltName: Full=Peroxisomal 3-oxoacyl-CoA thiolase A; Flags: Precursor [Mus musculus]	603.474	549.989	1764.57	-0.133888	1.54795	1	8.66e-07
E9Q4Z2	Acacb	comp28674_c0_seq1	RecName: Full=Acetyl-CoA carboxylase 2; AltName: Full=ACC-beta; Includes: RecName: Full=Biotin carboxylase; Flags: Precursor [Mus musculus]	135.564	43.2412	355.055	-1.6485	1.38907	4.75e-05	0.000296229
E9Q4Z2	Acacb	comp28674_c0_seq2	RecName: Full=Acetyl-CoA carboxylase 2; AltName: Full=ACC-beta; Includes: RecName: Full=Biotin carboxylase; Flags: Precursor [Mus musculus]	119.087	37.2907	319.55	-1.67513	1.42403	7.26e-05	0.000176168
E9Q4Z2	Acacb	comp28674_c0_seq3	RecName: Full=Acetyl-CoA carboxylase 2; AltName: Full=ACC-beta; Includes: RecName: Full=Biotin carboxylase; Flags: Precursor [Mus musculus]	127.701	30.9962	348.489	-2.04261	1.44834	4.48e-07	6.43e-05
E9Q4Z2	Acacb	comp28674_c2_seq1	RecName: Full=Acetyl-CoA carboxylase 2; AltName: Full=ACC-beta; Includes: RecName: Full=Biotin carboxylase; Flags: Precursor [Mus musculus]	164.121	47.5518	415.704	-1.78719	1.34079	6.51e-06	0.000213521
E9Q4Z2	Acacb	comp28674_c3_seq1	RecName: Full=Acetyl-CoA carboxylase 2; AltName: Full=ACC-beta; Includes: RecName: Full=Biotin carboxylase; Flags: Precursor [Mus musculus]	227.216	45.8597	614.065	-2.30876	1.43433	7.71e-11	3.09e-05
P45952	Acadm	comp32412_c0_seq1	RecName: Full=Medium-chain specific acyl-CoA dehydrogenase, mitochondrial; Short=MCAD; Flags: Precursor [Mus musculus]	4301.84	1757.79	2318.86	-1.29119	-0.891538	0.000362238	0.0247394
P54987	Acod1	comp51348_c0_seq1	RecName: Full=Cis-aconitate decarboxylase; Short=CAD; AltName: Full=Aconitate decarboxylase; AltName: Full=Cis-aconitic acid decarboxylase; AltName: Full=Immune-responsive gene 1 protein [Mus musculus]	0.001	1.88966	44.6951	10.8839	15.4478	1	9.98e-14
Q9QYR9	Acot2	comp24586_c0_seq1	RecName: Full=Acyl-coenzyme A thioesterase 2, mitochondrial; Short=Acyl-CoA thioesterase 2; AltName: Full=Acyl coenzyme A thioester hydrolase; AltName: Full=MTE-I; AltName: Full=Very-long-chain acyl-CoA thioesterase; Flags: Precursor [Mus musculus]	1296.29	455.966	1276.38	-1.50739	-0.0223339	1.68e-05	1
Q9QXD1	Acox2	comp14840_c0_seq1	RecName: Full=Peroxisomal acyl-coenzyme A oxidase 2; AltName: Full=3-alpha,7-alpha,12-alpha-trihydroxy-5-beta-cholestanoyl-CoA 24-hydroxylase; AltName: Full=3-alpha,7-alpha,12-alpha-trihydroxy-5-beta-cholestanoyl-CoA oxidase; AltName: Full=Trihydroxycoprostanoyl-CoA oxidase; Short=THCA-CoA oxidase; Short=THCCox [Mus musculus]	170.517	69.8485	157.664	-1.28762	-0.113063	0.00886999	1
Q9QXD1	Acox2	comp14840_c1_seq1	RecName: Full=Peroxisomal acyl-coenzyme A oxidase 2; AltName: Full=3-alpha,7-alpha,12-alpha-trihydroxy-5-beta-cholestanoyl-CoA 24-hydroxylase; AltName: Full=3-alpha,7-alpha,12-alpha-trihydroxy-5-beta-cholestanoyl-CoA oxidase; AltName: Full=Trihydroxycoprostanoyl-CoA oxidase; Short=THCA-CoA oxidase; Short=THCCox [Mus musculus]	498.331	187.021	469.506	-1.4139	-0.0859601	0.000256835	1
Q99PU5	Acsbg1	comp28302_c1_seq1	RecName: Full=Long-chain-fatty-acid--CoA ligase ACSBG1; AltName: Full=Acyl-CoA synthetase bubblegum family member 1; Short=mBG1; AltName: Full=Gonadotropin-regulated long chain acyl CoA synthetase; Short=GR-LACS; AltName: Full=Lipidosin [Mus musculus]	97.0905	165.312	45.8708	0.767794	-1.08176	0.694905	0.0404113
Q8VCW8	Acsf2	comp27917_c0_seq1	RecName: Full=Acyl-CoA synthetase family member 2, mitochondrial; Flags: Precursor [Mus musculus]	330.676	143.231	241.865	-1.20707	-0.451216	0.0077401	0.938584
Q8VCW8	Acsf2	comp27917_c0_seq2	RecName: Full=Acyl-CoA synthetase family member 2, mitochondrial; Flags: Precursor [Mus musculus]	463.79	205.374	279.902	-1.17522	-0.728553	0.00713369	0.215344
P41216	Acsl1	comp21537_c0_seq2	RecName: Full=Long-chain-fatty-acid--CoA ligase 1; AltName: Full=Long-chain acyl-CoA synthetase 1; Short=LACS 1 [Mus musculus]	2371.7	1157.42	1921.07	-1.035	-0.304012	0.0173503	1
Q3UNX5	Acsm3	comp4916_c0_seq1	RecName: Full=Acyl-coenzyme A synthetase ACSM3, mitochondrial; AltName: Full=Acyl-CoA synthetase medium-chain family member 3; AltName: Full=Butyrate--CoA ligase 3; AltName: Full=Butyryl-coenzyme A synthetase 3; AltName: Full=Middle-chain acyl-CoA synthetase 3; AltName: Full=Protein SA homolog; Flags: Precursor [Mus musculus]	14.9211	5.91856	2.03656	-1.33404	-2.87315	1	0.030113
P53479	acta1	comp15069_c1_seq1	RecName: Full=Actin, alpha skeletal muscle; AltName: Full=Alpha-actin-1; Flags: Precursor [Cyprinus carpio]	24.1908	85.4607	3.31868	1.8208	-2.86578	0.00190461	3.38e-05
P68139	ACTA1	comp34132_c0_seq1	RecName: Full=Actin, alpha skeletal muscle; AltName: Full=Alpha-actin-1; Flags: Precursor [Gallus gallus]<>RecName: Full=Actin, alpha skeletal muscle; AltName: Full=Alpha-actin-1; Flags: Precursor [Rattus norvegicus]<>RecName: Full=Actin, alpha skeletal muscle; AltName: Full=Alpha-actin-1; Flags: Precursor [Homo sapiens]<>RecName: Full=Actin, alpha skeletal muscle; AltName: Full=Alpha-actin-1; Fl…	31.5357	95.732	3.01175	1.60201	-3.38831	0.0119074	4.33e-08
P62738	Acta2	comp34157_c0_seq1	RecName: Full=Actin, aortic smooth muscle; AltName: Full=Alpha-actin-2; Flags: Precursor [Rattus norvegicus]<>RecName: Full=Actin, aortic smooth muscle; AltName: Full=Alpha-actin-2; AltName: Full=Cell growth-inhibiting gene 46 protein; Flags: Precursor [Homo sapiens]<>RecName: Full=Actin, aortic smooth muscle; AltName: Full=Alpha-actin-2; Flags: Precursor [Mus musculus]<>RecName: Full=Actin, aort…	29.7894	107.891	6.75228	1.85671	-2.14135	0.00044359	0.000390778
Q60813	Adam1a	comp43797_c0_seq1	RecName: Full=Disintegrin and metalloproteinase domain-containing protein 1a; Short=ADAM 1a; AltName: Full=Fertilin subunit alpha-a; Flags: Precursor [Mus musculus]	63.9349	33.4672	14.2209	-0.933856	-2.16859	0.706422	3.48e-05
Q05910	Adam8	comp43525_c0_seq1	RecName: Full=Disintegrin and metalloproteinase domain-containing protein 8; Short=ADAM 8; AltName: Full=Cell surface antigen MS2; AltName: Full=Macrophage cysteine-rich glycoprotein; AltName: CD_antigen=CD156a; Flags: Precursor [Mus musculus]	14.5093	60.4965	30.8176	2.05987	1.08678	0.00100036	0.38633
Q9UKP5	ADAMTS6	comp31139_c1_seq1	RecName: Full=A disintegrin and metalloproteinase with thrombospondin motifs 6; Short=ADAM-TS 6; Short=ADAM-TS6; Short=ADAMTS-6; Flags: Precursor [Homo sapiens]	8.03054	5.93658	42.1917	-0.435865	2.39339	1	0.000545507
Q9UKP5	ADAMTS6	comp31139_c1_seq3	RecName: Full=A disintegrin and metalloproteinase with thrombospondin motifs 6; Short=ADAM-TS 6; Short=ADAM-TS6; Short=ADAMTS-6; Flags: Precursor [Homo sapiens]	10.6372	6.83978	42.2988	-0.637097	1.9915	1	0.0049685
Q9UKP5	ADAMTS6	comp31139_c1_seq4	RecName: Full=A disintegrin and metalloproteinase with thrombospondin motifs 6; Short=ADAM-TS 6; Short=ADAM-TS6; Short=ADAMTS-6; Flags: Precursor [Homo sapiens]	6.44029	7.49042	32.0317	0.217921	2.3143	1	0.00216031
Q9UKP5	ADAMTS6	comp31139_c1_seq5	RecName: Full=A disintegrin and metalloproteinase with thrombospondin motifs 6; Short=ADAM-TS 6; Short=ADAM-TS6; Short=ADAMTS-6; Flags: Precursor [Homo sapiens]	8.07552	6.00564	37.7327	-0.427236	2.22419	1	0.00293249
Q7TSK7	Adamtsl2	comp24213_c0_seq1	RecName: Full=ADAMTS-like protein 2; Short=ADAMTSL-2; AltName: Full=TSP1-repeat-containing protein 1; Short=TCP-1; Flags: Precursor [Mus musculus]	8.54515	1.58089	0.001	-2.43437	-13.0609	0.910667	0.0128675
Q7TSK7	Adamtsl2	comp25519_c0_seq1	RecName: Full=ADAMTS-like protein 2; Short=ADAMTSL-2; AltName: Full=TSP1-repeat-containing protein 1; Short=TCP-1; Flags: Precursor [Mus musculus]	20.1796	10.6621	3.38018	-0.920406	-2.57772	1	0.00819571
Q7TSK7	Adamtsl2	comp25519_c0_seq2	RecName: Full=ADAMTS-like protein 2; Short=ADAMTSL-2; AltName: Full=TSP1-repeat-containing protein 1; Short=TCP-1; Flags: Precursor [Mus musculus]	29.2607	19.0627	5.12182	-0.61821	-2.51424	1	0.000729478
Q7TSK7	Adamtsl2	comp25519_c0_seq3	RecName: Full=ADAMTS-like protein 2; Short=ADAMTSL-2; AltName: Full=TSP1-repeat-containing protein 1; Short=TCP-1; Flags: Precursor [Mus musculus]	22.2294	11.1624	4.75339	-0.993824	-2.22544	1	0.0232335
Q6ZMM2	ADAMTSL5	comp31115_c0_seq24	RecName: Full=ADAMTS-like protein 5; Short=ADAMTSL-5; AltName: Full=Thrombospondin type-1 domain-containing protein 6; Flags: Precursor [Homo sapiens]	80.2569	32.4106	62.8418	-1.30816	-0.3529	0.0438811	1
Q99MU3	Adar	comp25237_c0_seq1	RecName: Full=Double-stranded RNA-specific adenosine deaminase; Short=DRADA; AltName: Full=RNA adenosine deaminase 1 [Mus musculus]	534.106	1056.01	3558.43	0.983433	2.73604	0.0383998	2.46e-20
Q99MU3	Adar	comp25237_c0_seq2	RecName: Full=Double-stranded RNA-specific adenosine deaminase; Short=DRADA; AltName: Full=RNA adenosine deaminase 1 [Mus musculus]	569.318	1097.48	3494.62	0.946888	2.61783	0.0644138	1.24e-18
Q99MU3	Adar	comp25237_c0_seq3	RecName: Full=Double-stranded RNA-specific adenosine deaminase; Short=DRADA; AltName: Full=RNA adenosine deaminase 1 [Mus musculus]	557.123	1034.04	3411.83	0.892225	2.61448	0.0989865	1.03e-18
Q99MU3	Adar	comp25237_c0_seq4	RecName: Full=Double-stranded RNA-specific adenosine deaminase; Short=DRADA; AltName: Full=RNA adenosine deaminase 1 [Mus musculus]	541.496	1051.81	3548.73	0.957857	2.71228	0.0575479	7.61e-20
Q80T32	Adgrd1	comp20171_c0_seq1	RecName: Full=Probable G-protein coupled receptor 133; AltName: Full=G-protein coupled receptor PGR25; Flags: Precursor [Mus musculus]	69.6978	54.7486	177.304	-0.348292	1.34704	1	0.00151946
Q80T32	Adgrd1	comp20171_c0_seq3	RecName: Full=Probable G-protein coupled receptor 133; AltName: Full=G-protein coupled receptor PGR25; Flags: Precursor [Mus musculus]	67.2346	61.4067	147.137	-0.130809	1.12988	1	0.0214772
Q8K209	Adgrg1	comp30440_c0_seq1	RecName: Full=G-protein coupled receptor 56; AltName: Full=Serpentine receptor cyt28; Contains: RecName: Full=GPR56 N-terminal fragment; Short=GPR56 NT; Short=GPR56(N); AltName: Full=GPR56 extracellular subunit; AltName: Full=GPR56 subunit alpha; Contains: RecName: Full=GPR56 C-terminal fragment; Short=GPR56 CT; Short=GPR56(C); AltName: Full=GPR56 seven-transmembrane subunit; Short=GPR56 7TM; Alt…	127.191	85.1801	55.0568	-0.578404	-1.208	1	0.0138155
Q8K209	Adgrg1	comp30440_c0_seq2	RecName: Full=G-protein coupled receptor 56; AltName: Full=Serpentine receptor cyt28; Contains: RecName: Full=GPR56 N-terminal fragment; Short=GPR56 NT; Short=GPR56(N); AltName: Full=GPR56 extracellular subunit; AltName: Full=GPR56 subunit alpha; Contains: RecName: Full=GPR56 C-terminal fragment; Short=GPR56 CT; Short=GPR56(C); AltName: Full=GPR56 seven-transmembrane subunit; Short=GPR56 7TM; Alt…	144.787	111.645	63.8088	-0.375013	-1.1821	1	0.00999399
Q8K209	Adgrg1	comp30440_c0_seq3	RecName: Full=G-protein coupled receptor 56; AltName: Full=Serpentine receptor cyt28; Contains: RecName: Full=GPR56 N-terminal fragment; Short=GPR56 NT; Short=GPR56(N); AltName: Full=GPR56 extracellular subunit; AltName: Full=GPR56 subunit alpha; Contains: RecName: Full=GPR56 C-terminal fragment; Short=GPR56 CT; Short=GPR56(C); AltName: Full=GPR56 seven-transmembrane subunit; Short=GPR56 7TM; Alt…	140.304	102.188	50.1246	-0.457335	-1.48497	1	0.000413299
P00329	Adh1	comp35206_c0_seq1	RecName: Full=Alcohol dehydrogenase 1; AltName: Full=ADH-A2; AltName: Full=Alcohol dehydrogenase A subunit [Mus musculus]	203.924	44.7667	67.6326	-2.18754	-1.59224	4.28e-08	5.54e-05
Q80WT5	Aftph	comp26297_c0_seq1	RecName: Full=Aftiphilin [Mus musculus]	422.847	360.891	1392.28	-0.228571	1.71924	1	3.1e-08
Q80WT5	Aftph	comp26297_c0_seq2	RecName: Full=Aftiphilin [Mus musculus]	378.945	382.148	1263.35	0.012144	1.7372	1	3.94e-08
Q80WT5	Aftph	comp26297_c0_seq3	RecName: Full=Aftiphilin [Mus musculus]	251.769	255.206	621.465	0.0195598	1.30357	1	0.00015358
Q8BS35	Agmo	comp20058_c0_seq1	RecName: Full=Alkylglycerol monooxygenase; AltName: Full=Transmembrane protein 195 [Mus musculus]	762.362	332.964	565.244	-1.19511	-0.431603	0.00321301	0.903357
Q8CJF9	Ago3	comp31660_c4_seq8	RecName: Full=Protein argonaute-3; Short=Argonaute3; Short=mAgo3; AltName: Full=Argonaute RISC catalytic component 3; AltName: Full=Eukaryotic translation initiation factor 2C 3; Short=eIF-2C 3; Short=eIF2C 3; AltName: Full=Piwi/argonaute family protein meIF2C3 [Mus musculus]	412.449	431.561	217.134	0.0653517	-0.925627	1	0.0334571
A2ASQ1	Agrn	comp20722_c0_seq1	RecName: Full=Agrin; Contains: RecName: Full=Agrin N-terminal 110 kDa subunit; Contains: RecName: Full=Agrin C-terminal 110 kDa subunit; Contains: RecName: Full=Agrin C-terminal 90 kDa fragment; Short=C90; Contains: RecName: Full=Agrin C-terminal 22 kDa fragment; Short=C22 [Mus musculus]	149.35	162.26	680.516	0.119602	2.18793	1	6.44e-12
A2ASQ1	Agrn	comp20722_c0_seq2	RecName: Full=Agrin; Contains: RecName: Full=Agrin N-terminal 110 kDa subunit; Contains: RecName: Full=Agrin C-terminal 110 kDa subunit; Contains: RecName: Full=Agrin C-terminal 90 kDa fragment; Short=C90; Contains: RecName: Full=Agrin C-terminal 22 kDa fragment; Short=C22 [Mus musculus]	180.126	151.113	706.235	-0.253375	1.97114	1	6.29e-10
A2ASQ1	Agrn	comp20722_c0_seq3	RecName: Full=Agrin; Contains: RecName: Full=Agrin N-terminal 110 kDa subunit; Contains: RecName: Full=Agrin C-terminal 110 kDa subunit; Contains: RecName: Full=Agrin C-terminal 90 kDa fragment; Short=C90; Contains: RecName: Full=Agrin C-terminal 22 kDa fragment; Short=C22 [Mus musculus]	169.673	150.809	603.416	-0.170031	1.8304	1	3.59e-08
A2ASQ1	Agrn	comp20722_c0_seq4	RecName: Full=Agrin; Contains: RecName: Full=Agrin N-terminal 110 kDa subunit; Contains: RecName: Full=Agrin C-terminal 110 kDa subunit; Contains: RecName: Full=Agrin C-terminal 90 kDa fragment; Short=C90; Contains: RecName: Full=Agrin C-terminal 22 kDa fragment; Short=C22 [Mus musculus]	157.945	163.554	702.758	0.0503423	2.15361	1	9.39e-12
P11859	Agt	comp2400_c1_seq1	RecName: Full=Angiotensinogen; AltName: Full=Serpin A8; Contains: RecName: Full=Angiotensin-1; AltName: Full=Angiotensin 1-10; AltName: Full=Angiotensin I; Short=Ang I; Contains: RecName: Full=Angiotensin-2; AltName: Full=Angiotensin 1-8; AltName: Full=Angiotensin II; Short=Ang II; Contains: RecName: Full=Angiotensin-3; AltName: Full=Angiotensin 2-8; AltName: Full=Angiotensin III; Short=Ang III; …	11.3712	3.62987	0.688188	-1.64739	-4.04644	1	0.0108879
Q8C4Q6	Aida	comp32576_c0_seq1	RecName: Full=Axin interactor, dorsalization-associated protein; AltName: Full=Axin interaction partner and dorsalization antagonist [Mus musculus]	843.214	898.235	2032.66	0.091194	1.2694	1	0.00012274
Q9D8B1	Aig1	comp20661_c0_seq2	RecName: Full=Androgen-induced gene 1 protein; Short=AIG-1 [Mus musculus]	195.482	167.157	389.492	-0.225832	0.994559	1	0.0185429
Q9D8B1	Aig1	comp20661_c0_seq3	RecName: Full=Androgen-induced gene 1 protein; Short=AIG-1 [Mus musculus]	93.0147	101.565	238.177	0.126879	1.35651	1	0.000762536
Q9R0Y5	Ak1	comp13981_c1_seq1	RecName: Full=Adenylate kinase isoenzyme 1; Short=AK 1; AltName: Full=ATP-AMP transphosphorylase 1; AltName: Full=ATP:AMP phosphotransferase; AltName: Full=Adenylate monophosphate kinase; AltName: Full=Myokinase [Mus musculus]	834.226	523.976	450.724	-0.670938	-0.888193	0.636561	0.0380601
Q9WUR9	Ak4	comp23523_c0_seq2	RecName: Full=Adenylate kinase 4, mitochondrial; Short=AK 4; AltName: Full=Adenylate kinase 3-like; AltName: Full=Adenylate kinase isoenzyme 4; AltName: Full=GTP:AMP phosphotransferase AK4 [Mus musculus]	24.9134	22.8642	6.12777	-0.123832	-2.02349	1	0.0159128
Q9WTQ5	Akap12	comp27368_c0_seq1	RecName: Full=A-kinase anchor protein 12; Short=AKAP-12; AltName: Full=Germ cell lineage protein gercelin; AltName: Full=Src-suppressed C kinase substrate; Short=SSeCKS [Mus musculus]	2263.28	888.305	754.936	-1.34929	-1.58398	0.0001995	3.92e-07
Q70FJ1	Akap9	comp31695_c3_seq15	RecName: Full=A-kinase anchor protein 9; Short=AKAP-9; AltName: Full=Protein kinase A-anchoring protein 9; Short=PRKA9 [Mus musculus]	44.5675	37.2927	13.0985	-0.257099	-1.76659	1	0.00482501
P23457	Akr1c9	comp24932_c0_seq1	RecName: Full=3-alpha-hydroxysteroid dehydrogenase; Short=3-alpha-HSD; AltName: Full=Hydroxyprostaglandin dehydrogenase [Rattus norvegicus]	31.4189	19.8619	84.1927	-0.661631	1.42206	1	0.0109222
Q9WUA6	Akt3	comp31442_c1_seq1	RecName: Full=RAC-gamma serine/threonine-protein kinase; AltName: Full=Protein kinase Akt-3; AltName: Full=Protein kinase B gamma; Short=PKB gamma; AltName: Full=RAC-PK-gamma [Mus musculus]	3.55671	7.45733	33.0477	1.06811	3.21593	1	3.86e-05
Q9WUA6	Akt3	comp31442_c1_seq21	RecName: Full=RAC-gamma serine/threonine-protein kinase; AltName: Full=Protein kinase Akt-3; AltName: Full=Protein kinase B gamma; Short=PKB gamma; AltName: Full=RAC-PK-gamma [Mus musculus]	4.6759	6.49791	28.3326	0.474733	2.59915	1	0.00279343
Q9WUA6	Akt3	comp31442_c1_seq6	RecName: Full=RAC-gamma serine/threonine-protein kinase; AltName: Full=Protein kinase Akt-3; AltName: Full=Protein kinase B gamma; Short=PKB gamma; AltName: Full=RAC-PK-gamma [Mus musculus]	5.93003	5.11563	27.5868	-0.213129	2.21787	1	0.0193312
Q64362	Aktip	comp27218_c0_seq1	RecName: Full=AKT-interacting protein; AltName: Full=FT1; AltName: Full=Fused toes protein [Mus musculus]	354.452	303.538	129.19	-0.223714	-1.4561	1	3e-05
Q61490	Alcam	comp32466_c0_seq1	RecName: Full=CD166 antigen; AltName: Full=Activated leukocyte cell adhesion molecule; AltName: Full=Protein DM-GRASP; AltName: CD_antigen=CD166; Flags: Precursor [Mus musculus]	4600.68	5833.8	2473.38	0.342588	-0.895362	1	0.0215026
Q9CZS1	Aldh1b1	comp34677_c0_seq1	RecName: Full=Aldehyde dehydrogenase X, mitochondrial; AltName: Full=Aldehyde dehydrogenase family 1 member B1; Flags: Precursor [Mus musculus]	144.033	131.451	433.089	-0.131879	1.58826	1	3.84e-06
Q8R0Y6	Aldh1l1	comp21198_c0_seq1	RecName: Full=Cytosolic 10-formyltetrahydrofolate dehydrogenase; Short=10-FTHFDH; Short=FDH; AltName: Full=Aldehyde dehydrogenase family 1 member L1 [Mus musculus]	293.937	212.182	704.888	-0.470202	1.26189	1	0.000361798
Q8R0Y6	Aldh1l1	comp21198_c0_seq2	RecName: Full=Cytosolic 10-formyltetrahydrofolate dehydrogenase; Short=10-FTHFDH; Short=FDH; AltName: Full=Aldehyde dehydrogenase family 1 member L1 [Mus musculus]	270.725	243.538	808.941	-0.152681	1.5792	1	1.39e-06
P05063	Aldoc	comp19984_c0_seq1	RecName: Full=Fructose-bisphosphate aldolase C; AltName: Full=Aldolase 3; AltName: Full=Brain-type aldolase; AltName: Full=Scrapie-responsive protein 2; AltName: Full=Zebrin II [Mus musculus]	321.315	199.551	124.788	-0.687232	-1.36451	0.665563	0.000143992
P05063	Aldoc	comp19984_c1_seq1	RecName: Full=Fructose-bisphosphate aldolase C; AltName: Full=Aldolase 3; AltName: Full=Brain-type aldolase; AltName: Full=Scrapie-responsive protein 2; AltName: Full=Zebrin II [Mus musculus]	560.845	322.993	218.451	-0.796099	-1.36029	0.286798	6.85e-05
Q9CXB8	Alpk1	comp31691_c8_seq17	RecName: Full=Alpha-protein kinase 1; AltName: Full=Lymphocyte alpha-protein kinase [Mus musculus]	18.6077	14.0214	55.7806	-0.408269	1.58386	1	0.0194115
Q9CXB8	Alpk1	comp31691_c8_seq50	RecName: Full=Alpha-protein kinase 1; AltName: Full=Lymphocyte alpha-protein kinase [Mus musculus]	16.995	17.2663	48.2653	0.0228512	1.50588	1	0.0321396
Q9CXB8	Alpk1	comp31691_c8_seq55	RecName: Full=Alpha-protein kinase 1; AltName: Full=Lymphocyte alpha-protein kinase [Mus musculus]	16.8164	16.9547	53.8226	0.011814	1.67834	1	0.00554231
Q9CXB8	Alpk1	comp31691_c8_seq56	RecName: Full=Alpha-protein kinase 1; AltName: Full=Lymphocyte alpha-protein kinase [Mus musculus]	19.7493	12.5758	54.1786	-0.651151	1.45592	1	0.034292
Q8BVM7	Als2cr12	comp27066_c0_seq1	RecName: Full=Amyotrophic lateral sclerosis 2 chromosomal region candidate gene 12 protein homolog [Mus musculus]	0.41294	12.0395	3.39319	4.8657	3.03864	0.0134088	0.583104
O70137	Alx3	comp14171_c0_seq1	RecName: Full=Homeobox protein aristaless-like 3; AltName: Full=Proline-rich transcription factor ALX3 [Mus musculus]	88.4002	38.5898	289.575	-1.19583	1.71182	0.038763	3.55e-06
Q9DBA8	Amdhd1	comp21988_c0_seq3	RecName: Full=Probable imidazolonepropionase; AltName: Full=Amidohydrolase domain-containing protein 1 [Mus musculus]	48.8431	29.6869	15.2813	-0.718326	-1.67639	1	0.00845108
Q7TS75	Amer1	comp26115_c0_seq1	RecName: Full=APC membrane recruitment protein 1; Short=Amer1; AltName: Full=Protein FAM123B [Mus musculus]	135.662	135.155	313.677	-0.00539891	1.20927	1	0.00165734
P00687	Amy1	comp69674_c0_seq1	RecName: Full=Alpha-amylase 1; AltName: Full=1,4-alpha-D-glucan glucanohydrolase 1; AltName: Full=Salivary and hepatic alpha-amylase; Flags: Precursor [Mus musculus]	0.001	0.652618	15.0997	9.35009	13.8822	1	0.000128816
Q400C8	Amz2	comp14069_c0_seq1	RecName: Full=Archaemetzincin-2; AltName: Full=Archeobacterial metalloproteinase-like protein 2 [Mus musculus]	588.048	552.514	311.452	-0.0899213	-0.916924	1	0.0279942
Q400C8	Amz2	comp14069_c0_seq2	RecName: Full=Archaemetzincin-2; AltName: Full=Archeobacterial metalloproteinase-like protein 2 [Mus musculus]	688.334	581.097	352.692	-0.24433	-0.9647	1	0.0162723
Q9WVH6	Angpt4	comp20289_c0_seq1	RecName: Full=Angiopoietin-4; Short=ANG-4; AltName: Full=Angiopoietin-3; Short=ANG-3; Flags: Precursor [Mus musculus]	94.0956	48.9222	23.5938	-0.943636	-1.99572	0.505757	1.33e-05
Q9WVH6	Angpt4	comp20289_c0_seq2	RecName: Full=Angiopoietin-4; Short=ANG-4; AltName: Full=Angiopoietin-3; Short=ANG-3; Flags: Precursor [Mus musculus]	94.4261	41.2772	33.5977	-1.19384	-1.49082	0.116724	0.0026413
Q9WVH6	Angpt4	comp20289_c1_seq1	RecName: Full=Angiopoietin-4; Short=ANG-4; AltName: Full=Angiopoietin-3; Short=ANG-3; Flags: Precursor [Mus musculus]	146.604	64.5486	39.0231	-1.18347	-1.90953	0.0509504	2.45e-06
Q8R0Z6	Angptl6	comp25685_c0_seq1	RecName: Full=Angiopoietin-related protein 6; AltName: Full=Angiopoietin-like protein 6; AltName: Full=Angiopoietin-related growth factor; Flags: Precursor [Mus musculus]	129.355	57.3319	203.073	-1.17392	0.650668	0.0344464	0.511907
Q8R0Z6	Angptl6	comp25685_c0_seq2	RecName: Full=Angiopoietin-related protein 6; AltName: Full=Angiopoietin-like protein 6; AltName: Full=Angiopoietin-related growth factor; Flags: Precursor [Mus musculus]	90.031	38.0314	134.571	-1.24323	0.579869	0.0452272	0.784813
Q8R0Z6	Angptl6	comp25685_c0_seq3	RecName: Full=Angiopoietin-related protein 6; AltName: Full=Angiopoietin-like protein 6; AltName: Full=Angiopoietin-related growth factor; Flags: Precursor [Mus musculus]	231.3	101.679	416.441	-1.18575	0.848346	0.0133905	0.0758121
G5E8K5	Ank3	comp31186_c1_seq14	RecName: Full=Ankyrin-3; Short=ANK-3; AltName: Full=Ankyrin-G [Mus musculus]	5.4196	35.2376	6.39094	2.70086	0.237842	0.0012003	1
G5E8K5	Ank3	comp31186_c1_seq13	RecName: Full=Ankyrin-3; Short=ANK-3; AltName: Full=Ankyrin-G [Mus musculus]	8.7785	39.6993	7.37797	2.17707	-0.250751	0.00945352	1
G5E8K5	Ank3	comp31186_c1_seq1	RecName: Full=Ankyrin-3; Short=ANK-3; AltName: Full=Ankyrin-G [Mus musculus]	8.22735	37.1491	7.47022	2.17483	-0.139276	0.0129606	1
G5E8K5	Ank3	comp31186_c1_seq8	RecName: Full=Ankyrin-3; Short=ANK-3; AltName: Full=Ankyrin-G [Mus musculus]	8.98376	35.9573	9.6897	2.00089	0.109133	0.0284289	1
G5E8K5	Ank3	comp31186_c1_seq5	RecName: Full=Ankyrin-3; Short=ANK-3; AltName: Full=Ankyrin-G [Mus musculus]	10.4979	37.0468	6.23009	1.81925	-0.752777	0.0468699	1
Q810B6	Ankfy1	comp21004_c0_seq1	RecName: Full=Rabankyrin-5; Short=Rank-5; AltName: Full=Ankyrin repeat and FYVE domain-containing protein 1; AltName: Full=Ankyrin repeats hooked to a zinc finger motif [Mus musculus]	2138.08	2403.43	7336.09	0.168782	1.7787	1	2.71e-09
Q9JHZ2	Ankh	comp20019_c0_seq1	RecName: Full=Progressive ankylosis protein; AltName: Full=Fn54 protein [Mus musculus]	1035.36	1637.12	346.63	0.66103	-1.57866	0.61985	5.73e-07
Q9JHZ2	Ankh	comp20019_c0_seq2	RecName: Full=Progressive ankylosis protein; AltName: Full=Fn54 protein [Mus musculus]	1202.94	1901.09	415.242	0.660258	-1.53454	0.659698	1.03e-06
Q9CR42	Ankrd1	comp14834_c0_seq2	RecName: Full=Ankyrin repeat domain-containing protein 1; AltName: Full=Cardiac ankyrin repeat protein [Mus musculus]	869.426	1966.91	1833.49	1.17779	1.07646	0.00261477	0.00243985
Q9CR42	Ankrd1	comp14834_c0_seq1	RecName: Full=Ankyrin repeat domain-containing protein 1; AltName: Full=Cardiac ankyrin repeat protein [Mus musculus]	1052.63	2264.75	2011.42	1.10535	0.93421	0.00696135	0.015143
Q80UP5	Ankrd13a	comp13899_c0_seq1	RecName: Full=Ankyrin repeat domain-containing protein 13A [Mus musculus]	1503.62	1355.35	814.768	-0.149778	-0.883981	1	0.0282058
Q69ZU8	Ankrd6	comp24138_c0_seq2	RecName: Full=Ankyrin repeat domain-containing protein 6; AltName: Full=Diversin [Mus musculus]	88.099	98.4676	188.581	0.160523	1.09798	1	0.0137795
Q69ZU8	Ankrd6	comp24138_c0_seq4	RecName: Full=Ankyrin repeat domain-containing protein 6; AltName: Full=Diversin [Mus musculus]	108.638	117.173	224.678	0.109124	1.04834	1	0.0170115
Q69ZU8	Ankrd6	comp24138_c0_seq5	RecName: Full=Ankyrin repeat domain-containing protein 6; AltName: Full=Diversin [Mus musculus]	102.902	107.673	226	0.0653877	1.13505	1	0.0049685
O35640	Anxa8	comp23037_c0_seq1	RecName: Full=Annexin A8; AltName: Full=Annexin VIII; AltName: Full=Annexin-8 [Mus musculus]	28.5493	138.103	14.1671	2.27422	-1.01091	6.35e-07	0.319915
O70423	Aoc3	comp31093_c0_seq1	RecName: Full=Membrane primary amine oxidase; AltName: Full=Copper amine oxidase; AltName: Full=Semicarbazide-sensitive amine oxidase; Short=SSAO; AltName: Full=Vascular adhesion protein 1; Short=VAP-1 [Mus musculus]	13.2733	4.19924	1.33162	-1.66033	-3.31727	1	0.0312336
O70423	Aoc3	comp31093_c0_seq16	RecName: Full=Membrane primary amine oxidase; AltName: Full=Copper amine oxidase; AltName: Full=Semicarbazide-sensitive amine oxidase; Short=SSAO; AltName: Full=Vascular adhesion protein 1; Short=VAP-1 [Mus musculus]	97.9563	43.5328	15.7609	-1.17003	-2.63579	0.166059	7.5e-09
Q8BXQ6	Aopep	comp28005_c0_seq1	RecName: Full=Aminopeptidase O; Short=AP-O [Mus musculus]	63.7813	104.482	142.301	0.712045	1.15774	0.790105	0.00916119
Q8BXQ6	Aopep	comp28005_c0_seq8	RecName: Full=Aminopeptidase O; Short=AP-O [Mus musculus]	75.6618	98.4969	165.095	0.380513	1.12566	1	0.0118118
Q8R2R9	Ap3m2	comp31405_c3_seq2	RecName: Full=AP-3 complex subunit mu-2; AltName: Full=Adaptor-related protein complex 3 subunit mu-2; AltName: Full=Clathrin assembly protein assembly protein complex 3 mu-2 medium chain; AltName: Full=Clathrin coat assembly protein AP47 homolog 2; AltName: Full=Clathrin coat-associated protein AP47 homolog 2; AltName: Full=Golgi adaptor AP-1 47 kDa protein homolog 2; AltName: Full=HA1 47 kDa su…	214.756	219.968	403.915	0.034593	0.911354	1	0.0368866
Q9QXJ1	Apbb1	comp26848_c0_seq2	RecName: Full=Amyloid beta A4 precursor protein-binding family B member 1; AltName: Full=Protein Fe65 [Mus musculus]	114.166	71.1376	53.1117	-0.682448	-1.10403	1	0.0366703
Q8R5A3	Apbb1ip	comp35226_c0_seq1	RecName: Full=Amyloid beta A4 precursor protein-binding family B member 1-interacting protein; AltName: Full=APBB1-interacting protein 1; AltName: Full=Proline-rich EVH1 ligand 1; Short=PREL-1; AltName: Full=Proline-rich protein 48 [Mus musculus]	18.7553	58.3944	37.0384	1.63853	0.981726	0.0192794	0.413313
Q8R5A3	Apbb1ip	comp23756_c1_seq1	RecName: Full=Amyloid beta A4 precursor protein-binding family B member 1-interacting protein; AltName: Full=APBB1-interacting protein 1; AltName: Full=Proline-rich EVH1 ligand 1; Short=PREL-1; AltName: Full=Proline-rich protein 48 [Mus musculus]	34.5093	97.6917	73.4749	1.50125	1.09027	0.00786579	0.0915946
Q8R5A3	Apbb1ip	comp34641_c0_seq1	RecName: Full=Amyloid beta A4 precursor protein-binding family B member 1-interacting protein; AltName: Full=APBB1-interacting protein 1; AltName: Full=Proline-rich EVH1 ligand 1; Short=PREL-1; AltName: Full=Proline-rich protein 48 [Mus musculus]	89.373	213.77	146.968	1.25815	0.717596	0.00805722	0.331212
Q3U128	Apcdd1	comp20155_c0_seq1	RecName: Full=Protein APCDD1; AltName: Full=Adenomatosis polyposis coli down-regulated 1 protein homolog; Flags: Precursor [Mus musculus]	146.662	413.158	201.372	1.4942	0.457367	0.000136113	0.967402
P51908	Apobec1	comp27588_c0_seq2	RecName: Full=C->U-editing enzyme APOBEC-1; AltName: Full=Apolipoprotein B mRNA-editing enzyme 1 [Mus musculus]	63.1475	89.3064	424.637	0.500037	2.74943	1	4.02e-16
P51908	Apobec1	comp27588_c0_seq3	RecName: Full=C->U-editing enzyme APOBEC-1; AltName: Full=Apolipoprotein B mRNA-editing enzyme 1 [Mus musculus]	59.7336	72.2763	404.599	0.274981	2.75988	1	2.03e-16
P51908	Apobec1	comp27588_c0_seq4	RecName: Full=C->U-editing enzyme APOBEC-1; AltName: Full=Apolipoprotein B mRNA-editing enzyme 1 [Mus musculus]	69.882	75.7751	471.183	0.116804	2.7533	1	8.17e-17
P51908	Apobec1	comp27588_c0_seq5	RecName: Full=C->U-editing enzyme APOBEC-1; AltName: Full=Apolipoprotein B mRNA-editing enzyme 1 [Mus musculus]	61.7809	81.392	402.379	0.397728	2.70332	1	1.39e-15
P60705	Apobec3	comp30549_c0_seq1	RecName: Full=DNA dC->dU-editing enzyme APOBEC3 [Rattus norvegicus]	131.939	146.764	541.391	0.153624	2.0368	1	5.23e-10
P60705	Apobec3	comp30549_c0_seq2	RecName: Full=DNA dC->dU-editing enzyme APOBEC3 [Rattus norvegicus]	95.3243	120.731	503.461	0.340876	2.40096	1	1.23e-13
P60705	Apobec3	comp30549_c0_seq3	RecName: Full=DNA dC->dU-editing enzyme APOBEC3 [Rattus norvegicus]	65.6851	107.029	433.759	0.704363	2.72326	0.797606	2.59e-16
P60705	Apobec3	comp30549_c0_seq5	RecName: Full=DNA dC->dU-editing enzyme APOBEC3 [Rattus norvegicus]	105.009	143.505	518.969	0.450593	2.30514	1	1.81e-12
Q497M3	Apobec4	comp71897_c0_seq1	RecName: Full=Putative C->U-editing enzyme APOBEC-4; AltName: Full=Apolipoprotein B mRNA-editing enzyme catalytic polypeptide-like 4 [Mus musculus]	0.001	0.636558	7.36497	9.31415	12.8465	1	0.0481735
P51910	Apod	comp25918_c0_seq2	RecName: Full=Apolipoprotein D; Short=Apo-D; Short=ApoD; Flags: Precursor [Mus musculus]	0.001	0.001	239.347	0	17.8687	NA	1.23e-46
P51910	Apod	comp25918_c0_seq3	RecName: Full=Apolipoprotein D; Short=Apo-D; Short=ApoD; Flags: Precursor [Mus musculus]	0.001	0.636558	257.897	9.31415	17.9764	1	1.58e-48
P51910	Apod	comp25918_c0_seq4	RecName: Full=Apolipoprotein D; Short=Apo-D; Short=ApoD; Flags: Precursor [Mus musculus]	0.001	0.001	283.045	0	18.1107	NA	4.53e-51
O95236	APOL3	comp31637_c1_seq1	RecName: Full=Apolipoprotein L3; AltName: Full=Apolipoprotein L-III; Short=ApoL-III; AltName: Full=TNF-inducible protein CG12-1; Short=CG12_1 [Homo sapiens]	111.763	869.546	9841.45	2.95982	6.46036	4.01e-21	4.71e-81
O95236	APOL3	comp31637_c1_seq2	RecName: Full=Apolipoprotein L3; AltName: Full=Apolipoprotein L-III; Short=ApoL-III; AltName: Full=TNF-inducible protein CG12-1; Short=CG12_1 [Homo sapiens]	118.205	882.71	9451.05	2.90064	6.32111	2.19e-20	1.35e-78
O95236	APOL3	comp30941_c1_seq12	RecName: Full=Apolipoprotein L3; AltName: Full=Apolipoprotein L-III; Short=ApoL-III; AltName: Full=TNF-inducible protein CG12-1; Short=CG12_1 [Homo sapiens]	10.3447	13.9121	119.825	0.427459	3.53397	1	4.86e-15
O95236	APOL3	comp30941_c1_seq17	RecName: Full=Apolipoprotein L3; AltName: Full=Apolipoprotein L-III; Short=ApoL-III; AltName: Full=TNF-inducible protein CG12-1; Short=CG12_1 [Homo sapiens]	6.62875	8.00071	114.948	0.27139	4.1161	1	8.71e-17
O95236	APOL3	comp30941_c1_seq21	RecName: Full=Apolipoprotein L3; AltName: Full=Apolipoprotein L-III; Short=ApoL-III; AltName: Full=TNF-inducible protein CG12-1; Short=CG12_1 [Homo sapiens]	11.9532	9.93239	133.412	-0.267185	3.48042	1	1.37e-14
O95236	APOL3	comp30941_c1_seq3	RecName: Full=Apolipoprotein L3; AltName: Full=Apolipoprotein L-III; Short=ApoL-III; AltName: Full=TNF-inducible protein CG12-1; Short=CG12_1 [Homo sapiens]	10.2871	13.4601	147.598	0.387857	3.84277	1	2.88e-18
O95236	APOL3	comp30941_c1_seq4	RecName: Full=Apolipoprotein L3; AltName: Full=Apolipoprotein L-III; Short=ApoL-III; AltName: Full=TNF-inducible protein CG12-1; Short=CG12_1 [Homo sapiens]	8.66604	15.9332	139.559	0.878589	4.00936	1	3.77e-18
O95236	APOL3	comp30941_c1_seq8	RecName: Full=Apolipoprotein L3; AltName: Full=Apolipoprotein L-III; Short=ApoL-III; AltName: Full=TNF-inducible protein CG12-1; Short=CG12_1 [Homo sapiens]	9.48984	15.3487	123.277	0.693664	3.69937	1	4.04e-16
O95236	APOL3	comp33474_c0_seq1	RecName: Full=Apolipoprotein L3; AltName: Full=Apolipoprotein L-III; Short=ApoL-III; AltName: Full=TNF-inducible protein CG12-1; Short=CG12_1 [Homo sapiens]	149.519	261.165	1657.79	0.804637	3.47086	0.258684	1.34e-29
Q9BWW8	APOL6	comp31199_c3_seq1	RecName: Full=Apolipoprotein L6; AltName: Full=Apolipoprotein L-VI; Short=ApoL-VI [Homo sapiens]	12.0152	18.1988	125.92	0.598984	3.38958	1	1.86e-13
Q9BWW8	APOL6	comp31199_c3_seq11	RecName: Full=Apolipoprotein L6; AltName: Full=Apolipoprotein L-VI; Short=ApoL-VI [Homo sapiens]	58.6721	32.6381	448.336	-0.846116	2.93383	0.694054	2.24e-18
Q9BWW8	APOL6	comp31199_c3_seq15	RecName: Full=Apolipoprotein L6; AltName: Full=Apolipoprotein L-VI; Short=ApoL-VI [Homo sapiens]	32.7362	39.6764	413.844	0.277396	3.66013	1	1.75e-25
Q9BWW8	APOL6	comp31199_c3_seq16	RecName: Full=Apolipoprotein L6; AltName: Full=Apolipoprotein L-VI; Short=ApoL-VI [Homo sapiens]	17.8287	14.5808	198.877	-0.290135	3.4796	1	5.37e-18
Q9BWW8	APOL6	comp31199_c3_seq19	RecName: Full=Apolipoprotein L6; AltName: Full=Apolipoprotein L-VI; Short=ApoL-VI [Homo sapiens]	16.8614	20.6568	188.749	0.292893	3.48467	1	5.92e-18
Q9BWW8	APOL6	comp31199_c3_seq2	RecName: Full=Apolipoprotein L6; AltName: Full=Apolipoprotein L-VI; Short=ApoL-VI [Homo sapiens]	14.9227	10.9599	115.242	-0.445264	2.94909	1	1.71e-10
Q9BWW8	APOL6	comp31199_c3_seq20	RecName: Full=Apolipoprotein L6; AltName: Full=Apolipoprotein L-VI; Short=ApoL-VI [Homo sapiens]	43.3399	51.7491	491.755	0.255836	3.50417	1	3.79e-25
Q9BWW8	APOL6	comp31199_c3_seq3	RecName: Full=Apolipoprotein L6; AltName: Full=Apolipoprotein L-VI; Short=ApoL-VI [Homo sapiens]	47.634	38.1486	370.457	-0.320361	2.95924	1	1.61e-17
Q9BWW8	APOL6	comp31199_c3_seq6	RecName: Full=Apolipoprotein L6; AltName: Full=Apolipoprotein L-VI; Short=ApoL-VI [Homo sapiens]	17.5827	15.1983	131.3	-0.210241	2.90064	1	2.02e-11
Q9BWW8	APOL6	comp31199_c3_seq7	RecName: Full=Apolipoprotein L6; AltName: Full=Apolipoprotein L-VI; Short=ApoL-VI [Homo sapiens]	42.5471	41.2223	396.416	-0.0456352	3.21988	1	1.19e-20
Q9BWW8	APOL6	comp31199_c3_seq8	RecName: Full=Apolipoprotein L6; AltName: Full=Apolipoprotein L-VI; Short=ApoL-VI [Homo sapiens]	48.4452	51.4515	446.316	0.0868615	3.20364	1	5.73e-21
Q9BWW8	APOL6	comp31199_c3_seq9	RecName: Full=Apolipoprotein L6; AltName: Full=Apolipoprotein L-VI; Short=ApoL-VI [Homo sapiens]	14.5501	14.7614	157.809	0.0207966	3.43907	1	1.83e-15
O54794	Aqp7	comp46288_c0_seq1	RecName: Full=Aquaporin-7; Short=AQP-7; AltName: Full=Aquaglyceroporin-7 [Mus musculus]	29.1172	15.2414	2.66224	-0.933877	-3.45116	1	1.66e-05
Q8BZ05	Arap2	comp27790_c0_seq1	RecName: Full=Arf-GAP with Rho-GAP domain, ANK repeat and PH domain-containing protein 2; AltName: Full=Centaurin-delta-1; Short=Cnt-d1 [Mus musculus]	456.382	375.454	868.063	-0.281609	0.927557	1	0.024074
Q9WV31	Arc	comp20251_c0_seq1	RecName: Full=Activity-regulated cytoskeleton-associated protein; AltName: Full=ARC/ARG3.1; Short=mArc; AltName: Full=Activity-regulated gene 3.1 protein homolog; Short=Arg3.1 [Mus musculus]	695.13	700.134	1872.58	0.0103491	1.42967	1	6.8e-06
Q8CHG5	Arel1	comp30438_c2_seq1	RecName: Full=Apoptosis-resistant E3 ubiquitin protein ligase 1 [Mus musculus]	664.028	772.712	1712.69	0.218688	1.36695	1	2.48e-05
Q8CHG5	Arel1	comp30438_c2_seq2	RecName: Full=Apoptosis-resistant E3 ubiquitin protein ligase 1 [Mus musculus]	695.206	744.197	1743.95	0.0982432	1.32685	1	4.99e-05
Q8BL80	Arhgap22	comp34014_c0_seq1	RecName: Full=Rho GTPase-activating protein 22; AltName: Full=Rho-type GTPase-activating protein 22; AltName: Full=p68RacGAP [Mus musculus]	310.3	977.663	255.84	1.65567	-0.278425	1.5e-06	1
Q8BYW1	Arhgap25	comp29428_c0_seq1	RecName: Full=Rho GTPase-activating protein 25; AltName: Full=Rho-type GTPase-activating protein 25 [Mus musculus]	66.1238	56.8746	220.604	-0.217385	1.73822	1	3.58e-06
Q8BYW1	Arhgap25	comp29428_c0_seq2	RecName: Full=Rho GTPase-activating protein 25; AltName: Full=Rho-type GTPase-activating protein 25 [Mus musculus]	41.1638	35.5785	138.398	-0.210369	1.74938	1	5.84e-05
Q80YF9	Arhgap33	comp31373_c0_seq1	RecName: Full=Rho GTPase-activating protein 33; AltName: Full=Rho-type GTPase-activating protein 33; AltName: Full=Sorting nexin-26; AltName: Full=Tc10/CDC42 GTPase-activating protein [Mus musculus]	196.47	86.1215	469.192	-1.18986	1.25587	0.0167248	0.000469261
Q9CXP4	Arhgap8	comp30171_c0_seq1	RecName: Full=Rho GTPase-activating protein 8; AltName: Full=Rho-type GTPase-activating protein 8 [Mus musculus]	4.69413	3.09458	27.0085	-0.601112	2.52448	1	0.00495162
Q9CXP4	Arhgap8	comp30171_c0_seq2	RecName: Full=Rho GTPase-activating protein 8; AltName: Full=Rho-type GTPase-activating protein 8 [Mus musculus]	12.5395	5.68402	98.1316	-1.14149	2.96824	1	6.65e-10
Q9CXP4	Arhgap8	comp30171_c0_seq3	RecName: Full=Rho GTPase-activating protein 8; AltName: Full=Rho-type GTPase-activating protein 8 [Mus musculus]	7.7971	5.82926	111.451	-0.419625	3.83733	1	2.9e-15
Q8BWA8	Arhgef19	comp30720_c0_seq2	RecName: Full=Rho guanine nucleotide exchange factor 19; AltName: Full=Ephexin-2; AltName: Full=Weakly similar to Rho GEF 5 [Mus musculus]	17.6796	15.5271	3.44877	-0.187304	-2.35793	1	0.0270631
A1IGU4	Arhgef37	comp27113_c0_seq2	RecName: Full=Rho guanine nucleotide exchange factor 37 [Mus musculus]	74.4035	42.7729	31.0122	-0.798673	-1.26254	1	0.0374449
Q3U108	Arid5a	comp26183_c0_seq1	RecName: Full=AT-rich interactive domain-containing protein 5A; Short=ARID domain-containing protein 5A [Mus musculus]	46.0634	64.0052	150.452	0.474568	1.70761	1	2.4e-05
Q3U108	Arid5a	comp26183_c0_seq2	RecName: Full=AT-rich interactive domain-containing protein 5A; Short=ARID domain-containing protein 5A [Mus musculus]	43.0448	47.4605	149.107	0.140889	1.79244	1	1.01e-05
Q3U108	Arid5a	comp26183_c0_seq3	RecName: Full=AT-rich interactive domain-containing protein 5A; Short=ARID domain-containing protein 5A [Mus musculus]	44.3325	66.0792	184.148	0.57583	2.05443	1	3.48e-08
Q6P3A9	Arl11	comp27323_c0_seq1	RecName: Full=ADP-ribosylation factor-like protein 11 [Mus musculus]	38.3306	11.1515	14.7171	-1.78126	-1.381	0.0428478	0.127257
Q9D385	Arl2bp	comp32769_c0_seq1	RecName: Full=ADP-ribosylation factor-like protein 2-binding protein; Short=ARF-like 2-binding protein; AltName: Full=Binder of ARF2 protein 1 [Mus musculus]	1880.16	1702.19	716.795	-0.14346	-1.39122	1	1.56e-05
P56559	ARL4C	comp14738_c0_seq1	RecName: Full=ADP-ribosylation factor-like protein 4C; AltName: Full=ADP-ribosylation factor-like protein 7; AltName: Full=ADP-ribosylation factor-like protein LAK [Homo sapiens]<>RecName: Full=ADP-ribosylation factor-like protein 4C; AltName: Full=ADP-ribosylation factor-like 7 [Mus musculus]	53.3127	254.085	71.3619	2.25276	0.420675	3.63e-09	1
Q9JKW0	Arl6ip1	comp32686_c0_seq1	RecName: Full=ADP-ribosylation factor-like protein 6-interacting protein 1; Short=ARL-6-interacting protein 1; Short=Aip-1; AltName: Full=Protein TBX2 [Mus musculus]	1520.57	1154.82	2873.22	-0.396949	0.918054	1	0.0207481
A2AU72	Armc3	comp17084_c0_seq2	RecName: Full=Armadillo repeat-containing protein 3 [Mus musculus]	0.001	0.001	12.0937	0	13.562	NA	0.00163492
Q2VPD4	Arntl2	comp31466_c1_seq17	RecName: Full=Aryl hydrocarbon receptor nuclear translocator-like protein 2; AltName: Full=Brain and muscle ARNT-like 2 [Mus musculus]	9.86106	19.9181	32.6946	1.01426	1.72924	1	0.0241962
Q2VPD4	Arntl2	comp31466_c1_seq18	RecName: Full=Aryl hydrocarbon receptor nuclear translocator-like protein 2; AltName: Full=Brain and muscle ARNT-like 2 [Mus musculus]	6.31948	18.4102	25.9493	1.54263	2.03782	0.6253	0.0228862
Q2VPD4	Arntl2	comp31466_c1_seq20	RecName: Full=Aryl hydrocarbon receptor nuclear translocator-like protein 2; AltName: Full=Brain and muscle ARNT-like 2 [Mus musculus]	1.83722	7.18968	13.8832	1.96841	2.91775	1	0.0342708
Q2VPD4	Arntl2	comp31466_c1_seq27	RecName: Full=Aryl hydrocarbon receptor nuclear translocator-like protein 2; AltName: Full=Brain and muscle ARNT-like 2 [Mus musculus]	7.36275	20.0033	33.7603	1.44192	2.19701	0.758129	0.00370401
Q2VPD4	Arntl2	comp31466_c1_seq29	RecName: Full=Aryl hydrocarbon receptor nuclear translocator-like protein 2; AltName: Full=Brain and muscle ARNT-like 2 [Mus musculus]	9.90178	18.0574	31.2505	0.866828	1.65812	1	0.0311568
Q9D898	Arpc5l	comp32217_c0_seq1	RecName: Full=Actin-related protein 2/3 complex subunit 5-like protein; AltName: Full=Arp2/3 complex 16 kDa subunit 2; Short=ARC16-2 [Mus musculus]	1529.36	1296.36	3171.26	-0.238463	1.05213	1	0.00319213
Q8BWG8	Arrb1	comp27954_c0_seq1	RecName: Full=Beta-arrestin-1; AltName: Full=Arrestin beta-1 [Mus musculus]	743.783	393.12	321.419	-0.919913	-1.21043	0.0915635	0.00057512
Q8BWG8	Arrb1	comp27954_c0_seq2	RecName: Full=Beta-arrestin-1; AltName: Full=Arrestin beta-1 [Mus musculus]	712.78	422.799	317.398	-0.753485	-1.16716	0.355961	0.00103862
Q8NCT1	ARRDC4	comp27115_c0_seq1	RecName: Full=Arrestin domain-containing protein 4 [Homo sapiens]	233.424	202.539	610.575	-0.204753	1.38722	1	6.25e-05
Q8BM89	Arsj	comp53121_c0_seq1	RecName: Full=Arylsulfatase J; Short=ASJ; Flags: Precursor [Mus musculus]	5.18625	47.1746	12.9181	3.18525	1.31663	4.01e-06	0.553361
P17981	Art2a	comp40957_c0_seq1	RecName: Full=T-cell ecto-ADP-ribosyltransferase 1; AltName: Full=ADP-ribosyltransferase 2a pseudogene; AltName: Full=ADP-ribosyltransferase C2 and C3 toxin-like 2; Short=ARTC2; AltName: Full=Mono(ADP-ribosyl)transferase 2A; AltName: Full=T-cell NAD(P)(+)--arginine ADP-ribosyltransferase 1; AltName: Full=T-cell differentiation marker Rt6 homolog 1; AltName: Full=T-cell mono(ADP-ribosyl)transferas…	0.001	0.636558	48.4255	9.31415	15.5635	1	1.54e-14
Q8R2G4	Art3	comp69765_c0_seq1	RecName: Full=Ecto-ADP-ribosyltransferase 3; AltName: Full=ADP-ribosyltransferase C2 and C3 toxin-like 3; Short=ARTC3; AltName: Full=Mono(ADP-ribosyl)transferase 3; AltName: Full=NAD(P)(+)--arginine ADP-ribosyltransferase 3; Flags: Precursor [Mus musculus]	1.76548	3.07852	19.4973	0.802178	3.46514	1	0.00169729
Q5U464	Asap3	comp29540_c0_seq2	RecName: Full=Arf-GAP with SH3 domain, ANK repeat and PH domain-containing protein 3; AltName: Full=Development and differentiation-enhancing factor-like 1 [Mus musculus]	18.3433	20.2818	172.097	0.144931	3.22989	1	3.89e-15
Q5U464	Asap3	comp29540_c0_seq4	RecName: Full=Arf-GAP with SH3 domain, ANK repeat and PH domain-containing protein 3; AltName: Full=Development and differentiation-enhancing factor-like 1 [Mus musculus]	21.8541	25.5989	148.35	0.228182	2.76303	1	3.43e-11
Q5U464	Asap3	comp29540_c0_seq5	RecName: Full=Arf-GAP with SH3 domain, ANK repeat and PH domain-containing protein 3; AltName: Full=Development and differentiation-enhancing factor-like 1 [Mus musculus]	1.69801	3.13571	23.7535	0.88495	3.80622	1	0.000135187
Q5U464	Asap3	comp29540_c0_seq6	RecName: Full=Arf-GAP with SH3 domain, ANK repeat and PH domain-containing protein 3; AltName: Full=Development and differentiation-enhancing factor-like 1 [Mus musculus]	22.5571	19.2424	137.007	-0.229291	2.6026	1	8.69e-10
Q5U464	Asap3	comp29540_c0_seq7	RecName: Full=Arf-GAP with SH3 domain, ANK repeat and PH domain-containing protein 3; AltName: Full=Development and differentiation-enhancing factor-like 1 [Mus musculus]	22.8887	25.4574	164.744	0.153449	2.84752	1	8.86e-13
Q8VBX0	Asb13	comp18494_c0_seq1	RecName: Full=Ankyrin repeat and SOCS box protein 13; Short=ASB-13 [Mus musculus]	210.301	214.532	1306.63	0.0287387	2.63533	1	6.85e-18
E9PZJ8	Ascc3	comp26658_c0_seq1	RecName: Full=Activating signal cointegrator 1 complex subunit 3 [Mus musculus]	1510.72	1735.08	7114.77	0.199768	2.23558	1	3.18e-14
Q8BFS9	Asnsd1	comp20932_c0_seq2	RecName: Full=Asparagine synthetase domain-containing protein 1 [Mus musculus]	1219.88	1304.96	645.514	0.0972723	-0.918215	1	0.0222101
Q8R3P0	Aspa	comp22424_c0_seq2	RecName: Full=Aspartoacylase; AltName: Full=Aminoacylase-2; Short=ACY-2 [Mus musculus]	42.9181	11.5624	37.1809	-1.89215	-0.207024	0.0132401	1
Q99MQ4	Aspn	comp22727_c0_seq1	RecName: Full=Asporin; AltName: Full=Periodontal ligament-associated protein 1; Short=PLAP-1; Flags: Precursor [Mus musculus]	108.618	81.9963	16.8283	-0.405631	-2.6903	1	2.47e-10
Q60765	Atf3	comp14803_c0_seq2	RecName: Full=Cyclic AMP-dependent transcription factor ATF-3; Short=cAMP-dependent transcription factor ATF-3; AltName: Full=Activating transcription factor 3; AltName: Full=Transcription factor LRG-21 [Mus musculus]	4.73911	0.001	23.7079	-12.2104	2.32268	0.100277	0.0245478
Q811C2	Atg4c	comp29369_c0_seq3	RecName: Full=Cysteine protease ATG4C; AltName: Full=AUT-like 3 cysteine endopeptidase; AltName: Full=Autophagin-3; AltName: Full=Autophagy-related cysteine endopeptidase 3; AltName: Full=Autophagy-related protein 4 homolog C [Mus musculus]	9.83004	12.8075	0.688188	0.381717	-3.83632	1	0.0232834
Q6EBV9	Atg9b	comp12246_c0_seq1	RecName: Full=Autophagy-related protein 9B; AltName: Full=APG9-like 2; AltName: Full=Nitric oxide synthase 3-overlapping antisense gene protein [Mus musculus]	83.9515	59.8429	27.2048	-0.488376	-1.62569	1	0.000833426
Q62388	Atm	comp27612_c2_seq2	RecName: Full=Serine-protein kinase ATM; AltName: Full=Ataxia telangiectasia mutated homolog; Short=A-T mutated homolog [Mus musculus]	773.423	871.28	2024.55	0.171879	1.38828	1	1.76e-05
Q99NA2	Atoh8	comp33385_c0_seq1	RecName: Full=Protein atonal homolog 8; AltName: Full=Helix-loop-helix protein mATH-6; Short=mATH6; AltName: Full=Okadin [Mus musculus]	1101.48	615.193	568.911	-0.840336	-0.953173	0.173978	0.0163649
O54827	Atp10a	comp21532_c0_seq1	RecName: Full=Probable phospholipid-transporting ATPase VA; AltName: Full=ATPase class V type 10A; AltName: Full=P-locus fat-associated ATPase; AltName: Full=P4-ATPase flippase complex alpha subunit ATP10A [Mus musculus]	984.048	1428.7	4220.32	0.537903	2.10055	1	1.47e-12
Q64518	Atp2a3	comp28106_c0_seq3	RecName: Full=Sarcoplasmic/endoplasmic reticulum calcium ATPase 3; Short=SERCA3; Short=SR Ca(2+)-ATPase 3; AltName: Full=Calcium pump 3 [Mus musculus]	664.307	320.988	445.081	-1.04933	-0.577781	0.0265637	0.533952
Q9Z1G4	Atp6v0a1	comp30816_c2_seq2	RecName: Full=V-type proton ATPase 116 kDa subunit a isoform 1; Short=V-ATPase 116 kDa isoform a1; AltName: Full=Clathrin-coated vesicle/synaptic vesicle proton pump 116 kDa subunit; AltName: Full=Vacuolar adenosine triphosphatase subunit Ac116; AltName: Full=Vacuolar proton pump subunit 1; AltName: Full=Vacuolar proton translocating ATPase 116 kDa subunit a isoform 1 [Mus musculus]	2123.72	1250.77	1056.91	-0.763777	-1.00674	0.298934	0.00637084
Q9Z1G4	Atp6v0a1	comp30816_c2_seq3	RecName: Full=V-type proton ATPase 116 kDa subunit a isoform 1; Short=V-ATPase 116 kDa isoform a1; AltName: Full=Clathrin-coated vesicle/synaptic vesicle proton pump 116 kDa subunit; AltName: Full=Vacuolar adenosine triphosphatase subunit Ac116; AltName: Full=Vacuolar proton pump subunit 1; AltName: Full=Vacuolar proton translocating ATPase 116 kDa subunit a isoform 1 [Mus musculus]	1840.53	1014.24	912.465	-0.859722	-1.01228	0.135583	0.00626539
Q9Z1G4	Atp6v0a1	comp30816_c2_seq4	RecName: Full=V-type proton ATPase 116 kDa subunit a isoform 1; Short=V-ATPase 116 kDa isoform a1; AltName: Full=Clathrin-coated vesicle/synaptic vesicle proton pump 116 kDa subunit; AltName: Full=Vacuolar adenosine triphosphatase subunit Ac116; AltName: Full=Vacuolar proton pump subunit 1; AltName: Full=Vacuolar proton translocating ATPase 116 kDa subunit a isoform 1 [Mus musculus]	2240.01	1240.97	1150.53	-0.852034	-0.961208	0.131889	0.0108932
Q920R6	Atp6v0a4	comp28459_c0_seq5	RecName: Full=V-type proton ATPase 116 kDa subunit a isoform 4; Short=V-ATPase 116 kDa isoform a4; AltName: Full=Vacuolar proton translocating ATPase 116 kDa subunit a isoform 4; AltName: Full=Vacuolar proton translocating ATPase 116 kDa subunit a kidney isoform [Mus musculus]	12.1598	6.65341	0.001	-0.869954	-13.5698	1	0.000303947
P50516	Atp6v1a	comp26215_c0_seq1	RecName: Full=V-type proton ATPase catalytic subunit A; Short=V-ATPase subunit A; AltName: Full=V-ATPase 69 kDa subunit; AltName: Full=Vacuolar proton pump subunit alpha [Mus musculus]	3602.74	1864.8	2550.55	-0.95007	-0.498287	0.0477814	0.681391
P98200	Atp8a2	comp60135_c0_seq1	RecName: Full=Phospholipid-transporting ATPase IB; AltName: Full=ATPase class I type 8A member 2; AltName: Full=P4-ATPase flippase complex alpha subunit ATP8A2 [Mus musculus]	1.98905	0.636558	30.9406	-1.64371	3.95935	1	8.96e-06
Q8BMG1	Atrip	comp27793_c0_seq1	RecName: Full=ATR-interacting protein; AltName: Full=ATM and Rad3-related-interacting protein [Mus musculus]	2010.02	2352.75	8935.24	0.227135	2.15229	1	2.49e-13
Q5T1B0	AXDND1	comp27600_c0_seq1	RecName: Full=Axonemal dynein light chain domain-containing protein 1 [Homo sapiens]	1.83722	3.21091	69.2342	0.80546	5.23589	1	9.94e-15
Q00993	Axl	comp13309_c0_seq1	RecName: Full=Tyrosine-protein kinase receptor UFO; AltName: Full=Adhesion-related kinase; Flags: Precursor [Mus musculus]	282.177	299.944	1276.13	0.0880914	2.1771	1	1.77e-12
Q00993	Axl	comp13309_c0_seq2	RecName: Full=Tyrosine-protein kinase receptor UFO; AltName: Full=Adhesion-related kinase; Flags: Precursor [Mus musculus]	279.306	320.438	1339.77	0.198196	2.26207	1	2.19e-13
Q3ZCH5	AZGP1	comp30069_c0_seq3	RecName: Full=Zinc-alpha-2-glycoprotein; Short=Zn-alpha-2-GP; Short=Zn-alpha-2-glycoprotein; Flags: Precursor [Bos taurus]	3.99115	2.54128	23.8795	-0.651249	2.5809	1	0.00869165
Q9QYP6	Azi2	comp28141_c0_seq1	RecName: Full=5-azacytidine-induced protein 2; AltName: Full=NF-kappa-B-activating kinase-associated protein 1; Short=Nak-associated protein 1 [Mus musculus]	177.868	213.18	520.863	0.261268	1.5501	1	6.5e-06
Q9QYP6	Azi2	comp28141_c0_seq2	RecName: Full=5-azacytidine-induced protein 2; AltName: Full=NF-kappa-B-activating kinase-associated protein 1; Short=Nak-associated protein 1 [Mus musculus]	223.814	235.003	670.191	0.0703833	1.58228	1	1.56e-06
Q9QYP6	Azi2	comp28141_c0_seq3	RecName: Full=5-azacytidine-induced protein 2; AltName: Full=NF-kappa-B-activating kinase-associated protein 1; Short=Nak-associated protein 1 [Mus musculus]	234.561	282.636	764.511	0.268984	1.70458	1	1.19e-07
Q9QYP6	Azi2	comp28141_c0_seq4	RecName: Full=5-azacytidine-induced protein 2; AltName: Full=NF-kappa-B-activating kinase-associated protein 1; Short=Nak-associated protein 1 [Mus musculus]	211.095	232.831	604.364	0.141388	1.51752	1	6.8e-06
Q9QYP6	Azi2	comp28141_c0_seq5	RecName: Full=5-azacytidine-induced protein 2; AltName: Full=NF-kappa-B-activating kinase-associated protein 1; Short=Nak-associated protein 1 [Mus musculus]	225.379	230.502	723.257	0.0324291	1.68216	1	2.88e-07
Q9QYP6	Azi2	comp28141_c0_seq6	RecName: Full=5-azacytidine-induced protein 2; AltName: Full=NF-kappa-B-activating kinase-associated protein 1; Short=Nak-associated protein 1 [Mus musculus]	191.694	190.034	528.317	-0.012551	1.4626	1	1.89e-05
Q8BVM4	Azin2	comp25923_c0_seq3	RecName: Full=Antizyme inhibitor 2; Short=AzI2; AltName: Full=Arginine decarboxylase-like protein; Short=ADC; Short=ARGDC; AltName: Full=Ornithine decarboxylase-like protein; Short=ODC-like protein; AltName: Full=ornithine decarboxylase paralog; Short=ODC-p [Mus musculus]	33.234	24.8911	10.0203	-0.417032	-1.72973	1	0.0230578
Q5JCS9	B3gnt3	comp26460_c0_seq1	RecName: Full=UDP-GlcNAc:betaGal beta-1,3-N-acetylglucosaminyltransferase 3; Short=BGnT-3; Short=Beta-1,3-Gn-T3; Short=Beta-1,3-N-acetylglucosaminyltransferase 3; Short=Beta3Gn-T3; AltName: Full=Core 1 extending beta-1,3-N-acetylglucosaminyltransferase; AltName: Full=Core1-beta3GlcNAcT [Mus musculus]	452.959	515.189	1027.27	0.185722	1.18137	1	0.000775623
Q8BGY6	B3gnt5	comp101806_c0_seq1	RecName: Full=Lactosylceramide 1,3-N-acetyl-beta-D-glucosaminyltransferase; AltName: Full=Lactotriaosylceramide synthase; Short=Lc(3)Cer synthase; Short=Lc3 synthase; AltName: Full=UDP-GlcNAc:beta-Gal beta-1,3-N-acetylglucosaminyltransferase 5; Short=BGnT-5; Short=Beta-1,3-Gn-T5; Short=Beta-1,3-N-acetylglucosaminyltransferase 5; Short=Beta3Gn-T5 [Mus musculus]	0.628066	0.001	10.9647	-9.29477	4.12581	1	0.0415064
Q9JMK0	B4galt5	comp24147_c0_seq1	RecName: Full=Beta-1,4-galactosyltransferase 5; Short=Beta-1,4-GalTase 5; Short=Beta4Gal-T5; Short=b4Gal-T5; AltName: Full=Beta-1,4-GalT II; AltName: Full=UDP-Gal:beta-GlcNAc beta-1,4-galactosyltransferase 5; AltName: Full=UDP-galactose:beta-N-acetylglucosamine beta-1,4-galactosyltransferase 5 [Mus musculus]	845.23	914.144	2676.39	0.113078	1.66287	1	7.1e-08
Q3UHR0	Bahcc1	comp21708_c0_seq1	RecName: Full=BAH and coiled-coil domain-containing protein 1 [Mus musculus]	322.212	585.009	766.93	0.860448	1.25108	0.181415	0.000332622
Q3UHR0	Bahcc1	comp26699_c0_seq2	RecName: Full=BAH and coiled-coil domain-containing protein 1 [Mus musculus]	16.3412	36.4326	239.159	1.15672	3.87139	0.228502	3.54e-23
Q3UHR0	Bahcc1	comp28314_c0_seq1	RecName: Full=BAH and coiled-coil domain-containing protein 1 [Mus musculus]	4.79262	9.93239	21.5778	1.05133	2.17066	1	0.0499455
Q3UHR0	Bahcc1	comp28314_c0_seq2	RecName: Full=BAH and coiled-coil domain-containing protein 1 [Mus musculus]	105.674	160.088	236.936	0.599247	1.16488	1	0.00461871
O08734	Bak1	comp20306_c0_seq1	RecName: Full=Bcl-2 homologous antagonist/killer; AltName: Full=Apoptosis regulator BAK [Mus musculus]	1860.4	2153.2	3569.22	0.210868	0.939993	1	0.014803
Q80VH0	Bank1	comp20776_c0_seq2	RecName: Full=B-cell scaffold protein with ankyrin repeats; AltName: Full=Protein AVIEF [Mus musculus]	0.001	7.44322	268.139	12.8617	18.0326	0.000863393	7.77e-50
O70445	Bard1	comp28651_c2_seq3	RecName: Full=BRCA1-associated RING domain protein 1; Short=BARD-1 [Mus musculus]	42.0592	60.0395	102.979	0.51349	1.29185	1	0.00935905
Q8R1H8	Batf2	comp27595_c0_seq2	RecName: Full=Basic leucine zipper transcriptional factor ATF-like 2; Short=B-ATF-2 [Mus musculus]	15.89	50.3157	654.162	1.66289	5.36346	0.00412515	3.82e-46
Q8R1H8	Batf2	comp27595_c0_seq1	RecName: Full=Basic leucine zipper transcriptional factor ATF-like 2; Short=B-ATF-2 [Mus musculus]	18.8353	58.8947	490.14	1.6447	4.70168	0.000620422	4.59e-38
Q8R1H8	Batf2	comp27595_c0_seq4	RecName: Full=Basic leucine zipper transcriptional factor ATF-like 2; Short=B-ATF-2 [Mus musculus]	18.9971	57.3679	539.34	1.59447	4.82734	0.00195507	1.21e-39
Q8R1H8	Batf2	comp27595_c0_seq3	RecName: Full=Basic leucine zipper transcriptional factor ATF-like 2; Short=B-ATF-2 [Mus musculus]	25.8216	63.9731	690.463	1.30888	4.74091	0.01813	3.7e-41
P24288	Bcat1	comp23967_c0_seq1	RecName: Full=Branched-chain-amino-acid aminotransferase, cytosolic; Short=BCAT(c); AltName: Full=Protein ECA39 [Mus musculus]	714.601	1178.1	1379.28	0.721256	0.948708	0.477967	0.0167113
P24288	Bcat1	comp23967_c0_seq2	RecName: Full=Branched-chain-amino-acid aminotransferase, cytosolic; Short=BCAT(c); AltName: Full=Protein ECA39 [Mus musculus]	1256.04	1917.73	2261.25	0.610516	0.848233	0.796863	0.041713
Q03311	Bche	comp12666_c0_seq1	RecName: Full=Cholinesterase; AltName: Full=Acylcholine acylhydrolase; AltName: Full=Butyrylcholine esterase; AltName: Full=Choline esterase II; AltName: Full=Pseudocholinesterase; Flags: Precursor [Mus musculus]	131.284	57.5292	106.969	-1.19032	-0.295497	0.0459092	1
Q9D219	Bcl9	comp30136_c0_seq12	RecName: Full=B-cell CLL/lymphoma 9 protein; Short=B-cell lymphoma 9 protein; Short=Bcl-9 [Mus musculus]	14.7525	20.6337	42.4366	0.48404	1.52435	1	0.04888
Q99NF1	Bco2	comp51983_c0_seq1	RecName: Full=Beta,beta-carotene 9',10'-oxygenase; AltName: Full=B-diox-II; AltName: Full=Beta-carotene dioxygenase 2 [Mus musculus]	0.001	0.586424	16.8343	9.1958	14.0391	1	3.58e-05
Q8JZV9	Bdh2	comp24754_c0_seq2	RecName: Full=3-hydroxybutyrate dehydrogenase type 2; AltName: Full=Dehydrogenase/reductase SDR family member 6; AltName: Full=R-beta-hydroxybutyrate dehydrogenase [Mus musculus]	78.1071	40.8984	31.8644	-0.933409	-1.29351	0.530239	0.019852
Q6PFX2	Bend6	comp26853_c1_seq1	RecName: Full=BEN domain-containing protein 6 [Mus musculus]	67.7041	90.0943	154.965	0.412193	1.19463	1	0.0078504
O08863	Birc3	comp40982_c0_seq1	RecName: Full=Baculoviral IAP repeat-containing protein 3; AltName: Full=Inhibitor of apoptosis protein 1; Short=IAP-1; Short=mIAP-1; Short=mIAP1 [Mus musculus]	6.87899	10.0227	34.5434	0.542998	2.32814	1	0.00119021
O08863	Birc3	comp41864_c0_seq1	RecName: Full=Baculoviral IAP repeat-containing protein 3; AltName: Full=Inhibitor of apoptosis protein 1; Short=IAP-1; Short=mIAP-1; Short=mIAP1 [Mus musculus]	2.98307	5.66796	16.7905	0.92603	2.49277	1	0.0438077
O88738	Birc6	comp31042_c0_seq9	RecName: Full=Baculoviral IAP repeat-containing protein 6; AltName: Full=BIR repeat-containing ubiquitin-conjugating enzyme; Short=BRUCE; AltName: Full=Ubiquitin-conjugating BIR domain enzyme apollon; Short=APOLLON [Mus musculus]	13.7486	9.65867	63.765	-0.509391	2.21348	1	7.92e-05
Q9QUN3	Blnk	comp16953_c0_seq1	RecName: Full=B-cell linker protein; AltName: Full=B-cell adapter containing a SH2 domain protein; AltName: Full=B-cell adapter containing a Src homology 2 domain protein; AltName: Full=Cytoplasmic adapter protein; AltName: Full=Lymphocyte antigen 57; AltName: Full=Src homology 2 domain-containing leukocyte protein of 65 kDa; Short=Slp-65 [Mus musculus]	86.7917	46.3498	257.227	-0.904994	1.56741	0.344466	3.6e-05
Q9R0C0	Bloc1s6	comp30608_c5_seq1	RecName: Full=Biogenesis of lysosome-related organelles complex 1 subunit 6; Short=BLOC-1 subunit 6; AltName: Full=Pallid protein; AltName: Full=Pallidin; AltName: Full=Syntaxin 13-interacting protein [Mus musculus]	407.009	430.432	977.636	0.080725	1.26424	1	0.000223649
Q91ZE9	Bmf	comp25600_c0_seq1	RecName: Full=Bcl-2-modifying factor [Mus musculus]	132.406	77.6737	55.841	-0.769467	-1.24557	0.705105	0.00675679
Q9R229	Bmp10	comp45590_c0_seq1	RecName: Full=Bone morphogenetic protein 10; Short=BMP-10; Flags: Precursor [Mus musculus]	0.001	0.001	40.2189	0	15.2956	NA	2.73e-12
O35607	Bmpr2	comp30617_c0_seq1	RecName: Full=Bone morphogenetic protein receptor type-2; Short=BMP type-2 receptor; Short=BMPR-2; AltName: Full=BRK-3; AltName: Full=Bone morphogenetic protein receptor type II; Short=BMP type II receptor; Short=BMPR-II; Flags: Precursor [Mus musculus]	251.178	347.415	971.478	0.467949	1.95147	1	3.6e-10
O35607	Bmpr2	comp30617_c0_seq10	RecName: Full=Bone morphogenetic protein receptor type-2; Short=BMP type-2 receptor; Short=BMPR-2; AltName: Full=BRK-3; AltName: Full=Bone morphogenetic protein receptor type II; Short=BMP type II receptor; Short=BMPR-II; Flags: Precursor [Mus musculus]	263.878	410.079	1180.02	0.63603	2.16087	0.791994	1.75e-12
O35607	Bmpr2	comp30617_c0_seq11	RecName: Full=Bone morphogenetic protein receptor type-2; Short=BMP type-2 receptor; Short=BMPR-2; AltName: Full=BRK-3; AltName: Full=Bone morphogenetic protein receptor type II; Short=BMP type II receptor; Short=BMPR-II; Flags: Precursor [Mus musculus]	404.426	677.068	2026.34	0.743425	2.32493	0.377482	8.62e-15
O35607	Bmpr2	comp30617_c0_seq12	RecName: Full=Bone morphogenetic protein receptor type-2; Short=BMP type-2 receptor; Short=BMPR-2; AltName: Full=BRK-3; AltName: Full=Bone morphogenetic protein receptor type II; Short=BMP type II receptor; Short=BMPR-II; Flags: Precursor [Mus musculus]	459.187	705.929	2117.08	0.62044	2.20492	0.799755	1.82e-13
O35607	Bmpr2	comp30617_c0_seq2	RecName: Full=Bone morphogenetic protein receptor type-2; Short=BMP type-2 receptor; Short=BMPR-2; AltName: Full=BRK-3; AltName: Full=Bone morphogenetic protein receptor type II; Short=BMP type II receptor; Short=BMPR-II; Flags: Precursor [Mus musculus]	233.584	362.228	1004.09	0.632958	2.10388	0.864091	1.24e-11
O35607	Bmpr2	comp30617_c0_seq3	RecName: Full=Bone morphogenetic protein receptor type-2; Short=BMP type-2 receptor; Short=BMPR-2; AltName: Full=BRK-3; AltName: Full=Bone morphogenetic protein receptor type II; Short=BMP type II receptor; Short=BMPR-II; Flags: Precursor [Mus musculus]	247.296	390.372	1015.86	0.658609	2.0384	0.735166	5.34e-11
O35607	Bmpr2	comp30617_c0_seq4	RecName: Full=Bone morphogenetic protein receptor type-2; Short=BMP type-2 receptor; Short=BMPR-2; AltName: Full=BRK-3; AltName: Full=Bone morphogenetic protein receptor type II; Short=BMP type II receptor; Short=BMPR-II; Flags: Precursor [Mus musculus]	382.094	645.69	1920.21	0.756914	2.32926	0.411485	1.43e-14
O35607	Bmpr2	comp30617_c0_seq5	RecName: Full=Bone morphogenetic protein receptor type-2; Short=BMP type-2 receptor; Short=BMPR-2; AltName: Full=BRK-3; AltName: Full=Bone morphogenetic protein receptor type II; Short=BMP type II receptor; Short=BMPR-II; Flags: Precursor [Mus musculus]	196.449	356.487	904.943	0.859695	2.20367	0.191439	1.21e-12
O35607	Bmpr2	comp30617_c0_seq7	RecName: Full=Bone morphogenetic protein receptor type-2; Short=BMP type-2 receptor; Short=BMPR-2; AltName: Full=BRK-3; AltName: Full=Bone morphogenetic protein receptor type II; Short=BMP type II receptor; Short=BMPR-II; Flags: Precursor [Mus musculus]	231.642	360.061	950.463	0.636341	2.03673	0.866675	7.41e-11
O35607	Bmpr2	comp30617_c0_seq8	RecName: Full=Bone morphogenetic protein receptor type-2; Short=BMP type-2 receptor; Short=BMPR-2; AltName: Full=BRK-3; AltName: Full=Bone morphogenetic protein receptor type II; Short=BMP type II receptor; Short=BMPR-II; Flags: Precursor [Mus musculus]	359.162	610.479	1760.92	0.765306	2.29362	0.352037	2.84e-14
O35607	Bmpr2	comp30617_c0_seq9	RecName: Full=Bone morphogenetic protein receptor type-2; Short=BMP type-2 receptor; Short=BMPR-2; AltName: Full=BRK-3; AltName: Full=Bone morphogenetic protein receptor type II; Short=BMP type II receptor; Short=BMPR-II; Flags: Precursor [Mus musculus]	212.744	317.14	859.321	0.575998	2.01408	1	1.33e-10
Q6AZB0	Boc	comp25989_c0_seq2	RecName: Full=Brother of CDO; Short=Protein BOC; Flags: Precursor [Mus musculus]	27.1475	34.0998	67.3783	0.328943	1.31146	1	0.0298843
Q792S6	Bok	comp25486_c0_seq1	RecName: Full=Bcl-2-related ovarian killer protein [Rattus norvegicus]<>RecName: Full=Bcl-2-related ovarian killer protein; AltName: Full=Apoptosis activator Mtd; AltName: Full=Protein matador [Mus musculus]	657.484	691.862	328.422	0.0735289	-1.0014	1	0.0110906
P15327	Bpgm	comp19058_c0_seq1	RecName: Full=Bisphosphoglycerate mutase; Short=BPGM; AltName: Full=2,3-bisphosphoglycerate mutase, erythrocyte; AltName: Full=2,3-bisphosphoglycerate synthase; AltName: Full=BPG-dependent PGAM [Mus musculus]	521.076	553.227	259.496	0.0863797	-1.00578	1	0.0109912
Q64277	Bst1	comp19472_c1_seq1	RecName: Full=ADP-ribosyl cyclase/cyclic ADP-ribose hydrolase 2; AltName: Full=ADP-ribosyl cyclase 2; AltName: Full=Antigen BP3; AltName: Full=BP-3 alloantigen; AltName: Full=Bone marrow stromal antigen 1; Short=BST-1; AltName: Full=Cyclic ADP-ribose hydrolase 2; Short=cADPr hydrolase 2; AltName: Full=Leukocyte antigen 65; Short=Ly-65; AltName: CD_antigen=CD157; Flags: Precursor [Mus musculus]	2.6611	3.16078	60.5407	0.248258	4.50781	1	6e-12
Q8R2Q8	Bst2	comp31918_c1_seq1	RecName: Full=Bone marrow stromal antigen 2; Short=BST-2; AltName: Full=HM1.24 antigen; AltName: CD_antigen=CD317; Flags: Precursor [Mus musculus]	472.111	817.787	18867.4	0.792599	5.32063	0.256351	1.84e-62
P58544	Btbd1	comp29008_c0_seq2	RecName: Full=BTB/POZ domain-containing protein 1; AltName: Full=Glucose signal-repressing protein [Mus musculus]	451.73	522.176	192.568	0.209076	-1.23009	1	0.000613846
Q9BX70	BTBD2	comp29008_c0_seq1	RecName: Full=BTB/POZ domain-containing protein 2 [Homo sapiens]	418.172	446.789	205.345	0.0954969	-1.02605	1	0.0118653
Q05928	Btc	comp21231_c0_seq1	RecName: Full=Probetacellulin; Contains: RecName: Full=Betacellulin; Short=BTC; Flags: Precursor [Mus musculus]	11.2811	19.6884	127.752	0.803439	3.50137	1	3.69e-15
Q3ULA2	Btrc	comp30824_c0_seq6	RecName: Full=F-box/WD repeat-containing protein 1A; AltName: Full=Beta-TrCP protein E3RS-IkappaB; AltName: Full=Beta-transducin repeat-containing protein; Short=Beta-TrCP; AltName: Full=E3RSIkappaB; Short=mE3RS-IkappaB; AltName: Full=F-box and WD repeats protein beta-TrCP; AltName: Full=HOS; AltName: Full=Ubiquitin ligase FWD1; AltName: Full=pIkappaB-E3 receptor subunit [Mus musculus]	13.5335	23.1758	39.3063	0.776088	1.53823	1	0.0408931
Q711Q0	C10orf71	comp41421_c0_seq1	RecName: Full=Uncharacterized protein C10orf71 [Homo sapiens]	40.8052	36.9357	13.4421	-0.143735	-1.602	1	0.0168318
Q711Q0	C10orf71	comp49838_c0_seq1	RecName: Full=Uncharacterized protein C10orf71 [Homo sapiens]	17.636	14.1287	2.65041	-0.319892	-2.73424	1	0.0124608
Q6UWK7	C10orf99	comp11968_c0_seq1	RecName: Full=Putative uncharacterized protein C10orf99; Flags: Precursor [Homo sapiens]	89.472	34.9377	24.0651	-1.35665	-1.89449	0.0265331	2.48e-05
Q8CG16	C1ra	comp13560_c0_seq1	RecName: Full=Complement C1r-A subcomponent; AltName: Full=Complement component 1 subcomponent r-A; Contains: RecName: Full=Complement C1r-A subcomponent heavy chain; Contains: RecName: Full=Complement C1r-A subcomponent light chain; Flags: Precursor [Mus musculus]	1118.72	988.59	3662.51	-0.178404	1.71099	1	1.81e-08
P21180	C2	comp31087_c1_seq1	RecName: Full=Complement C2; AltName: Full=C3/C5 convertase; Contains: RecName: Full=Complement C2b fragment; Contains: RecName: Full=Complement C2a fragment; Flags: Precursor [Mus musculus]	121.674	97.8623	1070.73	-0.31419	3.13751	1	6.02e-24
P21180	C2	comp31087_c1_seq13	RecName: Full=Complement C2; AltName: Full=C3/C5 convertase; Contains: RecName: Full=Complement C2b fragment; Contains: RecName: Full=Complement C2a fragment; Flags: Precursor [Mus musculus]	407.914	304.288	3350.7	-0.422828	3.03812	1	2.01e-24
P21180	C2	comp31087_c1_seq24	RecName: Full=Complement C2; AltName: Full=C3/C5 convertase; Contains: RecName: Full=Complement C2b fragment; Contains: RecName: Full=Complement C2a fragment; Flags: Precursor [Mus musculus]	126.816	99.807	1189.62	-0.345519	3.2297	1	6.46e-25
P21180	C2	comp31087_c1_seq25	RecName: Full=Complement C2; AltName: Full=C3/C5 convertase; Contains: RecName: Full=Complement C2b fragment; Contains: RecName: Full=Complement C2a fragment; Flags: Precursor [Mus musculus]	143.604	123.822	1247.44	-0.213827	3.1188	1	9.01e-24
P21180	C2	comp31087_c1_seq27	RecName: Full=Complement C2; AltName: Full=C3/C5 convertase; Contains: RecName: Full=Complement C2b fragment; Contains: RecName: Full=Complement C2a fragment; Flags: Precursor [Mus musculus]	359.857	286.773	3198.35	-0.327513	3.15183	1	1.19e-25
P01029	C4b	comp31792_c1_seq1	RecName: Full=Complement C4-B; Contains: RecName: Full=Complement C4 beta chain; Contains: RecName: Full=Complement C4 alpha chain; Contains: RecName: Full=C4a anaphylatoxin; Contains: RecName: Full=Complement C4 gamma chain; Flags: Precursor [Mus musculus]	1.7205	1.8736	21.5251	0.122987	3.64513	1	0.000571165
P01029	C4b	comp31792_c1_seq10	RecName: Full=Complement C4-B; Contains: RecName: Full=Complement C4 beta chain; Contains: RecName: Full=Complement C4 alpha chain; Contains: RecName: Full=C4a anaphylatoxin; Contains: RecName: Full=Complement C4 gamma chain; Flags: Precursor [Mus musculus]	0.583084	0.586424	22.9811	0.00824127	5.3006	1	1.5e-05
P01029	C4b	comp31792_c1_seq11	RecName: Full=Complement C4-B; Contains: RecName: Full=Complement C4 beta chain; Contains: RecName: Full=Complement C4 alpha chain; Contains: RecName: Full=C4a anaphylatoxin; Contains: RecName: Full=Complement C4 gamma chain; Flags: Precursor [Mus musculus]	1.16517	1.20495	27.6856	0.0484297	4.57053	1	8.34e-06
P01029	C4b	comp31792_c1_seq12	RecName: Full=Complement C4-B; Contains: RecName: Full=Complement C4 beta chain; Contains: RecName: Full=Complement C4 alpha chain; Contains: RecName: Full=C4a anaphylatoxin; Contains: RecName: Full=Complement C4 gamma chain; Flags: Precursor [Mus musculus]	0.292042	0.652618	18.842	1.16006	6.01164	1	4.74e-05
P01029	C4b	comp31792_c1_seq13	RecName: Full=Complement C4-B; Contains: RecName: Full=Complement C4 beta chain; Contains: RecName: Full=Complement C4 alpha chain; Contains: RecName: Full=C4a anaphylatoxin; Contains: RecName: Full=Complement C4 gamma chain; Flags: Precursor [Mus musculus]	1.98905	1.28818	20.6386	-0.626749	3.3752	1	0.00233087
P01029	C4b	comp31792_c1_seq14	RecName: Full=Complement C4-B; Contains: RecName: Full=Complement C4 beta chain; Contains: RecName: Full=Complement C4 alpha chain; Contains: RecName: Full=C4a anaphylatoxin; Contains: RecName: Full=Complement C4 gamma chain; Flags: Precursor [Mus musculus]	0.001	1.28818	15.2535	10.3311	13.8968	1	0.000100479
P01029	C4b	comp31792_c1_seq15	RecName: Full=Complement C4-B; Contains: RecName: Full=Complement C4 beta chain; Contains: RecName: Full=Complement C4 alpha chain; Contains: RecName: Full=C4a anaphylatoxin; Contains: RecName: Full=Complement C4 gamma chain; Flags: Precursor [Mus musculus]	1.16517	1.93979	20.5322	0.735365	4.13928	1	0.000457089
P01029	C4b	comp31792_c1_seq16	RecName: Full=Complement C4-B; Contains: RecName: Full=Complement C4 beta chain; Contains: RecName: Full=Complement C4 alpha chain; Contains: RecName: Full=C4a anaphylatoxin; Contains: RecName: Full=Complement C4 gamma chain; Flags: Precursor [Mus musculus]	0.001	0.586424	15.891	9.1958	13.9559	1	7.56e-05
P01029	C4b	comp31792_c1_seq17	RecName: Full=Complement C4-B; Contains: RecName: Full=Complement C4 beta chain; Contains: RecName: Full=Complement C4 alpha chain; Contains: RecName: Full=C4a anaphylatoxin; Contains: RecName: Full=Complement C4 gamma chain; Flags: Precursor [Mus musculus]	0.001	1.93979	19.3116	10.9217	14.2372	1	3.87e-06
P01029	C4b	comp31792_c1_seq18	RecName: Full=Complement C4-B; Contains: RecName: Full=Complement C4 beta chain; Contains: RecName: Full=Complement C4 alpha chain; Contains: RecName: Full=C4a anaphylatoxin; Contains: RecName: Full=Complement C4 gamma chain; Flags: Precursor [Mus musculus]	0.628066	1.23804	22.4288	0.979071	5.15829	1	1.91e-05
P01029	C4b	comp31792_c1_seq19	RecName: Full=Complement C4-B; Contains: RecName: Full=Complement C4 beta chain; Contains: RecName: Full=Complement C4 alpha chain; Contains: RecName: Full=C4a anaphylatoxin; Contains: RecName: Full=Complement C4 gamma chain; Flags: Precursor [Mus musculus]	1.04001	1.92373	13.05	0.887317	3.64938	1	0.0171367
P01029	C4b	comp31792_c1_seq2	RecName: Full=Complement C4-B; Contains: RecName: Full=Complement C4 beta chain; Contains: RecName: Full=Complement C4 alpha chain; Contains: RecName: Full=C4a anaphylatoxin; Contains: RecName: Full=Complement C4 gamma chain; Flags: Precursor [Mus musculus]	5.70646	4.68348	63.529	-0.285017	3.47675	1	4.79e-09
P01029	C4b	comp31792_c1_seq20	RecName: Full=Complement C4-B; Contains: RecName: Full=Complement C4 beta chain; Contains: RecName: Full=Complement C4 alpha chain; Contains: RecName: Full=C4a anaphylatoxin; Contains: RecName: Full=Complement C4 gamma chain; Flags: Precursor [Mus musculus]	2.08328	0.92927	42.0078	-1.16468	4.33373	1	4.58e-08
P01029	C4b	comp31792_c1_seq21	RecName: Full=Complement C4-B; Contains: RecName: Full=Complement C4 beta chain; Contains: RecName: Full=Complement C4 alpha chain; Contains: RecName: Full=C4a anaphylatoxin; Contains: RecName: Full=Complement C4 gamma chain; Flags: Precursor [Mus musculus]	0.919108	0.652618	24.2301	-0.493997	4.72042	1	2.19e-05
P01029	C4b	comp31792_c1_seq22	RecName: Full=Complement C4-B; Contains: RecName: Full=Complement C4 beta chain; Contains: RecName: Full=Complement C4 alpha chain; Contains: RecName: Full=C4a anaphylatoxin; Contains: RecName: Full=Complement C4 gamma chain; Flags: Precursor [Mus musculus]	0.292042	0.326809	28.7827	0.162271	6.62288	1	5.81e-08
P01029	C4b	comp31792_c1_seq23	RecName: Full=Complement C4-B; Contains: RecName: Full=Complement C4 beta chain; Contains: RecName: Full=Complement C4 alpha chain; Contains: RecName: Full=C4a anaphylatoxin; Contains: RecName: Full=Complement C4 gamma chain; Flags: Precursor [Mus musculus]	0.583084	1.92373	14.0807	1.72213	4.59388	1	0.00377473
P01029	C4b	comp31792_c1_seq24	RecName: Full=Complement C4-B; Contains: RecName: Full=Complement C4 beta chain; Contains: RecName: Full=Complement C4 alpha chain; Contains: RecName: Full=C4a anaphylatoxin; Contains: RecName: Full=Complement C4 gamma chain; Flags: Precursor [Mus musculus]	0.001	1.25508	16.5167	10.2936	14.0116	1	3.72e-05
P01029	C4b	comp31792_c1_seq25	RecName: Full=Complement C4-B; Contains: RecName: Full=Complement C4 beta chain; Contains: RecName: Full=Complement C4 alpha chain; Contains: RecName: Full=C4a anaphylatoxin; Contains: RecName: Full=Complement C4 gamma chain; Flags: Precursor [Mus musculus]	0.001	1.30424	11.5674	10.349	13.4978	1	0.00171965
P01029	C4b	comp31792_c1_seq26	RecName: Full=Complement C4-B; Contains: RecName: Full=Complement C4 beta chain; Contains: RecName: Full=Complement C4 alpha chain; Contains: RecName: Full=C4a anaphylatoxin; Contains: RecName: Full=Complement C4 gamma chain; Flags: Precursor [Mus musculus]	0.001	0.001	17.9993	0	14.1357	NA	1.66e-05
P01029	C4b	comp31792_c1_seq28	RecName: Full=Complement C4-B; Contains: RecName: Full=Complement C4 beta chain; Contains: RecName: Full=Complement C4 alpha chain; Contains: RecName: Full=C4a anaphylatoxin; Contains: RecName: Full=Complement C4 gamma chain; Flags: Precursor [Mus musculus]	0.001	0.001	9.16811	0	13.1624	NA	0.0160115
P01029	C4b	comp31792_c1_seq3	RecName: Full=Complement C4-B; Contains: RecName: Full=Complement C4 beta chain; Contains: RecName: Full=Complement C4 alpha chain; Contains: RecName: Full=C4a anaphylatoxin; Contains: RecName: Full=Complement C4 gamma chain; Flags: Precursor [Mus musculus]	0.001	0.652618	18.337	9.35009	14.1625	1	1.04e-05
P01029	C4b	comp31792_c1_seq30	RecName: Full=Complement C4-B; Contains: RecName: Full=Complement C4 beta chain; Contains: RecName: Full=Complement C4 alpha chain; Contains: RecName: Full=C4a anaphylatoxin; Contains: RecName: Full=Complement C4 gamma chain; Flags: Precursor [Mus musculus]	1.83722	2.83399	44.0724	0.625312	4.58428	1	3.39e-09
P01029	C4b	comp31792_c1_seq31	RecName: Full=Complement C4-B; Contains: RecName: Full=Complement C4 beta chain; Contains: RecName: Full=Complement C4 alpha chain; Contains: RecName: Full=C4a anaphylatoxin; Contains: RecName: Full=Complement C4 gamma chain; Flags: Precursor [Mus musculus]	2.44179	1.27114	45.6898	-0.941819	4.22586	1	1.42e-08
P01029	C4b	comp31792_c1_seq33	RecName: Full=Complement C4-B; Contains: RecName: Full=Complement C4 beta chain; Contains: RecName: Full=Complement C4 alpha chain; Contains: RecName: Full=C4a anaphylatoxin; Contains: RecName: Full=Complement C4 gamma chain; Flags: Precursor [Mus musculus]	0.001	0.904203	20.8888	9.8205	14.3504	1	1.58e-06
P01029	C4b	comp31792_c1_seq34	RecName: Full=Complement C4-B; Contains: RecName: Full=Complement C4 beta chain; Contains: RecName: Full=Complement C4 alpha chain; Contains: RecName: Full=C4a anaphylatoxin; Contains: RecName: Full=Complement C4 gamma chain; Flags: Precursor [Mus musculus]	1.13841	0.586424	17.3381	-0.957007	3.92885	1	0.00154903
P01029	C4b	comp31792_c1_seq35	RecName: Full=Complement C4-B; Contains: RecName: Full=Complement C4 beta chain; Contains: RecName: Full=Complement C4 alpha chain; Contains: RecName: Full=C4a anaphylatoxin; Contains: RecName: Full=Complement C4 gamma chain; Flags: Precursor [Mus musculus]	1.40696	1.8736	22.4956	0.413227	3.99898	1	0.000132001
P01029	C4b	comp31792_c1_seq36	RecName: Full=Complement C4-B; Contains: RecName: Full=Complement C4 beta chain; Contains: RecName: Full=Complement C4 alpha chain; Contains: RecName: Full=C4a anaphylatoxin; Contains: RecName: Full=Complement C4 gamma chain; Flags: Precursor [Mus musculus]	0.82488	1.61398	32.8673	0.96837	5.31633	1	1.87e-08
P01029	C4b	comp31792_c1_seq37	RecName: Full=Complement C4-B; Contains: RecName: Full=Complement C4 beta chain; Contains: RecName: Full=Complement C4 alpha chain; Contains: RecName: Full=C4a anaphylatoxin; Contains: RecName: Full=Complement C4 gamma chain; Flags: Precursor [Mus musculus]	0.605575	1.17185	43.3893	0.952408	6.16289	1	2.97e-11
P01029	C4b	comp31792_c1_seq38	RecName: Full=Complement C4-B; Contains: RecName: Full=Complement C4 beta chain; Contains: RecName: Full=Complement C4 alpha chain; Contains: RecName: Full=C4a anaphylatoxin; Contains: RecName: Full=Complement C4 gamma chain; Flags: Precursor [Mus musculus]	0.874126	0.962367	55.0308	0.138745	5.97625	1	2.17e-13
P01029	C4b	comp31792_c1_seq39	RecName: Full=Complement C4-B; Contains: RecName: Full=Complement C4 beta chain; Contains: RecName: Full=Complement C4 alpha chain; Contains: RecName: Full=C4a anaphylatoxin; Contains: RecName: Full=Complement C4 gamma chain; Flags: Precursor [Mus musculus]	2.37432	3.56368	46.7419	0.585854	4.29913	1	7.3e-09
P01029	C4b	comp31792_c1_seq40	RecName: Full=Complement C4-B; Contains: RecName: Full=Complement C4 beta chain; Contains: RecName: Full=Complement C4 alpha chain; Contains: RecName: Full=C4a anaphylatoxin; Contains: RecName: Full=Complement C4 gamma chain; Flags: Precursor [Mus musculus]	0.292042	0.636558	27.6649	1.12412	6.56574	1	1.25e-07
P01029	C4b	comp31792_c1_seq41	RecName: Full=Complement C4-B; Contains: RecName: Full=Complement C4 beta chain; Contains: RecName: Full=Complement C4 alpha chain; Contains: RecName: Full=C4a anaphylatoxin; Contains: RecName: Full=Complement C4 gamma chain; Flags: Precursor [Mus musculus]	1.50119	1.88966	25.2728	0.332017	4.0734	1	6.84e-05
P01029	C4b	comp31792_c1_seq42	RecName: Full=Complement C4-B; Contains: RecName: Full=Complement C4 beta chain; Contains: RecName: Full=Complement C4 alpha chain; Contains: RecName: Full=C4a anaphylatoxin; Contains: RecName: Full=Complement C4 gamma chain; Flags: Precursor [Mus musculus]	0.583084	0.293712	19.7161	-0.989301	5.07953	1	0.000129393
P01029	C4b	comp31792_c1_seq43	RecName: Full=Complement C4-B; Contains: RecName: Full=Complement C4 beta chain; Contains: RecName: Full=Complement C4 alpha chain; Contains: RecName: Full=C4a anaphylatoxin; Contains: RecName: Full=Complement C4 gamma chain; Flags: Precursor [Mus musculus]	1.7205	1.8405	19.3607	0.0972748	3.49223	1	0.0019019
P01029	C4b	comp31792_c1_seq44	RecName: Full=Complement C4-B; Contains: RecName: Full=Complement C4 beta chain; Contains: RecName: Full=Complement C4 alpha chain; Contains: RecName: Full=C4a anaphylatoxin; Contains: RecName: Full=Complement C4 gamma chain; Flags: Precursor [Mus musculus]	0.628066	1.79037	15.0447	1.51127	4.5822	1	0.00232942
P01029	C4b	comp31792_c1_seq45	RecName: Full=Complement C4-B; Contains: RecName: Full=Complement C4 beta chain; Contains: RecName: Full=Complement C4 alpha chain; Contains: RecName: Full=C4a anaphylatoxin; Contains: RecName: Full=Complement C4 gamma chain; Flags: Precursor [Mus musculus]	1.16517	0.586424	17.1719	-0.990521	3.88144	1	0.00451845
P01029	C4b	comp31792_c1_seq46	RecName: Full=Complement C4-B; Contains: RecName: Full=Complement C4 beta chain; Contains: RecName: Full=Complement C4 alpha chain; Contains: RecName: Full=C4a anaphylatoxin; Contains: RecName: Full=Complement C4 gamma chain; Flags: Precursor [Mus musculus]	0.001	0.001	30.5994	0	14.9012	NA	1.66e-09
P01029	C4b	comp31792_c1_seq47	RecName: Full=Complement C4-B; Contains: RecName: Full=Complement C4 beta chain; Contains: RecName: Full=Complement C4 alpha chain; Contains: RecName: Full=C4a anaphylatoxin; Contains: RecName: Full=Complement C4 gamma chain; Flags: Precursor [Mus musculus]	0.292042	0.636558	22.1449	1.12412	6.24466	1	5.3e-06
P01029	C4b	comp31792_c1_seq48	RecName: Full=Complement C4-B; Contains: RecName: Full=Complement C4 beta chain; Contains: RecName: Full=Complement C4 alpha chain; Contains: RecName: Full=C4a anaphylatoxin; Contains: RecName: Full=Complement C4 gamma chain; Flags: Precursor [Mus musculus]	0.001	0.326809	21.8569	8.3523	14.4158	1	9.1e-07
P01029	C4b	comp31792_c1_seq49	RecName: Full=Complement C4-B; Contains: RecName: Full=Complement C4 beta chain; Contains: RecName: Full=Complement C4 alpha chain; Contains: RecName: Full=C4a anaphylatoxin; Contains: RecName: Full=Complement C4 gamma chain; Flags: Precursor [Mus musculus]	2.28009	2.85906	23.0344	0.326448	3.33662	1	0.000968995
P01029	C4b	comp31792_c1_seq5	RecName: Full=Complement C4-B; Contains: RecName: Full=Complement C4 beta chain; Contains: RecName: Full=Complement C4 alpha chain; Contains: RecName: Full=C4a anaphylatoxin; Contains: RecName: Full=Complement C4 gamma chain; Flags: Precursor [Mus musculus]	1.52368	0.92927	45.6951	-0.713393	4.9064	1	6.91e-10
P01029	C4b	comp31792_c1_seq50	RecName: Full=Complement C4-B; Contains: RecName: Full=Complement C4 beta chain; Contains: RecName: Full=Complement C4 alpha chain; Contains: RecName: Full=C4a anaphylatoxin; Contains: RecName: Full=Complement C4 gamma chain; Flags: Precursor [Mus musculus]	0.001	1.88966	28.7371	10.8839	14.8106	1	4.32e-09
P01029	C4b	comp31792_c1_seq51	RecName: Full=Complement C4-B; Contains: RecName: Full=Complement C4 beta chain; Contains: RecName: Full=Complement C4 alpha chain; Contains: RecName: Full=C4a anaphylatoxin; Contains: RecName: Full=Complement C4 gamma chain; Flags: Precursor [Mus musculus]	0.001	1.17185	19.3435	10.1946	14.2396	1	4.83e-06
P01029	C4b	comp31792_c1_seq52	RecName: Full=Complement C4-B; Contains: RecName: Full=Complement C4 beta chain; Contains: RecName: Full=Complement C4 alpha chain; Contains: RecName: Full=C4a anaphylatoxin; Contains: RecName: Full=Complement C4 gamma chain; Flags: Precursor [Mus musculus]	0.314533	2.12519	20.0603	2.7563	5.99499	1	1.69e-05
P01029	C4b	comp31792_c1_seq53	RecName: Full=Complement C4-B; Contains: RecName: Full=Complement C4 beta chain; Contains: RecName: Full=Complement C4 alpha chain; Contains: RecName: Full=C4a anaphylatoxin; Contains: RecName: Full=Complement C4 gamma chain; Flags: Precursor [Mus musculus]	0.001	0.586424	16.9833	9.1958	14.0518	1	3.42e-05
P01029	C4b	comp31792_c1_seq54	RecName: Full=Complement C4-B; Contains: RecName: Full=Complement C4 beta chain; Contains: RecName: Full=Complement C4 alpha chain; Contains: RecName: Full=C4a anaphylatoxin; Contains: RecName: Full=Complement C4 gamma chain; Flags: Precursor [Mus musculus]	2.29414	1.82347	40.6902	-0.331269	4.14866	1	7.6e-08
P01029	C4b	comp31792_c1_seq55	RecName: Full=Complement C4-B; Contains: RecName: Full=Complement C4 beta chain; Contains: RecName: Full=Complement C4 alpha chain; Contains: RecName: Full=C4a anaphylatoxin; Contains: RecName: Full=Complement C4 gamma chain; Flags: Precursor [Mus musculus]	0.001	0.636558	9.61636	9.31415	13.2313	1	0.00833731
P01029	C4b	comp31792_c1_seq56	RecName: Full=Complement C4-B; Contains: RecName: Full=Complement C4 beta chain; Contains: RecName: Full=Complement C4 alpha chain; Contains: RecName: Full=C4a anaphylatoxin; Contains: RecName: Full=Complement C4 gamma chain; Flags: Precursor [Mus musculus]	0.314533	1.28818	19.6067	2.03405	5.96199	1	2.77e-05
P01029	C4b	comp31792_c1_seq57	RecName: Full=Complement C4-B; Contains: RecName: Full=Complement C4 beta chain; Contains: RecName: Full=Complement C4 alpha chain; Contains: RecName: Full=C4a anaphylatoxin; Contains: RecName: Full=Complement C4 gamma chain; Flags: Precursor [Mus musculus]	0.583084	1.30424	19.2075	1.16143	5.04182	1	0.000149572
P01029	C4b	comp31792_c1_seq58	RecName: Full=Complement C4-B; Contains: RecName: Full=Complement C4 beta chain; Contains: RecName: Full=Complement C4 alpha chain; Contains: RecName: Full=C4a anaphylatoxin; Contains: RecName: Full=Complement C4 gamma chain; Flags: Precursor [Mus musculus]	1.79223	1.46456	21.5311	-0.291291	3.58659	1	0.00136187
P01029	C4b	comp31792_c1_seq59	RecName: Full=Complement C4-B; Contains: RecName: Full=Complement C4 beta chain; Contains: RecName: Full=Complement C4 alpha chain; Contains: RecName: Full=C4a anaphylatoxin; Contains: RecName: Full=Complement C4 gamma chain; Flags: Precursor [Mus musculus]	1.69801	4.13918	30.3557	1.2855	4.16006	1	2.26e-06
P01029	C4b	comp31792_c1_seq6	RecName: Full=Complement C4-B; Contains: RecName: Full=Complement C4 beta chain; Contains: RecName: Full=Complement C4 alpha chain; Contains: RecName: Full=C4a anaphylatoxin; Contains: RecName: Full=Complement C4 gamma chain; Flags: Precursor [Mus musculus]	0.583084	0.001	16.4351	-9.18756	4.81693	1	0.00128527
P01029	C4b	comp31792_c1_seq60	RecName: Full=Complement C4-B; Contains: RecName: Full=Complement C4 beta chain; Contains: RecName: Full=Complement C4 alpha chain; Contains: RecName: Full=C4a anaphylatoxin; Contains: RecName: Full=Complement C4 gamma chain; Flags: Precursor [Mus musculus]	0.001	0.904203	13.7679	9.8205	13.749	1	0.000332079
P01029	C4b	comp31792_c1_seq61	RecName: Full=Complement C4-B; Contains: RecName: Full=Complement C4 beta chain; Contains: RecName: Full=Complement C4 alpha chain; Contains: RecName: Full=C4a anaphylatoxin; Contains: RecName: Full=Complement C4 gamma chain; Flags: Precursor [Mus musculus]	1.11592	1.88966	27.3089	0.75989	4.61306	1	2.03e-06
P01029	C4b	comp31792_c1_seq62	RecName: Full=Complement C4-B; Contains: RecName: Full=Complement C4 beta chain; Contains: RecName: Full=Complement C4 alpha chain; Contains: RecName: Full=C4a anaphylatoxin; Contains: RecName: Full=Complement C4 gamma chain; Flags: Precursor [Mus musculus]	0.001	0.586424	23.3117	9.1958	14.5088	1	3.01e-07
P01029	C4b	comp31792_c1_seq63	RecName: Full=Complement C4-B; Contains: RecName: Full=Complement C4 beta chain; Contains: RecName: Full=Complement C4 alpha chain; Contains: RecName: Full=C4a anaphylatoxin; Contains: RecName: Full=Complement C4 gamma chain; Flags: Precursor [Mus musculus]	1.42946	0.92927	18.3931	-0.621295	3.68563	1	0.00212571
P01029	C4b	comp31792_c1_seq64	RecName: Full=Complement C4-B; Contains: RecName: Full=Complement C4 beta chain; Contains: RecName: Full=Complement C4 alpha chain; Contains: RecName: Full=C4a anaphylatoxin; Contains: RecName: Full=Complement C4 gamma chain; Flags: Precursor [Mus musculus]	0.605575	1.82347	40.3029	1.59031	6.05643	1	1.61e-10
P01029	C4b	comp31792_c1_seq65	RecName: Full=Complement C4-B; Contains: RecName: Full=Complement C4 beta chain; Contains: RecName: Full=Complement C4 alpha chain; Contains: RecName: Full=C4a anaphylatoxin; Contains: RecName: Full=Complement C4 gamma chain; Flags: Precursor [Mus musculus]	1.40696	1.22198	35.447	-0.203362	4.65501	1	6.73e-08
P01029	C4b	comp31792_c1_seq66	RecName: Full=Complement C4-B; Contains: RecName: Full=Complement C4 beta chain; Contains: RecName: Full=Complement C4 alpha chain; Contains: RecName: Full=C4a anaphylatoxin; Contains: RecName: Full=Complement C4 gamma chain; Flags: Precursor [Mus musculus]	0.314533	0.879137	23.3099	1.48288	6.21159	1	2.04e-06
P01029	C4b	comp31792_c1_seq67	RecName: Full=Complement C4-B; Contains: RecName: Full=Complement C4 beta chain; Contains: RecName: Full=Complement C4 alpha chain; Contains: RecName: Full=C4a anaphylatoxin; Contains: RecName: Full=Complement C4 gamma chain; Flags: Precursor [Mus musculus]	0.001	1.55582	18.884	10.6035	14.2049	1	5.72e-06
P01029	C4b	comp31792_c1_seq68	RecName: Full=Complement C4-B; Contains: RecName: Full=Complement C4 beta chain; Contains: RecName: Full=Complement C4 alpha chain; Contains: RecName: Full=C4a anaphylatoxin; Contains: RecName: Full=Complement C4 gamma chain; Flags: Precursor [Mus musculus]	0.41294	2.18237	48.0364	2.40189	6.86205	1	1.75e-13
P01029	C4b	comp31792_c1_seq69	RecName: Full=Complement C4-B; Contains: RecName: Full=Complement C4 beta chain; Contains: RecName: Full=Complement C4 alpha chain; Contains: RecName: Full=C4a anaphylatoxin; Contains: RecName: Full=Complement C4 gamma chain; Flags: Precursor [Mus musculus]	0.82488	0.001	15.461	-9.68804	4.22831	1	0.00234065
P01029	C4b	comp31792_c1_seq7	RecName: Full=Complement C4-B; Contains: RecName: Full=Complement C4 beta chain; Contains: RecName: Full=Complement C4 alpha chain; Contains: RecName: Full=C4a anaphylatoxin; Contains: RecName: Full=Complement C4 gamma chain; Flags: Precursor [Mus musculus]	15.9953	23.661	644.535	0.564859	5.33253	1	1.62e-46
P01029	C4b	comp31792_c1_seq70	RecName: Full=Complement C4-B; Contains: RecName: Full=Complement C4 beta chain; Contains: RecName: Full=Complement C4 alpha chain; Contains: RecName: Full=C4a anaphylatoxin; Contains: RecName: Full=Complement C4 gamma chain; Flags: Precursor [Mus musculus]	0.874126	0.92927	15.5971	0.0882567	4.15729	1	0.00499494
P01029	C4b	comp31792_c1_seq71	RecName: Full=Complement C4-B; Contains: RecName: Full=Complement C4 beta chain; Contains: RecName: Full=Complement C4 alpha chain; Contains: RecName: Full=C4a anaphylatoxin; Contains: RecName: Full=Complement C4 gamma chain; Flags: Precursor [Mus musculus]	0.82488	0.326809	28.5283	-1.33574	5.11206	1	4.27e-07
P01029	C4b	comp31792_c1_seq73	RecName: Full=Complement C4-B; Contains: RecName: Full=Complement C4 beta chain; Contains: RecName: Full=Complement C4 alpha chain; Contains: RecName: Full=C4a anaphylatoxin; Contains: RecName: Full=Complement C4 gamma chain; Flags: Precursor [Mus musculus]	1.45621	0.970397	25.4644	-0.585572	4.12819	1	7.98e-05
P01029	C4b	comp31792_c1_seq74	RecName: Full=Complement C4-B; Contains: RecName: Full=Complement C4 beta chain; Contains: RecName: Full=Complement C4 alpha chain; Contains: RecName: Full=C4a anaphylatoxin; Contains: RecName: Full=Complement C4 gamma chain; Flags: Precursor [Mus musculus]	0.583084	1.22198	18.1607	1.06745	4.96097	1	0.000349302
P01029	C4b	comp31792_c1_seq75	RecName: Full=Complement C4-B; Contains: RecName: Full=Complement C4 beta chain; Contains: RecName: Full=Complement C4 alpha chain; Contains: RecName: Full=C4a anaphylatoxin; Contains: RecName: Full=Complement C4 gamma chain; Flags: Precursor [Mus musculus]	1.42946	1.27212	17.9313	-0.168235	3.64894	1	0.00248704
P01029	C4b	comp31792_c1_seq76	RecName: Full=Complement C4-B; Contains: RecName: Full=Complement C4 beta chain; Contains: RecName: Full=Complement C4 alpha chain; Contains: RecName: Full=C4a anaphylatoxin; Contains: RecName: Full=Complement C4 gamma chain; Flags: Precursor [Mus musculus]	0.896617	0.001	29.7614	-9.80835	5.05281	1	7.56e-07
P01029	C4b	comp31792_c1_seq77	RecName: Full=Complement C4-B; Contains: RecName: Full=Complement C4 beta chain; Contains: RecName: Full=Complement C4 alpha chain; Contains: RecName: Full=C4a anaphylatoxin; Contains: RecName: Full=Complement C4 gamma chain; Flags: Precursor [Mus musculus]	0.583084	0.001	19.4488	-9.18756	5.05983	1	0.000196949
P01029	C4b	comp31792_c1_seq78	RecName: Full=Complement C4-B; Contains: RecName: Full=Complement C4 beta chain; Contains: RecName: Full=Complement C4 alpha chain; Contains: RecName: Full=C4a anaphylatoxin; Contains: RecName: Full=Complement C4 gamma chain; Flags: Precursor [Mus musculus]	0.583084	0.636558	16.0441	0.126588	4.7822	1	0.00137995
P01029	C4b	comp31792_c1_seq79	RecName: Full=Complement C4-B; Contains: RecName: Full=Complement C4 beta chain; Contains: RecName: Full=Complement C4 alpha chain; Contains: RecName: Full=C4a anaphylatoxin; Contains: RecName: Full=Complement C4 gamma chain; Flags: Precursor [Mus musculus]	0.583084	1.56385	20.9325	1.42333	5.1659	1	4.51e-05
P01029	C4b	comp31792_c1_seq8	RecName: Full=Complement C4-B; Contains: RecName: Full=Complement C4 beta chain; Contains: RecName: Full=Complement C4 alpha chain; Contains: RecName: Full=C4a anaphylatoxin; Contains: RecName: Full=Complement C4 gamma chain; Flags: Precursor [Mus musculus]	0.583084	0.318779	14.5414	-0.871147	4.64032	1	0.00432334
P01029	C4b	comp31792_c1_seq80	RecName: Full=Complement C4-B; Contains: RecName: Full=Complement C4 beta chain; Contains: RecName: Full=Complement C4 alpha chain; Contains: RecName: Full=C4a anaphylatoxin; Contains: RecName: Full=Complement C4 gamma chain; Flags: Precursor [Mus musculus]	0.628066	0.652618	18.5274	0.0553208	4.8826	1	0.000274498
P01029	C4b	comp31792_c1_seq81	RecName: Full=Complement C4-B; Contains: RecName: Full=Complement C4 beta chain; Contains: RecName: Full=Complement C4 alpha chain; Contains: RecName: Full=C4a anaphylatoxin; Contains: RecName: Full=Complement C4 gamma chain; Flags: Precursor [Mus musculus]	1.40696	2.51719	47.5456	0.839227	5.07865	1	4.92e-11
P01029	C4b	comp31792_c1_seq82	RecName: Full=Complement C4-B; Contains: RecName: Full=Complement C4 beta chain; Contains: RecName: Full=Complement C4 alpha chain; Contains: RecName: Full=C4a anaphylatoxin; Contains: RecName: Full=Complement C4 gamma chain; Flags: Precursor [Mus musculus]	1.25513	0.293712	16.6148	-2.09536	3.72656	1	0.00680305
P01029	C4b	comp31792_c1_seq83	RecName: Full=Complement C4-B; Contains: RecName: Full=Complement C4 beta chain; Contains: RecName: Full=Complement C4 alpha chain; Contains: RecName: Full=C4a anaphylatoxin; Contains: RecName: Full=Complement C4 gamma chain; Flags: Precursor [Mus musculus]	1.21015	0.92927	26.2799	-0.381016	4.4407	1	1.75e-05
P01029	C4b	comp31792_c1_seq84	RecName: Full=Complement C4-B; Contains: RecName: Full=Complement C4 beta chain; Contains: RecName: Full=Complement C4 alpha chain; Contains: RecName: Full=C4a anaphylatoxin; Contains: RecName: Full=Complement C4 gamma chain; Flags: Precursor [Mus musculus]	0.001	1.46456	16.8165	10.5163	14.0376	1	2.73e-05
P01029	C4b	comp31792_c1_seq9	RecName: Full=Complement C4-B; Contains: RecName: Full=Complement C4 beta chain; Contains: RecName: Full=Complement C4 alpha chain; Contains: RecName: Full=C4a anaphylatoxin; Contains: RecName: Full=Complement C4 gamma chain; Flags: Precursor [Mus musculus]	1.81473	1.23804	21.5949	-0.551691	3.57287	1	0.00139766
Q8BW93	C5ar2	comp47361_c0_seq1	RecName: Full=C5a anaphylatoxin chemotactic receptor 2; AltName: Full=Complement component 5a receptor 2; AltName: Full=G-protein coupled receptor 77 [Mus musculus]	31.2754	18.3	8.0084	-0.773186	-1.96544	1	0.0123495
Q9TUQ3	C7	comp22929_c1_seq1	RecName: Full=Complement component C7; Flags: Precursor [Sus scrofa]	0.628066	0.586424	183.112	-0.098972	8.18759	1	4.54e-37
E0CX11	C7orf73	comp31369_c8_seq1	RecName: Full=Uncharacterized protein C7orf73; Flags: Precursor [Homo sapiens]	437.834	415.39	162.352	-0.0759177	-1.43126	1	2.61e-05
P06683	C9	comp68400_c0_seq1	RecName: Full=Complement component C9; Flags: Precursor [Mus musculus]	0.001	0.652618	8.8186	9.35009	13.1063	1	0.0167651
Q8VHB5	Ca9	comp31226_c14_seq1	RecName: Full=Carbonic anhydrase 9; AltName: Full=Carbonate dehydratase IX; AltName: Full=Carbonic anhydrase IX; Short=CA-IX; Short=CAIX; AltName: Full=Membrane antigen MN homolog; Flags: Precursor [Mus musculus]	1409.54	945.502	799.222	-0.576067	-0.818551	0.828363	0.0496332
Q9ESJ1	Cables1	comp2224_c0_seq2	RecName: Full=CDK5 and ABL1 enzyme substrate 1; AltName: Full=Interactor with CDK3 1; Short=Ik3-1 [Mus musculus]	0.001	0.326809	13.8436	8.3523	13.7569	1	0.00038959
Q9JLK7	Cabp1	comp28287_c0_seq1	RecName: Full=Calcium-binding protein 1; Short=CaBP1 [Mus musculus]	47.5087	14.5316	27.4822	-1.709	-0.789698	0.0297226	0.734924
Q8VHC5	Cabp4	comp29449_c0_seq1	RecName: Full=Calcium-binding protein 4; Short=CaBP4 [Mus musculus]	0.583084	2.39283	84.101	2.03694	7.17228	1	8.14e-21
Q8VHC5	Cabp4	comp29449_c0_seq2	RecName: Full=Calcium-binding protein 4; Short=CaBP4 [Mus musculus]	1.16517	5.39515	44.4846	2.21113	5.25469	0.88272	1.42e-10
Q08331	Calb2	comp20480_c0_seq1	RecName: Full=Calretinin; Short=CR [Mus musculus]	0.001	0.001	10.5543	0	13.3655	NA	0.00565969
Q08331	Calb2	comp20480_c0_seq2	RecName: Full=Calretinin; Short=CR [Mus musculus]	0.001	0.001	16.7686	0	14.0335	NA	5.13e-05
Q8CGU1	Calcoco1	comp27308_c0_seq2	RecName: Full=Calcium-binding and coiled-coil domain-containing protein 1; AltName: Full=Coiled-coil coactivator protein [Mus musculus]	947.348	616.617	485.86	-0.619521	-0.963355	0.79639	0.0138401
Q62736	Cald1	comp29500_c0_seq2	RecName: Full=Non-muscle caldesmon; Short=CDM; AltName: Full=L-caldesmon [Rattus norvegicus]	1296.42	1588.37	695.498	0.293012	-0.898413	1	0.0288203
Q62736	Cald1	comp29500_c0_seq3	RecName: Full=Non-muscle caldesmon; Short=CDM; AltName: Full=L-caldesmon [Rattus norvegicus]	1310.49	1546.17	635.944	0.238593	-1.04313	1	0.00451072
Q62736	Cald1	comp29500_c0_seq4	RecName: Full=Non-muscle caldesmon; Short=CDM; AltName: Full=L-caldesmon [Rattus norvegicus]	1221.82	1584.93	666.328	0.375387	-0.874731	1	0.0350527
Q62736	Cald1	comp29500_c0_seq6	RecName: Full=Non-muscle caldesmon; Short=CDM; AltName: Full=L-caldesmon [Rattus norvegicus]	1280.35	1629.36	632.552	0.347765	-1.01728	1	0.00588483
Q62736	Cald1	comp29500_c0_seq7	RecName: Full=Non-muscle caldesmon; Short=CDM; AltName: Full=L-caldesmon [Rattus norvegicus]	1277.62	1512.01	665.876	0.243013	-0.940134	1	0.0149738
Q62736	Cald1	comp29500_c0_seq8	RecName: Full=Non-muscle caldesmon; Short=CDM; AltName: Full=L-caldesmon [Rattus norvegicus]	1100.88	1437.22	525.638	0.384617	-1.06652	1	0.00326512
Q9D9Q6	Calr3	comp22787_c0_seq2	RecName: Full=Calreticulin-3; AltName: Full=Calreticulin-2; AltName: Full=Calsperin; Flags: Precursor [Mus musculus]	55.5062	32.2002	17.4647	-0.78558	-1.66821	1	0.00323214
P11275	Camk2a	comp15837_c0_seq2	RecName: Full=Calcium/calmodulin-dependent protein kinase type II subunit alpha; Short=CaM kinase II subunit alpha; Short=CaMK-II subunit alpha [Rattus norvegicus]<>RecName: Full=Calcium/calmodulin-dependent protein kinase type II subunit alpha; Short=CaM kinase II subunit alpha; Short=CaMK-II subunit alpha [Mus musculus]	0.583084	1.22198	12.8116	1.06745	4.45761	1	0.0104134
Q5RCC4	CAMK2A	comp27148_c0_seq1	RecName: Full=Calcium/calmodulin-dependent protein kinase type II subunit alpha; Short=CaM kinase II subunit alpha; Short=CaMK-II subunit alpha [Pongo abelii]<>RecName: Full=Calcium/calmodulin-dependent protein kinase type II subunit alpha; Short=CaM kinase II subunit alpha; Short=CaMK-II subunit alpha [Homo sapiens]	1.04001	2.83497	25.6211	1.44674	4.62267	1	5.5e-06
P11275	Camk2a	comp27148_c1_seq1	RecName: Full=Calcium/calmodulin-dependent protein kinase type II subunit alpha; Short=CaM kinase II subunit alpha; Short=CaMK-II subunit alpha [Rattus norvegicus]<>RecName: Full=Calcium/calmodulin-dependent protein kinase type II subunit alpha; Short=CaM kinase II subunit alpha; Short=CaMK-II subunit alpha [Mus musculus]	0.001	1.27212	11.8045	10.313	13.5271	1	0.00138065
Q5RCC4	CAMK2A	comp29867_c1_seq10	RecName: Full=Calcium/calmodulin-dependent protein kinase type II subunit alpha; Short=CaM kinase II subunit alpha; Short=CaMK-II subunit alpha [Pongo abelii]<>RecName: Full=Calcium/calmodulin-dependent protein kinase type II subunit alpha; Short=CaM kinase II subunit alpha; Short=CaMK-II subunit alpha [Homo sapiens]	78.3319	98.0014	21.4926	0.323203	-1.86576	1	4.48e-05
P11275	Camk2a	comp29867_c1_seq2	RecName: Full=Calcium/calmodulin-dependent protein kinase type II subunit alpha; Short=CaM kinase II subunit alpha; Short=CaMK-II subunit alpha [Rattus norvegicus]<>RecName: Full=Calcium/calmodulin-dependent protein kinase type II subunit alpha; Short=CaM kinase II subunit alpha; Short=CaMK-II subunit alpha [Mus musculus]	80.691	77.2367	24.6092	-0.0631217	-1.71321	1	0.000395681
Q5RCC4	CAMK2A	comp29867_c1_seq3	RecName: Full=Calcium/calmodulin-dependent protein kinase type II subunit alpha; Short=CaM kinase II subunit alpha; Short=CaMK-II subunit alpha [Pongo abelii]<>RecName: Full=Calcium/calmodulin-dependent protein kinase type II subunit alpha; Short=CaM kinase II subunit alpha; Short=CaMK-II subunit alpha [Homo sapiens]	20.9894	27.3311	2.62557	0.380881	-2.99895	1	0.000454606
Q5RCC4	CAMK2A	comp29867_c1_seq4	RecName: Full=Calcium/calmodulin-dependent protein kinase type II subunit alpha; Short=CaM kinase II subunit alpha; Short=CaMK-II subunit alpha [Pongo abelii]<>RecName: Full=Calcium/calmodulin-dependent protein kinase type II subunit alpha; Short=CaM kinase II subunit alpha; Short=CaMK-II subunit alpha [Homo sapiens]	74.4192	93.6657	24.6282	0.331844	-1.59537	1	0.000789469
Q5RCC4	CAMK2A	comp29867_c1_seq6	RecName: Full=Calcium/calmodulin-dependent protein kinase type II subunit alpha; Short=CaM kinase II subunit alpha; Short=CaMK-II subunit alpha [Pongo abelii]<>RecName: Full=Calcium/calmodulin-dependent protein kinase type II subunit alpha; Short=CaM kinase II subunit alpha; Short=CaMK-II subunit alpha [Homo sapiens]	59.6761	62.8693	20.8521	0.0752022	-1.51696	1	0.00638816
P11275	Camk2a	comp29867_c1_seq7	RecName: Full=Calcium/calmodulin-dependent protein kinase type II subunit alpha; Short=CaM kinase II subunit alpha; Short=CaMK-II subunit alpha [Rattus norvegicus]<>RecName: Full=Calcium/calmodulin-dependent protein kinase type II subunit alpha; Short=CaM kinase II subunit alpha; Short=CaMK-II subunit alpha [Mus musculus]	59.5326	73.257	18.9029	0.299286	-1.65507	1	0.00193645
Q5RCC4	CAMK2A	comp29867_c1_seq8	RecName: Full=Calcium/calmodulin-dependent protein kinase type II subunit alpha; Short=CaM kinase II subunit alpha; Short=CaMK-II subunit alpha [Pongo abelii]<>RecName: Full=Calcium/calmodulin-dependent protein kinase type II subunit alpha; Short=CaM kinase II subunit alpha; Short=CaMK-II subunit alpha [Homo sapiens]	21.3929	28.3596	3.31276	0.406706	-2.69102	1	0.00138004
Q3MHJ9	CAMK2B	comp28742_c0_seq1	RecName: Full=Calcium/calmodulin-dependent protein kinase type II subunit beta; Short=CaM kinase II subunit beta; Short=CaMK-II subunit beta [Bos taurus]	242.773	150.515	60.4271	-0.689704	-2.00634	0.814474	1.76e-08
Q13554	CAMK2B	comp28742_c1_seq2	RecName: Full=Calcium/calmodulin-dependent protein kinase type II subunit beta; Short=CaM kinase II subunit beta; Short=CaMK-II subunit beta [Homo sapiens]	22.7498	14.9256	5.39799	-0.608064	-2.07536	1	0.0186192
P28652	Camk2b	comp28742_c2_seq3	RecName: Full=Calcium/calmodulin-dependent protein kinase type II subunit beta; Short=CaM kinase II subunit beta; Short=CaMK-II subunit beta [Mus musculus]	50.2533	41.7184	13.202	-0.268534	-1.92847	1	0.000883389
O08688	Capn5	comp22017_c0_seq1	RecName: Full=Calpain-5; AltName: Full=New calpain 3; Short=nCL-3 [Mus musculus]	248.331	274.941	830.943	0.146856	1.74249	1	6.09e-08
O08688	Capn5	comp22017_c0_seq2	RecName: Full=Calpain-5; AltName: Full=New calpain 3; Short=nCL-3 [Mus musculus]	232.431	271.521	699.087	0.224262	1.58867	1	1.35e-06
O08688	Capn5	comp22017_c0_seq3	RecName: Full=Calpain-5; AltName: Full=New calpain 3; Short=nCL-3 [Mus musculus]	241.605	257.503	728.06	0.0919402	1.59141	1	1.27e-06
Q6ZPS2	Carns1	comp30962_c0_seq6	RecName: Full=Carnosine synthase 1; AltName: Full=ATP-grasp domain-containing protein 1 [Mus musculus]	42.4627	34.1139	12.5106	-0.315837	-1.76304	1	0.00644114
Q6ZPS2	Carns1	comp30962_c0_seq7	RecName: Full=Carnosine synthase 1; AltName: Full=ATP-grasp domain-containing protein 1 [Mus musculus]	43.2418	49.7541	13.7372	0.202389	-1.65434	1	0.00673159
P29452	Casp1	comp32709_c0_seq1	RecName: Full=Caspase-1; Short=CASP-1; AltName: Full=Interleukin-1 beta convertase; Short=IL-1BC; AltName: Full=Interleukin-1 beta-converting enzyme; Short=ICE; Short=IL-1 beta-converting enzyme; AltName: Full=p45; Contains: RecName: Full=Caspase-1 subunit p20; Contains: RecName: Full=Caspase-1 subunit p10; Flags: Precursor [Mus musculus]	862.677	715.513	2257.93	-0.269842	1.38811	1	1.75e-05
O08736	Casp12	comp13841_c0_seq1	RecName: Full=Caspase-12; Short=CASP-12; Flags: Precursor [Mus musculus]	392.421	439.443	1599.56	0.163276	2.0272	1	3.21e-11
P29594	Casp2	comp13159_c0_seq1	RecName: Full=Caspase-2; Short=CASP-2; AltName: Full=Neural precursor cell expressed developmentally down-regulated protein 2; Short=NEDD-2; AltName: Full=Protease ICH-1; Contains: RecName: Full=Caspase-2 subunit p18; Contains: RecName: Full=Caspase-2 subunit p13; Contains: RecName: Full=Caspase-2 subunit p12; Flags: Precursor [Mus musculus]	663.215	959.309	1454.94	0.532519	1.13341	1	0.0012424
P70343	Casp4	comp13501_c0_seq1	RecName: Full=Caspase-4; Short=CASP-4; AltName: Full=Caspase-11; Short=CASP-11; AltName: Full=Protease ICH-3; Contains: RecName: Full=Caspase-4 subunit p10; Contains: RecName: Full=Caspase-4 subunit p20; Flags: Precursor [Mus musculus]	467.914	603.748	3407.47	0.367703	2.86439	1	4.84e-22
P97864	Casp7	comp23820_c0_seq3	RecName: Full=Caspase-7; Short=CASP-7; AltName: Full=Apoptotic protease Mch-3; AltName: Full=Cysteine protease LICE2; Contains: RecName: Full=Caspase-7 subunit p20; Contains: RecName: Full=Caspase-7 subunit p11; Contains: RecName: Full=Caspase-7, N-terminally processed; Flags: Precursor [Mus musculus]	584.025	714.037	1164.59	0.289968	0.995716	1	0.00982986
O09161	Casq2	comp37320_c0_seq1	RecName: Full=Calsequestrin-2; AltName: Full=Calsequestrin, cardiac muscle isoform; Flags: Precursor [Mus musculus]	31.2852	8.07682	9.18936	-1.95362	-1.76744	0.0700484	0.0473705
E9Q9F6	Catsperd	comp29407_c0_seq2	RecName: Full=Cation channel sperm-associated protein subunit delta; Short=CatSper-delta; Short=CatSperdelta; AltName: Full=Transmembrane protein 146; Flags: Precursor [Mus musculus]	41.5728	27.322	14.0015	-0.605577	-1.57006	1	0.0266631
E9Q9F6	Catsperd	comp29613_c0_seq4	RecName: Full=Cation channel sperm-associated protein subunit delta; Short=CatSper-delta; Short=CatSperdelta; AltName: Full=Transmembrane protein 146; Flags: Precursor [Mus musculus]	28.7179	18.0513	8.33424	-0.66985	-1.78483	1	0.046122
P22682	Cbl	comp31621_c0_seq8	RecName: Full=E3 ubiquitin-protein ligase CBL; AltName: Full=Casitas B-lineage lymphoma proto-oncogene; AltName: Full=Proto-oncogene c-Cbl; AltName: Full=Signal transduction protein CBL [Mus musculus]	271.059	273.676	124.402	0.0138646	-1.12359	1	0.00526513
P08074	Cbr2	comp32450_c0_seq1	RecName: Full=Carbonyl reductase [NADPH] 2; AltName: Full=Adipocyte protein P27; Short=AP27; AltName: Full=Lung carbonyl reductase; Short=LCR; AltName: Full=NADPH-dependent carbonyl reductase 2 [Mus musculus]	2098.12	1496.52	1051.75	-0.487485	-0.996303	1	0.00722566
Q9DBY5	Cbx6	comp20133_c0_seq1	RecName: Full=Chromobox protein homolog 6 [Mus musculus]	1372.06	1466.59	761.942	0.0961206	-0.848591	1	0.0459911
Q9DBY5	Cbx6	comp20133_c0_seq2	RecName: Full=Chromobox protein homolog 6 [Mus musculus]	1312.53	1352.63	715.329	0.0434253	-0.875668	1	0.037414
O95931	CBX7	comp30384_c0_seq8	RecName: Full=Chromobox protein homolog 7 [Homo sapiens]	22.5162	14.6862	5.13957	-0.616504	-2.13124	1	0.0267688
Q3MI99	Ccbe1	comp12315_c0_seq1	RecName: Full=Collagen and calcium-binding EGF domain-containing protein 1; AltName: Full=Full of fluid protein homolog; Flags: Precursor [Mus musculus]	26.0001	89.4617	12.1055	1.78275	-1.10285	0.0011185	0.387872
Q4QRL3	Ccdc88b	comp24862_c0_seq1	RecName: Full=Coiled-coil domain-containing protein 88B; AltName: Full=Hook-related protein 3; Short=HkRP3 [Mus musculus]	7.1391	20.4833	129.424	1.52063	4.18022	0.157821	4.83e-19
Q4QRL3	Ccdc88b	comp24862_c0_seq2	RecName: Full=Coiled-coil domain-containing protein 88B; AltName: Full=Hook-related protein 3; Short=HkRP3 [Mus musculus]	9.0963	26.6984	126.762	1.5534	3.8007	0.114483	2.89e-16
Q8HYP9	CCL17	comp11716_c0_seq1	RecName: Full=C-C motif chemokine 17; AltName: Full=CC chemokine TARC; AltName: Full=Small-inducible cytokine A17; AltName: Full=Thymus and activation-regulated chemokine; Flags: Precursor [Macaca mulatta]	22.2168	21.4276	0.988028	-0.0521785	-4.49095	1	2.72e-06
P10148	Ccl2	comp31902_c0_seq1	RecName: Full=C-C motif chemokine 2; AltName: Full=Monocyte chemoattractant protein 1; AltName: Full=Monocyte chemotactic protein 1; Short=MCP-1; AltName: Full=Platelet-derived growth factor-inducible protein JE; AltName: Full=Small-inducible cytokine A2; Flags: Precursor [Mus musculus]	2811.15	6789.09	12510.4	1.27205	2.15389	0.000524033	2.25e-13
O89093	Ccl20	comp9607_c0_seq1	RecName: Full=C-C motif chemokine 20; AltName: Full=Beta-chemokine exodus-1; AltName: Full=CC chemokine LARC; AltName: Full=CC chemokine ST38; AltName: Full=Liver and activation-regulated chemokine; AltName: Full=Macrophage inflammatory protein 3 alpha; Short=MIP-3-alpha; AltName: Full=Small-inducible cytokine A20; Flags: Precursor [Mus musculus]	0.583084	1.88966	14.6579	1.69635	4.65183	1	0.00250585
P14097	Ccl4	comp31732_c0_seq23	RecName: Full=C-C motif chemokine 4; AltName: Full=Immune activation protein 2; Short=ACT-2; Short=ACT2; AltName: Full=Macrophage inflammatory protein 1-beta; Short=MIP-1-beta; AltName: Full=Protein H400; AltName: Full=SIS-gamma; AltName: Full=Small-inducible cytokine A4; Flags: Precursor [Mus musculus]	1.11592	1.82347	20.3643	0.708447	4.18973	1	0.000173283
P30882	Ccl5	comp15024_c0_seq1	RecName: Full=C-C motif chemokine 5; AltName: Full=MuRantes; AltName: Full=SIS-delta; AltName: Full=Small-inducible cytokine A5; AltName: Full=T-cell-specific protein RANTES; Flags: Precursor [Mus musculus]	0.001	23.4046	1292.13	14.5145	20.3013	1.59e-12	4.68e-95
Q03366	Ccl7	comp31982_c0_seq1	RecName: Full=C-C motif chemokine 7; AltName: Full=Intercrine/chemokine MARC; AltName: Full=Monocyte chemoattractant protein 3; AltName: Full=Monocyte chemotactic protein 3; Short=MCP-3; AltName: Full=Protein FIC; AltName: Full=Small-inducible cytokine A7; Flags: Precursor [Mus musculus]	1700.8	3167.62	5799.59	0.897187	1.76974	0.0940062	4.71e-09
Q9Z121	Ccl8	comp34715_c0_seq1	RecName: Full=C-C motif chemokine 8; AltName: Full=Monocyte chemoattractant protein 2; AltName: Full=Monocyte chemotactic protein 2; Short=MCP-2; AltName: Full=Small-inducible cytokine A8; Flags: Precursor [Mus musculus]	1.25513	6.1721	135.964	2.29792	6.75924	0.494269	1.79e-28
P25322	Ccnd1	comp31952_c0_seq1	RecName: Full=G1/S-specific cyclin-D1 [Mus musculus]	9784.2	19165.1	14112.1	0.969957	0.528405	0.0347009	0.580765
P30282	Ccnd3	comp32133_c0_seq1	RecName: Full=G1/S-specific cyclin-D3 [Mus musculus]	3670.75	3311.92	8324.38	-0.148407	1.18127	1	0.000414267
P51945	Ccng1	comp30685_c2_seq1	RecName: Full=Cyclin-G1; Short=Cyclin-G [Mus musculus]	2599.14	2109.09	1220.22	-0.301412	-1.09089	1	0.00159222
O08918	Ccng2	comp19896_c0_seq1	RecName: Full=Cyclin-G2 [Mus musculus]	527.207	190.652	327.607	-1.46743	-0.686405	7.54e-05	0.250463
O08918	Ccng2	comp19896_c0_seq2	RecName: Full=Cyclin-G2 [Mus musculus]	517.252	180.186	306.531	-1.52138	-0.754835	4.1e-05	0.167043
O35457	Ccrl2	comp21593_c0_seq2	RecName: Full=C-C chemokine receptor-like 2; AltName: Full=Chemokine receptor CCR11; AltName: Full=G-protein coupled beta chemokine receptor; AltName: Full=Lipopolysaccharide-inducible C-C chemokine receptor; Short=L-CCR [Mus musculus]	1.45195	5.99474	587.21	2.04571	8.65974	0.525928	1.9e-66
O35457	Ccrl2	comp21593_c0_seq3	RecName: Full=C-C chemokine receptor-like 2; AltName: Full=Chemokine receptor CCR11; AltName: Full=G-protein coupled beta chemokine receptor; AltName: Full=Lipopolysaccharide-inducible C-C chemokine receptor; Short=L-CCR [Mus musculus]	0.001	7.35614	421.029	12.8447	18.6836	0.00115644	2.11e-62
O35457	Ccrl2	comp21593_c0_seq1	RecName: Full=C-C chemokine receptor-like 2; AltName: Full=Chemokine receptor CCR11; AltName: Full=G-protein coupled beta chemokine receptor; AltName: Full=Lipopolysaccharide-inducible C-C chemokine receptor; Short=L-CCR [Mus musculus]	0.82488	9.39004	483.84	3.50888	9.19613	0.00243142	2.35e-63
P80318	Cct3	comp31950_c0_seq1	RecName: Full=T-complex protein 1 subunit gamma; Short=TCP-1-gamma; AltName: Full=CCT-gamma; AltName: Full=Matricin; AltName: Full=mTRiC-P5 [Mus musculus]	8592.57	12996.8	16078.8	0.596992	0.903994	0.828728	0.0205703
P10810	Cd14	comp18693_c0_seq1	RecName: Full=Monocyte differentiation antigen CD14; AltName: Full=Myeloid cell-specific leucine-rich glycoprotein; AltName: CD_antigen=CD14; Flags: Precursor [Mus musculus]	89.6514	209.515	79.2297	1.22466	-0.178285	0.0165903	1
P10810	Cd14	comp18693_c0_seq2	RecName: Full=Monocyte differentiation antigen CD14; AltName: Full=Myeloid cell-specific leucine-rich glycoprotein; AltName: CD_antigen=CD14; Flags: Precursor [Mus musculus]	84.6181	194.055	78.3835	1.19743	-0.110416	0.0265944	1
Q6XJV4	Cd200r4	comp40559_c0_seq1	RecName: Full=Cell surface glycoprotein CD200 receptor 4; AltName: Full=CD200 cell surface glycoprotein receptor-like 4; Short=CD200 receptor-like 4; AltName: Full=CD200 cell surface glycoprotein receptor-like a; Short=CD200RLa; AltName: Full=Cell surface glycoprotein OX2 receptor 4; Flags: Precursor [Mus musculus]	20.3763	5.15257	57.747	-1.98353	1.50286	0.0705759	0.0170165
Q9EP73	Cd274	comp25842_c1_seq1	RecName: Full=Programmed cell death 1 ligand 1; Short=PD-L1; Short=PDCD1 ligand 1; Short=Programmed death ligand 1; AltName: Full=B7 homolog 1; Short=B7-H1; AltName: CD_antigen=CD274; Flags: Precursor [Mus musculus]	96.1021	146.56	1180.29	0.608851	3.61843	1	4.18e-30
Q08857	Cd36	comp21497_c0_seq1	RecName: Full=Platelet glycoprotein 4; AltName: Full=Glycoprotein IIIb; Short=GPIIIB; AltName: Full=PAS IV; AltName: Full=PAS-4; AltName: Full=Platelet glycoprotein IV; Short=GPIV; AltName: CD_antigen=CD36 [Mus musculus]	1052.46	632.87	352.934	-0.733788	-1.5763	0.426421	8.88e-07
Q08857	Cd36	comp21497_c0_seq2	RecName: Full=Platelet glycoprotein 4; AltName: Full=Glycoprotein IIIb; Short=GPIIIB; AltName: Full=PAS IV; AltName: Full=PAS-4; AltName: Full=Platelet glycoprotein IV; Short=GPIV; AltName: CD_antigen=CD36 [Mus musculus]	1028.42	616.28	332.815	-0.738773	-1.62764	0.433277	3.55e-07
Q08857	Cd36	comp21497_c0_seq3	RecName: Full=Platelet glycoprotein 4; AltName: Full=Glycoprotein IIIb; Short=GPIIIB; AltName: Full=PAS IV; AltName: Full=PAS-4; AltName: Full=Platelet glycoprotein IV; Short=GPIV; AltName: CD_antigen=CD36 [Mus musculus]	1124.88	698.968	370.819	-0.686473	-1.60099	0.557925	4.28e-07
P11942	Cd3g	comp35743_c0_seq1	RecName: Full=T-cell surface glycoprotein CD3 gamma chain; AltName: Full=T-cell receptor T3 gamma chain; AltName: CD_antigen=CD3g; Flags: Precursor [Mus musculus]	62.4107	44.2224	22.1508	-0.497014	-1.49443	1	0.00973438
P27512	Cd40	comp21558_c0_seq3	RecName: Full=Tumor necrosis factor receptor superfamily member 5; AltName: Full=B-cell surface antigen CD40; AltName: Full=Bp50; AltName: Full=CD40L receptor; AltName: CD_antigen=CD40; Flags: Precursor [Mus musculus]	43.3276	178.771	591.771	2.04475	3.77168	8.46e-08	8.16e-29
P27512	Cd40	comp21558_c0_seq4	RecName: Full=Tumor necrosis factor receptor superfamily member 5; AltName: Full=B-cell surface antigen CD40; AltName: Full=Bp50; AltName: Full=CD40L receptor; AltName: CD_antigen=CD40; Flags: Precursor [Mus musculus]	39.0378	146.732	511.505	1.91024	3.71181	9.52e-07	9.86e-28
P27512	Cd40	comp21558_c0_seq2	RecName: Full=Tumor necrosis factor receptor superfamily member 5; AltName: Full=B-cell surface antigen CD40; AltName: Full=Bp50; AltName: Full=CD40L receptor; AltName: CD_antigen=CD40; Flags: Precursor [Mus musculus]	56.8276	195.382	622.733	1.78163	3.45395	2.98e-06	1.03e-25
P27512	Cd40	comp21558_c0_seq1	RecName: Full=Tumor necrosis factor receptor superfamily member 5; AltName: Full=B-cell surface antigen CD40; AltName: Full=Bp50; AltName: Full=CD40L receptor; AltName: CD_antigen=CD40; Flags: Precursor [Mus musculus]	42.8381	126.742	458.175	1.56493	3.41893	0.000262529	7.64e-24
P20944	CD44	comp23870_c1_seq2	RecName: Full=CD44 antigen; AltName: Full=Extracellular matrix receptor III; Short=ECMR-III; AltName: Full=GP90 lymphocyte homing/adhesion receptor; AltName: Full=HUTCH-I; AltName: Full=Hermes antigen; AltName: Full=Hyaluronate receptor; AltName: Full=Phagocytic glycoprotein 1; Short=PGP-1; AltName: Full=Phagocytic glycoprotein I; Short=PGP-I; AltName: CD_antigen=CD44; Flags: Precursor [Cricetulu…	1322.75	3482.06	2170.81	1.3964	0.714689	7.48e-05	0.165716
O55186	Cd59a	comp27175_c1_seq1	RecName: Full=CD59A glycoprotein; AltName: Full=MAC-inhibitory protein; Short=MAC-IP; AltName: Full=Membrane attack complex inhibition factor; Short=MACIF; AltName: Full=Protectin; AltName: CD_antigen=CD59; Flags: Precursor [Mus musculus]	142.763	108.985	55.5317	-0.3895	-1.36224	1	0.00151946
P37217	Cd69	comp41591_c0_seq1	RecName: Full=Early activation antigen CD69; AltName: CD_antigen=CD69 [Mus musculus]	5.00766	5.11563	66.1459	0.0307747	3.72344	1	2.02e-10
P40240	Cd9	comp30424_c0_seq2	RecName: Full=CD9 antigen; AltName: CD_antigen=CD9 [Mus musculus]	23.2191	11.4721	3.36127	-1.01718	-2.78824	1	0.00259575
P40240	Cd9	comp30424_c0_seq7	RecName: Full=CD9 antigen; AltName: CD_antigen=CD9 [Mus musculus]	33.8904	19.8978	9.0096	-0.768268	-1.91134	1	0.0162554
P56389	Cda	comp33229_c0_seq1	RecName: Full=Cytidine deaminase; AltName: Full=Cytidine aminohydrolase [Mus musculus]	340.623	764.023	331.686	1.16544	-0.038358	0.00698575	1
Q8JZX9	Cdc42ep2	comp14336_c0_seq1	RecName: Full=Cdc42 effector protein 2; AltName: Full=Binder of Rho GTPases 1 [Mus musculus]	159.417	170.228	63.9891	0.0946633	-1.31691	1	0.00172144
O89033	Cdc6	comp25557_c0_seq1	RecName: Full=Cell division control protein 6 homolog; AltName: Full=CDC6-related protein; AltName: Full=p62(cdc6) [Mus musculus]	657.133	1446.25	742.573	1.13806	0.176347	0.0067263	1
Q9D0M2	Cdca7	comp24408_c2_seq1	RecName: Full=Cell division cycle-associated protein 7 [Mus musculus]	435.69	992.817	552.496	1.18823	0.342664	0.00368909	1
Q9D0M2	Cdca7	comp24408_c1_seq1	RecName: Full=Cell division cycle-associated protein 7 [Mus musculus]	80.1821	175.483	105.558	1.12998	0.396687	0.0466334	1
Q9R100	Cdh17	comp25034_c0_seq1	RecName: Full=Cadherin-17; AltName: Full=BILL-cadherin; AltName: Full=Liver-intestine cadherin; Short=LI-cadherin; AltName: Full=P130; Flags: Precursor [Mus musculus]	31.482	48.7354	92.8843	0.630441	1.56091	1	0.000880515
Q9R100	Cdh17	comp25034_c0_seq2	RecName: Full=Cadherin-17; AltName: Full=BILL-cadherin; AltName: Full=Liver-intestine cadherin; Short=LI-cadherin; AltName: Full=P130; Flags: Precursor [Mus musculus]	27.2727	50.7896	104.474	0.897077	1.93762	0.758399	1.61e-05
Q9R100	Cdh17	comp25034_c0_seq3	RecName: Full=Cadherin-17; AltName: Full=BILL-cadherin; AltName: Full=Liver-intestine cadherin; Short=LI-cadherin; AltName: Full=P130; Flags: Precursor [Mus musculus]	37.3211	50.3376	88.026	0.431643	1.23794	1	0.0232918
Q6PFX6	Cdh24	comp31525_c0_seq5	RecName: Full=Cadherin-24; Flags: Precursor [Mus musculus]	28.9331	7.17362	33.6178	-2.01195	0.216504	0.0213181	1
P70407	Cdh9	comp31824_c4_seq26	RecName: Full=Cadherin-9; AltName: Full=T1-cadherin; Flags: Precursor [Mus musculus]	40.8853	12.4074	33.3854	-1.72037	-0.292363	0.0356843	1
A6H8M9	CDHR4	comp30607_c0_seq21	RecName: Full=Cadherin-related family member 4; AltName: Full=Cadherin-like protein 29; Flags: Precursor [Homo sapiens]	0.001	0.652618	7.50629	9.35009	12.8739	1	0.0395671
P35426	Cdk4	comp62006_c0_seq1	RecName: Full=Cyclin-dependent kinase 4; AltName: Full=Cell division protein kinase 4; AltName: Full=PSK-J3 [Rattus norvegicus]	9.44486	3.87859	0.001	-1.284	-13.2053	1	0.00558198
Q8BLF2	Cdkl3	comp25559_c0_seq1	RecName: Full=Cyclin-dependent kinase-like 3 [Mus musculus]	22.9871	25.1037	109.525	0.127075	2.25237	1	2.17e-07
P39689	Cdkn1a	comp32920_c0_seq1	RecName: Full=Cyclin-dependent kinase inhibitor 1; AltName: Full=CDK-interacting protein 1; AltName: Full=Melanoma differentiation-associated protein; AltName: Full=p21 [Mus musculus]	1351.63	605.294	1189	-1.159	-0.184956	0.00398273	1
Q32MD9	Cdon	comp15084_c1_seq1	RecName: Full=Cell adhesion molecule-related/down-regulated by oncogenes; Flags: Precursor [Mus musculus]	752.953	692.225	248.829	-0.12132	-1.59741	1	5.96e-07
A2A6T1	Cdr2l	comp20897_c0_seq1	RecName: Full=Cerebellar degeneration-related protein 2-like [Mus musculus]	837.003	697.306	1797.79	-0.263441	1.10292	1	0.00192406
P31809	Ceacam1	comp5052_c0_seq1	RecName: Full=Carcinoembryonic antigen-related cell adhesion molecule 1; AltName: Full=Biliary glycoprotein 1; Short=BGP-1; AltName: Full=Biliary glycoprotein D; AltName: Full=MHVR1; AltName: Full=Murine hepatitis virus receptor; Short=MHV-R; AltName: CD_antigen=CD66a; Flags: Precursor [Mus musculus]	4.59572	5.71006	25.1912	0.313215	2.45455	1	0.00805449
Q00322	Cebpd	comp21444_c0_seq1	RecName: Full=CCAAT/enhancer-binding protein delta; Short=C/EBP delta; AltName: Full=C/EBP-related protein 3 [Mus musculus]	61.4181	147.454	137.164	1.26353	1.15916	0.0150175	0.0121116
Q8BI06	Cemip	comp92069_c0_seq1	RecName: Full=Cell migration-inducing and hyaluronan-binding protein; AltName: Full=Protein 12H19.01.T7; Flags: Precursor [Mus musculus]	0.001	0.001	9.09002	0	13.1501	NA	0.0164163
Q569L8	Cenpj	comp24113_c0_seq1	RecName: Full=Centromere protein J; Short=CENP-J [Mus musculus]	100.193	99.4342	247.028	-0.0109734	1.30189	1	0.00105686
Q569L8	Cenpj	comp24113_c0_seq2	RecName: Full=Centromere protein J; Short=CENP-J [Mus musculus]	83.0742	88.3911	278.034	0.0894997	1.74279	1	1.28e-06
Q8VDS7	Cep57l1	comp30742_c1_seq1	RecName: Full=Centrosomal protein CEP57L1; AltName: Full=Centrosomal protein 57kDa-like protein 1; AltName: Full=Centrosomal protein of 57 kDa-related protein; Short=Cep57R; AltName: Full=Cep57-related protein [Mus musculus]	20.6631	24.9874	55.6736	0.274147	1.42994	1	0.0189313
Q8VDS7	Cep57l1	comp30742_c1_seq2	RecName: Full=Centrosomal protein CEP57L1; AltName: Full=Centrosomal protein 57kDa-like protein 1; AltName: Full=Centrosomal protein of 57 kDa-related protein; Short=Cep57R; AltName: Full=Cep57-related protein [Mus musculus]	29.8977	40.5225	76.3112	0.438686	1.35186	1	0.0255559
Q8VDS7	Cep57l1	comp30742_c1_seq3	RecName: Full=Centrosomal protein CEP57L1; AltName: Full=Centrosomal protein 57kDa-like protein 1; AltName: Full=Centrosomal protein of 57 kDa-related protein; Short=Cep57R; AltName: Full=Cep57-related protein [Mus musculus]	22.5162	50.6736	90.3248	1.17027	2.00416	0.199103	8.09e-06
Q8VDS7	Cep57l1	comp30742_c1_seq4	RecName: Full=Centrosomal protein CEP57L1; AltName: Full=Centrosomal protein 57kDa-like protein 1; AltName: Full=Centrosomal protein of 57 kDa-related protein; Short=Cep57R; AltName: Full=Cep57-related protein [Mus musculus]	31.1912	40.4213	78.7045	0.373978	1.33531	1	0.0212738
Q8VDS7	Cep57l1	comp30742_c1_seq5	RecName: Full=Centrosomal protein CEP57L1; AltName: Full=Centrosomal protein 57kDa-like protein 1; AltName: Full=Centrosomal protein of 57 kDa-related protein; Short=Cep57R; AltName: Full=Cep57-related protein [Mus musculus]	32.2752	56.1218	104.978	0.798134	1.70158	1	0.00026153
Q9CZX2	Cep89	comp31613_c1_seq22	RecName: Full=Centrosomal protein of 89 kDa; Short=Cep89; AltName: Full=Coiled-coil domain-containing protein 123 [Mus musculus]	372.402	423.19	192.256	0.184444	-0.95383	1	0.0300794
Q8K4Q7	Cerk	comp26522_c0_seq1	RecName: Full=Ceramide kinase; Short=mCERK; AltName: Full=Acylsphingosine kinase [Mus musculus]	319.61	260.673	166.838	-0.294068	-0.937859	1	0.0379538
Q91WG0	Ces2c	comp30623_c0_seq1	RecName: Full=Acylcarnitine hydrolase; Short=ACH M1; AltName: Full=Carboxylesterase 2; Short=CES 2; AltName: Full=Peroxisome proliferator-inducible acylcarnitine hydrolase; Flags: Precursor [Mus musculus]	0.001	2.51719	11.2805	11.2976	13.4615	0.960181	0.00154803
Q8BH53	Cfap69	comp31441_c2_seq27	RecName: Full=Uncharacterized protein C7orf63 homolog [Mus musculus]	46.1465	124.522	70.8444	1.43211	0.618433	0.00786579	0.831757
Q6ZQR2	CFAP77	comp27978_c0_seq4	RecName: Full=Uncharacterized protein C9orf171 [Homo sapiens]	10.4305	42.6338	13.749	2.03119	0.398514	0.0126719	1
P04186	Cfb	comp31511_c1_seq125	RecName: Full=Complement factor B; AltName: Full=C3/C5 convertase; Contains: RecName: Full=Complement factor B Ba fragment; Contains: RecName: Full=Complement factor B Bb fragment; Flags: Precursor [Mus musculus]	0.292042	1.58089	8.86767	2.43649	4.92431	1	0.0424971
P04186	Cfb	comp31511_c1_seq44	RecName: Full=Complement factor B; AltName: Full=C3/C5 convertase; Contains: RecName: Full=Complement factor B Ba fragment; Contains: RecName: Full=Complement factor B Bb fragment; Flags: Precursor [Mus musculus]	0.001	0.879137	8.1515	9.77994	12.9928	1	0.0260244
P04186	Cfb	comp31511_c1_seq55	RecName: Full=Complement factor B; AltName: Full=C3/C5 convertase; Contains: RecName: Full=Complement factor B Ba fragment; Contains: RecName: Full=Complement factor B Bb fragment; Flags: Precursor [Mus musculus]	0.001	1.90767	7.44656	10.8976	12.8624	1	0.0327928
P04186	Cfb	comp31511_c1_seq61	RecName: Full=Complement factor B; AltName: Full=C3/C5 convertase; Contains: RecName: Full=Complement factor B Ba fragment; Contains: RecName: Full=Complement factor B Bb fragment; Flags: Precursor [Mus musculus]	0.874126	3.18584	16.5415	1.86576	4.2421	1	0.00169138
P04186	Cfb	comp31511_c1_seq78	RecName: Full=Complement factor B; AltName: Full=C3/C5 convertase; Contains: RecName: Full=Complement factor B Ba fragment; Contains: RecName: Full=Complement factor B Bb fragment; Flags: Precursor [Mus musculus]	0.001	0.652618	7.63522	9.35009	12.8985	1	0.0380825
O35732	Cflar	comp30681_c1_seq14	RecName: Full=CASP8 and FADD-like apoptosis regulator; AltName: Full=Caspase homolog; Short=CASH; AltName: Full=Caspase-eight-related protein; Short=Casper; AltName: Full=Caspase-like apoptosis regulatory protein; Short=CLARP; AltName: Full=Cellular FLICE-like inhibitory protein; Short=c-FLIP; AltName: Full=FADD-like antiapoptotic molecule 1; Short=FLAME-1; AltName: Full=Inhibitor of FLICE; Short…	113.394	180.178	219.21	0.668082	0.950968	0.883282	0.0476907
Q6AW69	Cgnl1	comp11782_c0_seq1	RecName: Full=Cingulin-like protein 1; AltName: Full=Junction-associated coiled-coil protein [Mus musculus]	118.266	110.944	45.8069	-0.0922005	-1.3684	1	0.00246901
Q6AW69	Cgnl1	comp11782_c0_seq2	RecName: Full=Cingulin-like protein 1; AltName: Full=Junction-associated coiled-coil protein [Mus musculus]	101.27	120.624	37.8255	0.25231	-1.42078	1	0.00224339
O54804	Chka	comp25494_c0_seq4	RecName: Full=Choline kinase alpha; Short=CK; AltName: Full=CHETK-alpha; AltName: Full=Ethanolamine kinase; Short=EK [Mus musculus]	99.2708	96.5439	210.954	-0.0401851	1.08748	1	0.0126914
Q9D8B3	Chmp4b	comp32005_c0_seq1	RecName: Full=Charged multivesicular body protein 4b; AltName: Full=Chromatin-modifying protein 4b; Short=CHMP4b [Mus musculus]	2510.46	3061.49	7853.11	0.286278	1.64531	1	6.32e-08
Q8C025	Chpt1	comp28521_c0_seq1	RecName: Full=Cholinephosphotransferase 1; Short=mCHPT1; AltName: Full=Diabetic nephropathy-associated gene transcript 1; AltName: Full=Diacylglycerol cholinephosphotransferase 1 [Mus musculus]	394.061	315.144	864.439	-0.322407	1.13335	1	0.00157647
Q8C025	Chpt1	comp28521_c0_seq2	RecName: Full=Cholinephosphotransferase 1; Short=mCHPT1; AltName: Full=Diabetic nephropathy-associated gene transcript 1; AltName: Full=Diacylglycerol cholinephosphotransferase 1 [Mus musculus]	195.13	154.989	457.289	-0.332264	1.22867	1	0.000636737
Q8C025	Chpt1	comp28521_c0_seq3	RecName: Full=Cholinephosphotransferase 1; Short=mCHPT1; AltName: Full=Diabetic nephropathy-associated gene transcript 1; AltName: Full=Diacylglycerol cholinephosphotransferase 1 [Mus musculus]	201.04	164.878	448.703	-0.286079	1.15828	1	0.00216705
P04756	Chrna1	comp41366_c0_seq1	RecName: Full=Acetylcholine receptor subunit alpha; Flags: Precursor [Mus musculus]	35.8307	31.9977	8.75943	-0.163226	-2.03229	1	0.00303573
Q99LL3	Chst12	comp17684_c0_seq1	RecName: Full=Carbohydrate sulfotransferase 12; AltName: Full=Chondroitin 4-O-sulfotransferase 2; AltName: Full=Chondroitin 4-sulfotransferase 2; Short=C4ST-2; Short=C4ST2 [Mus musculus]	233.046	300.913	111.845	0.368731	-1.05911	1	0.0136986
Q8NET6	CHST13	comp24070_c1_seq1	RecName: Full=Carbohydrate sulfotransferase 13; AltName: Full=Chondroitin 4-O-sulfotransferase 3; AltName: Full=Chondroitin 4-sulfotransferase 3; Short=C4ST-3; Short=C4ST3 [Homo sapiens]	47.492	134.142	49.9903	1.49801	0.0739657	0.00326837	1
P56198	Cidec	comp17783_c0_seq1	RecName: Full=Cell death activator CIDE-3; AltName: Full=Cell death-inducing DFFA-like effector protein C; AltName: Full=Fat-specific protein FSP27 [Mus musculus]	62.8987	28.8589	6.75937	-1.12402	-3.21807	0.382769	2.49e-09
Q62225	Cish	comp27733_c0_seq1	RecName: Full=Cytokine-inducible SH2-containing protein; Short=CIS; AltName: Full=CIS-1; AltName: Full=Suppressor of cytokine signaling; Short=SOCS [Mus musculus]	268.401	79.076	130.697	-1.76308	-1.03817	4.15e-06	0.0193742
Q62225	Cish	comp27733_c0_seq3	RecName: Full=Cytokine-inducible SH2-containing protein; Short=CIS; AltName: Full=CIS-1; AltName: Full=Suppressor of cytokine signaling; Short=SOCS [Mus musculus]	178.697	65.0542	88.796	-1.4578	-1.00895	0.00126631	0.0470578
Q8BG22	Clca2	comp27509_c0_seq6	RecName: Full=Calcium-activated chloride channel regulator 2; AltName: Full=Calcium-activated chloride channel family member 5; Short=mCLCA5; Flags: Precursor [Mus musculus]	18.8763	4.44795	36.1265	-2.08536	0.936483	0.0456488	0.734109
Q64347	Clcn1	comp25789_c0_seq1	RecName: Full=Chloride channel protein 1; Short=ClC-1; AltName: Full=Chloride channel protein, skeletal muscle [Mus musculus]	0.001	0.652618	7.31055	9.35009	12.8358	1	0.048708
Q64347	Clcn1	comp25789_c0_seq2	RecName: Full=Chloride channel protein 1; Short=ClC-1; AltName: Full=Chloride channel protein, skeletal muscle [Mus musculus]	4.78409	3.71213	37.4311	-0.365999	2.96792	1	3.89e-05
Q64347	Clcn1	comp25789_c0_seq3	RecName: Full=Chloride channel protein 1; Short=ClC-1; AltName: Full=Chloride channel protein, skeletal muscle [Mus musculus]	8.75183	6.51202	79.2156	-0.42648	3.17813	1	3.44e-09
Q64347	Clcn1	comp25789_c0_seq4	RecName: Full=Chloride channel protein 1; Short=ClC-1; AltName: Full=Chloride channel protein, skeletal muscle [Mus musculus]	13.8653	8.82773	124.673	-0.651368	3.1686	1	2.65e-12
Q8BWY2	Clec1a	comp95883_c0_seq1	RecName: Full=C-type lectin domain family 1 member A [Mus musculus]	0.001	0.001	11.345	0	13.4698	NA	0.00282613
Q91V08	Clec2d	comp12770_c0_seq1	RecName: Full=C-type lectin domain family 2 member D; AltName: Full=C-type lectin-related protein B; Short=Clr-b; AltName: Full=Lectin-like transmembrane protein; AltName: Full=Osteoclast inhibitory lectin [Mus musculus]	5.2411	2.76074	61.4846	-0.924813	3.55228	1	8.25e-09
O08585	Clta	comp18081_c0_seq1	RecName: Full=Clathrin light chain A; Short=Lca [Mus musculus]	56.3439	83.8288	122.493	0.573185	1.12037	1	0.0287316
P21844	Cma1	comp397_c0_seq1	RecName: Full=Chymase; AltName: Full=Alpha-chymase; AltName: Full=Mast cell chymase 1; AltName: Full=Mast cell protease 5; Short=mMCP-5; AltName: Full=Mast cell protease I; Flags: Precursor [Mus musculus]	0.001	1.22198	8.37091	10.255	13.0312	1	0.0188128
Q61419	Cmah	comp15219_c1_seq1	RecName: Full=Cytidine monophosphate-N-acetylneuraminic acid hydroxylase; Short=CMP-N-acetylneuraminic acid hydroxylase; AltName: Full=CMP-N-acetylneuraminate monooxygenase; AltName: Full=CMP-Neu5Ac hydroxylase; AltName: Full=CMP-NeuAc hydroxylase; Flags: Precursor [Mus musculus]	22.7763	34.1669	5.8516	0.585068	-1.96063	1	0.0220245
Q8R1G2	Cmbl	comp15662_c0_seq1	RecName: Full=Carboxymethylenebutenolidase homolog [Mus musculus]	202.024	78.7652	33.1808	-1.35889	-2.6061	0.00618438	3.97e-12
Q8R1G2	Cmbl	comp15662_c0_seq2	RecName: Full=Carboxymethylenebutenolidase homolog [Mus musculus]	208.553	91.3815	46.8548	-1.19044	-2.15414	0.0244162	5.35e-09
P97468	Cmklr1	comp56832_c0_seq1	RecName: Full=Chemokine-like receptor 1; AltName: Full=G-protein coupled receptor DEZ [Mus musculus]	14.304	9.79008	2.37424	-0.547022	-2.59088	1	0.0439403
Q3U5Q7	Cmpk2	comp23333_c0_seq1	RecName: Full=UMP-CMP kinase 2, mitochondrial; AltName: Full=Nucleoside-diphosphate kinase; AltName: Full=Thymidylate kinase LPS-inducible member; Short=TYKi; Flags: Precursor [Mus musculus]	0.001	0.001	16.8212	0	14.038	NA	4.36e-05
Q3U5Q7	Cmpk2	comp23333_c1_seq1	RecName: Full=UMP-CMP kinase 2, mitochondrial; AltName: Full=Nucleoside-diphosphate kinase; AltName: Full=Thymidylate kinase LPS-inducible member; Short=TYKi; Flags: Precursor [Mus musculus]	0.001	0.001	33.8899	0	15.0486	NA	2.18e-10
Q3U5Q7	Cmpk2	comp23333_c1_seq2	RecName: Full=UMP-CMP kinase 2, mitochondrial; AltName: Full=Nucleoside-diphosphate kinase; AltName: Full=Thymidylate kinase LPS-inducible member; Short=TYKi; Flags: Precursor [Mus musculus]	0.001	0.636558	32.7171	9.31415	14.9978	1	3.8e-10
Q3U5Q7	Cmpk2	comp23333_c1_seq3	RecName: Full=UMP-CMP kinase 2, mitochondrial; AltName: Full=Nucleoside-diphosphate kinase; AltName: Full=Thymidylate kinase LPS-inducible member; Short=TYKi; Flags: Precursor [Mus musculus]	0.001	0.636558	38.3359	9.31415	15.2264	1	8.29e-12
Q8CJ61	Cmtm4	comp25884_c1_seq1	RecName: Full=CKLF-like MARVEL transmembrane domain-containing protein 4; AltName: Full=Chemokine-like factor superfamily member 4 [Mus musculus]	2483.12	2097.23	824.594	-0.243666	-1.5904	1	2.71e-07
Q9DBC3	Cmtr1	comp29396_c0_seq1	RecName: Full=Cap-specific mRNA (nucleoside-2'-O-)-methyltransferase 1; AltName: Full=Cap methyltransferase 1; AltName: Full=Cap1 2'O-ribose methyltransferase 1; Short=MTr1; AltName: Full=FtsJ methyltransferase domain-containing protein 2 [Mus musculus]	231.043	292.677	938.39	0.341151	2.02203	1	6.47e-11
Q9DBC3	Cmtr1	comp29396_c0_seq2	RecName: Full=Cap-specific mRNA (nucleoside-2'-O-)-methyltransferase 1; AltName: Full=Cap methyltransferase 1; AltName: Full=Cap1 2'O-ribose methyltransferase 1; Short=MTr1; AltName: Full=FtsJ methyltransferase domain-containing protein 2 [Mus musculus]	254.809	282.85	915.063	0.150622	1.84445	1	3.23e-09
Q9DBC3	Cmtr1	comp29396_c0_seq3	RecName: Full=Cap-specific mRNA (nucleoside-2'-O-)-methyltransferase 1; AltName: Full=Cap methyltransferase 1; AltName: Full=Cap1 2'O-ribose methyltransferase 1; Short=MTr1; AltName: Full=FtsJ methyltransferase domain-containing protein 2 [Mus musculus]	239.252	299.921	876.239	0.326048	1.87279	1	2.76e-09
Q9DBC3	Cmtr1	comp29396_c0_seq4	RecName: Full=Cap-specific mRNA (nucleoside-2'-O-)-methyltransferase 1; AltName: Full=Cap methyltransferase 1; AltName: Full=Cap1 2'O-ribose methyltransferase 1; Short=MTr1; AltName: Full=FtsJ methyltransferase domain-containing protein 2 [Mus musculus]	213.262	283.319	904.583	0.409801	2.08463	1	3.14e-11
Q9DBC3	Cmtr1	comp29396_c0_seq5	RecName: Full=Cap-specific mRNA (nucleoside-2'-O-)-methyltransferase 1; AltName: Full=Cap methyltransferase 1; AltName: Full=Cap1 2'O-ribose methyltransferase 1; Short=MTr1; AltName: Full=FtsJ methyltransferase domain-containing protein 2 [Mus musculus]	246.746	307.901	956.055	0.319441	1.95407	1	3.53e-10
Q9DBC3	Cmtr1	comp29396_c0_seq6	RecName: Full=Cap-specific mRNA (nucleoside-2'-O-)-methyltransferase 1; AltName: Full=Cap methyltransferase 1; AltName: Full=Cap1 2'O-ribose methyltransferase 1; Short=MTr1; AltName: Full=FtsJ methyltransferase domain-containing protein 2 [Mus musculus]	227.877	294.406	908.535	0.369555	1.99529	1	1.66e-10
Q9DBC3	Cmtr1	comp29396_c0_seq7	RecName: Full=Cap-specific mRNA (nucleoside-2'-O-)-methyltransferase 1; AltName: Full=Cap methyltransferase 1; AltName: Full=Cap1 2'O-ribose methyltransferase 1; Short=MTr1; AltName: Full=FtsJ methyltransferase domain-containing protein 2 [Mus musculus]	243.739	299.381	904.76	0.296646	1.8922	1	2.37e-09
Q9DBC3	Cmtr1	comp29396_c0_seq8	RecName: Full=Cap-specific mRNA (nucleoside-2'-O-)-methyltransferase 1; AltName: Full=Cap methyltransferase 1; AltName: Full=Cap1 2'O-ribose methyltransferase 1; Short=MTr1; AltName: Full=FtsJ methyltransferase domain-containing protein 2 [Mus musculus]	231.587	285.411	886.602	0.301488	1.93673	1	5.85e-10
Q9JJZ9	Cngb3	comp51406_c0_seq1	RecName: Full=Cyclic nucleotide-gated cation channel beta-3; AltName: Full=Cone photoreceptor cGMP-gated channel subunit beta; AltName: Full=Cyclic nucleotide-gated cation channel modulatory subunit; AltName: Full=Cyclic nucleotide-gated channel beta-3; Short=CNG channel beta-3; AltName: Full=Cyclic nucleotide-gated channel subunit CNG6 [Mus musculus]	0.001	0.001	43.656	0	15.4139	NA	3.11e-13
O95406	CNIH1	comp32490_c0_seq1	RecName: Full=Protein cornichon homolog 1; Short=CNIH-1; AltName: Full=Cornichon family AMPA receptor auxiliary protein 1; AltName: Full=Protein cornichon homolog; AltName: Full=T-cell growth-associated molecule 77; Short=TGAM77 [Homo sapiens]<>RecName: Full=Protein cornichon homolog 1; Short=CNIH-1; AltName: Full=Cornichon family AMPA receptor auxiliary protein 1; AltName: Full=Protein cornichon…	1746.38	1968.84	948.705	0.172979	-0.880338	1	0.0304462
Q969H4	CNKSR1	comp30935_c0_seq1	RecName: Full=Connector enhancer of kinase suppressor of ras 1; Short=Connector enhancer of KSR 1; AltName: Full=CNK homolog protein 1; Short=CNK1; Short=hCNK1; AltName: Full=Connector enhancer of KSR-like [Homo sapiens]	0.874126	1.88966	22.4211	1.11221	4.68087	1	4.95e-05
Q969H4	CNKSR1	comp30935_c0_seq10	RecName: Full=Connector enhancer of kinase suppressor of ras 1; Short=Connector enhancer of KSR 1; AltName: Full=CNK homolog protein 1; Short=CNK1; Short=hCNK1; AltName: Full=Connector enhancer of KSR-like [Homo sapiens]	4.98943	4.31556	44.4272	-0.209327	3.1545	1	5.55e-06
Q969H4	CNKSR1	comp30935_c0_seq11	RecName: Full=Connector enhancer of kinase suppressor of ras 1; Short=Connector enhancer of KSR 1; AltName: Full=CNK homolog protein 1; Short=CNK1; Short=hCNK1; AltName: Full=Connector enhancer of KSR-like [Homo sapiens]	2.63861	4.08102	36.8651	0.629153	3.80441	1	1.04e-06
Q969H4	CNKSR1	comp30935_c0_seq12	RecName: Full=Connector enhancer of kinase suppressor of ras 1; Short=Connector enhancer of KSR 1; AltName: Full=CNK homolog protein 1; Short=CNK1; Short=hCNK1; AltName: Full=Connector enhancer of KSR-like [Homo sapiens]	4.45233	4.39782	39.9226	-0.0177732	3.16457	1	1.25e-05
Q969H4	CNKSR1	comp30935_c0_seq13	RecName: Full=Connector enhancer of kinase suppressor of ras 1; Short=Connector enhancer of KSR 1; AltName: Full=CNK homolog protein 1; Short=CNK1; Short=hCNK1; AltName: Full=Connector enhancer of KSR-like [Homo sapiens]	2.57113	5.18182	27.2161	1.01106	3.40398	1	0.000134131
Q969H4	CNKSR1	comp30935_c0_seq14	RecName: Full=Connector enhancer of kinase suppressor of ras 1; Short=Connector enhancer of KSR 1; AltName: Full=CNK homolog protein 1; Short=CNK1; Short=hCNK1; AltName: Full=Connector enhancer of KSR-like [Homo sapiens]	5.00766	2.14928	41.4129	-1.22029	3.04787	1	1.51e-05
Q969H4	CNKSR1	comp30935_c0_seq16	RecName: Full=Connector enhancer of kinase suppressor of ras 1; Short=Connector enhancer of KSR 1; AltName: Full=CNK homolog protein 1; Short=CNK1; Short=hCNK1; AltName: Full=Connector enhancer of KSR-like [Homo sapiens]	2.13244	2.78581	38.4246	0.385594	4.17145	1	8.14e-08
Q969H4	CNKSR1	comp30935_c0_seq18	RecName: Full=Connector enhancer of kinase suppressor of ras 1; Short=Connector enhancer of KSR 1; AltName: Full=CNK homolog protein 1; Short=CNK1; Short=hCNK1; AltName: Full=Connector enhancer of KSR-like [Homo sapiens]	0.001	1.17185	19.6853	10.1946	14.2648	1	3.24e-06
Q969H4	CNKSR1	comp30935_c0_seq19	RecName: Full=Connector enhancer of kinase suppressor of ras 1; Short=Connector enhancer of KSR 1; AltName: Full=CNK homolog protein 1; Short=CNK1; Short=hCNK1; AltName: Full=Connector enhancer of KSR-like [Homo sapiens]	1.21015	2.19941	13.5822	0.861929	3.48846	1	0.0238506
Q969H4	CNKSR1	comp30935_c0_seq2	RecName: Full=Connector enhancer of kinase suppressor of ras 1; Short=Connector enhancer of KSR 1; AltName: Full=CNK homolog protein 1; Short=CNK1; Short=hCNK1; AltName: Full=Connector enhancer of KSR-like [Homo sapiens]	0.82488	3.30406	34.1465	2.00199	5.37141	1	4.78e-09
Q969H4	CNKSR1	comp30935_c0_seq20	RecName: Full=Connector enhancer of kinase suppressor of ras 1; Short=Connector enhancer of KSR 1; AltName: Full=CNK homolog protein 1; Short=CNK1; Short=hCNK1; AltName: Full=Connector enhancer of KSR-like [Homo sapiens]	0.628066	0.001	22.6612	-9.29477	5.17316	1	2.16e-05
Q969H4	CNKSR1	comp30935_c0_seq21	RecName: Full=Connector enhancer of kinase suppressor of ras 1; Short=Connector enhancer of KSR 1; AltName: Full=CNK homolog protein 1; Short=CNK1; Short=hCNK1; AltName: Full=Connector enhancer of KSR-like [Homo sapiens]	0.628066	3.02741	13.639	2.2691	4.44067	1	0.00374047
Q969H4	CNKSR1	comp30935_c0_seq22	RecName: Full=Connector enhancer of kinase suppressor of ras 1; Short=Connector enhancer of KSR 1; AltName: Full=CNK homolog protein 1; Short=CNK1; Short=hCNK1; AltName: Full=Connector enhancer of KSR-like [Homo sapiens]	0.628066	2.19138	18.127	1.80285	4.85108	1	0.000238052
Q969H4	CNKSR1	comp30935_c0_seq23	RecName: Full=Connector enhancer of kinase suppressor of ras 1; Short=Connector enhancer of KSR 1; AltName: Full=CNK homolog protein 1; Short=CNK1; Short=hCNK1; AltName: Full=Connector enhancer of KSR-like [Homo sapiens]	0.82488	2.16631	14.5048	1.39298	4.1362	1	0.00267692
Q969H4	CNKSR1	comp30935_c0_seq24	RecName: Full=Connector enhancer of kinase suppressor of ras 1; Short=Connector enhancer of KSR 1; AltName: Full=CNK homolog protein 1; Short=CNK1; Short=hCNK1; AltName: Full=Connector enhancer of KSR-like [Homo sapiens]	1.52368	0.586424	22.3069	-1.37755	3.87186	1	0.000505681
Q969H4	CNKSR1	comp30935_c0_seq25	RecName: Full=Connector enhancer of kinase suppressor of ras 1; Short=Connector enhancer of KSR 1; AltName: Full=CNK homolog protein 1; Short=CNK1; Short=hCNK1; AltName: Full=Connector enhancer of KSR-like [Homo sapiens]	1.79223	4.70757	33.9466	1.39322	4.24344	1	8.13e-07
Q969H4	CNKSR1	comp30935_c0_seq26	RecName: Full=Connector enhancer of kinase suppressor of ras 1; Short=Connector enhancer of KSR 1; AltName: Full=CNK homolog protein 1; Short=CNK1; Short=hCNK1; AltName: Full=Connector enhancer of KSR-like [Homo sapiens]	0.001	5.53655	37.123	12.4348	15.18	0.0318791	4.77e-12
Q969H4	CNKSR1	comp30935_c0_seq27	RecName: Full=Connector enhancer of kinase suppressor of ras 1; Short=Connector enhancer of KSR 1; AltName: Full=CNK homolog protein 1; Short=CNK1; Short=hCNK1; AltName: Full=Connector enhancer of KSR-like [Homo sapiens]	0.703982	1.63004	16.5037	1.2113	4.5511	1	0.000811374
Q969H4	CNKSR1	comp30935_c0_seq28	RecName: Full=Connector enhancer of kinase suppressor of ras 1; Short=Connector enhancer of KSR 1; AltName: Full=CNK homolog protein 1; Short=CNK1; Short=hCNK1; AltName: Full=Connector enhancer of KSR-like [Homo sapiens]	0.001	1.60595	11.5366	10.6492	13.4939	1	0.0015844
Q969H4	CNKSR1	comp30935_c0_seq29	RecName: Full=Connector enhancer of kinase suppressor of ras 1; Short=Connector enhancer of KSR 1; AltName: Full=CNK homolog protein 1; Short=CNK1; Short=hCNK1; AltName: Full=Connector enhancer of KSR-like [Homo sapiens]	4.11204	5.03338	45.6319	0.291671	3.47211	1	2.45e-07
Q969H4	CNKSR1	comp30935_c0_seq3	RecName: Full=Connector enhancer of kinase suppressor of ras 1; Short=Connector enhancer of KSR 1; AltName: Full=CNK homolog protein 1; Short=CNK1; Short=hCNK1; AltName: Full=Connector enhancer of KSR-like [Homo sapiens]	0.001	1.89867	18.0986	10.8908	14.1436	1	8.85e-06
Q969H4	CNKSR1	comp30935_c0_seq4	RecName: Full=Connector enhancer of kinase suppressor of ras 1; Short=Connector enhancer of KSR 1; AltName: Full=CNK homolog protein 1; Short=CNK1; Short=hCNK1; AltName: Full=Connector enhancer of KSR-like [Homo sapiens]	0.628066	2.50916	19.2193	1.99821	4.9355	1	0.000110373
Q969H4	CNKSR1	comp30935_c0_seq5	RecName: Full=Connector enhancer of kinase suppressor of ras 1; Short=Connector enhancer of KSR 1; AltName: Full=CNK homolog protein 1; Short=CNK1; Short=hCNK1; AltName: Full=Connector enhancer of KSR-like [Homo sapiens]	4.5999	2.18335	26.1853	-1.07506	2.50908	1	0.00478461
Q969H4	CNKSR1	comp30935_c0_seq6	RecName: Full=Connector enhancer of kinase suppressor of ras 1; Short=Connector enhancer of KSR 1; AltName: Full=CNK homolog protein 1; Short=CNK1; Short=hCNK1; AltName: Full=Connector enhancer of KSR-like [Homo sapiens]	1.8822	2.83497	14.8839	0.590913	2.98326	1	0.0390787
Q969H4	CNKSR1	comp30935_c0_seq7	RecName: Full=Connector enhancer of kinase suppressor of ras 1; Short=Connector enhancer of KSR 1; AltName: Full=CNK homolog protein 1; Short=CNK1; Short=hCNK1; AltName: Full=Connector enhancer of KSR-like [Homo sapiens]	2.27583	1.29621	19.6055	-0.812096	3.1068	1	0.00385395
Q969H4	CNKSR1	comp30935_c0_seq8	RecName: Full=Connector enhancer of kinase suppressor of ras 1; Short=Connector enhancer of KSR 1; AltName: Full=CNK homolog protein 1; Short=CNK1; Short=hCNK1; AltName: Full=Connector enhancer of KSR-like [Homo sapiens]	1.45195	0.904203	15.7905	-0.683269	3.44299	1	0.00880619
Q969H4	CNKSR1	comp30935_c0_seq9	RecName: Full=Connector enhancer of kinase suppressor of ras 1; Short=Connector enhancer of KSR 1; AltName: Full=CNK homolog protein 1; Short=CNK1; Short=hCNK1; AltName: Full=Connector enhancer of KSR-like [Homo sapiens]	1.21015	1.88966	13.037	0.64294	3.42935	1	0.0362055
P16330	Cnp	comp14326_c0_seq2	RecName: Full=2',3'-cyclic-nucleotide 3'-phosphodiesterase; Short=CNP; Short=CNPase; Flags: Precursor [Mus musculus]	119.784	108.426	282.278	-0.143723	1.23668	1	0.00190562
Q0V8T9	Cntnap5a	comp86660_c0_seq1	RecName: Full=Contactin-associated protein like 5-1; AltName: Full=Cell recognition molecule Caspr5-1; AltName: Full=Cell recognition molecule Caspr5a; AltName: Full=Contactin-associated protein-like 5a; Flags: Precursor [Mus musculus]	0.001	0.001	9.20711	0	13.1685	NA	0.0158084
A2AL36	Cntrl	comp30854_c0_seq3	RecName: Full=Centriolin; AltName: Full=Centrosomal protein 1; AltName: Full=Centrosomal protein of 110 kDa; Short=Cep110 [Mus musculus]	276.46	284.906	530.313	0.0434163	0.939773	1	0.0249405
A2AL36	Cntrl	comp30854_c0_seq6	RecName: Full=Centriolin; AltName: Full=Centrosomal protein 1; AltName: Full=Centrosomal protein of 110 kDa; Short=Cep110 [Mus musculus]	250.588	273.439	502.857	0.1259	1.00483	1	0.0174179
Q64739	Col11a2	comp31097_c0_seq1	RecName: Full=Collagen alpha-2(XI) chain; Flags: Precursor [Mus musculus]	1.64458	4.6494	15.8957	1.49932	3.27285	1	0.00951239
Q64739	Col11a2	comp31097_c0_seq10	RecName: Full=Collagen alpha-2(XI) chain; Flags: Precursor [Mus musculus]	17.833	25.4575	74.7518	0.513541	2.06756	1	5.32e-05
Q64739	Col11a2	comp31097_c0_seq11	RecName: Full=Collagen alpha-2(XI) chain; Flags: Precursor [Mus musculus]	15.7199	11.2527	79.9086	-0.482323	2.34576	1	7.13e-06
Q64739	Col11a2	comp31097_c0_seq12	RecName: Full=Collagen alpha-2(XI) chain; Flags: Precursor [Mus musculus]	14.8059	20.4052	76.5076	0.462761	2.36943	1	3.4e-06
Q64739	Col11a2	comp31097_c0_seq13	RecName: Full=Collagen alpha-2(XI) chain; Flags: Precursor [Mus musculus]	15.9827	14.4034	72.0142	-0.150102	2.17177	1	3.89e-05
Q64739	Col11a2	comp31097_c0_seq14	RecName: Full=Collagen alpha-2(XI) chain; Flags: Precursor [Mus musculus]	24.4326	21.4087	79.0245	-0.190615	1.69349	1	0.00111576
Q64739	Col11a2	comp31097_c0_seq15	RecName: Full=Collagen alpha-2(XI) chain; Flags: Precursor [Mus musculus]	19.6199	16.3782	87.282	-0.26054	2.15337	1	6.56e-06
Q64739	Col11a2	comp31097_c0_seq3	RecName: Full=Collagen alpha-2(XI) chain; Flags: Precursor [Mus musculus]	17.9806	18.9596	71.0858	0.0764831	1.98312	1	0.000223003
Q64739	Col11a2	comp31097_c0_seq4	RecName: Full=Collagen alpha-2(XI) chain; Flags: Precursor [Mus musculus]	18.1957	11.9393	51.8858	-0.607882	1.51174	1	0.023853
Q64739	Col11a2	comp31097_c0_seq5	RecName: Full=Collagen alpha-2(XI) chain; Flags: Precursor [Mus musculus]	17.1609	20.8492	76.3787	0.280872	2.15405	1	1.38e-05
Q64739	Col11a2	comp31097_c0_seq6	RecName: Full=Collagen alpha-2(XI) chain; Flags: Precursor [Mus musculus]	11.4513	12.4486	73.1514	0.120469	2.67537	1	5.29e-07
Q64739	Col11a2	comp31097_c0_seq7	RecName: Full=Collagen alpha-2(XI) chain; Flags: Precursor [Mus musculus]	12.5044	13.1442	73.5442	0.0719943	2.55618	1	1.24e-06
Q64739	Col11a2	comp31097_c0_seq8	RecName: Full=Collagen alpha-2(XI) chain; Flags: Precursor [Mus musculus]	16.7573	12.8235	70.7185	-0.385993	2.0773	1	4.82e-05
Q64739	Col11a2	comp31097_c0_seq9	RecName: Full=Collagen alpha-2(XI) chain; Flags: Precursor [Mus musculus]	0.001	2.57535	10.4691	11.3306	13.3539	0.977946	0.00267618
Q60847	Col12a1	comp12104_c0_seq1	RecName: Full=Collagen alpha-1(XII) chain; Flags: Precursor [Mus musculus]	146.128	82.264	36.1342	-0.828901	-2.0158	0.521903	2.89e-07
Q07563	Col17a1	comp12834_c0_seq2	RecName: Full=Collagen alpha-1(XVII) chain; AltName: Full=180 kDa bullous pemphigoid antigen 2; AltName: Full=Bullous pemphigoid antigen 2; Contains: RecName: Full=120 kDa linear IgA disease antigen homolog [Mus musculus]	40.8543	103.767	26.6921	1.34478	-0.614079	0.0308148	0.938197
Q30D77	Col24a1	comp59124_c0_seq1	RecName: Full=Collagen alpha-1(XXIV) chain; Flags: Precursor [Mus musculus]	0.583084	0.652618	13.8572	0.162534	4.57079	1	0.00536418
Q30D77	Col24a1	comp83437_c0_seq1	RecName: Full=Collagen alpha-1(XXIV) chain; Flags: Precursor [Mus musculus]	0.001	0.001	7.67781	0	12.9065	NA	0.0463534
Q30D77	Col24a1	comp88474_c0_seq1	RecName: Full=Collagen alpha-1(XXIV) chain; Flags: Precursor [Mus musculus]	0.001	0.001	11.2835	0	13.4619	NA	0.00288512
Q2UY11	Col28a1	comp16331_c0_seq1	RecName: Full=Collagen alpha-1(XXVIII) chain; Flags: Precursor [Mus musculus]	16.4537	49.9247	112.109	1.60134	2.76841	0.0146033	2.13e-10
P08121	Col3a1	comp32124_c0_seq1	RecName: Full=Collagen alpha-1(III) chain; Flags: Precursor [Mus musculus]	8961.36	10385	19778.3	0.212719	1.14213	1	0.000741934
P25940	COL5A3	comp24429_c0_seq1	RecName: Full=Collagen alpha-3(V) chain; Flags: Precursor [Homo sapiens]	2209.7	2326.74	4240.11	0.0744623	0.940252	1	0.0137658
P25940	COL5A3	comp24429_c1_seq1	RecName: Full=Collagen alpha-3(V) chain; Flags: Precursor [Homo sapiens]	2399.58	2533.32	4682.5	0.0782477	0.964497	1	0.0110909
Q63870	Col7a1	comp31334_c0_seq4	RecName: Full=Collagen alpha-1(VII) chain; AltName: Full=Long-chain collagen; Short=LC collagen; Flags: Precursor [Mus musculus]	68.2836	254	85.2187	1.89522	0.319631	1.83e-06	1
Q63870	Col7a1	comp31334_c0_seq1	RecName: Full=Collagen alpha-1(VII) chain; AltName: Full=Long-chain collagen; Short=LC collagen; Flags: Precursor [Mus musculus]	70.7821	239.696	81.7065	1.75975	0.207067	2e-05	1
Q00780	Col8a1	comp29936_c1_seq1	RecName: Full=Collagen alpha-1(VIII) chain; Contains: RecName: Full=Vastatin; Flags: Precursor [Mus musculus]	1333.33	4519.05	1345.53	1.76098	0.0131423	4.79e-08	1
P25318	Col8a2	comp48219_c0_seq1	RecName: Full=Collagen alpha-2(VIII) chain; AltName: Full=Endothelial collagen; Flags: Precursor [Mus musculus]	24.6436	9.62362	1.97506	-1.35656	-3.64125	0.748366	4.74e-05
Q14050	COL9A3	comp24550_c0_seq1	RecName: Full=Collagen alpha-3(IX) chain; Flags: Precursor [Homo sapiens]	3.55671	7.81623	29.0352	1.13593	3.02919	1	0.000236814
Q9R0G6	Comp	comp30785_c0_seq2	RecName: Full=Cartilage oligomeric matrix protein; Short=COMP; Flags: Precursor [Mus musculus]	56.9483	29.6307	16.3558	-0.942563	-1.79985	0.912548	0.00236985
Q60936	Coq8a	comp40044_c0_seq1	RecName: Full=Chaperone activity of bc1 complex-like, mitochondrial; Short=Chaperone-ABC1-like; AltName: Full=aarF domain-containing protein kinase 3; Flags: Precursor [Mus musculus]	83.9641	43.7864	28.5999	-0.93929	-1.55376	0.624624	0.00258241
Q920M5	Coro6	comp30214_c0_seq19	RecName: Full=Coronin-6; AltName: Full=Coronin-like protein E; Short=Clipin-E [Mus musculus]	80.638	56.1941	34.9177	-0.521041	-1.2075	1	0.0271982
Q9CR63	Cox16	comp28045_c0_seq1	RecName: Full=Cytochrome c oxidase assembly protein COX16 homolog, mitochondrial; Flags: Precursor [Mus musculus]	4228.5	15971.8	8140.02	1.91731	0.944886	1.02e-09	0.0133427
Q8VC74	Cox18	comp20743_c0_seq1	RecName: Full=Mitochondrial inner membrane protein COX18; Flags: Precursor [Mus musculus]	323.399	450.638	1064.15	0.478657	1.71832	1	4.91e-08
P48772	Cox8b	comp34569_c0_seq1	RecName: Full=Cytochrome c oxidase subunit 8B, mitochondrial; AltName: Full=Cytochrome c oxidase polypeptide VIII-heart; AltName: Full=Cytochrome c oxidase subunit 8-1; AltName: Full=Cytochrome c oxidase subunit 8H; Flags: Precursor [Mus musculus]	53.837	27.3561	6.01068	-0.976734	-3.163	0.853746	4.91e-08
Q61147	Cp	comp13545_c1_seq1	RecName: Full=Ceruloplasmin; AltName: Full=Ferroxidase; Flags: Precursor [Mus musculus]	7044.77	5078.09	3821.19	-0.472267	-0.882529	1	0.027038
Q7TN98	Cpeb4	comp25944_c0_seq2	RecName: Full=Cytoplasmic polyadenylation element-binding protein 4; Short=CPE-BP4; Short=CPE-binding protein 4; Short=mCPEB-4 [Mus musculus]	607.768	294.836	871.513	-1.04361	0.520002	0.0251249	0.665177
A4D0V7	CPED1	comp30582_c0_seq10	RecName: Full=Cadherin-like and PC-esterase domain-containing protein 1; Flags: Precursor [Homo sapiens]	142.953	72.2404	37.9296	-0.984668	-1.91415	0.194822	1.63e-06
A4D0V7	CPED1	comp30582_c0_seq11	RecName: Full=Cadherin-like and PC-esterase domain-containing protein 1; Flags: Precursor [Homo sapiens]	211.444	113.689	43.7772	-0.895179	-2.27202	0.303707	4.32e-10
A4D0V7	CPED1	comp30582_c0_seq12	RecName: Full=Cadherin-like and PC-esterase domain-containing protein 1; Flags: Precursor [Homo sapiens]	173.641	79.4589	46.9022	-1.12783	-1.88838	0.0650869	1.07e-06
A4D0V7	CPED1	comp30582_c0_seq2	RecName: Full=Cadherin-like and PC-esterase domain-containing protein 1; Flags: Precursor [Homo sapiens]	148.778	71.9496	50.9963	-1.04811	-1.5447	0.132996	0.000214288
A4D0V7	CPED1	comp30582_c0_seq5	RecName: Full=Cadherin-like and PC-esterase domain-containing protein 1; Flags: Precursor [Homo sapiens]	181.677	92.5212	45.1776	-0.973517	-2.00769	0.18659	9.03e-08
A4D0V7	CPED1	comp30582_c0_seq7	RecName: Full=Cadherin-like and PC-esterase domain-containing protein 1; Flags: Precursor [Homo sapiens]	38.8972	19.8738	10.07	-0.968802	-1.94961	1	0.00472187
A4D0V7	CPED1	comp30582_c0_seq9	RecName: Full=Cadherin-like and PC-esterase domain-containing protein 1; Flags: Precursor [Homo sapiens]	169.241	76.1038	54.1573	-1.15304	-1.64385	0.0411409	2.96e-05
P59108	Cpne2	comp19174_c0_seq1	RecName: Full=Copine-2; AltName: Full=Copine II [Mus musculus]	610.317	496.393	1282.65	-0.298077	1.07149	1	0.00364246
Q9Z125	Creb3l1	comp33190_c0_seq1	RecName: Full=Cyclic AMP-responsive element-binding protein 3-like protein 1; Short=cAMP-responsive element-binding protein 3-like protein 1; AltName: Full=Old astrocyte specifically-induced substance; Short=OASIS; Contains: RecName: Full=Processed cyclic AMP-responsive element-binding protein 3-like protein 1 [Mus musculus]	757.657	1745.12	952.49	1.20371	0.330159	0.00202391	1
Q8K1L0	Creb5	comp28698_c1_seq2	RecName: Full=Cyclic AMP-responsive element-binding protein 5; Short=CREB-5; Short=cAMP-responsive element-binding protein 5; AltName: Full=CRE-BPa [Mus musculus]	87.0422	142.277	442.41	0.708919	2.3456	0.863738	2.11e-12
Q32M00	Crebl2	comp24553_c0_seq1	RecName: Full=cAMP-responsive element-binding protein-like 2 [Mus musculus]	199.42	85.3194	32.2269	-1.22486	-2.62947	0.0176749	1.7e-12
Q32M00	Crebl2	comp24553_c0_seq2	RecName: Full=cAMP-responsive element-binding protein-like 2 [Mus musculus]	153.809	63.6463	25.2598	-1.27299	-2.60623	0.0210778	4.85e-11
Q8CDG5	Crebrf	comp26882_c0_seq1	RecName: Full=CREB3 regulatory factor; AltName: Full=Luman recruitment factor; Short=LRF [Mus musculus]	175.423	75.3542	139.837	-1.21908	-0.327093	0.0146033	1
P63255	Crip1	comp24158_c0_seq2	RecName: Full=Cysteine-rich protein 1; Short=CRP-1; AltName: Full=Cysteine-rich intestinal protein; Short=CRIP [Rattus norvegicus]<>RecName: Full=Cysteine-rich protein 1; Short=CRP-1; AltName: Full=Cysteine-rich intestinal protein; Short=CRIP [Mus musculus]	11.3571	11.7459	1.39904	0.0485666	-3.02108	1	0.0267966
P63255	Crip1	comp24158_c0_seq3	RecName: Full=Cysteine-rich protein 1; Short=CRP-1; AltName: Full=Cysteine-rich intestinal protein; Short=CRIP [Rattus norvegicus]<>RecName: Full=Cysteine-rich protein 1; Short=CRP-1; AltName: Full=Cysteine-rich intestinal protein; Short=CRIP [Mus musculus]	24.801	19.8387	5.00473	-0.322082	-2.30904	1	0.00445721
P63155	Crnkl1	comp22225_c0_seq2	RecName: Full=Crooked neck-like protein 1; AltName: Full=Crooked neck homolog; AltName: Full=Crooked neck protein [Rattus norvegicus]<>RecName: Full=Crooked neck-like protein 1; AltName: Full=Crooked neck homolog [Mus musculus]	1171.1	1311.21	2103.31	0.163042	0.844803	1	0.0457468
P63155	Crnkl1	comp22225_c0_seq3	RecName: Full=Crooked neck-like protein 1; AltName: Full=Crooked neck homolog; AltName: Full=Crooked neck protein [Rattus norvegicus]<>RecName: Full=Crooked neck-like protein 1; AltName: Full=Crooked neck homolog [Mus musculus]	1221.8	1349.35	2355.42	0.143253	0.946975	1	0.0126138
Q8SQ03	CRX	comp31030_c0_seq1	RecName: Full=Cone-rod homeobox protein [Canis lupus familiaris]	19.4274	8.22527	54.1473	-1.23996	1.47879	0.581697	0.041667
Q91YQ3	Csdc2	comp12363_c0_seq1	RecName: Full=Cold shock domain-containing protein C2; AltName: Full=RNA-binding protein PIPPin [Mus musculus]	74.7383	77.1323	10.6956	0.0454879	-2.80482	1	2.72e-09
P07141	Csf1	comp23309_c1_seq3	RecName: Full=Macrophage colony-stimulating factor 1; Short=CSF-1; Short=MCSF; Contains: RecName: Full=Processed macrophage colony-stimulating factor 1; Flags: Precursor [Mus musculus]	15878	32776	34969.2	1.04561	1.13906	0.0133899	0.000722395
P07141	Csf1	comp23309_c1_seq1	RecName: Full=Macrophage colony-stimulating factor 1; Short=CSF-1; Short=MCSF; Contains: RecName: Full=Processed macrophage colony-stimulating factor 1; Flags: Precursor [Mus musculus]	16607.4	34156.7	36272.6	1.04034	1.12705	0.015278	0.000936386
P07141	Csf1	comp23309_c1_seq2	RecName: Full=Macrophage colony-stimulating factor 1; Short=CSF-1; Short=MCSF; Contains: RecName: Full=Processed macrophage colony-stimulating factor 1; Flags: Precursor [Mus musculus]	15978.7	32391.3	34535.5	1.01945	1.11193	0.020138	0.0011871
Q8BJQ9	Csgalnact1	comp14915_c0_seq2	RecName: Full=Chondroitin sulfate N-acetylgalactosaminyltransferase 1; Short=CsGalNAcT-1; AltName: Full=Chondroitin beta-1,4-N-acetylgalactosaminyltransferase 1; Short=Beta4GalNAcT-1 [Mus musculus]	132.645	365.258	129.793	1.46135	-0.0313511	0.000294234	1
Q8BJQ9	Csgalnact1	comp14915_c0_seq1	RecName: Full=Chondroitin sulfate N-acetylgalactosaminyltransferase 1; Short=CsGalNAcT-1; AltName: Full=Chondroitin beta-1,4-N-acetylgalactosaminyltransferase 1; Short=Beta4GalNAcT-1 [Mus musculus]	239.687	601.498	235.468	1.32741	-0.0256222	0.000878178	1
Q6UVK1	CSPG4	comp18504_c0_seq2	RecName: Full=Chondroitin sulfate proteoglycan 4; AltName: Full=Chondroitin sulfate proteoglycan NG2; AltName: Full=Melanoma chondroitin sulfate proteoglycan; AltName: Full=Melanoma-associated chondroitin sulfate proteoglycan; Flags: Precursor [Homo sapiens]	24.0881	26.9371	63.7366	0.161274	1.4038	1	0.019463
Q99388	Csprs	comp31815_c0_seq4	RecName: Full=Component of Sp100-rs [Mus musculus]	25.5966	106.245	3596.02	2.05337	7.1343	7.04e-08	3.69e-86
Q99388	Csprs	comp31815_c0_seq2	RecName: Full=Component of Sp100-rs [Mus musculus]	19.0055	77.6085	2652.74	2.0298	7.12492	1.02e-06	1.32e-82
Q99388	Csprs	comp31815_c0_seq10	RecName: Full=Component of Sp100-rs [Mus musculus]	14.2547	50.5635	1885.69	1.82666	7.04751	0.000159782	4.52e-78
Q99388	Csprs	comp31815_c0_seq7	RecName: Full=Component of Sp100-rs [Mus musculus]	30.093	100.625	3156.7	1.74149	6.71284	2.23e-05	7.25e-79
Q99388	Csprs	comp31815_c0_seq8	RecName: Full=Component of Sp100-rs [Mus musculus]	45.113	145.38	4818.38	1.68822	6.73886	1.23e-05	3.25e-82
Q99388	Csprs	comp31815_c0_seq6	RecName: Full=Component of Sp100-rs [Mus musculus]	34.3786	109.522	4169.02	1.67164	6.92205	7.34e-05	2.9e-83
Q99388	Csprs	comp31815_c0_seq5	RecName: Full=Component of Sp100-rs [Mus musculus]	35.5032	107.658	4464.21	1.60043	6.97431	0.0001217	3.98e-85
Q99388	Csprs	comp31815_c0_seq3	RecName: Full=Component of Sp100-rs [Mus musculus]	24.6841	72.5183	2412.17	1.55477	6.61061	0.000294234	2.32e-76
P59054	Csrnp1	comp34524_c0_seq1	RecName: Full=Cysteine/serine-rich nuclear protein 1; Short=CSRNP-1; AltName: Full=Axin-1 up-regulated gene 1 protein; AltName: Full=TGF-beta-induced apoptosis protein 3; Short=TAIP-3 [Mus musculus]	128.157	221.267	661.462	0.787878	2.36775	0.358987	5.08e-14
P97315	Csrp1	comp13709_c0_seq1	RecName: Full=Cysteine and glycine-rich protein 1; AltName: Full=Cysteine-rich protein 1; Short=CRP; Short=CRP1 [Mus musculus]	2179.9	1837.87	4119.48	-0.246227	0.918201	1	0.0175058
P56567	Csta	comp31633_c3_seq29	RecName: Full=Cystatin-A; AltName: Full=Cystatin-A1; AltName: Full=Stefin-A; Contains: RecName: Full=Cystatin-A, N-terminally processed [Mus musculus]	0.292042	0.636558	20.1815	1.12412	6.11071	1	2.14e-05
P56567	Csta	comp31633_c3_seq51	RecName: Full=Cystatin-A; AltName: Full=Cystatin-A1; AltName: Full=Stefin-A; Contains: RecName: Full=Cystatin-A, N-terminally processed [Mus musculus]	5.66984	4.14623	77.743	-0.451507	3.77733	1	4.95e-12
Q8R311	Ctage5	comp24584_c0_seq2	RecName: Full=cTAGE family member 5; Short=Protein cTAGE-5; AltName: Full=Meningioma-expressed antigen 6 [Mus musculus]	0.292042	0.318779	22.7339	0.126381	6.28253	1	3.71e-06
Q8VCN5	Cth	comp33147_c0_seq1	RecName: Full=Cystathionine gamma-lyase; AltName: Full=Cysteine-protein sulfhydrase; AltName: Full=Gamma-cystathionase [Mus musculus]	651.757	549.71	1184.52	-0.245662	0.861897	1	0.047539
O88327	Ctnnal1	comp27956_c0_seq1	RecName: Full=Alpha-catulin; AltName: Full=Alpha-catenin-related protein; Short=ACRP; AltName: Full=Catenin alpha-like protein 1 [Mus musculus]	407.813	309.173	188.992	-0.399494	-1.10958	1	0.0045863
O88327	Ctnnal1	comp27956_c0_seq2	RecName: Full=Alpha-catulin; AltName: Full=Alpha-catenin-related protein; Short=ACRP; AltName: Full=Catenin alpha-like protein 1 [Mus musculus]	214.085	183.567	101.812	-0.221881	-1.07227	1	0.0153794
Q9JJN6	Ctnnbip1	comp33958_c0_seq1	RecName: Full=Beta-catenin-interacting protein 1; AltName: Full=Inhibitor of beta-catenin and Tcf-4 [Mus musculus]	547.404	457.784	281.044	-0.257937	-0.961808	1	0.0187872
P57757	Ctns	comp29797_c0_seq10	RecName: Full=Cystinosin [Mus musculus]	103.974	42.6618	51.6711	-1.28521	-1.0088	0.0268622	0.0790901
P57757	Ctns	comp29797_c0_seq11	RecName: Full=Cystinosin [Mus musculus]	103.981	40.4373	57.7813	-1.36256	-0.847648	0.0184703	0.261819
P57757	Ctns	comp29797_c0_seq12	RecName: Full=Cystinosin [Mus musculus]	106.994	33.5995	70.7073	-1.67102	-0.597599	0.000998233	0.836819
P57757	Ctns	comp29797_c0_seq13	RecName: Full=Cystinosin [Mus musculus]	108.598	34.8976	58.3851	-1.63781	-0.895333	0.00111042	0.195049
P57757	Ctns	comp29797_c0_seq9	RecName: Full=Cystinosin [Mus musculus]	114.053	34.0927	63.0636	-1.74217	-0.854831	0.000317258	0.267626
P16675	Ctsa	comp30848_c0_seq29	RecName: Full=Lysosomal protective protein; AltName: Full=Carboxypeptidase C; AltName: Full=Carboxypeptidase L; AltName: Full=Cathepsin A; AltName: Full=Protective protein cathepsin A; Short=PPCA; AltName: Full=Protective protein for beta-galactosidase; Contains: RecName: Full=Lysosomal protective protein 32 kDa chain; Contains: RecName: Full=Lysosomal protective protein 20 kDa chain; Flags: Prec…	256.557	99.5585	117.857	-1.36566	-1.12224	0.00219154	0.0086971
P10605	Ctsb	comp31953_c0_seq1	RecName: Full=Cathepsin B; AltName: Full=Cathepsin B1; Contains: RecName: Full=Cathepsin B light chain; Contains: RecName: Full=Cathepsin B heavy chain; Flags: Precursor [Mus musculus]	11078.9	11007.9	21312	-0.00927724	0.943853	1	0.012208
O70370	Ctss	comp16095_c0_seq1	RecName: Full=Cathepsin S; Flags: Precursor [Mus musculus]	0.314533	1.28818	499.677	2.03405	10.6336	1	1.92e-65
O35188	Cx3cl1	comp33548_c0_seq1	RecName: Full=Fractalkine; AltName: Full=C-X3-C motif chemokine 1; AltName: Full=CX3C membrane-anchored chemokine; AltName: Full=Neurotactin; AltName: Full=Small-inducible cytokine D1; Contains: RecName: Full=Processed fractalkine; Flags: Precursor [Mus musculus]	890.196	1748.35	412.763	0.9738	-1.10881	0.0483253	0.00170358
P17515	Cxcl10	comp31944_c0_seq1	RecName: Full=C-X-C motif chemokine 10; AltName: Full=10 kDa interferon gamma-induced protein; Short=Gamma-IP10; Short=IP-10; AltName: Full=C7; AltName: Full=Interferon-gamma induced protein CRG-2; AltName: Full=Small-inducible cytokine B10; Flags: Precursor [Mus musculus]	314.321	798.189	20019.4	1.34449	5.99301	0.000210471	1.89e-74
Q9JHH5	Cxcl11	comp33346_c0_seq1	RecName: Full=C-X-C motif chemokine 11; AltName: Full=Interferon-inducible T-cell alpha chemoattractant; Short=I-TAC; AltName: Full=Small-inducible cytokine B11; Flags: Precursor [Mus musculus]	1.83722	34.8588	1333.22	4.24593	9.50318	1.38e-11	2.4e-88
O55038	Cxcl13	comp15842_c0_seq1	RecName: Full=C-X-C motif chemokine 13; AltName: Full=B lymphocyte chemoattractant; AltName: Full=CXC chemokine BLC; AltName: Full=Small-inducible cytokine B13; Flags: Precursor [Mus musculus]	1.55035	2.54128	28.9382	0.712957	4.22231	1	2.02e-06
P10889	Cxcl2	comp37190_c0_seq1	RecName: Full=C-X-C motif chemokine 2; AltName: Full=Macrophage inflammatory protein 2; Short=MIP2; Flags: Precursor [Mus musculus]	2.15075	0.001	68.3689	-11.0706	4.99043	0.767689	9.87e-14
P18340	Cxcl9	comp15176_c0_seq1	RecName: Full=C-X-C motif chemokine 9; AltName: Full=Gamma-interferon-induced monokine; AltName: Full=Monokine induced by interferon-gamma; Short=MIG; Short=MuMIG; AltName: Full=Protein m119; AltName: Full=Small-inducible cytokine B9; Flags: Precursor [Mus musculus]	5.51801	57.5536	3834.67	3.38269	9.44074	2.96e-13	2.56e-110
Q04683	Cxcr5	comp35994_c0_seq1	RecName: Full=C-X-C chemokine receptor type 5; Short=CXC-R5; Short=CXCR-5; AltName: Full=Burkitt lymphoma receptor 1 homolog; AltName: CD_antigen=CD185 [Mus musculus]	46.5024	56.2911	16.8828	0.275603	-1.46175	1	0.012924
Q9WUE3	Cyb561d2	comp19992_c0_seq1	RecName: Full=Cytochrome b561 domain-containing protein 2; AltName: Full=Putative tumor suppressor protein 101F6 [Mus musculus]	145.537	126.94	414.792	-0.197245	1.511	1	1.12e-05
Q9WUE3	Cyb561d2	comp19992_c0_seq2	RecName: Full=Cytochrome b561 domain-containing protein 2; AltName: Full=Putative tumor suppressor protein 101F6 [Mus musculus]	100.733	96.1291	285.847	-0.0674936	1.50471	1	4.25e-05
Q9CQX2	Cyb5b	comp32277_c0_seq1	RecName: Full=Cytochrome b5 type B; AltName: Full=Cytochrome b5 outer mitochondrial membrane isoform; Flags: Precursor [Mus musculus]	6270.67	5449.59	3209.49	-0.202472	-0.966277	1	0.0091978
Q5NCY3	Cyb5d1	comp28033_c2_seq2	RecName: Full=Cytochrome b5 domain-containing protein 1 [Mus musculus]	909.707	924.029	485.641	0.0225366	-0.905512	1	0.0291033
Q9CX80	Cygb	comp25779_c0_seq1	RecName: Full=Cytoglobin; AltName: Full=Histoglobin; Short=HGb [Mus musculus]	621.51	260.969	198.771	-1.2519	-1.64467	0.00187751	4.09e-07
Q6ZMK1	CYHR1	comp30806_c1_seq2	RecName: Full=Cysteine and histidine-rich protein 1 [Homo sapiens]	53.518	31.796	16.8993	-0.751177	-1.66306	1	0.00489371
Q9QZ82	Cyp11a1	comp26662_c0_seq1	RecName: Full=Cholesterol side-chain cleavage enzyme, mitochondrial; AltName: Full=CYPXIA1; AltName: Full=Cholesterol desmolase; AltName: Full=Cytochrome P450 11A1; AltName: Full=Cytochrome P450(scc); Flags: Precursor [Mus musculus]	238.066	227.531	60.5602	-0.0652938	-1.97492	1	2.34e-08
O55127	Cyp26a1	comp19259_c0_seq1	RecName: Full=Cytochrome P450 26A1; AltName: Full=Cytochrome P450RAI; AltName: Full=Retinoic acid 4-hydroxylase; AltName: Full=Retinoic acid-metabolizing cytochrome [Mus musculus]	8.46079	5.55261	101.97	-0.607627	3.59121	1	9.45e-13
Q811W2	Cyp26b1	comp12170_c0_seq1	RecName: Full=Cytochrome P450 26B1; AltName: Full=Cytochrome P450 retinoic acid-inactivating 2; Short=Cytochrome P450RAI-2 [Mus musculus]	45.5517	32.0868	17.1731	-0.505526	-1.40736	1	0.0447598
Q811W2	Cyp26b1	comp12170_c0_seq2	RecName: Full=Cytochrome P450 26B1; AltName: Full=Cytochrome P450 retinoic acid-inactivating 2; Short=Cytochrome P450RAI-2 [Mus musculus]	77.639	47.2378	30.2446	-0.716839	-1.36011	1	0.00935582
Q6V0L0	CYP26C1	comp21664_c1_seq1	RecName: Full=Cytochrome P450 26C1 [Homo sapiens]	10.3589	15.8812	55.6464	0.616449	2.42542	1	4.53e-05
Q6V0L0	CYP26C1	comp21664_c2_seq1	RecName: Full=Cytochrome P450 26C1 [Homo sapiens]	10.3139	11.5624	48.8685	0.164853	2.24432	1	0.000496551
Q6V0L0	CYP26C1	comp30151_c0_seq2	RecName: Full=Cytochrome P450 26C1 [Homo sapiens]	50.0607	47.2841	340.473	-0.0823239	2.76579	1	2.68e-15
Q6V0L0	CYP26C1	comp30151_c0_seq3	RecName: Full=Cytochrome P450 26C1 [Homo sapiens]	46.1085	42.3601	336.406	-0.122326	2.8671	1	3.26e-16
Q91W64	Cyp2c70	comp21457_c0_seq2	RecName: Full=Cytochrome P450 2C70; AltName: Full=CYPIIC70 [Mus musculus]	87.5832	53.0854	27.5111	-0.722338	-1.67064	1	0.000533056
P33267	Cyp2f2	comp11830_c0_seq1	RecName: Full=Cytochrome P450 2F2; AltName: Full=CYPIIF2; AltName: Full=Cytochrome P450-NAH-2; AltName: Full=Naphthalene dehydrogenase; AltName: Full=Naphthalene hydroxylase [Mus musculus]	100.167	21.8778	4.80306	-2.19487	-4.3823	1.48e-05	1.94e-17
P33267	Cyp2f2	comp11830_c0_seq2	RecName: Full=Cytochrome P450 2F2; AltName: Full=CYPIIF2; AltName: Full=Cytochrome P450-NAH-2; AltName: Full=Naphthalene dehydrogenase; AltName: Full=Naphthalene hydroxylase [Mus musculus]	73.5967	25.7042	8.1515	-1.51763	-3.1745	0.0246966	5.5e-10
Q9CX98	Cyp2u1	comp30741_c0_seq3	RecName: Full=Cytochrome P450 2U1 [Mus musculus]	35.4007	34.9156	7.22421	-0.0199065	-2.29287	1	0.000379135
Q9CX98	Cyp2u1	comp30741_c0_seq4	RecName: Full=Cytochrome P450 2U1 [Mus musculus]	26.1353	27.705	6.45244	0.0841514	-2.01808	1	0.00955741
Q9JKJ9	Cyp39a1	comp15105_c0_seq1	RecName: Full=24-hydroxycholesterol 7-alpha-hydroxylase; AltName: Full=Cytochrome P450 39A1; Short=mCYP39A1; AltName: Full=Oxysterol 7-alpha-hydroxylase [Mus musculus]	201.362	120.668	81.6668	-0.73874	-1.30197	0.668816	0.00133764
Q9JKJ9	Cyp39a1	comp15105_c0_seq2	RecName: Full=24-hydroxycholesterol 7-alpha-hydroxylase; AltName: Full=Cytochrome P450 39A1; Short=mCYP39A1; AltName: Full=Oxysterol 7-alpha-hydroxylase [Mus musculus]	252.388	161.976	98.6438	-0.639864	-1.35534	0.861533	0.00028561
O09158	Cyp3a25	comp18309_c0_seq1	RecName: Full=Cytochrome P450 3A25; AltName: Full=CYPIIIA25 [Mus musculus]	0.41294	0.586424	20.7954	0.506013	5.65419	1	1.32e-05
O09158	Cyp3a25	comp18309_c0_seq2	RecName: Full=Cytochrome P450 3A25; AltName: Full=CYPIIIA25 [Mus musculus]	0.726473	0.586424	16.4481	-0.308965	4.50086	1	0.00106123
O09158	Cyp3a25	comp20662_c0_seq3	RecName: Full=Cytochrome P450 3A25; AltName: Full=CYPIIIA25 [Mus musculus]	0.001	0.001	7.80199	0	12.9296	NA	0.0445701
Q9JMA7	Cyp3a41a	comp30891_c0_seq7	RecName: Full=Cytochrome P450 3A41 [Mus musculus]	30.318	8.02571	27.4147	-1.91748	-0.145225	0.0348693	1
Q8K0C4	Cyp51a1	comp13956_c0_seq1	RecName: Full=Lanosterol 14-alpha demethylase; Short=LDM; AltName: Full=CYPLI; AltName: Full=Cytochrome P450 51A1; AltName: Full=Cytochrome P450-14DM; Short=Cytochrome P45014DM; AltName: Full=Cytochrome P450LI; AltName: Full=Sterol 14-alpha demethylase [Mus musculus]	28587.8	25449.9	14849.8	-0.167743	-0.944952	1	0.0116098
P97694	Cyth1	comp15228_c0_seq1	RecName: Full=Cytohesin-1; AltName: Full=PH, SEC7 and coiled-coil domain-containing protein 1; AltName: Full=SEC7 homolog A; Short=rSec7-1 [Rattus norvegicus]<>RecName: Full=Cytohesin-1; AltName: Full=PH, SEC7 and coiled-coil domain-containing protein 1; Short=CLM1; AltName: Full=SEC7 homolog A; Short=mSec7-1 [Mus musculus]	87.946	104.3	213.94	0.246052	1.28252	1	0.00174195
P97694	Cyth1	comp15228_c0_seq2	RecName: Full=Cytohesin-1; AltName: Full=PH, SEC7 and coiled-coil domain-containing protein 1; AltName: Full=SEC7 homolog A; Short=rSec7-1 [Rattus norvegicus]<>RecName: Full=Cytohesin-1; AltName: Full=PH, SEC7 and coiled-coil domain-containing protein 1; Short=CLM1; AltName: Full=SEC7 homolog A; Short=mSec7-1 [Mus musculus]	95.8081	99.6029	201.631	0.0560406	1.0735	1	0.0166949
Q80YW0	Cyth4	comp47941_c0_seq1	RecName: Full=Cytohesin-4; AltName: Full=PH, SEC7 and coiled-coil domain-containing protein 4 [Mus musculus]	2.24916	25.7804	42.5294	3.51882	4.24101	2.56e-05	8.9e-10
Q91VY6	Cytip	comp34455_c0_seq1	RecName: Full=Cytohesin-interacting protein; AltName: Full=Cytohesin-binding protein HE; Short=Cbp HE; AltName: Full=Pleckstrin homology Sec7 and coiled-coil domains-binding protein [Mus musculus]	397.017	177.83	268.681	-1.1587	-0.563307	0.0120714	0.610359
Q3TT38	D17Wsu92e	comp26229_c0_seq3	RecName: Full=Uncharacterized protein C6orf106 homolog [Mus musculus]	922.883	982.63	1718.32	0.0905008	0.896781	1	0.0264135
Q8VEB3	D1Ertd622e	comp26917_c0_seq1	RecName: Full=UNC119-binding protein C5orf30 homolog [Mus musculus]	337.635	463.967	791.201	0.458558	1.22858	1	0.000637328
Q8VEB3	D1Ertd622e	comp26917_c0_seq2	RecName: Full=UNC119-binding protein C5orf30 homolog [Mus musculus]	297.031	485.319	771.764	0.708322	1.37755	0.536666	4.14e-05
P98078	Dab2	comp29970_c2_seq1	RecName: Full=Disabled homolog 2; AltName: Full=DOC-2; AltName: Full=Mitogen-responsive phosphoprotein [Mus musculus]	1636.02	2058.32	3379.66	0.331281	1.04669	1	0.00313929
Q9QXT1	Dapp1	comp20812_c0_seq1	RecName: Full=Dual adapter for phosphotyrosine and 3-phosphotyrosine and 3-phosphoinositide; Short=mDAPP1; AltName: Full=B lymphocyte adapter protein Bam32; AltName: Full=B-cell adapter molecule of 32 kDa [Mus musculus]	240.131	301.626	529.729	0.328937	1.14143	1	0.00257586
O35613	Daxx	comp27835_c0_seq1	RecName: Full=Death domain-associated protein 6; AltName: Full=Daxx [Mus musculus]	176.423	349.527	2872.14	0.98637	4.02502	0.0579669	2.19e-38
O35613	Daxx	comp27835_c2_seq1	RecName: Full=Death domain-associated protein 6; AltName: Full=Daxx [Mus musculus]	217.774	468.848	3596.53	1.10629	4.0457	0.0132913	3.48e-39
O35613	Daxx	comp27835_c0_seq2	RecName: Full=Death domain-associated protein 6; AltName: Full=Daxx [Mus musculus]	169.618	353.715	2649.16	1.0603	3.96518	0.0248156	2.23e-37
Q8BHC4	Dcakd	comp33064_c0_seq1	RecName: Full=Dephospho-CoA kinase domain-containing protein [Mus musculus]	696.348	877.003	1490.68	0.332773	1.09809	1	0.00195383
Q6V1P9	DCHS2	comp23532_c0_seq1	RecName: Full=Protocadherin-23; AltName: Full=Cadherin-27; AltName: Full=Cadherin-like protein CDHJ; AltName: Full=Cadherin-like protein VR8; AltName: Full=Protein dachsous homolog 2; AltName: Full=Protocadherin PCDHJ [Homo sapiens]	78.2534	45.4915	35.0856	-0.782555	-1.15727	0.903085	0.0457468
Q6V1P9	DCHS2	comp23532_c0_seq2	RecName: Full=Protocadherin-23; AltName: Full=Cadherin-27; AltName: Full=Cadherin-like protein CDHJ; AltName: Full=Cadherin-like protein VR8; AltName: Full=Protein dachsous homolog 2; AltName: Full=Protocadherin PCDHJ [Homo sapiens]	131.929	69.718	30.4887	-0.920153	-2.11341	0.4976	4.35e-07
Q9JLM8	Dclk1	comp29812_c0_seq2	RecName: Full=Serine/threonine-protein kinase DCLK1; AltName: Full=Doublecortin-like and CAM kinase-like 1; AltName: Full=Doublecortin-like kinase 1 [Mus musculus]	1485.91	950.271	750.549	-0.644937	-0.985328	0.661426	0.00866674
Q8K4J0	Dclre1c	comp31484_c1_seq10	RecName: Full=Protein artemis; Short=mArt; AltName: Full=DNA cross-link repair 1C protein; AltName: Full=SNM1-like protein [Mus musculus]	10.117	15.7086	44.4325	0.634776	2.13484	1	0.00111497
Q5XIX3	Dclre1c	comp31484_c1_seq12	RecName: Full=Protein artemis; AltName: Full=DNA cross-link repair 1C protein; AltName: Full=SNM1-like protein [Rattus norvegicus]	18.0566	20.7339	52.6351	0.199467	1.5435	1	0.0208408
Q8K4J0	Dclre1c	comp31484_c1_seq18	RecName: Full=Protein artemis; Short=mArt; AltName: Full=DNA cross-link repair 1C protein; AltName: Full=SNM1-like protein [Mus musculus]	12.5577	8.17709	48.4137	-0.618912	1.94684	1	0.002306
Q5XIX3	Dclre1c	comp31484_c1_seq19	RecName: Full=Protein artemis; AltName: Full=DNA cross-link repair 1C protein; AltName: Full=SNM1-like protein [Rattus norvegicus]	20.9317	17.543	54.3926	-0.254797	1.37772	1	0.0467503
Q8K4J0	Dclre1c	comp31484_c1_seq20	RecName: Full=Protein artemis; Short=mArt; AltName: Full=DNA cross-link repair 1C protein; AltName: Full=SNM1-like protein [Mus musculus]	11.568	17.943	40.9593	0.633278	1.82405	1	0.0131724
Q8K4J0	Dclre1c	comp31484_c1_seq21	RecName: Full=Protein artemis; Short=mArt; AltName: Full=DNA cross-link repair 1C protein; AltName: Full=SNM1-like protein [Mus musculus]	19.028	12.572	58.3999	-0.597916	1.61784	1	0.00839279
Q8K4J0	Dclre1c	comp31484_c1_seq23	RecName: Full=Protein artemis; Short=mArt; AltName: Full=DNA cross-link repair 1C protein; AltName: Full=SNM1-like protein [Mus musculus]	36.7292	26.5862	95.7596	-0.46625	1.38249	1	0.00787508
Q8K4J0	Dclre1c	comp31484_c1_seq3	RecName: Full=Protein artemis; Short=mArt; AltName: Full=DNA cross-link repair 1C protein; AltName: Full=SNM1-like protein [Mus musculus]	14.7609	19.1078	47.953	0.372381	1.69984	1	0.0082477
Q8K4J0	Dclre1c	comp31484_c1_seq4	RecName: Full=Protein artemis; Short=mArt; AltName: Full=DNA cross-link repair 1C protein; AltName: Full=SNM1-like protein [Mus musculus]	9.94685	12.4566	44.6614	0.3246	2.16672	1	0.000710128
Q8K4J0	Dclre1c	comp31484_c1_seq6	RecName: Full=Protein artemis; Short=mArt; AltName: Full=DNA cross-link repair 1C protein; AltName: Full=SNM1-like protein [Mus musculus]	13.9228	11.5303	53.5239	-0.272018	1.94274	1	0.000429673
Q9CYC6	Dcp2	comp14912_c0_seq1	RecName: Full=m7GpppN-mRNA hydrolase; AltName: Full=mRNA-decapping enzyme 2 [Mus musculus]	141.926	160.759	318.357	0.179763	1.16551	1	0.00346964
Q5M9G0	Dctd	comp28887_c0_seq5	RecName: Full=Deoxycytidylate deaminase; AltName: Full=dCMP deaminase [Rattus norvegicus]<>RecName: Full=Deoxycytidylate deaminase; AltName: Full=dCMP deaminase [Mus musculus]	22.0734	73.0687	40.1461	1.72695	0.862953	0.00417164	0.549433
Q9D3F7	Ddit4	comp33800_c0_seq1	RecName: Full=DNA damage-inducible transcript 4 protein; AltName: Full=Dexamethasone-induced gene 2 protein; AltName: Full=HIF-1 responsive protein RTP801; AltName: Full=Protein regulated in development and DNA damage response 1; Short=REDD-1 [Mus musculus]	481.074	163.15	244.423	-1.56006	-0.976878	2.65e-05	0.0202227
Q922Z0	Ddo	comp30235_c1_seq3	RecName: Full=D-aspartate oxidase; Short=DASOX; Short=DDO [Mus musculus]	71.807	53.9276	24.7588	-0.413102	-1.53618	1	0.00258381
Q9ESV0	Ddx24	comp13622_c0_seq1	RecName: Full=ATP-dependent RNA helicase DDX24; AltName: Full=DEAD box protein 24 [Mus musculus]	1560.63	2312.79	4021.5	0.567512	1.36561	0.950979	1.89e-05
Q61496	Ddx4	comp76596_c0_seq1	RecName: Full=Probable ATP-dependent RNA helicase DDX4; AltName: Full=DEAD box protein 4; AltName: Full=Mvh; AltName: Full=Vasa homolog [Mus musculus]	0.001	0.001	15.2653	0	13.898	NA	0.000151053
Q6Q899	Ddx58	comp28123_c0_seq3	RecName: Full=Probable ATP-dependent RNA helicase DDX58; AltName: Full=DEAD box protein 58; AltName: Full=RIG-I-like receptor 1; Short=RLR-1; AltName: Full=Retinoic acid-inducible gene 1 protein; Short=RIG-1; AltName: Full=Retinoic acid-inducible gene I protein; Short=RIG-I [Mus musculus]	352.282	1594.86	11896.4	2.17863	5.07765	4.66e-12	1.06e-57
Q8IY21	DDX60	comp28898_c0_seq2	RecName: Full=Probable ATP-dependent RNA helicase DDX60; AltName: Full=DEAD box protein 60 [Homo sapiens]	0.583084	23.3806	1518.68	5.32546	11.3468	2.93e-10	1.58e-96
Q8IY21	DDX60	comp28898_c0_seq3	RecName: Full=Probable ATP-dependent RNA helicase DDX60; AltName: Full=DEAD box protein 60 [Homo sapiens]	1.4787	22.2968	1517.2	3.91443	10.0029	1.31e-07	4.54e-93
Q8IY21	DDX60	comp28898_c0_seq4	RecName: Full=Probable ATP-dependent RNA helicase DDX60; AltName: Full=DEAD box protein 60 [Homo sapiens]	2.92965	25.7573	1396.82	3.13618	8.89721	8.04e-07	5.94e-87
Q8IY21	DDX60	comp28898_c0_seq1	RecName: Full=Probable ATP-dependent RNA helicase DDX60; AltName: Full=DEAD box protein 60 [Homo sapiens]	0.001	25.4135	1446.7	14.6333	20.4643	1.46e-13	3.17e-98
Q91VV4	Dennd2d	comp30702_c0_seq2	RecName: Full=DENN domain-containing protein 2D [Mus musculus]	25.5039	34.9811	76.1634	0.455858	1.57838	1	0.00270907
Q91VV4	Dennd2d	comp30702_c0_seq3	RecName: Full=DENN domain-containing protein 2D [Mus musculus]	4.70257	6.53101	23.6364	0.473857	2.32949	1	0.0150728
Q91VV4	Dennd2d	comp30702_c0_seq4	RecName: Full=DENN domain-containing protein 2D [Mus musculus]	21.7655	31.5907	72.0024	0.537453	1.726	1	0.00153051
Q91VV4	Dennd2d	comp30702_c0_seq6	RecName: Full=DENN domain-containing protein 2D [Mus musculus]	29.3141	38.61	84.214	0.397378	1.52246	1	0.00292698
Q91VV4	Dennd2d	comp30702_c0_seq8	RecName: Full=DENN domain-containing protein 2D [Mus musculus]	24.8558	39.6714	84.3121	0.674516	1.76216	1	0.000386663
Q91VV4	Dennd2d	comp30702_c0_seq9	RecName: Full=DENN domain-containing protein 2D [Mus musculus]	22.2575	31.2337	65.8112	0.488814	1.56404	1	0.00395054
Q7Z401	DENND4A	comp27247_c0_seq1	RecName: Full=C-myc promoter-binding protein; AltName: Full=DENN domain-containing protein 4A [Homo sapiens]	912.046	464.242	685.392	-0.974229	-0.412177	0.0406925	0.926914
Q7Z401	DENND4A	comp27247_c0_seq2	RecName: Full=C-myc promoter-binding protein; AltName: Full=DENN domain-containing protein 4A [Homo sapiens]	948.164	439.055	628.831	-1.11074	-0.592464	0.00800345	0.431594
Q9D9V7	Dennd6b	comp30911_c0_seq101	RecName: Full=Protein DENND6B; AltName: Full=DENN domain-containing protein 6B [Mus musculus]	1.55035	3.68001	14.762	1.24711	3.25122	1	0.00956365
Q9D9V7	Dennd6b	comp30911_c0_seq102	RecName: Full=Protein DENND6B; AltName: Full=DENN domain-containing protein 6B [Mus musculus]	0.628066	0.586424	14.5284	-0.098972	4.53182	1	0.00401388
Q9D9V7	Dennd6b	comp30911_c0_seq105	RecName: Full=Protein DENND6B; AltName: Full=DENN domain-containing protein 6B [Mus musculus]	2.03403	0.586424	16.4292	-1.79432	3.01384	1	0.0227829
Q9D9V7	Dennd6b	comp30911_c0_seq106	RecName: Full=Protein DENND6B; AltName: Full=DENN domain-containing protein 6B [Mus musculus]	0.583084	0.92927	12.7241	0.672394	4.44772	1	0.0113837
Q9D9V7	Dennd6b	comp30911_c0_seq107	RecName: Full=Protein DENND6B; AltName: Full=DENN domain-containing protein 6B [Mus musculus]	0.583084	2.97826	16.5592	2.35269	4.82779	1	0.000599639
Q9D9V7	Dennd6b	comp30911_c0_seq108	RecName: Full=Protein DENND6B; AltName: Full=DENN domain-containing protein 6B [Mus musculus]	1.52368	0.92927	14.6319	-0.713393	3.26348	1	0.0313647
Q9D9V7	Dennd6b	comp30911_c0_seq109	RecName: Full=Protein DENND6B; AltName: Full=DENN domain-containing protein 6B [Mus musculus]	0.001	2.27363	25.0427	11.1508	14.6121	1	5.28e-08
Q9D9V7	Dennd6b	comp30911_c0_seq112	RecName: Full=Protein DENND6B; AltName: Full=DENN domain-containing protein 6B [Mus musculus]	0.001	1.23804	7.77123	10.2738	12.9239	1	0.0305649
Q9D9V7	Dennd6b	comp30911_c0_seq15	RecName: Full=Protein DENND6B; AltName: Full=DENN domain-containing protein 6B [Mus musculus]	0.583084	1.80741	12.7702	1.63215	4.45294	1	0.00920842
Q9D9V7	Dennd6b	comp30911_c0_seq17	RecName: Full=Protein DENND6B; AltName: Full=DENN domain-containing protein 6B [Mus musculus]	2.90716	4.73166	17.4895	0.702736	2.58881	1	0.0352783
Q9D9V7	Dennd6b	comp30911_c0_seq19	RecName: Full=Protein DENND6B; AltName: Full=DENN domain-containing protein 6B [Mus musculus]	0.82488	1.8736	16.1222	1.18356	4.28872	1	0.000944964
Q9D9V7	Dennd6b	comp30911_c0_seq2	RecName: Full=Protein DENND6B; AltName: Full=DENN domain-containing protein 6B [Mus musculus]	0.001	1.8736	10.3887	10.8716	13.3427	1	0.00333922
Q9D9V7	Dennd6b	comp30911_c0_seq20	RecName: Full=Protein DENND6B; AltName: Full=DENN domain-containing protein 6B [Mus musculus]	0.001	0.326809	9.86355	8.3523	13.2679	1	0.00852531
Q9D9V7	Dennd6b	comp30911_c0_seq21	RecName: Full=Protein DENND6B; AltName: Full=DENN domain-containing protein 6B [Mus musculus]	0.583084	1.58989	15.4906	1.44716	4.73155	1	0.00165583
Q9D9V7	Dennd6b	comp30911_c0_seq27	RecName: Full=Protein DENND6B; AltName: Full=DENN domain-containing protein 6B [Mus musculus]	1.74725	2.85103	16.7308	0.706394	3.25934	1	0.0161522
Q9D9V7	Dennd6b	comp30911_c0_seq29	RecName: Full=Protein DENND6B; AltName: Full=DENN domain-containing protein 6B [Mus musculus]	2.85791	3.09458	21.825	0.114784	2.93295	1	0.00295024
Q9D9V7	Dennd6b	comp30911_c0_seq3	RecName: Full=Protein DENND6B; AltName: Full=DENN domain-containing protein 6B [Mus musculus]	0.82488	0.94533	21.2691	0.196633	4.68843	1	3.97e-05
Q9D9V7	Dennd6b	comp30911_c0_seq30	RecName: Full=Protein DENND6B; AltName: Full=DENN domain-containing protein 6B [Mus musculus]	1.98905	0.636558	16.1293	-1.64371	3.01953	1	0.0268682
Q9D9V7	Dennd6b	comp30911_c0_seq32	RecName: Full=Protein DENND6B; AltName: Full=DENN domain-containing protein 6B [Mus musculus]	3.01961	0.318779	23.9114	-3.24373	2.98526	1	0.00282617
Q9D9V7	Dennd6b	comp30911_c0_seq38	RecName: Full=Protein DENND6B; AltName: Full=DENN domain-containing protein 6B [Mus musculus]	0.628066	1.28818	15.2109	1.03634	4.59804	1	0.00217703
Q9D9V7	Dennd6b	comp30911_c0_seq40	RecName: Full=Protein DENND6B; AltName: Full=DENN domain-containing protein 6B [Mus musculus]	2.49095	2.99432	17.9922	0.265528	2.8526	1	0.0115521
Q9D9V7	Dennd6b	comp30911_c0_seq41	RecName: Full=Protein DENND6B; AltName: Full=DENN domain-containing protein 6B [Mus musculus]	0.628066	3.16078	22.838	2.33129	5.18438	1	8.15e-06
Q9D9V7	Dennd6b	comp30911_c0_seq43	RecName: Full=Protein DENND6B; AltName: Full=DENN domain-containing protein 6B [Mus musculus]	1.62209	2.24151	16.6077	0.466618	3.35593	1	0.00944246
Q9D9V7	Dennd6b	comp30911_c0_seq44	RecName: Full=Protein DENND6B; AltName: Full=DENN domain-containing protein 6B [Mus musculus]	1.25513	3.43645	13.1682	1.45308	3.39115	1	0.0272117
Q9D9V7	Dennd6b	comp30911_c0_seq45	RecName: Full=Protein DENND6B; AltName: Full=DENN domain-containing protein 6B [Mus musculus]	2.03403	2.76074	15.3132	0.440716	2.91236	1	0.0281035
Q9D9V7	Dennd6b	comp30911_c0_seq47	RecName: Full=Protein DENND6B; AltName: Full=DENN domain-containing protein 6B [Mus musculus]	0.583084	0.001	10.8861	-9.18756	4.22264	1	0.0485734
Q9D9V7	Dennd6b	comp30911_c0_seq48	RecName: Full=Protein DENND6B; AltName: Full=DENN domain-containing protein 6B [Mus musculus]	1.74725	2.18335	15.2393	0.321455	3.12464	1	0.0366482
Q9D9V7	Dennd6b	comp30911_c0_seq51	RecName: Full=Protein DENND6B; AltName: Full=DENN domain-containing protein 6B [Mus musculus]	0.583084	1.23804	17.994	1.08628	4.94767	1	0.000361351
Q9D9V7	Dennd6b	comp30911_c0_seq52	RecName: Full=Protein DENND6B; AltName: Full=DENN domain-containing protein 6B [Mus musculus]	0.001	1.30424	13.0275	10.349	13.6693	1	0.000499431
Q9D9V7	Dennd6b	comp30911_c0_seq53	RecName: Full=Protein DENND6B; AltName: Full=DENN domain-containing protein 6B [Mus musculus]	0.583084	1.27212	12.0949	1.12545	4.37455	1	0.0160777
Q9D9V7	Dennd6b	comp30911_c0_seq54	RecName: Full=Protein DENND6B; AltName: Full=DENN domain-containing protein 6B [Mus musculus]	2.47264	2.14125	17.6456	-0.207602	2.83519	1	0.00955811
Q9D9V7	Dennd6b	comp30911_c0_seq57	RecName: Full=Protein DENND6B; AltName: Full=DENN domain-containing protein 6B [Mus musculus]	1.69801	0.326809	21.3808	-2.37732	3.6544	1	0.000799251
Q9D9V7	Dennd6b	comp30911_c0_seq59	RecName: Full=Protein DENND6B; AltName: Full=DENN domain-containing protein 6B [Mus musculus]	1.50119	2.82694	13.6289	0.913131	3.18249	1	0.0457746
Q9D9V7	Dennd6b	comp30911_c0_seq6	RecName: Full=Protein DENND6B; AltName: Full=DENN domain-containing protein 6B [Mus musculus]	0.9416	0.94533	14.4574	0.00570405	3.94055	1	0.00932756
Q9D9V7	Dennd6b	comp30911_c0_seq60	RecName: Full=Protein DENND6B; AltName: Full=DENN domain-containing protein 6B [Mus musculus]	1.86389	3.0936	20.4896	0.730975	3.45851	1	0.000806728
Q9D9V7	Dennd6b	comp30911_c0_seq64	RecName: Full=Protein DENND6B; AltName: Full=DENN domain-containing protein 6B [Mus musculus]	0.82488	2.51719	13.5225	1.60956	4.03503	1	0.00477622
Q9D9V7	Dennd6b	comp30911_c0_seq67	RecName: Full=Protein DENND6B; AltName: Full=DENN domain-containing protein 6B [Mus musculus]	0.001	0.962367	15.1967	9.91044	13.8915	1	0.000113239
Q9D9V7	Dennd6b	comp30911_c0_seq69	RecName: Full=Protein DENND6B; AltName: Full=DENN domain-containing protein 6B [Mus musculus]	0.292042	1.48963	16.3517	2.3507	5.80712	1	0.000277804
Q9D9V7	Dennd6b	comp30911_c0_seq70	RecName: Full=Protein DENND6B; AltName: Full=DENN domain-containing protein 6B [Mus musculus]	0.41294	1.30424	11.4988	1.6592	4.7994	1	0.00816569
Q9D9V7	Dennd6b	comp30911_c0_seq71	RecName: Full=Protein DENND6B; AltName: Full=DENN domain-containing protein 6B [Mus musculus]	0.001	1.8736	8.20708	10.8716	13.0027	1	0.0192964
Q9D9V7	Dennd6b	comp30911_c0_seq74	RecName: Full=Protein DENND6B; AltName: Full=DENN domain-containing protein 6B [Mus musculus]	0.001	1.92373	10.4455	10.9097	13.3506	1	0.0032386
Q9D9V7	Dennd6b	comp30911_c0_seq75	RecName: Full=Protein DENND6B; AltName: Full=DENN domain-containing protein 6B [Mus musculus]	0.82488	1.28818	25.3165	0.643073	4.93975	1	2.54e-06
Q9D9V7	Dennd6b	comp30911_c0_seq76	RecName: Full=Protein DENND6B; AltName: Full=DENN domain-containing protein 6B [Mus musculus]	1.25513	0.652618	14.6408	-0.94353	3.54408	1	0.0200388
Q9D9V7	Dennd6b	comp30911_c0_seq77	RecName: Full=Protein DENND6B; AltName: Full=DENN domain-containing protein 6B [Mus musculus]	1.62209	2.79286	14.6159	0.783891	3.17162	1	0.0262449
Q9D9V7	Dennd6b	comp30911_c0_seq78	RecName: Full=Protein DENND6B; AltName: Full=DENN domain-containing protein 6B [Mus musculus]	0.001	2.45902	12.6916	11.2639	13.6316	0.932172	0.000539904
Q9D9V7	Dennd6b	comp30911_c0_seq79	RecName: Full=Protein DENND6B; AltName: Full=DENN domain-containing protein 6B [Mus musculus]	2.83124	1.53075	17.5516	-0.887192	2.6321	1	0.0447932
Q9D9V7	Dennd6b	comp30911_c0_seq80	RecName: Full=Protein DENND6B; AltName: Full=DENN domain-containing protein 6B [Mus musculus]	0.82488	1.8736	12.8921	1.18356	3.96615	1	0.00840944
Q9D9V7	Dennd6b	comp30911_c0_seq81	RecName: Full=Protein DENND6B; AltName: Full=DENN domain-containing protein 6B [Mus musculus]	6.83401	7.26488	35.2506	0.0882075	2.36685	1	0.00112965
Q9D9V7	Dennd6b	comp30911_c0_seq82	RecName: Full=Protein DENND6B; AltName: Full=DENN domain-containing protein 6B [Mus musculus]	0.41294	1.22198	20.0544	1.56522	5.60184	1	2.11e-05
Q9D9V7	Dennd6b	comp30911_c0_seq83	RecName: Full=Protein DENND6B; AltName: Full=DENN domain-containing protein 6B [Mus musculus]	0.628066	2.21547	12.2001	1.81862	4.27983	1	0.0126834
Q9D9V7	Dennd6b	comp30911_c0_seq84	RecName: Full=Protein DENND6B; AltName: Full=DENN domain-containing protein 6B [Mus musculus]	0.726473	0.636558	18.5475	-0.190618	4.67417	1	0.000267511
Q9D9V7	Dennd6b	comp30911_c0_seq85	RecName: Full=Protein DENND6B; AltName: Full=DENN domain-containing protein 6B [Mus musculus]	0.001	2.78483	11.5289	11.4434	13.493	0.799955	0.000953528
Q9D9V7	Dennd6b	comp30911_c0_seq87	RecName: Full=Protein DENND6B; AltName: Full=DENN domain-containing protein 6B [Mus musculus]	1.16517	1.29621	16.2038	0.153756	3.79772	1	0.00699807
Q9D9V7	Dennd6b	comp30911_c0_seq9	RecName: Full=Protein DENND6B; AltName: Full=DENN domain-containing protein 6B [Mus musculus]	1.21015	0.001	27.617	-10.241	4.5123	1	1.09e-05
Q9D9V7	Dennd6b	comp30911_c0_seq91	RecName: Full=Protein DENND6B; AltName: Full=DENN domain-containing protein 6B [Mus musculus]	1.98905	0.912233	15.4202	-1.1246	2.95467	1	0.041462
Q9D9V7	Dennd6b	comp30911_c0_seq92	RecName: Full=Protein DENND6B; AltName: Full=DENN domain-containing protein 6B [Mus musculus]	0.82488	3.82042	16.7668	2.21148	4.34528	1	0.000388239
Q9D9V7	Dennd6b	comp30911_c0_seq93	RecName: Full=Protein DENND6B; AltName: Full=DENN domain-containing protein 6B [Mus musculus]	0.001	0.318779	15.7082	8.31641	13.9392	1	0.000101996
Q9D9V7	Dennd6b	comp30911_c0_seq94	RecName: Full=Protein DENND6B; AltName: Full=DENN domain-containing protein 6B [Mus musculus]	1.45195	2.843	15.9856	0.969424	3.46071	1	0.00598773
Q9D9V7	Dennd6b	comp30911_c0_seq96	RecName: Full=Protein DENND6B; AltName: Full=DENN domain-containing protein 6B [Mus musculus]	1.21015	2.83497	26.2905	1.22815	4.44129	1	1.16e-05
Q9D9V7	Dennd6b	comp30911_c0_seq98	RecName: Full=Protein DENND6B; AltName: Full=DENN domain-containing protein 6B [Mus musculus]	0.583084	2.50916	11.3698	2.10543	4.28536	1	0.0191516
Q9D9V7	Dennd6b	comp30911_c0_seq99	RecName: Full=Protein DENND6B; AltName: Full=DENN domain-containing protein 6B [Mus musculus]	3.14895	1.82347	21.3743	-0.788188	2.76293	1	0.00809434
Q570Y9	Deptor	comp27820_c1_seq2	RecName: Full=DEP domain-containing mTOR-interacting protein; AltName: Full=DEP domain-containing protein 6 [Mus musculus]	80.6646	74.3694	23.0586	-0.117228	-1.80663	1	9.42e-05
O88876	Dhrs3	comp27254_c1_seq1	RecName: Full=Short-chain dehydrogenase/reductase 3; AltName: Full=Retinal short-chain dehydrogenase/reductase 1; Short=retSDR1 [Mus musculus]	203.943	82.4233	148.815	-1.30704	-0.454648	0.00527394	0.960587
O88876	Dhrs3	comp27254_c1_seq2	RecName: Full=Short-chain dehydrogenase/reductase 3; AltName: Full=Retinal short-chain dehydrogenase/reductase 1; Short=retSDR1 [Mus musculus]	157.71	70.059	146.42	-1.17064	-0.107169	0.0309483	1
Q99J87	Dhx58	comp32766_c0_seq1	RecName: Full=Probable ATP-dependent RNA helicase DHX58; AltName: Full=Probable ATP-dependent helicase LGP2; AltName: Full=Protein D11Lgp2; AltName: Full=RIG-I-like receptor 3; Short=RLR-3; AltName: Full=RIG-I-like receptor Lgp2; Short=RLR [Mus musculus]	86.8046	450.059	5926.76	2.37427	6.09333	7.41e-13	1.11e-72
Q9ESX5	Dkc1	comp31760_c4_seq1	RecName: Full=H/ACA ribonucleoprotein complex subunit 4; AltName: Full=Dyskerin; AltName: Full=Nopp140-associated protein of 57 kDa; AltName: Full=Nucleolar protein NAP57; AltName: Full=Nucleolar protein family A member 4; AltName: Full=snoRNP protein DKC1 [Mus musculus]	478.522	980.876	673.453	1.03549	0.492991	0.02327	0.729514
Q62108	Dlg4	comp62327_c0_seq1	RecName: Full=Disks large homolog 4; AltName: Full=Postsynaptic density protein 95; Short=PSD-95; AltName: Full=Synapse-associated protein 90; Short=SAP-90; Short=SAP90 [Mus musculus]	0.583084	0.652618	14.3747	0.162534	4.62368	1	0.0041419
O55188	Dmp1	comp20415_c0_seq1	RecName: Full=Dentin matrix acidic phosphoprotein 1; Short=DMP-1; Short=Dentin matrix protein 1; AltName: Full=AG1; Flags: Precursor [Mus musculus]	664.851	304.262	320.05	-1.12772	-1.05474	0.0110751	0.00648226
P54265	Dmpk	comp30803_c0_seq1	RecName: Full=Myotonin-protein kinase; Short=MT-PK; AltName: Full=DM-kinase; Short=DMK; AltName: Full=DMPK; AltName: Full=Myotonic dystrophy protein kinase; Short=MDPK [Mus musculus]	70.5867	53.5886	24.1816	-0.397471	-1.54548	1	0.00214269
P54265	Dmpk	comp30803_c0_seq10	RecName: Full=Myotonin-protein kinase; Short=MT-PK; AltName: Full=DM-kinase; Short=DMK; AltName: Full=DMPK; AltName: Full=Myotonic dystrophy protein kinase; Short=MDPK [Mus musculus]	85.4798	57.4883	27.0759	-0.572314	-1.65857	1	0.000605329
P54265	Dmpk	comp30803_c0_seq11	RecName: Full=Myotonin-protein kinase; Short=MT-PK; AltName: Full=DM-kinase; Short=DMK; AltName: Full=DMPK; AltName: Full=Myotonic dystrophy protein kinase; Short=MDPK [Mus musculus]	71.2698	46.9422	24.4496	-0.602403	-1.54348	1	0.00363897
P54265	Dmpk	comp30803_c0_seq12	RecName: Full=Myotonin-protein kinase; Short=MT-PK; AltName: Full=DM-kinase; Short=DMK; AltName: Full=DMPK; AltName: Full=Myotonic dystrophy protein kinase; Short=MDPK [Mus musculus]	75.7213	50.0718	26.0433	-0.5967	-1.53978	1	0.00228357
P54265	Dmpk	comp30803_c0_seq13	RecName: Full=Myotonin-protein kinase; Short=MT-PK; AltName: Full=DM-kinase; Short=DMK; AltName: Full=DMPK; AltName: Full=Myotonic dystrophy protein kinase; Short=MDPK [Mus musculus]	104.605	57.6474	27.5502	-0.859628	-1.92482	0.680691	1.34e-05
P54265	Dmpk	comp30803_c0_seq14	RecName: Full=Myotonin-protein kinase; Short=MT-PK; AltName: Full=DM-kinase; Short=DMK; AltName: Full=DMPK; AltName: Full=Myotonic dystrophy protein kinase; Short=MDPK [Mus musculus]	96.1062	61.7226	28.5461	-0.638831	-1.75134	1	0.000158765
P54265	Dmpk	comp30803_c0_seq15	RecName: Full=Myotonin-protein kinase; Short=MT-PK; AltName: Full=DM-kinase; Short=DMK; AltName: Full=DMPK; AltName: Full=Myotonic dystrophy protein kinase; Short=MDPK [Mus musculus]	87.1344	70.894	23.8369	-0.297579	-1.87005	1	7.53e-05
P54265	Dmpk	comp30803_c0_seq16	RecName: Full=Myotonin-protein kinase; Short=MT-PK; AltName: Full=DM-kinase; Short=DMK; AltName: Full=DMPK; AltName: Full=Myotonic dystrophy protein kinase; Short=MDPK [Mus musculus]	89.7186	57.5744	23.1449	-0.63998	-1.95471	1	3.26e-05
P54265	Dmpk	comp30803_c0_seq19	RecName: Full=Myotonin-protein kinase; Short=MT-PK; AltName: Full=DM-kinase; Short=DMK; AltName: Full=DMPK; AltName: Full=Myotonic dystrophy protein kinase; Short=MDPK [Mus musculus]	76.7415	43.5881	26.0131	-0.816074	-1.56077	1	0.00347818
P54265	Dmpk	comp30803_c0_seq2	RecName: Full=Myotonin-protein kinase; Short=MT-PK; AltName: Full=DM-kinase; Short=DMK; AltName: Full=DMPK; AltName: Full=Myotonic dystrophy protein kinase; Short=MDPK [Mus musculus]	95.524	70.3546	32.3877	-0.441218	-1.56042	1	0.00095944
P54265	Dmpk	comp30803_c0_seq21	RecName: Full=Myotonin-protein kinase; Short=MT-PK; AltName: Full=DM-kinase; Short=DMK; AltName: Full=DMPK; AltName: Full=Myotonic dystrophy protein kinase; Short=MDPK [Mus musculus]	62.2209	47.3664	22.1827	-0.393536	-1.48796	1	0.00869261
P54265	Dmpk	comp30803_c0_seq22	RecName: Full=Myotonin-protein kinase; Short=MT-PK; AltName: Full=DM-kinase; Short=DMK; AltName: Full=DMPK; AltName: Full=Myotonic dystrophy protein kinase; Short=MDPK [Mus musculus]	70.4234	45.0437	24.2065	-0.644731	-1.54066	1	0.00367171
P54265	Dmpk	comp30803_c0_seq24	RecName: Full=Myotonin-protein kinase; Short=MT-PK; AltName: Full=DM-kinase; Short=DMK; AltName: Full=DMPK; AltName: Full=Myotonic dystrophy protein kinase; Short=MDPK [Mus musculus]	75.4706	33.6397	24.847	-1.16575	-1.60285	0.241178	0.00349371
P54265	Dmpk	comp30803_c0_seq25	RecName: Full=Myotonin-protein kinase; Short=MT-PK; AltName: Full=DM-kinase; Short=DMK; AltName: Full=DMPK; AltName: Full=Myotonic dystrophy protein kinase; Short=MDPK [Mus musculus]	68.9317	49.1989	27.5277	-0.486541	-1.32428	1	0.0215528
P54265	Dmpk	comp30803_c0_seq3	RecName: Full=Myotonin-protein kinase; Short=MT-PK; AltName: Full=DM-kinase; Short=DMK; AltName: Full=DMPK; AltName: Full=Myotonic dystrophy protein kinase; Short=MDPK [Mus musculus]	73.9031	49.5767	21.5074	-0.575974	-1.7808	1	0.000361542
P54265	Dmpk	comp30803_c0_seq4	RecName: Full=Myotonin-protein kinase; Short=MT-PK; AltName: Full=DM-kinase; Short=DMK; AltName: Full=DMPK; AltName: Full=Myotonic dystrophy protein kinase; Short=MDPK [Mus musculus]	86.8717	64.3248	34.9951	-0.433511	-1.31173	1	0.0125479
P54265	Dmpk	comp30803_c0_seq7	RecName: Full=Myotonin-protein kinase; Short=MT-PK; AltName: Full=DM-kinase; Short=DMK; AltName: Full=DMPK; AltName: Full=Myotonic dystrophy protein kinase; Short=MDPK [Mus musculus]	89.0485	60.6928	32.6515	-0.553066	-1.44744	1	0.0021129
P54265	Dmpk	comp30803_c0_seq9	RecName: Full=Myotonin-protein kinase; Short=MT-PK; AltName: Full=DM-kinase; Short=DMK; AltName: Full=DMPK; AltName: Full=Myotonic dystrophy protein kinase; Short=MDPK [Mus musculus]	86.1871	55.1033	28.6354	-0.645333	-1.58967	1	0.00106966
Q9WV69	Dmtn	comp24535_c0_seq1	RecName: Full=Dematin; AltName: Full=Dematin actin-binding protein; AltName: Full=Erythrocyte membrane protein band 4.9 [Mus musculus]	18.0117	29.0392	4.31754	0.689068	-2.06065	1	0.0226396
Q9WV69	Dmtn	comp24535_c1_seq1	RecName: Full=Dematin; AltName: Full=Dematin actin-binding protein; AltName: Full=Erythrocyte membrane protein band 4.9 [Mus musculus]	17.1919	10.3594	2.693	-0.730781	-2.67444	1	0.0132703
Q63164	Dnah1	comp100182_c0_seq1	RecName: Full=Dynein heavy chain 1, axonemal; AltName: Full=Axonemal beta dynein heavy chain 1; AltName: Full=Ciliary dynein heavy chain 1 [Rattus norvegicus]	0.001	1.53976	7.34722	10.5885	12.843	1	0.0372552
Q63164	Dnah1	comp29801_c0_seq2	RecName: Full=Dynein heavy chain 1, axonemal; AltName: Full=Axonemal beta dynein heavy chain 1; AltName: Full=Ciliary dynein heavy chain 1 [Rattus norvegicus]	6.72716	17.6233	30.1653	1.38941	2.16482	0.684868	0.004216
Q9P2D7	DNAH1	comp29801_c0_seq3	RecName: Full=Dynein heavy chain 1, axonemal; AltName: Full=Axonemal beta dynein heavy chain 1; AltName: Full=Ciliary dynein heavy chain 1; AltName: Full=Heat shock regulated protein 1; Short=HSRF-1; AltName: Full=hDHC7 [Homo sapiens]	6.60634	21.8517	58.0291	1.72582	3.13485	0.220665	1.11e-07
Q9P2D7	DNAH1	comp29801_c0_seq4	RecName: Full=Dynein heavy chain 1, axonemal; AltName: Full=Axonemal beta dynein heavy chain 1; AltName: Full=Ciliary dynein heavy chain 1; AltName: Full=Heat shock regulated protein 1; Short=HSRF-1; AltName: Full=hDHC7 [Homo sapiens]	7.45689	20.0913	45.2723	1.42992	2.60198	0.505757	2.84e-05
Q63164	Dnah1	comp29801_c0_seq5	RecName: Full=Dynein heavy chain 1, axonemal; AltName: Full=Axonemal beta dynein heavy chain 1; AltName: Full=Ciliary dynein heavy chain 1 [Rattus norvegicus]	3.87443	9.78205	19.4677	1.33615	2.32903	1	0.0231873
Q63164	Dnah1	comp29801_c0_seq6	RecName: Full=Dynein heavy chain 1, axonemal; AltName: Full=Axonemal beta dynein heavy chain 1; AltName: Full=Ciliary dynein heavy chain 1 [Rattus norvegicus]	8.56764	11.6858	33.4173	0.447786	1.96363	1	0.0167268
Q63164	Dnah1	comp29801_c0_seq7	RecName: Full=Dynein heavy chain 1, axonemal; AltName: Full=Axonemal beta dynein heavy chain 1; AltName: Full=Ciliary dynein heavy chain 1 [Rattus norvegicus]	5.05691	12.3413	27.1723	1.28716	2.42581	1	0.00452064
Q80Y75	Dnajb13	comp30841_c1_seq41	RecName: Full=DnaJ homolog subfamily B member 13; AltName: Full=Testis and spermatogenesis cell-related protein 6; AltName: Full=Testis spermatocyte apoptosis-related gene 6 protein; AltName: Full=Testis spermatogenesis apoptosis-related gene 3 protein; AltName: Full=Testis spermatogenesis apoptosis-related gene 6 protein [Mus musculus]	107.738	72.2645	34.6066	-0.576167	-1.6384	1	0.000209457
Q149L6	Dnajb14	comp17340_c0_seq2	RecName: Full=DnaJ homolog subfamily B member 14 [Mus musculus]	167.41	130.654	63.9252	-0.357632	-1.38893	1	0.00100835
Q91WT4	Dnajc17	comp30562_c0_seq6	RecName: Full=DnaJ homolog subfamily C member 17 [Mus musculus]	12.306	20.8351	51.9018	0.759652	2.07642	1	0.000274435
O55070	Dnase1l3	comp49750_c0_seq1	RecName: Full=Deoxyribonuclease gamma; Short=DNase gamma; AltName: Full=DNase I homolog protein DHP2; AltName: Full=Deoxyribonuclease I-like 3; Short=DNase I-like 3; AltName: Full=Liver and spleen DNase; Short=LS-DNase; Short=LSD; Flags: Precursor [Mus musculus]	0.001	1.28818	27.947	10.3311	14.7704	1	8.52e-09
P56542	Dnase2	comp29861_c0_seq3	RecName: Full=Deoxyribonuclease-2-alpha; AltName: Full=Acid DNase; AltName: Full=Deoxyribonuclease II alpha; Short=DNase II alpha; AltName: Full=Lysosomal DNase II; Flags: Precursor [Mus musculus]	166.246	94.1124	74.5708	-0.820863	-1.15664	0.494846	0.0113606
P56542	Dnase2	comp29861_c0_seq1	RecName: Full=Deoxyribonuclease-2-alpha; AltName: Full=Acid DNase; AltName: Full=Deoxyribonuclease II alpha; Short=DNase II alpha; AltName: Full=Lysosomal DNase II; Flags: Precursor [Mus musculus]	48.6237	14.256	19.5114	-1.77009	-1.31734	0.0237961	0.0884141
O88509	Dnmt3b	comp31748_c3_seq23	RecName: Full=DNA (cytosine-5)-methyltransferase 3B; Short=Dnmt3b; AltName: Full=DNA methyltransferase MmuIIIB; Short=DNA MTase MmuIIIB; Short=M.MmuIIIB [Mus musculus]	7.64944	9.65573	29.7963	0.336031	1.96171	1	0.0130782
O88509	Dnmt3b	comp31748_c3_seq40	RecName: Full=DNA (cytosine-5)-methyltransferase 3B; Short=Dnmt3b; AltName: Full=DNA methyltransferase MmuIIIB; Short=DNA MTase MmuIIIB; Short=M.MmuIIIB [Mus musculus]	1.35354	7.92838	21.5275	2.55029	3.99137	0.341839	7.99e-05
P97465	Dok1	comp21333_c0_seq1	RecName: Full=Docking protein 1; AltName: Full=Downstream of tyrosine kinase 1; AltName: Full=p62(dok) [Mus musculus]	391.921	550.759	866.25	0.490856	1.14422	1	0.00142378
P97465	Dok1	comp21333_c0_seq2	RecName: Full=Docking protein 1; AltName: Full=Downstream of tyrosine kinase 1; AltName: Full=p62(dok) [Mus musculus]	384.817	547.42	848.618	0.508475	1.14094	1	0.00154548
Q3UHQ6	Dopey2	comp29620_c0_seq1	RecName: Full=Protein dopey-2 [Mus musculus]	30.0579	26.7367	223.659	-0.168925	2.89548	1	2.8e-14
Q3UHQ6	Dopey2	comp29620_c0_seq2	RecName: Full=Protein dopey-2 [Mus musculus]	302.174	271.671	752.431	-0.15352	1.31618	1	0.000125115
P31428	Dpep1	comp30810_c0_seq2	RecName: Full=Dipeptidase 1; AltName: Full=Membrane-bound dipeptidase 1; Short=MBD-1; AltName: Full=Microsomal dipeptidase; AltName: Full=Renal dipeptidase; Flags: Precursor [Mus musculus]	49.875	40.6057	10.4691	-0.296633	-2.25217	1	6.68e-05
P31428	Dpep1	comp30810_c0_seq4	RecName: Full=Dipeptidase 1; AltName: Full=Membrane-bound dipeptidase 1; Short=MBD-1; AltName: Full=Microsomal dipeptidase; AltName: Full=Renal dipeptidase; Flags: Precursor [Mus musculus]	58.3742	56.0125	12.2717	-0.0595816	-2.25	1	1.32e-05
P31428	Dpep1	comp30810_c0_seq6	RecName: Full=Dipeptidase 1; AltName: Full=Membrane-bound dipeptidase 1; Short=MBD-1; AltName: Full=Microsomal dipeptidase; AltName: Full=Renal dipeptidase; Flags: Precursor [Mus musculus]	21.2763	17.0889	2.30682	-0.31618	-3.20527	1	0.000345225
Q9ET22	Dpp7	comp31274_c0_seq44	RecName: Full=Dipeptidyl peptidase 2; AltName: Full=Dipeptidyl aminopeptidase II; AltName: Full=Dipeptidyl peptidase 7; AltName: Full=Dipeptidyl peptidase II; Short=DPP II; AltName: Full=Quiescent cell proline dipeptidase; Flags: Precursor [Mus musculus]	43.4159	25.6599	15.5107	-0.758708	-1.48496	1	0.0441946
Q9ET22	Dpp7	comp31274_c0_seq53	RecName: Full=Dipeptidyl peptidase 2; AltName: Full=Dipeptidyl aminopeptidase II; AltName: Full=Dipeptidyl peptidase 7; AltName: Full=Dipeptidyl peptidase II; Short=DPP II; AltName: Full=Quiescent cell proline dipeptidase; Flags: Precursor [Mus musculus]	37.9876	17.7357	12.5952	-1.09887	-1.59266	0.695996	0.0392685
Q9ET22	Dpp7	comp31274_c0_seq65	RecName: Full=Dipeptidyl peptidase 2; AltName: Full=Dipeptidyl aminopeptidase II; AltName: Full=Dipeptidyl peptidase 7; AltName: Full=Dipeptidyl peptidase II; Short=DPP II; AltName: Full=Quiescent cell proline dipeptidase; Flags: Precursor [Mus musculus]	62.0801	34.9978	24.6388	-0.826864	-1.3332	1	0.0436067
Q9ET22	Dpp7	comp31274_c0_seq25	RecName: Full=Dipeptidyl peptidase 2; AltName: Full=Dipeptidyl aminopeptidase II; AltName: Full=Dipeptidyl peptidase 7; AltName: Full=Dipeptidyl peptidase II; Short=DPP II; AltName: Full=Quiescent cell proline dipeptidase; Flags: Precursor [Mus musculus]	39.3008	10.2	19.1531	-1.94598	-1.03698	0.0158494	0.42847
Q9ET22	Dpp7	comp31274_c0_seq32	RecName: Full=Dipeptidyl peptidase 2; AltName: Full=Dipeptidyl aminopeptidase II; AltName: Full=Dipeptidyl peptidase 7; AltName: Full=Dipeptidyl peptidase II; Short=DPP II; AltName: Full=Quiescent cell proline dipeptidase; Flags: Precursor [Mus musculus]	45.5927	14.1718	25.7258	-1.68578	-0.825589	0.0249186	0.605867
Q9ET22	Dpp7	comp31274_c0_seq58	RecName: Full=Dipeptidyl peptidase 2; AltName: Full=Dipeptidyl aminopeptidase II; AltName: Full=Dipeptidyl peptidase 7; AltName: Full=Dipeptidyl peptidase II; Short=DPP II; AltName: Full=Quiescent cell proline dipeptidase; Flags: Precursor [Mus musculus]	59.0927	17.481	41.8818	-1.7572	-0.496654	0.00517284	1
Q9QZZ6	Dpt	comp33292_c0_seq1	RecName: Full=Dermatopontin; AltName: Full=Early quiescence protein 1; Short=EQ-1; AltName: Full=Tyrosine-rich acidic matrix protein; Short=TRAMP; Flags: Precursor [Mus musculus]	778.675	790.942	405.185	0.0225502	-0.942442	1	0.0186612
P28563	Dusp1	comp29208_c0_seq1	RecName: Full=Dual specificity protein phosphatase 1; AltName: Full=Mitogen-activated protein kinase phosphatase 1; Short=MAP kinase phosphatase 1; Short=MKP-1; AltName: Full=Protein-tyrosine phosphatase 3CH134; AltName: Full=Protein-tyrosine phosphatase ERP [Mus musculus]	275.257	131.185	201.157	-1.06918	-0.452456	0.0428735	0.917597
P28563	Dusp1	comp29208_c0_seq2	RecName: Full=Dual specificity protein phosphatase 1; AltName: Full=Mitogen-activated protein kinase phosphatase 1; Short=MAP kinase phosphatase 1; Short=MKP-1; AltName: Full=Protein-tyrosine phosphatase 3CH134; AltName: Full=Protein-tyrosine phosphatase ERP [Mus musculus]	274.747	128.817	240.4	-1.09278	-0.192662	0.0280495	1
Q05922	Dusp2	comp14619_c0_seq1	RecName: Full=Dual specificity protein phosphatase 2; AltName: Full=Dual specificity protein phosphatase PAC-1 [Mus musculus]	66.3557	84.1948	139.297	0.343509	1.06988	1	0.0283774
Q8BTR5	Dusp28	comp27759_c0_seq2	RecName: Full=Dual specificity phosphatase 28 [Mus musculus]	2.12826	3.79633	22.3643	0.834933	3.39345	1	0.00107875
Q8BTR5	Dusp28	comp27759_c0_seq3	RecName: Full=Dual specificity phosphatase 28 [Mus musculus]	58.3729	63.8731	287.459	0.12991	2.29999	1	1.2e-10
Q16690	DUSP5	comp21418_c0_seq1	RecName: Full=Dual specificity protein phosphatase 5; AltName: Full=Dual specificity protein phosphatase hVH3 [Homo sapiens]	52.992	69.0375	244.775	0.381606	2.20761	1	6.69e-10
Q99956	DUSP9	comp34760_c0_seq1	RecName: Full=Dual specificity protein phosphatase 9; AltName: Full=Mitogen-activated protein kinase phosphatase 4; Short=MAP kinase phosphatase 4; Short=MKP-4 [Homo sapiens]	39.731	137.17	41.1876	1.78762	0.0519419	0.000165452	1
Q99956	DUSP9	comp35482_c0_seq1	RecName: Full=Dual specificity protein phosphatase 9; AltName: Full=Mitogen-activated protein kinase phosphatase 4; Short=MAP kinase phosphatase 4; Short=MKP-4 [Homo sapiens]	17.0091	55.7459	13.199	1.71256	-0.365882	0.0298253	1
Q9JHU4	Dync1h1	comp21626_c0_seq1	RecName: Full=Cytoplasmic dynein 1 heavy chain 1; AltName: Full=Cytoplasmic dynein heavy chain 1; AltName: Full=Dynein heavy chain, cytosolic [Mus musculus]	4730.12	3180.99	8774.56	-0.572399	0.89145	0.878677	0.0260716
Q45VK7	Dync2h1	comp18317_c0_seq1	RecName: Full=Cytoplasmic dynein 2 heavy chain 1; AltName: Full=Cytoplasmic dynein 2 heavy chain; AltName: Full=Dynein cytoplasmic heavy chain 2; AltName: Full=Dynein heavy chain 11; Short=mDHC11; AltName: Full=Dynein heavy chain isotype 1B [Mus musculus]	15.8941	24.2054	44.2569	0.606835	1.47741	1	0.0381171
Q8BMD2	Dzip1	comp30570_c0_seq11	RecName: Full=Zinc finger protein DZIP1; AltName: Full=DAZ-interacting protein 1 homolog [Mus musculus]	11.5271	11.9464	35.2146	0.0515398	1.61114	1	0.0481698
Q80Z60	Ece2	comp20984_c0_seq1	RecName: Full=Endothelin-converting enzyme 2; Short=ECE-2; Includes: RecName: Full=Methyltransferase-like region; Includes: RecName: Full=Endothelin-converting enzyme 2 region [Mus musculus]	296.403	391.68	666.891	0.40212	1.16989	1	0.00127917
Q8BX35	Eda2r	comp25924_c0_seq2	RecName: Full=Tumor necrosis factor receptor superfamily member 27; AltName: Full=X-linked ectodysplasin-A2 receptor; Short=EDA-A2 receptor [Mus musculus]	35.2937	43.8326	94.2812	0.312595	1.41756	1	0.00398259
Q8BX35	Eda2r	comp25924_c0_seq3	RecName: Full=Tumor necrosis factor receptor superfamily member 27; AltName: Full=X-linked ectodysplasin-A2 receptor; Short=EDA-A2 receptor [Mus musculus]	43.9166	49.6098	128.919	0.17586	1.55363	1	0.000417376
Q61614	Ednra	comp11896_c0_seq1	RecName: Full=Endothelin-1 receptor; AltName: Full=Endothelin A receptor; Short=ET-A; Short=ET-AR; Flags: Precursor [Mus musculus]	62.8465	51.8895	379.706	-0.27639	2.59498	1	2.56e-14
Q8CDU5	Efhb	comp16712_c0_seq1	RecName: Full=EF-hand domain-containing family member B [Mus musculus]	2.6611	1.23804	33.1163	-1.10396	3.63745	1	1.16e-05
Q8CDU5	Efhb	comp16712_c0_seq2	RecName: Full=EF-hand domain-containing family member B [Mus musculus]	4.79262	1.49766	32.4475	-1.67811	2.75922	1	0.00128637
Q91UZ4	Egln3	comp33809_c0_seq1	RecName: Full=Egl nine homolog 3; AltName: Full=Hypoxia-inducible factor prolyl hydroxylase 3; Short=HIF-PH3; Short=HIF-prolyl hydroxylase 3; Short=HPH-3; AltName: Full=Prolyl hydroxylase domain-containing protein 3; Short=PHD3; AltName: Full=SM-20 [Mus musculus]	552.179	624.81	202.574	0.17828	-1.44669	1	1.19e-05
P08046	Egr1	comp15568_c0_seq1	RecName: Full=Early growth response protein 1; Short=EGR-1; AltName: Full=Nerve growth factor-induced protein A; Short=NGFI-A; AltName: Full=Transcription factor Zif268; AltName: Full=Zinc finger protein Krox-24 [Mus musculus]	959.355	360.269	2026.42	-1.41299	1.07879	0.000101125	0.00215645
Q9EQP2	Ehd4	comp32345_c0_seq1	RecName: Full=EH domain-containing protein 4; AltName: Full=PAST homolog 2; Short=mPAST2 [Mus musculus]	2309.62	3986.55	9390.07	0.787483	2.02348	0.229382	7.1e-12
Q60872	Eif1a	comp31622_c0_seq2	RecName: Full=Eukaryotic translation initiation factor 1A; Short=eIF-1A; AltName: Full=Eukaryotic translation initiation factor 4C; Short=eIF-4C [Mus musculus]<>RecName: Full=Eukaryotic translation initiation factor 1A; Short=eIF-1A; AltName: Full=Eukaryotic translation initiation factor 4C; Short=eIF-4C; AltName: Full=Liver regeneration-related protein LRRG048 [Rattus norvegicus]	224.52	201.629	1055.98	-0.155135	2.23367	1	7.85e-13
Q9DBB5	Eif4e3	comp34070_c0_seq1	RecName: Full=Eukaryotic translation initiation factor 4E type 3; Short=eIF-4E type 3; Short=eIF-4E3; Short=eIF4E type 3; Short=eIF4E-3 [Mus musculus]	100.784	149.056	255.198	0.56459	1.34035	1	0.000502087
P70445	Eif4ebp2	comp23786_c0_seq1	RecName: Full=Eukaryotic translation initiation factor 4E-binding protein 2; Short=4E-BP2; Short=eIF4E-binding protein 2; AltName: Full=Phosphorylated heat- and acid-stable protein regulated by insulin 2; Short=PHAS-II [Mus musculus]	1480.41	1206.51	566.319	-0.295163	-1.38631	1	1.76e-05
Q8BPU7	Elmo1	comp26063_c0_seq1	RecName: Full=Engulfment and cell motility protein 1; AltName: Full=Protein ced-12 homolog [Mus musculus]	610.081	309.654	786.257	-0.978341	0.366	0.0497679	1
Q8BGF6	Elmod2	comp20238_c0_seq1	RecName: Full=ELMO domain-containing protein 2 [Mus musculus]	310.977	304.023	652.232	-0.0326233	1.06858	1	0.00478243
Q8BGF6	Elmod2	comp20238_c0_seq2	RecName: Full=ELMO domain-containing protein 2 [Mus musculus]	266.688	311.989	613.312	0.22634	1.20146	1	0.000795455
Q920L5	Elovl6	comp13880_c0_seq2	RecName: Full=Elongation of very long chain fatty acids protein 6; AltName: Full=3-keto acyl-CoA synthase Elovl6; AltName: Full=ELOVL fatty acid elongase 6; Short=ELOVL FA elongase 6; AltName: Full=Fatty acyl-CoA elongase; AltName: Full=Long chain fatty acid elongase; AltName: Full=Myelin-associated SUR4 protein; AltName: Full=Very-long-chain 3-oxoacyl-CoA synthase 6 [Mus musculus]	370.616	342.394	174.428	-0.114268	-1.0873	1	0.00666746
Q63961	Eng	comp14065_c0_seq1	RecName: Full=Endoglin; AltName: Full=Cell surface MJ7/18 antigen; AltName: CD_antigen=CD105; Flags: Precursor [Mus musculus]	11926.5	12894.7	26192.9	0.112608	1.135	1	0.000789374
P16406	Enpep	comp45427_c0_seq1	RecName: Full=Glutamyl aminopeptidase; Short=EAP; AltName: Full=Aminopeptidase A; Short=AP-A; AltName: Full=BP-1/6C3 antigen; AltName: CD_antigen=CD249 [Mus musculus]	12.9247	24.4399	47.9453	0.919104	1.89126	1	0.00259839
P06802	Enpp1	comp22251_c1_seq1	RecName: Full=Ectonucleotide pyrophosphatase/phosphodiesterase family member 1; Short=E-NPP 1; AltName: Full=Lymphocyte antigen 41; Short=Ly-41; AltName: Full=Phosphodiesterase I/nucleotide pyrophosphatase 1; AltName: Full=Plasma-cell membrane glycoprotein PC-1; Includes: RecName: Full=Alkaline phosphodiesterase I; Includes: RecName: Full=Nucleotide pyrophosphatase; Short=NPPase [Mus musculus]	0.82488	2.21645	13.3995	1.42599	4.02185	1	0.00522308
Q9R1E6	Enpp2	comp28626_c0_seq2	RecName: Full=Ectonucleotide pyrophosphatase/phosphodiesterase family member 2; Short=E-NPP 2; AltName: Full=Autotaxin; AltName: Full=Extracellular lysophospholipase D; Short=LysoPLD; Flags: Precursor [Mus musculus]	115.779	57.7358	39.1798	-1.00383	-1.56319	0.222338	0.000422287
Q64610	Enpp2	comp28626_c0_seq4	RecName: Full=Ectonucleotide pyrophosphatase/phosphodiesterase family member 2; Short=E-NPP 2; AltName: Full=Autotaxin; AltName: Full=Extracellular lysophospholipase D; Short=LysoPLD; Flags: Precursor [Rattus norvegicus]	55.6734	28.2182	16.1719	-0.980362	-1.7835	0.687709	0.00159774
Q64610	Enpp2	comp28626_c0_seq5	RecName: Full=Ectonucleotide pyrophosphatase/phosphodiesterase family member 2; Short=E-NPP 2; AltName: Full=Autotaxin; AltName: Full=Extracellular lysophospholipase D; Short=LysoPLD; Flags: Precursor [Rattus norvegicus]	126.12	66.9654	31.1257	-0.913306	-2.01862	0.365052	7.16e-07
Q9R1E6	Enpp2	comp28626_c0_seq6	RecName: Full=Ectonucleotide pyrophosphatase/phosphodiesterase family member 2; Short=E-NPP 2; AltName: Full=Autotaxin; AltName: Full=Extracellular lysophospholipase D; Short=LysoPLD; Flags: Precursor [Mus musculus]	129.754	64.421	51.2376	-1.01018	-1.34051	0.17541	0.00222127
Q9R1E6	Enpp2	comp28626_c0_seq7	RecName: Full=Ectonucleotide pyrophosphatase/phosphodiesterase family member 2; Short=E-NPP 2; AltName: Full=Autotaxin; AltName: Full=Extracellular lysophospholipase D; Short=LysoPLD; Flags: Precursor [Mus musculus]	64.691	32.6562	11.7383	-0.986208	-2.46235	0.698862	3.24e-06
Q8BTJ4	Enpp4	comp14413_c0_seq1	RecName: Full=Bis(5'-adenosyl)-triphosphatase enpp4; AltName: Full=AP3A hydrolase; Short=AP3Aase; AltName: Full=Ectonucleotide pyrophosphatase/phosphodiesterase family member 4; Short=E-NPP 4; Short=NPP-4; Flags: Precursor [Mus musculus]	239.892	207.471	735.781	-0.209475	1.61689	1	9.49e-07
Q8BTJ4	Enpp4	comp14413_c0_seq2	RecName: Full=Bis(5'-adenosyl)-triphosphatase enpp4; AltName: Full=AP3A hydrolase; Short=AP3Aase; AltName: Full=Ectonucleotide pyrophosphatase/phosphodiesterase family member 4; Short=E-NPP 4; Short=NPP-4; Flags: Precursor [Mus musculus]	225.443	205.458	769.601	-0.133918	1.77135	1	3.45e-08
Q9DBT4	Entpd4	comp31263_c0_seq13	RecName: Full=Ectonucleoside triphosphate diphosphohydrolase 4; Short=NTPDase 4; AltName: Full=Lysosomal apyrase-like protein of 70 kDa; AltName: Full=Uridine-diphosphatase; Short=UDPase [Mus musculus]	453.168	471.928	230.391	0.0585228	-0.975963	1	0.0135354
Q9DBT4	Entpd4	comp31263_c0_seq8	RecName: Full=Ectonucleoside triphosphate diphosphohydrolase 4; Short=NTPDase 4; AltName: Full=Lysosomal apyrase-like protein of 70 kDa; AltName: Full=Uridine-diphosphatase; Short=UDPase [Mus musculus]	469.122	456.002	231.702	-0.0409238	-1.01769	1	0.0112556
P03385	env	comp31819_c0_seq1	RecName: Full=Envelope glycoprotein; Short=Pr80env; AltName: Full=Env polyprotein; Contains: RecName: Full=Surface protein; Short=SU; AltName: Full=Glycoprotein 70; Short=gp70; Contains: RecName: Full=Transmembrane protein; Short=TM; AltName: Full=Envelope protein p15E; Contains: RecName: Full=R-peptide; AltName: Full=p2E; Flags: Precursor [Moloney murine leukemia virus isolate Shinnick]	6.9549	133.405	24.0025	4.26164	1.78708	7.79e-19	0.00645385
P03387	env	comp21456_c0_seq1	RecName: Full=Envelope glycoprotein; AltName: Full=Env polyprotein; Contains: RecName: Full=Surface protein; Short=SU; AltName: Full=Glycoprotein 70; Short=gp70; Contains: RecName: Full=Transmembrane protein; Short=TM; AltName: Full=Envelope protein p15E; Contains: RecName: Full=R-peptide; AltName: Full=p2E; Flags: Precursor, partial [FBJ murine osteosarcoma virus]	195.726	98.8478	77.2734	-0.985557	-1.34079	0.157604	0.00105967
P21415	env	comp21456_c1_seq1	RecName: Full=Envelope glycoprotein; AltName: Full=Env polyprotein; Contains: RecName: Full=Surface protein; Short=SU; AltName: Full=Glycoprotein 70; Short=gp70; Contains: RecName: Full=Transmembrane protein; Short=TM; AltName: Full=Envelope protein p15E; Contains: RecName: Full=R-peptide; AltName: Full=p2E; Flags: Precursor [Gibbon ape leukemia virus]	262.754	119.851	112.467	-1.13247	-1.2242	0.0213323	0.00179577
P21415	env	comp31008_c0_seq30	RecName: Full=Envelope glycoprotein; AltName: Full=Env polyprotein; Contains: RecName: Full=Surface protein; Short=SU; AltName: Full=Glycoprotein 70; Short=gp70; Contains: RecName: Full=Transmembrane protein; Short=TM; AltName: Full=Envelope protein p15E; Contains: RecName: Full=R-peptide; AltName: Full=p2E; Flags: Precursor [Gibbon ape leukemia virus]	35.2163	54.5831	97.1973	0.632212	1.46467	1	0.00154139
P21415	env	comp31008_c0_seq44	RecName: Full=Envelope glycoprotein; AltName: Full=Env polyprotein; Contains: RecName: Full=Surface protein; Short=SU; AltName: Full=Glycoprotein 70; Short=gp70; Contains: RecName: Full=Transmembrane protein; Short=TM; AltName: Full=Envelope protein p15E; Contains: RecName: Full=R-peptide; AltName: Full=p2E; Flags: Precursor [Gibbon ape leukemia virus]	38.9238	36.1559	105.678	-0.106421	1.44095	1	0.00180163
P31789	env	comp31699_c0_seq10	RecName: Full=Envelope glycoprotein; AltName: Full=Env polyprotein; Contains: RecName: Full=Surface protein; Short=SU; Contains: RecName: Full=Transmembrane protein; Short=TM; Flags: Precursor [Mouse Intracisternal A-particle]	18.7637	27.4757	186.214	0.550208	3.31094	1	1.92e-16
P31789	env	comp31699_c0_seq2	RecName: Full=Envelope glycoprotein; AltName: Full=Env polyprotein; Contains: RecName: Full=Surface protein; Short=SU; Contains: RecName: Full=Transmembrane protein; Short=TM; Flags: Precursor [Mouse Intracisternal A-particle]	16.1584	34.3013	258.783	1.08598	4.00139	0.350545	8.91e-25
P31789	env	comp31699_c0_seq3	RecName: Full=Envelope glycoprotein; AltName: Full=Env polyprotein; Contains: RecName: Full=Surface protein; Short=SU; Contains: RecName: Full=Transmembrane protein; Short=TM; Flags: Precursor [Mouse Intracisternal A-particle]	7.81115	13.5873	56.0651	0.798653	2.8435	1	6.69e-07
P31789	env	comp31699_c0_seq5	RecName: Full=Envelope glycoprotein; AltName: Full=Env polyprotein; Contains: RecName: Full=Surface protein; Short=SU; Contains: RecName: Full=Transmembrane protein; Short=TM; Flags: Precursor [Mouse Intracisternal A-particle]	8.73343	20.7802	183.481	1.25059	4.39294	0.358154	3.27e-24
P31789	env	comp31699_c0_seq6	RecName: Full=Envelope glycoprotein; AltName: Full=Env polyprotein; Contains: RecName: Full=Surface protein; Short=SU; Contains: RecName: Full=Transmembrane protein; Short=TM; Flags: Precursor [Mouse Intracisternal A-particle]	15.4682	21.3935	123.505	0.467869	2.99719	1	2.4e-11
P31789	env	comp31699_c0_seq9	RecName: Full=Envelope glycoprotein; AltName: Full=Env polyprotein; Contains: RecName: Full=Surface protein; Short=SU; Contains: RecName: Full=Transmembrane protein; Short=TM; Flags: Precursor [Mouse Intracisternal A-particle]	11.3571	23.964	113.923	1.07728	3.3264	0.84957	5.36e-13
P31789	env	comp31753_c0_seq14	RecName: Full=Envelope glycoprotein; AltName: Full=Env polyprotein; Contains: RecName: Full=Surface protein; Short=SU; Contains: RecName: Full=Transmembrane protein; Short=TM; Flags: Precursor [Mouse Intracisternal A-particle]	152.441	139.288	76.3473	-0.130176	-0.997601	1	0.049756
P31789	env	comp31753_c0_seq25	RecName: Full=Envelope glycoprotein; AltName: Full=Env polyprotein; Contains: RecName: Full=Surface protein; Short=SU; Contains: RecName: Full=Transmembrane protein; Short=TM; Flags: Precursor [Mouse Intracisternal A-particle]	76.3915	52.8338	28.578	-0.53195	-1.41851	1	0.00932944
P31789	env	comp31753_c0_seq48	RecName: Full=Envelope glycoprotein; AltName: Full=Env polyprotein; Contains: RecName: Full=Surface protein; Short=SU; Contains: RecName: Full=Transmembrane protein; Short=TM; Flags: Precursor [Mouse Intracisternal A-particle]	141.979	137.033	70.7747	-0.0511578	-1.00437	1	0.0490344
P31789	env	comp31764_c5_seq6	RecName: Full=Envelope glycoprotein; AltName: Full=Env polyprotein; Contains: RecName: Full=Surface protein; Short=SU; Contains: RecName: Full=Transmembrane protein; Short=TM; Flags: Precursor [Mouse Intracisternal A-particle]	166.716	300.415	65.2346	0.849567	-1.35368	0.339451	0.000547282
P31789	env	comp31776_c0_seq11	RecName: Full=Envelope glycoprotein; AltName: Full=Env polyprotein; Contains: RecName: Full=Surface protein; Short=SU; Contains: RecName: Full=Transmembrane protein; Short=TM; Flags: Precursor [Mouse Intracisternal A-particle]	6.68644	14.4616	63.3859	1.11292	3.24485	1	1.36e-08
P31789	env	comp31776_c0_seq57	RecName: Full=Envelope glycoprotein; AltName: Full=Env polyprotein; Contains: RecName: Full=Surface protein; Short=SU; Contains: RecName: Full=Transmembrane protein; Short=TM; Flags: Precursor [Mouse Intracisternal A-particle]	6.13102	6.3276	45.8229	0.045531	2.90187	1	6.85e-06
P31789	env	comp31776_c0_seq81	RecName: Full=Envelope glycoprotein; AltName: Full=Env polyprotein; Contains: RecName: Full=Surface protein; Short=SU; Contains: RecName: Full=Transmembrane protein; Short=TM; Flags: Precursor [Mouse Intracisternal A-particle]	8.68009	10.7495	55.7014	0.308485	2.68193	1	5.91e-06
P31789	env	comp31776_c0_seq92	RecName: Full=Envelope glycoprotein; AltName: Full=Env polyprotein; Contains: RecName: Full=Surface protein; Short=SU; Contains: RecName: Full=Transmembrane protein; Short=TM; Flags: Precursor [Mouse Intracisternal A-particle]	2.46428	11.8892	48.519	2.27041	4.29931	0.178102	6.51e-10
P21415	env	comp31803_c8_seq28	RecName: Full=Envelope glycoprotein; AltName: Full=Env polyprotein; Contains: RecName: Full=Surface protein; Short=SU; AltName: Full=Glycoprotein 70; Short=gp70; Contains: RecName: Full=Transmembrane protein; Short=TM; AltName: Full=Envelope protein p15E; Contains: RecName: Full=R-peptide; AltName: Full=p2E; Flags: Precursor [Gibbon ape leukemia virus]	936.235	839.649	1912.99	-0.157085	1.03089	1	0.00479333
P21415	env	comp31803_c8_seq7	RecName: Full=Envelope glycoprotein; AltName: Full=Env polyprotein; Contains: RecName: Full=Surface protein; Short=SU; AltName: Full=Glycoprotein 70; Short=gp70; Contains: RecName: Full=Transmembrane protein; Short=TM; AltName: Full=Envelope protein p15E; Contains: RecName: Full=R-peptide; AltName: Full=p2E; Flags: Precursor [Gibbon ape leukemia virus]	750.151	667.605	1560.89	-0.168188	1.05711	1	0.00339587
P21415	env	comp31803_c8_seq73	RecName: Full=Envelope glycoprotein; AltName: Full=Env polyprotein; Contains: RecName: Full=Surface protein; Short=SU; AltName: Full=Glycoprotein 70; Short=gp70; Contains: RecName: Full=Transmembrane protein; Short=TM; AltName: Full=Envelope protein p15E; Contains: RecName: Full=R-peptide; AltName: Full=p2E; Flags: Precursor [Gibbon ape leukemia virus]	758.172	658.096	1716.42	-0.204226	1.17881	1	0.000641508
P03391	env	comp32184_c0_seq1	RecName: Full=Envelope glycoprotein; AltName: Full=Env polyprotein; Contains: RecName: Full=Surface protein; Short=SU; AltName: Full=Glycoprotein 70; Short=gp70; Contains: RecName: Full=Transmembrane protein; Short=TM; AltName: Full=Envelope protein p15E; Contains: RecName: Full=R-peptide; AltName: Full=p2E; Flags: Precursor [Gardner-Arnstein feline sarcoma virus]	1772.47	2195.92	11392.2	0.309063	2.68421	1	5.32e-20
P31789	env	comp32892_c0_seq1	RecName: Full=Envelope glycoprotein; AltName: Full=Env polyprotein; Contains: RecName: Full=Surface protein; Short=SU; Contains: RecName: Full=Transmembrane protein; Short=TM; Flags: Precursor [Mouse Intracisternal A-particle]	684.501	313.324	323.835	-1.1274	-1.07979	0.00772178	0.00336096
P21415	env	comp44976_c0_seq1	RecName: Full=Envelope glycoprotein; AltName: Full=Env polyprotein; Contains: RecName: Full=Surface protein; Short=SU; AltName: Full=Glycoprotein 70; Short=gp70; Contains: RecName: Full=Transmembrane protein; Short=TM; AltName: Full=Envelope protein p15E; Contains: RecName: Full=R-peptide; AltName: Full=p2E; Flags: Precursor [Gibbon ape leukemia virus]	9.46317	6.10396	0.001	-0.632579	-13.2081	1	0.00289383
Q03145	Epha2	comp14102_c0_seq1	RecName: Full=Ephrin type-A receptor 2; AltName: Full=Epithelial cell kinase; AltName: Full=Tyrosine-protein kinase receptor ECK; AltName: Full=Tyrosine-protein kinase receptor MPK-5; AltName: Full=Tyrosine-protein kinase receptor SEK-2; Flags: Precursor [Mus musculus]	1380.65	3008.49	2217.24	1.12369	0.683416	0.00558877	0.213922
P14753	Epor	comp27699_c0_seq5	RecName: Full=Erythropoietin receptor; Short=EPO-R; Flags: Precursor [Mus musculus]	54.8846	23.0585	20.418	-1.2511	-1.42656	0.240649	0.0227336
Q91WL0	Eps8l3	comp30736_c0_seq2	RecName: Full=Epidermal growth factor receptor kinase substrate 8-like protein 3; Short=EPS8-like protein 3; AltName: Full=Epidermal growth factor receptor pathway substrate 8-related protein 3; Short=EPS8-related protein 3 [Mus musculus]	73.0495	44.8721	23.8256	-0.703056	-1.61636	1	0.00214702
Q91WL0	Eps8l3	comp30736_c0_seq4	RecName: Full=Epidermal growth factor receptor kinase substrate 8-like protein 3; Short=EPS8-like protein 3; AltName: Full=Epidermal growth factor receptor pathway substrate 8-related protein 3; Short=EPS8-related protein 3 [Mus musculus]	66.0692	36.5899	23.9173	-0.852531	-1.46592	0.814066	0.00799173
Q91WL0	Eps8l3	comp30736_c0_seq6	RecName: Full=Epidermal growth factor receptor kinase substrate 8-like protein 3; Short=EPS8-like protein 3; AltName: Full=Epidermal growth factor receptor pathway substrate 8-related protein 3; Short=EPS8-related protein 3 [Mus musculus]	78.8198	41.8209	30.2528	-0.914334	-1.38149	0.597869	0.0109912
Q91WL0	Eps8l3	comp30736_c0_seq7	RecName: Full=Epidermal growth factor receptor kinase substrate 8-like protein 3; Short=EPS8-like protein 3; AltName: Full=Epidermal growth factor receptor pathway substrate 8-related protein 3; Short=EPS8-related protein 3 [Mus musculus]	69.8328	53.2438	27.0771	-0.391292	-1.36683	1	0.0145196
Q8VDI1	Epsti1	comp57917_c0_seq1	RecName: Full=Epithelial-stromal interaction protein 1 [Mus musculus]	0.001	0.318779	11.3828	8.31641	13.4746	1	0.00250585
Q9EQH2	Erap1	comp14295_c1_seq1	RecName: Full=Endoplasmic reticulum aminopeptidase 1; AltName: Full=ARTS-1; AltName: Full=Adipocyte-derived leucine aminopeptidase; Short=A-LAP; AltName: Full=Aminopeptidase PILS; AltName: Full=Puromycin-insensitive leucyl-specific aminopeptidase; Short=PILS-AP; AltName: Full=VEGF-induced aminopeptidase [Mus musculus]	962.279	1091.12	4174.31	0.181289	2.11701	1	9.04e-13
P07903	Ercc1	comp19982_c1_seq1	RecName: Full=DNA excision repair protein ERCC-1 [Mus musculus]	150.836	423.901	205.415	1.49074	0.445559	9.6e-05	0.943353
P07903	Ercc1	comp19982_c1_seq2	RecName: Full=DNA excision repair protein ERCC-1 [Mus musculus]	193.129	446.275	234.842	1.20837	0.282126	0.00678106	1
Q8R180	Ero1a	comp31369_c13_seq1	RecName: Full=ERO1-like protein alpha; Short=ERO1-L; Short=ERO1-L-alpha; AltName: Full=Endoplasmic reticulum oxidoreductin-1-like protein; AltName: Full=Oxidoreductin-1-L-alpha; Flags: Precursor [Mus musculus]	14378.1	7425.14	13327.1	-0.953379	-0.10951	0.0410312	1
Q99JZ7	Errfi1	comp33203_c0_seq1	RecName: Full=ERBB receptor feedback inhibitor 1; AltName: Full=Mitogen-inducible gene 6 protein homolog; Short=MIG-6 [Mus musculus]	799.079	2218.26	1274.16	1.47302	0.673134	2.38e-05	0.25764
Q9UQG0	ERVK-11	comp31330_c0_seq4	RecName: Full=Endogenous retrovirus group K member 11 Pol protein; AltName: Full=HERV-K_3q27.2 provirus ancestral Pol protein; Includes: RecName: Full=Reverse transcriptase; Short=RT; Includes: RecName: Full=Ribonuclease H; Short=RNase H; Includes: RecName: Full=Integrase; Short=IN [Homo sapiens]	344.224	402.41	177.295	0.225318	-0.957199	1	0.0222643
Q9QC07	ERVK-18	comp31330_c0_seq1	RecName: Full=Endogenous retrovirus group K member 18 Pol protein; AltName: Full=HERV-K(C1a) Pol protein; AltName: Full=HERV-K110 Pol protein; AltName: Full=HERV-K18 Pol protein; AltName: Full=HERV-K_1q23.3 provirus ancestral Pol protein; Includes: RecName: Full=Reverse transcriptase; Includes: RecName: Full=Ribonuclease H; Short=RNase H [Homo sapiens]	264.49	323.168	117.335	0.289072	-1.17258	1	0.00246824
Q9ET47	Espn	comp52487_c0_seq1	RecName: Full=Espin; AltName: Full=Ectoplasmic specialization protein [Mus musculus]	0.001	0.001	17.2819	0	14.077	NA	3.24e-05
Q9ET47	Espn	comp63401_c0_seq1	RecName: Full=Espin; AltName: Full=Ectoplasmic specialization protein [Mus musculus]	0.001	0.001	12.9476	0	13.6604	NA	0.000916173
P19785	Esr1	comp31398_c0_seq8	RecName: Full=Estrogen receptor; Short=ER; AltName: Full=ER-alpha; AltName: Full=Estradiol receptor; AltName: Full=Nuclear receptor subfamily 3 group A member 1 [Mus musculus]	16.7488	25.1728	72.2443	0.587805	2.10882	1	1.67e-05
Q3US41	Esrp1	comp24738_c0_seq1	RecName: Full=Epithelial splicing regulatory protein 1; AltName: Full=RNA-binding motif protein 35A; AltName: Full=RNA-binding protein 35A [Mus musculus]	0.001	0.001	16.0749	0	13.9725	NA	7.47e-05
Q3US41	Esrp1	comp24738_c0_seq2	RecName: Full=Epithelial splicing regulatory protein 1; AltName: Full=RNA-binding motif protein 35A; AltName: Full=RNA-binding protein 35A [Mus musculus]	0.583084	1.23804	16.7787	1.08628	4.84678	1	0.000743224
Q3U7R1	Esyt1	comp32835_c0_seq1	RecName: Full=Extended synaptotagmin-1; Short=E-Syt1; AltName: Full=Membrane-bound C2 domain-containing protein [Mus musculus]	2252.53	1711.91	5338.68	-0.395938	1.24494	1	0.000146802
Q91V16	Etfrf1	comp27469_c0_seq3	RecName: Full=LYR motif-containing protein 5; AltName: Full=Growth hormone-inducible soluble protein [Mus musculus]	211.503	182.025	103.222	-0.216544	-1.03493	1	0.0160718
P20934	Evi2a	comp19190_c0_seq1	RecName: Full=Protein EVI2A; AltName: Full=Ecotropic viral integration site 2A protein; Short=EVI-2A; Flags: Precursor [Mus musculus]	43.3501	108.665	52.5049	1.32578	0.276416	0.0456488	1
Q8R313	Exoc6	comp29345_c0_seq1	RecName: Full=Exocyst complex component 6; AltName: Full=Exocyst complex component Sec15A; AltName: Full=SEC15-like protein 1 [Mus musculus]	15.2445	24.8489	42.2397	0.704891	1.47031	1	0.0477215
Q8R313	Exoc6	comp29345_c0_seq4	RecName: Full=Exocyst complex component 6; AltName: Full=Exocyst complex component Sec15A; AltName: Full=SEC15-like protein 1 [Mus musculus]	16.9951	21.6471	51.816	0.349056	1.60828	1	0.015583
P97464	Ext1	comp33016_c0_seq1	RecName: Full=Exostosin-1; AltName: Full=Glucuronosyl-N-acetylglucosaminyl-proteoglycan/N-acetylglucosaminyl-proteoglycan 4-alpha-N-acetylglucosaminyltransferase; AltName: Full=Multiple exostoses protein 1 homolog [Mus musculus]	1548.55	3450.1	1559.16	1.15572	0.00984639	0.0034509	1
O88792	F11r	comp13763_c0_seq1	RecName: Full=Junctional adhesion molecule A; Short=JAM-A; AltName: Full=Junctional adhesion molecule 1; Short=JAM-1; AltName: CD_antigen=CD321; Flags: Precursor [Mus musculus]	2652.45	2109.32	4800.78	-0.330548	0.855942	1	0.0411336
P30558	F2r	comp22895_c0_seq1	RecName: Full=Proteinase-activated receptor 1; Short=PAR-1; AltName: Full=Thrombin receptor; Flags: Precursor [Mus musculus]	9933.44	11416.8	4219.21	0.200798	-1.23532	1	0.000146165
P20352	F3	comp13878_c0_seq1	RecName: Full=Tissue factor; Short=TF; AltName: Full=Coagulation factor III; AltName: CD_antigen=CD142; Flags: Precursor [Mus musculus]	1017.29	493.845	877.101	-1.0426	-0.213919	0.0210778	1
Q06194	F8	comp20809_c0_seq1	RecName: Full=Coagulation factor VIII; AltName: Full=Procoagulant component; Flags: Precursor [Mus musculus]	19.0829	17.0308	320.938	-0.164133	4.07195	1	9.22e-27
P04117	Fabp4	comp32074_c0_seq1	RecName: Full=Fatty acid-binding protein, adipocyte; AltName: Full=3T3-L1 lipid-binding protein; AltName: Full=Adipocyte lipid-binding protein; Short=ALBP; AltName: Full=Adipocyte-type fatty acid-binding protein; Short=A-FABP; Short=AFABP; AltName: Full=Fatty acid-binding protein 4; AltName: Full=Myelin P2 protein homolog; AltName: Full=P15; AltName: Full=P2 adipocyte protein; AltName: Full=Prote…	2919.69	2281.17	903.344	-0.356039	-1.69247	1	2.34e-08
Q5T8I3	FAM102B	comp30100_c3_seq1	RecName: Full=Protein FAM102B [Homo sapiens]	2205.78	1922.54	797.493	-0.198274	-1.46774	1	3.1e-06
Q3TGF2	Fam107b	comp34814_c0_seq1	RecName: Full=Protein FAM107B [Mus musculus]	410.281	283.464	104.341	-0.533445	-1.9753	1	2.61e-09
Q9D2L9	Fam111a	comp22233_c0_seq1	RecName: Full=Protein FAM111A [Mus musculus]	1.79223	1.27212	345.974	-0.494529	7.59276	1	2.01e-49
Q9D2L9	Fam111a	comp27618_c0_seq2	RecName: Full=Protein FAM111A [Mus musculus]	0.583084	0.001	71.2572	-9.18756	6.93319	1	8.62e-18
Q9D2L9	Fam111a	comp27618_c0_seq3	RecName: Full=Protein FAM111A [Mus musculus]	1.45195	0.001	37.4411	-10.5038	4.68856	1	2.7e-08
Q7TNF9	Fam117a	comp36804_c0_seq1	RecName: Full=Protein FAM117A [Mus musculus]	82.1292	84.7963	26.3355	0.0461058	-1.64089	1	0.000740874
Q6NZE7	Fam122b	comp29818_c0_seq10	RecName: Full=Protein FAM122B [Mus musculus]	71.8518	46.6676	148.077	-0.622604	1.04325	1	0.0487951
Q6NZE7	Fam122b	comp29818_c0_seq12	RecName: Full=Protein FAM122B [Mus musculus]	93.3196	56.8444	199.442	-0.71516	1.09572	0.931052	0.0171002
Q6NZE7	Fam122b	comp29818_c0_seq6	RecName: Full=Protein FAM122B [Mus musculus]	84.1217	64.5778	183.908	-0.381441	1.12844	1	0.0143003
Q5FVM3	Fam134b	comp27235_c0_seq1	RecName: Full=Protein FAM134B [Rattus norvegicus]	310.942	219.371	142.284	-0.503272	-1.12787	1	0.00403338
Q8VE91	Fam134b	comp27235_c0_seq2	RecName: Full=Protein FAM134B [Mus musculus]	275.625	179.596	131.41	-0.617953	-1.06864	0.943454	0.0105573
Q9CR98	Fam136a	comp13290_c0_seq1	RecName: Full=Protein FAM136A [Mus musculus]	347.914	690.572	453.255	0.98906	0.38159	0.0490527	1
Q8BR21	Fam180a	comp40003_c0_seq1	RecName: Full=Protein FAM180A; Flags: Precursor [Mus musculus]	40.8193	2.45902	4.03662	-4.05309	-3.33803	2.57e-07	2.67e-06
Q5DTT3	Fam208b	comp27358_c0_seq1	RecName: Full=Protein FAM208B; AltName: Full=Peripheral benzodiazepine receptor-associated protein 20 [Mus musculus]	183.466	301.193	501.73	0.715172	1.4514	0.589251	2.11e-05
Q5DTT3	Fam208b	comp27358_c0_seq2	RecName: Full=Protein FAM208B; AltName: Full=Peripheral benzodiazepine receptor-associated protein 20 [Mus musculus]	161.733	271.937	434.56	0.749657	1.42594	0.572142	5.94e-05
Q5DTT3	Fam208b	comp27358_c0_seq3	RecName: Full=Protein FAM208B; AltName: Full=Peripheral benzodiazepine receptor-associated protein 20 [Mus musculus]	182.541	255.458	454.335	0.484864	1.31553	1	0.000301626
Q5DTT3	Fam208b	comp27358_c0_seq4	RecName: Full=Protein FAM208B; AltName: Full=Peripheral benzodiazepine receptor-associated protein 20 [Mus musculus]	196.102	276.318	475.026	0.494726	1.27641	1	0.000343571
Q5DTT3	Fam208b	comp27358_c0_seq5	RecName: Full=Protein FAM208B; AltName: Full=Peripheral benzodiazepine receptor-associated protein 20 [Mus musculus]	180.929	296.934	494.604	0.714722	1.45085	0.600176	2.52e-05
Q5DTT3	Fam208b	comp27358_c0_seq6	RecName: Full=Protein FAM208B; AltName: Full=Peripheral benzodiazepine receptor-associated protein 20 [Mus musculus]	180.578	303.639	522.052	0.749733	1.53157	0.492776	5.75e-06
Q5DTT3	Fam208b	comp27358_c0_seq7	RecName: Full=Protein FAM208B; AltName: Full=Peripheral benzodiazepine receptor-associated protein 20 [Mus musculus]	166.384	288.53	443.375	0.794205	1.41401	0.401328	5.98e-05
Q5DTT3	Fam208b	comp27358_c0_seq8	RecName: Full=Protein FAM208B; AltName: Full=Peripheral benzodiazepine receptor-associated protein 20 [Mus musculus]	165.149	266.241	429.097	0.68896	1.37753	0.755812	0.000113547
Q8CID3	Fam20a	comp27609_c0_seq1	RecName: Full=Protein FAM20A; Flags: Precursor [Mus musculus]	151.992	244.705	52.5534	0.687046	-1.53214	0.884093	6.11e-05
Q8CID3	Fam20a	comp27609_c0_seq2	RecName: Full=Protein FAM20A; Flags: Precursor [Mus musculus]	156.812	209.701	50.2281	0.419295	-1.64247	1	1.33e-05
Q8CID3	Fam20a	comp27609_c0_seq3	RecName: Full=Protein FAM20A; Flags: Precursor [Mus musculus]	54.5176	65.0427	11.8435	0.254665	-2.20262	1	2.1e-05
Q9CYH2	Fam213a	comp15424_c0_seq1	RecName: Full=Redox-regulatory protein FAM213A; AltName: Full=Peroxiredoxin-like 2 activated in M-CSF stimulated monocytes; Short=Protein PAMM [Mus musculus]	37.9342	15.2453	9.12669	-1.31514	-2.05534	0.450369	0.00278079
Q69ZK7	Fam214a	comp25608_c1_seq2	RecName: Full=Protein FAM214A [Mus musculus]	83.1614	31.4985	41.5223	-1.40063	-1.00203	0.0278638	0.174363
Q8C9E8	Fam26f	comp21650_c0_seq1	RecName: Full=Protein FAM26F [Mus musculus]	7.31351	8.1109	61.607	0.149299	3.07446	1	1.25e-07
Q8C9E8	Fam26f	comp21650_c0_seq2	RecName: Full=Protein FAM26F [Mus musculus]	34.8802	20.6638	170.974	-0.755301	2.2933	1	3.75e-09
Q9D309	Fam3b	comp60069_c0_seq1	RecName: Full=Protein FAM3B; AltName: Full=Cytokine-like protein 2-21; AltName: Full=Pancreatic-derived factor; Short=PANDER; Flags: Precursor [Mus musculus]	0.001	0.586424	23.9634	9.1958	14.5485	1	1.85e-07
Q8BUP8	Fam43a	comp25895_c0_seq1	RecName: Full=Protein FAM43A [Mus musculus]	177.818	67.6591	51.5605	-1.39404	-1.78606	0.00277467	3.42e-06
Q7TNV1	Fam57b	comp27312_c0_seq1	RecName: Full=Protein FAM57B [Mus musculus]	33.8245	10.7103	5.65525	-1.65907	-2.58041	0.157941	0.000465817
Q7TNV1	Fam57b	comp27312_c0_seq2	RecName: Full=Protein FAM57B [Mus musculus]	35.3372	11.8381	8.44542	-1.57775	-2.06494	0.250489	0.0073898
Q7TNV1	Fam57b	comp27312_c0_seq3	RecName: Full=Protein FAM57B [Mus musculus]	36.9455	13.2095	10.604	-1.48383	-1.80079	0.299744	0.0218268
Q6PDI6	Fam63b	comp20856_c0_seq1	RecName: Full=Protein FAM63B [Mus musculus]	197.13	108.52	93.2101	-0.861181	-1.08059	0.336095	0.014803
Q6PDI6	Fam63b	comp20856_c1_seq2	RecName: Full=Protein FAM63B [Mus musculus]	233.484	146.56	101.739	-0.671836	-1.19845	0.825871	0.00328373
A1L3T7	Fam65c	comp34607_c0_seq1	RecName: Full=Protein FAM65C [Mus musculus]	187.345	134.499	93.5958	-0.478103	-1.00119	1	0.0412956
Q5VT40	FAM78B	comp15049_c0_seq2	RecName: Full=Protein FAM78B [Homo sapiens]<>RecName: Full=Protein FAM78B [Mus musculus]	98.6032	269.218	163.668	1.44907	0.731065	0.00049899	0.312612
Q8K368	Fanci	comp31471_c0_seq35	RecName: Full=Fanconi anemia group I protein homolog; Short=Protein FACI [Mus musculus]	50.0128	65.6664	106.883	0.392858	1.09566	1	0.0414401
Q91VS8	Farp2	comp31330_c8_seq8	RecName: Full=FERM, RhoGEF and pleckstrin domain-containing protein 2; AltName: Full=FERM domain including RhoGEF; Short=FIR [Mus musculus]	267.513	304.372	140.561	0.186228	-0.928409	1	0.0390347
Q9WVH9	Fbln5	comp13837_c0_seq1	RecName: Full=Fibulin-5; Short=FIBL-5; AltName: Full=Developmental arteries and neural crest EGF-like protein; Short=Dance; Flags: Precursor [Mus musculus]	1498.94	1193.45	688.294	-0.328806	-1.12284	1	0.0013021
Q501P1	Fbln7	comp36414_c0_seq1	RecName: Full=Fibulin-7; Short=FIBL-7; AltName: Full=Protein TM14; Flags: Precursor [Mus musculus]	89.7554	51.1103	30.8572	-0.812386	-1.54039	0.883037	0.00174964
Q9CZV8	Fbxl20	comp28816_c2_seq1	RecName: Full=F-box/LRR-repeat protein 20; AltName: Full=F-box and leucine-rich repeat protein 20; AltName: Full=F-box/LRR-repeat protein 2-like [Mus musculus]	100.154	69.0144	42.7157	-0.537251	-1.22938	1	0.0156617
Q9CZV8	Fbxl20	comp28816_c2_seq3	RecName: Full=F-box/LRR-repeat protein 20; AltName: Full=F-box and leucine-rich repeat protein 20; AltName: Full=F-box/LRR-repeat protein 2-like [Mus musculus]	96.5802	72.1964	42.9268	-0.419801	-1.16985	1	0.0250721
Q6X9E4	FBXW12	comp31008_c0_seq11	RecName: Full=F-box/WD repeat-containing protein 12; AltName: Full=F-box and WD-40 domain-containing protein 12; AltName: Full=F-box only protein 35 [Homo sapiens]	4.62239	10.2762	25.0155	1.1526	2.43611	1	0.00392577
Q6X9E4	FBXW12	comp31008_c0_seq16	RecName: Full=F-box/WD repeat-containing protein 12; AltName: Full=F-box and WD-40 domain-containing protein 12; AltName: Full=F-box only protein 35 [Homo sapiens]	4.11204	4.48007	23.3105	0.123666	2.50305	1	0.00932944
Q6X9E4	FBXW12	comp31008_c0_seq2	RecName: Full=F-box/WD repeat-containing protein 12; AltName: Full=F-box and WD-40 domain-containing protein 12; AltName: Full=F-box only protein 35 [Homo sapiens]	3.00138	7.4493	31.7083	1.31148	3.40116	1	3.55e-05
Q6X9E4	FBXW12	comp31008_c0_seq20	RecName: Full=F-box/WD repeat-containing protein 12; AltName: Full=F-box and WD-40 domain-containing protein 12; AltName: Full=F-box only protein 35 [Homo sapiens]	6.53034	8.14399	27.6342	0.318578	2.08122	1	0.0209287
Q6X9E4	FBXW12	comp31008_c0_seq22	RecName: Full=F-box/WD repeat-containing protein 12; AltName: Full=F-box and WD-40 domain-containing protein 12; AltName: Full=F-box only protein 35 [Homo sapiens]	5.13274	7.73208	20.5771	0.591129	2.00324	1	0.0473801
Q6X9E4	FBXW12	comp31008_c0_seq3	RecName: Full=F-box/WD repeat-containing protein 12; AltName: Full=F-box and WD-40 domain-containing protein 12; AltName: Full=F-box only protein 35 [Homo sapiens]	4.59572	4.95015	25.0652	0.10718	2.44732	1	0.00977515
Q6X9E4	FBXW12	comp31008_c0_seq42	RecName: Full=F-box/WD repeat-containing protein 12; AltName: Full=F-box and WD-40 domain-containing protein 12; AltName: Full=F-box only protein 35 [Homo sapiens]	5.58974	14.3453	23.1715	1.35972	2.0515	1	0.0342383
Q6X9E4	FBXW12	comp31008_c0_seq46	RecName: Full=F-box/WD repeat-containing protein 12; AltName: Full=F-box and WD-40 domain-containing protein 12; AltName: Full=F-box only protein 35 [Homo sapiens]	4.83752	9.3309	26.1474	0.94775	2.43433	1	0.00372343
Q6X9E4	FBXW12	comp31008_c0_seq54	RecName: Full=F-box/WD repeat-containing protein 12; AltName: Full=F-box and WD-40 domain-containing protein 12; AltName: Full=F-box only protein 35 [Homo sapiens]	3.14895	5.0745	27.6342	0.688394	3.13351	1	0.000214288
Q6X9E4	FBXW12	comp31008_c0_seq56	RecName: Full=F-box/WD repeat-containing protein 12; AltName: Full=F-box and WD-40 domain-containing protein 12; AltName: Full=F-box only protein 35 [Homo sapiens]	2.08328	5.69302	23.8842	1.45034	3.51913	1	0.000381332
Q6X9E4	FBXW12	comp31008_c0_seq59	RecName: Full=F-box/WD repeat-containing protein 12; AltName: Full=F-box and WD-40 domain-containing protein 12; AltName: Full=F-box only protein 35 [Homo sapiens]	4.40309	8.22527	22.401	0.901548	2.34698	1	0.0138667
Q6X9E4	FBXW12	comp31008_c0_seq61	RecName: Full=F-box/WD repeat-containing protein 12; AltName: Full=F-box and WD-40 domain-containing protein 12; AltName: Full=F-box only protein 35 [Homo sapiens]	2.73701	7.86832	18.2867	1.52345	2.74012	1	0.0108561
Q6X9E4	FBXW12	comp31008_c0_seq66	RecName: Full=F-box/WD repeat-containing protein 12; AltName: Full=F-box and WD-40 domain-containing protein 12; AltName: Full=F-box only protein 35 [Homo sapiens]	8.30327	13.5953	35.2476	0.711361	2.08578	1	0.00467412
Q6X9E4	FBXW12	comp31008_c0_seq9	RecName: Full=F-box/WD repeat-containing protein 12; AltName: Full=F-box and WD-40 domain-containing protein 12; AltName: Full=F-box only protein 35 [Homo sapiens]	4.11631	3.41236	20.5204	-0.27058	2.31763	1	0.049732
Q09TM2	FCGR3	comp25846_c0_seq1	RecName: Full=Low affinity immunoglobulin gamma Fc region receptor III; Short=IgG Fc receptor III; AltName: Full=Fc-gamma RIII; Short=FcRIII; AltName: CD_antigen=CD16; Flags: Precursor [Papio anubis]<>RecName: Full=Low affinity immunoglobulin gamma Fc region receptor III; Short=IgG Fc receptor III; AltName: Full=Fc-gamma RIII; Short=FcRIII; AltName: CD_antigen=CD16; Flags: Precursor [Cercocebus a…	100.042	62.6129	427.227	-0.67607	2.0944	0.903085	5.1e-10
Q09TM2	FCGR3	comp25846_c0_seq2	RecName: Full=Low affinity immunoglobulin gamma Fc region receptor III; Short=IgG Fc receptor III; AltName: Full=Fc-gamma RIII; Short=FcRIII; AltName: CD_antigen=CD16; Flags: Precursor [Papio anubis]<>RecName: Full=Low affinity immunoglobulin gamma Fc region receptor III; Short=IgG Fc receptor III; AltName: Full=Fc-gamma RIII; Short=FcRIII; AltName: CD_antigen=CD16; Flags: Precursor [Cercocebus a…	104.963	88.198	365.719	-0.251056	1.80086	1	2.14e-07
Q61559	Fcgrt	comp13891_c0_seq1	RecName: Full=IgG receptor FcRn large subunit p51; Short=FcRn; AltName: Full=IgG Fc fragment receptor transporter alpha chain; AltName: Full=Neonatal Fc receptor; Flags: Precursor [Mus musculus]	859.673	422.908	368.652	-1.02344	-1.22153	0.0301207	0.000457195
Q61559	Fcgrt	comp13891_c0_seq2	RecName: Full=IgG receptor FcRn large subunit p51; Short=FcRn; AltName: Full=IgG Fc fragment receptor transporter alpha chain; AltName: Full=Neonatal Fc receptor; Flags: Precursor [Mus musculus]	118.316	49.2519	43.7294	-1.2644	-1.43597	0.0396992	0.00195825
P16879	Fes	comp29557_c0_seq3	RecName: Full=Tyrosine-protein kinase Fes/Fps; AltName: Full=Proto-oncogene c-Fes [Mus musculus]	39.6283	50.6525	91.184	0.354101	1.20225	1	0.0279496
Q9QXC1	Fetub	comp32899_c0_seq1	RecName: Full=Fetuin-B; AltName: Full=Fetuin-like protein IRL685; Flags: Precursor [Mus musculus]	1506.96	1204.52	544.349	-0.323182	-1.46903	1	3.81e-06
O88842	Fgd3	comp25933_c0_seq1	RecName: Full=FYVE, RhoGEF and PH domain-containing protein 3 [Mus musculus]	165.256	398.344	205.817	1.26931	0.316656	0.00290423	1
O88842	Fgd3	comp25933_c0_seq2	RecName: Full=FYVE, RhoGEF and PH domain-containing protein 3 [Mus musculus]	193.28	416.572	222.119	1.10788	0.20064	0.0185892	1
O88842	Fgd3	comp25933_c0_seq3	RecName: Full=FYVE, RhoGEF and PH domain-containing protein 3 [Mus musculus]	175.248	361.926	211.173	1.0463	0.269025	0.0380568	1
P61149	Fgf1	comp28388_c0_seq1	RecName: Full=Fibroblast growth factor 1; Short=FGF-1; AltName: Full=Acidic fibroblast growth factor; Short=aFGF; AltName: Full=Heparin-binding growth factor 1; Short=HBGF-1; Flags: Precursor [Rattus norvegicus]<>RecName: Full=Fibroblast growth factor 1; Short=FGF-1; AltName: Full=Acidic fibroblast growth factor; Short=aFGF; AltName: Full=Heparin-binding growth factor 1; Short=HBGF-1; Flags: Prec…	159.413	83.1042	58.9446	-0.939775	-1.43534	0.261652	0.000670153
Q9JJN1	Fgf21	comp35269_c0_seq1	RecName: Full=Fibroblast growth factor 21; Short=FGF-21; Flags: Precursor [Mus musculus]	81.1254	24.5032	47.529	-1.72718	-0.771346	0.00223419	0.582676
P16092	Fgfr1	comp26622_c0_seq1	RecName: Full=Fibroblast growth factor receptor 1; Short=FGFR-1; Short=bFGF-R-1; AltName: Full=Basic fibroblast growth factor receptor 1; AltName: Full=MFR; AltName: Full=Proto-oncogene c-Fgr; AltName: CD_antigen=CD331; Flags: Precursor [Mus musculus]	989.507	1766.69	2792	0.836269	1.49652	0.151214	1.64e-06
P16092	Fgfr1	comp26622_c0_seq2	RecName: Full=Fibroblast growth factor receptor 1; Short=FGFR-1; Short=bFGF-R-1; AltName: Full=Basic fibroblast growth factor receptor 1; AltName: Full=MFR; AltName: Full=Proto-oncogene c-Fgr; AltName: CD_antigen=CD331; Flags: Precursor [Mus musculus]	893.218	1545.53	2280.24	0.79102	1.3521	0.231938	2.71e-05
P97447	Fhl1	comp2893_c0_seq1	RecName: Full=Four and a half LIM domains protein 1; Short=FHL-1; AltName: Full=KyoT; AltName: Full=RBP-associated molecule 14-1; Short=RAM14-1; AltName: Full=Skeletal muscle LIM-protein 1; Short=SLIM; Short=SLIM-1 [Mus musculus]	32.4087	4.90099	6.59852	-2.72524	-2.29617	0.00203032	0.00472791
Q9R059	Fhl3	comp29053_c0_seq1	RecName: Full=Four and a half LIM domains protein 3; Short=FHL-3; AltName: Full=Skeletal muscle LIM-protein 2; Short=SLIM-2 [Mus musculus]	328.594	582.787	628.733	0.826661	0.93614	0.196828	0.01893
Q9R059	Fhl3	comp29053_c0_seq3	RecName: Full=Four and a half LIM domains protein 3; Short=FHL-3; AltName: Full=Skeletal muscle LIM-protein 2; Short=SLIM-2 [Mus musculus]	341.644	598.954	622.962	0.809952	0.866651	0.242332	0.0472675
Q9CQS3	Fibin	comp23339_c0_seq1	RecName: Full=Fin bud initiation factor homolog; Flags: Precursor [Mus musculus]	79.4905	20.732	95.5183	-1.93892	0.264995	8.63e-05	1
Q9CQS3	Fibin	comp23339_c0_seq2	RecName: Full=Fin bud initiation factor homolog; Flags: Precursor [Mus musculus]	39.9361	8.84477	31.914	-2.1748	-0.323504	0.00260521	1
Q9NZU1	FLRT1	comp62362_c0_seq1	RecName: Full=Leucine-rich repeat transmembrane protein FLRT1; AltName: Full=Fibronectin-like domain-containing leucine-rich transmembrane protein 1; Flags: Precursor [Homo sapiens]	1.25513	8.12696	12.474	2.69488	3.31301	0.483744	0.0215378
P49772	Flt3lg	comp31428_c1_seq1	RecName: Full=Fms-related tyrosine kinase 3 ligand; Short=Flt3 ligand; Short=Flt3L; AltName: Full=SL cytokine; Flags: Precursor [Mus musculus]	8.25402	4.08004	29.8105	-1.01651	1.85265	1	0.038404
A2APV2	Fmnl2	comp26078_c0_seq1	RecName: Full=Formin-like protein 2; AltName: Full=Protein Man [Mus musculus]	268.833	297.147	636.279	0.144468	1.24295	1	0.000521602
A2APV2	Fmnl2	comp26078_c0_seq2	RecName: Full=Formin-like protein 2; AltName: Full=Protein Man [Mus musculus]	267.329	295.551	576.968	0.144793	1.10988	1	0.00395389
A2APV2	Fmnl2	comp33981_c0_seq1	RecName: Full=Formin-like protein 2; AltName: Full=Protein Man [Mus musculus]	247.448	273.362	589.338	0.14369	1.25197	1	0.000425808
P50608	Fmod	comp21551_c0_seq1	RecName: Full=Fibromodulin; Short=FM; AltName: Full=Collagen-binding 59 kDa protein; AltName: Full=Keratan sulfate proteoglycan fibromodulin; Short=KSPG fibromodulin; Flags: Precursor [Mus musculus]	904.753	639.844	173.644	-0.499805	-2.38139	1	9.74e-15
Q6ZQ03	Fnbp4	comp31245_c1_seq12	RecName: Full=Formin-binding protein 4; AltName: Full=Formin-binding protein 30 [Mus musculus]	65.1117	76.3463	142.429	0.229643	1.12925	1	0.0213194
Q6ZQ03	Fnbp4	comp31245_c1_seq2	RecName: Full=Formin-binding protein 4; AltName: Full=Formin-binding protein 30 [Mus musculus]	56.6166	86.5874	132.21	0.612933	1.22354	1	0.00684346
Q6ZQ03	Fnbp4	comp31245_c1_seq21	RecName: Full=Formin-binding protein 4; AltName: Full=Formin-binding protein 30 [Mus musculus]	61.0947	88.5224	139.35	0.534996	1.18959	1	0.0102397
Q6ZQ03	Fnbp4	comp31245_c1_seq7	RecName: Full=Formin-binding protein 4; AltName: Full=Formin-binding protein 30 [Mus musculus]	42.9002	81.5333	128.361	0.926403	1.58115	0.570817	0.000387345
Q8BX90	Fndc3a	comp25741_c1_seq1	RecName: Full=Fibronectin type-III domain-containing protein 3A [Mus musculus]	374.518	363.609	1365.08	-0.0426461	1.86588	1	2.77e-09
Q8BX90	Fndc3a	comp25741_c1_seq2	RecName: Full=Fibronectin type-III domain-containing protein 3A [Mus musculus]	380.031	370.861	1300.45	-0.0352402	1.77482	1	1.38e-08
P01101	Fos	comp30753_c0_seq3	RecName: Full=Proto-oncogene c-Fos; AltName: Full=Cellular oncogene fos [Mus musculus]	27.1152	3.09458	16.1411	-3.13129	-0.748361	0.000349637	1
P01101	Fos	comp30753_c0_seq4	RecName: Full=Proto-oncogene c-Fos; AltName: Full=Cellular oncogene fos [Mus musculus]	29.9778	1.53075	12.345	-4.29158	-1.27996	1.95e-06	0.372238
P01101	Fos	comp30753_c0_seq5	RecName: Full=Proto-oncogene c-Fos; AltName: Full=Cellular oncogene fos [Mus musculus]	26.7214	5.25989	12.8187	-2.34489	-1.05975	0.0232482	0.706124
P01101	Fos	comp30753_c0_seq6	RecName: Full=Proto-oncogene c-Fos; AltName: Full=Cellular oncogene fos [Mus musculus]	51.8351	4.28149	31.1754	-3.59774	-0.733523	6.35e-09	0.759852
P01101	Fos	comp30753_c0_seq7	RecName: Full=Proto-oncogene c-Fos; AltName: Full=Cellular oncogene fos [Mus musculus]	47.7774	6.7967	31.4888	-2.81342	-0.601487	7.16e-06	1
P01101	Fos	comp30753_c0_seq8	RecName: Full=Proto-oncogene c-Fos; AltName: Full=Cellular oncogene fos [Mus musculus]	24.1556	3.75521	7.79015	-2.68539	-1.63263	0.0131948	0.197978
P48755	Fosl1	comp32617_c0_seq1	RecName: Full=Fos-related antigen 1; Short=FRA-1 [Mus musculus]	919.686	2172.8	2012.31	1.24035	1.12964	0.00109036	0.00113305
P42128	Foxk1	comp25629_c1_seq1	RecName: Full=Forkhead box protein K1; AltName: Full=Myocyte nuclear factor; Short=MNF [Mus musculus]	1221.89	1611.07	2305.62	0.398902	0.916039	1	0.0202227
Q3TQB2	Foxred1	comp24997_c0_seq1	RecName: Full=FAD-dependent oxidoreductase domain-containing protein 1 [Mus musculus]	369.89	284.881	762.931	-0.376735	1.04446	1	0.00652603
Q3TQB2	Foxred1	comp24997_c0_seq2	RecName: Full=FAD-dependent oxidoreductase domain-containing protein 1 [Mus musculus]	329.671	270.834	680.214	-0.283615	1.04496	1	0.0073898
Q8C180	Frs2	comp28071_c0_seq1	RecName: Full=Fibroblast growth factor receptor substrate 2; Short=FGFR substrate 2; AltName: Full=FGFR-signaling adaptor SNT; AltName: Full=FRS2-alpha; AltName: Full=Suc1-associated neurotrophic factor target 1; Short=SNT-1 [Mus musculus]	882.732	1388.48	2950.91	0.653458	1.74111	0.640004	9.85e-09
Q8C180	Frs2	comp28071_c0_seq2	RecName: Full=Fibroblast growth factor receptor substrate 2; Short=FGFR substrate 2; AltName: Full=FGFR-signaling adaptor SNT; AltName: Full=FRS2-alpha; AltName: Full=Suc1-associated neurotrophic factor target 1; Short=SNT-1 [Mus musculus]	877.082	1348.62	2707.51	0.620696	1.62618	0.788887	1.43e-07
E9Q8I9	Fry	comp54124_c0_seq1	RecName: Full=Protein furry homolog [Mus musculus]	20.2316	19.0789	5.0544	-0.0846388	-2.001	1	0.035536
Q8BZ52	Fsd2	comp16387_c0_seq1	RecName: Full=Fibronectin type III and SPRY domain-containing protein 2; AltName: Full=SPRY domain-containing protein 1 [Mus musculus]	0.001	1.23804	49.4575	10.2738	15.5939	1	7.13e-15
Q9EQC7	Fstl3	comp28162_c0_seq6	RecName: Full=Follistatin-related protein 3; AltName: Full=Follistatin-like protein 3; AltName: Full=Follistatin-related gene protein; Flags: Precursor [Mus musculus]	990.568	2579.15	713.774	1.38057	-0.472788	0.000107509	0.76707
Q61088	Fzd4	comp13468_c1_seq1	RecName: Full=Frizzled-4; Short=Fz-4; Short=mFz4; AltName: CD_antigen=CD344; Flags: Precursor [Mus musculus]	1055.2	520.036	581.494	-1.02084	-0.859685	0.0265331	0.0440072
Q61585	G0s2	comp33782_c0_seq1	RecName: Full=G0/G1 switch protein 2; AltName: Full=G0S2-like protein [Mus musculus]	329.25	86.8262	102.641	-1.92298	-1.68158	1.78e-07	2.02e-06
P97379	G3bp2	comp20166_c0_seq1	RecName: Full=Ras GTPase-activating protein-binding protein 2; Short=G3BP-2; AltName: Full=GAP SH3 domain-binding protein 2 [Mus musculus]	498.816	557.845	1146.08	0.161357	1.20013	1	0.000470268
P97379	G3bp2	comp20166_c0_seq2	RecName: Full=Ras GTPase-activating protein-binding protein 2; Short=G3BP-2; AltName: Full=GAP SH3 domain-binding protein 2 [Mus musculus]	663.617	613.588	1276.45	-0.113081	0.943716	1	0.0163978
P50573	Gabrr3	comp80165_c0_seq1	RecName: Full=Gamma-aminobutyric acid receptor subunit rho-3; AltName: Full=GABA(A) receptor subunit rho-3; AltName: Full=GABA(C) receptor; Flags: Precursor [Rattus norvegicus]	0.001	0.326809	10.8683	8.3523	13.4078	1	0.00396756
P22339	Gadd45b	comp14083_c0_seq1	RecName: Full=Growth arrest and DNA damage-inducible protein GADD45 beta; AltName: Full=Myeloid differentiation primary response protein MyD118; AltName: Full=Negative growth regulatory protein MyD118 [Mus musculus]	493.569	740.658	1007.91	0.585555	1.03004	0.982125	0.00656714
Q9WTQ7	Gadd45g	comp32635_c0_seq1	RecName: Full=Growth arrest and DNA damage-inducible protein GADD45 gamma [Rattus norvegicus]	635.212	648.652	1187.96	0.0302068	0.903178	1	0.0264482
P21416	gag	comp20838_c0_seq1	RecName: Full=Gag polyprotein; AltName: Full=Core polyprotein; Contains: RecName: Full=Matrix protein p15; Short=MA; Contains: RecName: Full=RNA-binding phosphoprotein p12; AltName: Full=pp12; Contains: RecName: Full=Capsid protein p30; Short=CA; Contains: RecName: Full=Nucleocapsid protein p10; Short=NC-gag [Gibbon ape leukemia virus]	0.583084	0.001	10.8932	-9.18756	4.22358	1	0.0485137
P51516	gag	comp30696_c0_seq2	RecName: Full=Gag polyprotein; AltName: Full=Core polyprotein; Contains: RecName: Full=Matrix protein p10; Contains: RecName: Full=Core phosphoprotein pp18; Contains: RecName: Full=p12; Contains: RecName: Full=Capsid protein p27; Contains: RecName: Full=Nucleocapsid protein p14; Contains: RecName: Full=p4; Flags: Precursor [Simian retrovirus 2]	14.8916	8.52986	1.27603	-0.803908	-3.54476	1	0.00489373
Q8UN02	gag	comp31143_c1_seq1	RecName: Full=Glycosylated Gag polyprotein; Short=Pr80gag; AltName: Full=Glyco-gag; AltName: Full=gp80gag; Contains: RecName: Full=Nextended-MA-p12; Contains: RecName: Full=CA-NC [Moloney murine leukemia virus neuropathogenic variant ts1-92b]	825.515	489.411	382.188	-0.754249	-1.11101	0.369351	0.00225975
Q27ID9	gag	comp31143_c2_seq1	RecName: Full=Gag polyprotein; Short=Pr65gag; AltName: Full=Core polyprotein; Contains: RecName: Full=Matrix protein p15; Short=MA; Contains: RecName: Full=RNA-binding phosphoprotein p12; AltName: Full=pp12; Contains: RecName: Full=Capsid protein p30; Short=CA; Contains: RecName: Full=Nucleocapsid protein p10; Short=NC-gag [Xenotropic MuLV-related virus VP62]	254.752	181.653	129.736	-0.487908	-0.973517	1	0.0306966
Q27ID9	gag	comp31143_c2_seq2	RecName: Full=Gag polyprotein; Short=Pr65gag; AltName: Full=Core polyprotein; Contains: RecName: Full=Matrix protein p15; Short=MA; Contains: RecName: Full=RNA-binding phosphoprotein p12; AltName: Full=pp12; Contains: RecName: Full=Capsid protein p30; Short=CA; Contains: RecName: Full=Nucleocapsid protein p10; Short=NC-gag [Xenotropic MuLV-related virus VP62]	945.202	604.412	498.564	-0.64509	-0.922844	0.725883	0.0240792
P11269	gag	comp31143_c2_seq3	RecName: Full=Gag polyprotein; AltName: Full=Core polyprotein; Contains: RecName: Full=Matrix protein p15; Short=MA; Contains: RecName: Full=RNA-binding phosphoprotein p12; AltName: Full=pp12; Contains: RecName: Full=Capsid protein p30; Short=CA; Contains: RecName: Full=Nucleocapsid protein p10; Short=NC-gag [Radiation murine leukemia virus]	544.589	367.818	287.732	-0.566174	-0.920445	1	0.0295245
P21416	gag	comp31606_c2_seq166	RecName: Full=Gag polyprotein; AltName: Full=Core polyprotein; Contains: RecName: Full=Matrix protein p15; Short=MA; Contains: RecName: Full=RNA-binding phosphoprotein p12; AltName: Full=pp12; Contains: RecName: Full=Capsid protein p30; Short=CA; Contains: RecName: Full=Nucleocapsid protein p10; Short=NC-gag [Gibbon ape leukemia virus]	0.001	0.636558	12.3716	9.31415	13.5947	1	0.00121042
P51516	gag	comp31640_c0_seq16	RecName: Full=Gag polyprotein; AltName: Full=Core polyprotein; Contains: RecName: Full=Matrix protein p10; Contains: RecName: Full=Core phosphoprotein pp18; Contains: RecName: Full=p12; Contains: RecName: Full=Capsid protein p27; Contains: RecName: Full=Nucleocapsid protein p14; Contains: RecName: Full=p4; Flags: Precursor [Simian retrovirus 2]	0.628066	1.90767	12.0133	1.60283	4.25757	1	0.0140519
P51516	gag	comp31640_c0_seq6	RecName: Full=Gag polyprotein; AltName: Full=Core polyprotein; Contains: RecName: Full=Matrix protein p10; Contains: RecName: Full=Core phosphoprotein pp18; Contains: RecName: Full=p12; Contains: RecName: Full=Capsid protein p27; Contains: RecName: Full=Nucleocapsid protein p14; Contains: RecName: Full=p4; Flags: Precursor [Simian retrovirus 2]	0.001	0.904203	19.3867	9.8205	14.2428	1	4.46e-06
P31790	gag	comp31666_c0_seq3	RecName: Full=Retrovirus-related Gag polyprotein	466.671	478.706	208.438	0.0367342	-1.16279	1	0.00174036
Q9TTC2	gag	comp31756_c0_seq15	RecName: Full=Gag polyprotein; AltName: Full=Core polyprotein; Contains: RecName: Full=Matrix protein p15; Short=MA; Contains: RecName: Full=RNA-binding phosphoprotein p12; AltName: Full=pp12; Contains: RecName: Full=Capsid protein p30; Short=CA; Contains: RecName: Full=Nucleocapsid protein p10; Short=NC-gag [Koala retrovirus]	199.021	194.7	81.4119	-0.0316691	-1.28961	1	0.00085547
Q9TTC2	gag	comp31756_c0_seq8	RecName: Full=Gag polyprotein; AltName: Full=Core polyprotein; Contains: RecName: Full=Matrix protein p15; Short=MA; Contains: RecName: Full=RNA-binding phosphoprotein p12; AltName: Full=pp12; Contains: RecName: Full=Capsid protein p30; Short=CA; Contains: RecName: Full=Nucleocapsid protein p10; Short=NC-gag [Koala retrovirus]	193.154	173.634	73.9516	-0.153698	-1.3851	1	0.000417504
Q9TTC2	gag	comp31785_c4_seq3	RecName: Full=Gag polyprotein; AltName: Full=Core polyprotein; Contains: RecName: Full=Matrix protein p15; Short=MA; Contains: RecName: Full=RNA-binding phosphoprotein p12; AltName: Full=pp12; Contains: RecName: Full=Capsid protein p30; Short=CA; Contains: RecName: Full=Nucleocapsid protein p10; Short=NC-gag [Koala retrovirus]	1.16517	0.586424	32.0063	-0.990521	4.77975	1	6.19e-07
P11365	gag	comp31829_c0_seq2	RecName: Full=Retrovirus-related Gag polyprotein; Contains: RecName: Full=Protease; Flags: Precursor [Mouse intracisternal A-particle MIA14]	95.4749	210.74	403.237	1.14227	2.07843	0.0219675	4.41e-10
P21416	gag	comp31524_c0_seq4	RecName: Full=Gag polyprotein; AltName: Full=Core polyprotein; Contains: RecName: Full=Matrix protein p15; Short=MA; Contains: RecName: Full=RNA-binding phosphoprotein p12; AltName: Full=pp12; Contains: RecName: Full=Capsid protein p30; Short=CA; Contains: RecName: Full=Nucleocapsid protein p10; Short=NC-gag [Gibbon ape leukemia virus]	14.9171	62.3671	33.4457	2.06382	1.16485	0.00154975	0.353105
P21416	gag	comp31524_c0_seq5	RecName: Full=Gag polyprotein; AltName: Full=Core polyprotein; Contains: RecName: Full=Matrix protein p15; Short=MA; Contains: RecName: Full=RNA-binding phosphoprotein p12; AltName: Full=pp12; Contains: RecName: Full=Capsid protein p30; Short=CA; Contains: RecName: Full=Nucleocapsid protein p10; Short=NC-gag [Gibbon ape leukemia virus]	23.3092	75.4112	30.7543	1.69388	0.39989	0.00500052	1
P21416	gag	comp31524_c0_seq2	RecName: Full=Gag polyprotein; AltName: Full=Core polyprotein; Contains: RecName: Full=Matrix protein p15; Short=MA; Contains: RecName: Full=RNA-binding phosphoprotein p12; AltName: Full=pp12; Contains: RecName: Full=Capsid protein p30; Short=CA; Contains: RecName: Full=Nucleocapsid protein p10; Short=NC-gag [Gibbon ape leukemia virus]	34.796	106.392	52.832	1.61239	0.602489	0.00258999	0.941794
A1Z651	gag-pol	comp16003_c0_seq1	RecName: Full=Gag-Pol polyprotein; Short=Pr180gag-pol; Contains: RecName: Full=Matrix protein p15; Short=MA; Contains: RecName: Full=RNA-binding phosphoprotein p12; AltName: Full=pp12; Contains: RecName: Full=Capsid protein p30; Short=CA; Contains: RecName: Full=Nucleocapsid protein p10; Short=NC-pol; Contains: RecName: Full=Protease p14; Short=PR; Contains: RecName: Full=Reverse transcriptase/ri…	0.001	0.001	69.5381	0	16.0855	NA	8.22e-20
A1Z651	gag-pol	comp30329_c0_seq1	RecName: Full=Gag-Pol polyprotein; Short=Pr180gag-pol; Contains: RecName: Full=Matrix protein p15; Short=MA; Contains: RecName: Full=RNA-binding phosphoprotein p12; AltName: Full=pp12; Contains: RecName: Full=Capsid protein p30; Short=CA; Contains: RecName: Full=Nucleocapsid protein p10; Short=NC-pol; Contains: RecName: Full=Protease p14; Short=PR; Contains: RecName: Full=Reverse transcriptase/ri…	519.497	338.956	244.472	-0.616019	-1.08745	0.837843	0.00372649
P03355	gag-pol	comp31803_c8_seq17	RecName: Full=Gag-Pol polyprotein; Short=Pr180gag-pol; Contains: RecName: Full=Matrix protein p15; Short=MA; Contains: RecName: Full=RNA-binding phosphoprotein p12; AltName: Full=pp12; Contains: RecName: Full=Capsid protein p30; Short=CA; Contains: RecName: Full=Nucleocapsid protein p10; Short=NC-pol; Contains: RecName: Full=Protease p14; Short=PR; Contains: RecName: Full=Reverse transcriptase/ri…	2012.32	1800.79	3973.57	-0.160223	0.981578	1	0.00845171
P03355	gag-pol	comp31803_c8_seq22	RecName: Full=Gag-Pol polyprotein; Short=Pr180gag-pol; Contains: RecName: Full=Matrix protein p15; Short=MA; Contains: RecName: Full=RNA-binding phosphoprotein p12; AltName: Full=pp12; Contains: RecName: Full=Capsid protein p30; Short=CA; Contains: RecName: Full=Nucleocapsid protein p10; Short=NC-pol; Contains: RecName: Full=Protease p14; Short=PR; Contains: RecName: Full=Reverse transcriptase/ri…	1859.91	1670	3686.52	-0.155384	0.987026	1	0.0081247
P03355	gag-pol	comp31803_c8_seq31	RecName: Full=Gag-Pol polyprotein; Short=Pr180gag-pol; Contains: RecName: Full=Matrix protein p15; Short=MA; Contains: RecName: Full=RNA-binding phosphoprotein p12; AltName: Full=pp12; Contains: RecName: Full=Capsid protein p30; Short=CA; Contains: RecName: Full=Nucleocapsid protein p10; Short=NC-pol; Contains: RecName: Full=Protease p14; Short=PR; Contains: RecName: Full=Reverse transcriptase/ri…	2398.89	2127.75	4636.47	-0.173042	0.950659	1	0.0119286
P03355	gag-pol	comp31803_c8_seq71	RecName: Full=Gag-Pol polyprotein; Short=Pr180gag-pol; Contains: RecName: Full=Matrix protein p15; Short=MA; Contains: RecName: Full=RNA-binding phosphoprotein p12; AltName: Full=pp12; Contains: RecName: Full=Capsid protein p30; Short=CA; Contains: RecName: Full=Nucleocapsid protein p10; Short=NC-pol; Contains: RecName: Full=Protease p14; Short=PR; Contains: RecName: Full=Reverse transcriptase/ri…	2141.43	2027.38	4362.7	-0.0789545	1.02665	1	0.00430085
A1Z651	gag-pol	comp67732_c0_seq1	RecName: Full=Gag-Pol polyprotein; Short=Pr180gag-pol; Contains: RecName: Full=Matrix protein p15; Short=MA; Contains: RecName: Full=RNA-binding phosphoprotein p12; AltName: Full=pp12; Contains: RecName: Full=Capsid protein p30; Short=CA; Contains: RecName: Full=Nucleocapsid protein p10; Short=NC-pol; Contains: RecName: Full=Protease p14; Short=PR; Contains: RecName: Full=Reverse transcriptase/ri…	0.001	0.652618	16.1719	9.35009	13.9812	1	5.83e-05
P11283	gag-pro-pol	comp31834_c0_seq1	RecName: Full=Gag-Pro-Pol polyprotein; Contains: RecName: Full=Matrix protein p10; Contains: RecName: Full=Phosphorylated protein pp21; Contains: RecName: Full=Protein p3; Contains: RecName: Full=Protein p8; Contains: RecName: Full=Protein n; Contains: RecName: Full=Capsid protein p27; Contains: RecName: Full=Nucleocapsid protein-dUTPase; Short=NC-dUTPase; Contains: RecName: Full=Protease; Contai…	98.3613	200.315	690.715	1.02611	2.81193	0.0482271	6.3e-19
P54818	Galc	comp34496_c0_seq1	RecName: Full=Galactocerebrosidase; Short=GALCERase; AltName: Full=Galactocerebroside beta-galactosidase; AltName: Full=Galactosylceramidase; AltName: Full=Galactosylceramide beta-galactosidase; Flags: Precursor [Mus musculus]	472.697	361.071	237.791	-0.388633	-0.991221	1	0.0154901
Q8K157	Galm	comp33253_c0_seq1	RecName: Full=Aldose 1-epimerase; AltName: Full=Galactose mutarotase [Mus musculus]	1584.45	680.29	1214.82	-1.21976	-0.383239	0.00154748	1
Q01721	Gas1	comp26732_c0_seq1	RecName: Full=Growth arrest-specific protein 1; Short=GAS-1; Flags: Precursor [Mus musculus]	2023.38	1345.77	970.081	-0.588336	-1.06059	0.855661	0.00276932
Q60780	Gas7	comp22998_c0_seq1	RecName: Full=Growth arrest-specific protein 7; Short=GAS-7 [Mus musculus]	0.583084	0.001	84.3157	-9.18756	7.17595	1	1.09e-20
P23772	Gata3	comp18151_c0_seq1	RecName: Full=Trans-acting T-cell-specific transcription factor GATA-3; AltName: Full=GATA-binding factor 3 [Mus musculus]	26.2969	25.4594	81.199	-0.0466908	1.62657	1	0.00155143
Q8CAB8	Gatsl2	comp22272_c1_seq1	RecName: Full=GATS-like protein 2 [Mus musculus]	207.203	133.992	62.1588	-0.628901	-1.73702	1	3.21e-06
Q9D6Y9	Gbe1	comp13210_c0_seq1	RecName: Full=1,4-alpha-glucan-branching enzyme; AltName: Full=Brancher enzyme; AltName: Full=Glycogen-branching enzyme [Mus musculus]	837.366	633.665	448.879	-0.402139	-0.899531	1	0.0296388
Q01514	Gbp1	comp31260_c0_seq1	RecName: Full=Interferon-induced guanylate-binding protein 1; AltName: Full=GTP-binding protein 1; Short=GBP-1; Short=mGBP-1; Short=mGBP1; AltName: Full=Guanine nucleotide-binding protein 1; AltName: Full=Interferon-gamma-inducible protein MAG-1 [Mus musculus]	9.71902	109.143	2977.36	3.48926	8.25901	1.66e-18	9.6e-97
Q01514	Gbp1	comp30764_c1_seq1	RecName: Full=Interferon-induced guanylate-binding protein 1; AltName: Full=GTP-binding protein 1; Short=GBP-1; Short=mGBP-1; Short=mGBP1; AltName: Full=Guanine nucleotide-binding protein 1; AltName: Full=Interferon-gamma-inducible protein MAG-1 [Mus musculus]	5.6614	38.0337	1082.56	2.74805	7.57907	9.96e-08	1.16e-74
Q9Z0E6	Gbp2	comp30764_c1_seq2	RecName: Full=Interferon-induced guanylate-binding protein 2; AltName: Full=GTP-binding protein 2; Short=GBP-2; Short=mGBP-2; Short=mGBP2; AltName: Full=Guanine nucleotide-binding protein 2; Flags: Precursor [Mus musculus]	14.1155	115.507	4882.2	3.03263	8.43411	1.74e-15	9.93e-105
Q9Z0E6	Gbp2	comp30764_c0_seq1	RecName: Full=Interferon-induced guanylate-binding protein 2; AltName: Full=GTP-binding protein 2; Short=GBP-2; Short=mGBP-2; Short=mGBP2; AltName: Full=Guanine nucleotide-binding protein 2; Flags: Precursor [Mus musculus]	8.45083	63.3307	2090.56	2.90574	7.95058	2.05e-11	8.55e-89
Q61107	Gbp4	comp31733_c2_seq9	RecName: Full=Guanylate-binding protein 4; AltName: Full=GTP-binding protein 3; Short=GBP-3; AltName: Full=GTP-binding protein 4; Short=GBP-4; AltName: Full=Guanine nucleotide-binding protein 4; AltName: Full=Guanylate-binding protein 3 [Mus musculus]	7.81115	94.7599	2994.17	3.60067	8.58241	5.47e-18	2.34e-99
Q96PP9	GBP4	comp31733_c2_seq1	RecName: Full=Guanylate-binding protein 4; AltName: Full=GTP-binding protein 4; Short=GBP-4; AltName: Full=Guanine nucleotide-binding protein 4 [Homo sapiens]	1.18766	14.1779	269.696	3.57745	7.82707	0.000276949	4.17e-45
Q61107	Gbp4	comp31718_c2_seq3	RecName: Full=Guanylate-binding protein 4; AltName: Full=GTP-binding protein 3; Short=GBP-3; AltName: Full=GTP-binding protein 4; Short=GBP-4; AltName: Full=Guanine nucleotide-binding protein 4; AltName: Full=Guanylate-binding protein 3 [Mus musculus]	6.39531	20.8663	1106.31	1.70609	7.43453	0.0219741	5.32e-74
Q61107	Gbp4	comp31718_c2_seq5	RecName: Full=Guanylate-binding protein 4; AltName: Full=GTP-binding protein 3; Short=GBP-3; AltName: Full=GTP-binding protein 4; Short=GBP-4; AltName: Full=Guanine nucleotide-binding protein 4; AltName: Full=Guanylate-binding protein 3 [Mus musculus]	14.765	29.6859	1624.61	1.0076	6.78177	0.281671	3.06e-74
Q96PP9	GBP4	comp31718_c2_seq2	RecName: Full=Guanylate-binding protein 4; AltName: Full=GTP-binding protein 4; Short=GBP-4; AltName: Full=Guanine nucleotide-binding protein 4 [Homo sapiens]	37.3086	99.626	4279.52	1.41702	6.8418	0.00233252	1.72e-82
Q8CFB4	Gbp5	comp25246_c0_seq1	RecName: Full=Guanylate-binding protein 5; AltName: Full=GTP-binding protein 5; Short=GBP-5; Short=MuGBP-5; AltName: Full=Guanine nucleotide-binding protein 5; Flags: Precursor [Mus musculus]	0.001	3.70507	257.968	11.8553	17.9768	0.148277	1e-48
Q8CFB4	Gbp5	comp25246_c1_seq1	RecName: Full=Guanylate-binding protein 5; AltName: Full=GTP-binding protein 5; Short=GBP-5; Short=MuGBP-5; AltName: Full=Guanine nucleotide-binding protein 5; Flags: Precursor [Mus musculus]	6.96895	58.3192	2807.52	3.06496	8.65414	7.62e-12	3.26e-99
Q5R9T9	GBP6	comp31745_c0_seq2	RecName: Full=Guanylate-binding protein 6; AltName: Full=GTP-binding protein 6; Short=GBP-6; AltName: Full=Guanine nucleotide-binding protein 6 [Pongo abelii]	12.853	55.4924	2535.82	2.11019	7.6242	5.21e-06	1.53e-87
Q5R9T9	GBP6	comp31745_c0_seq1	RecName: Full=Guanylate-binding protein 6; AltName: Full=GTP-binding protein 6; Short=GBP-6; AltName: Full=Guanine nucleotide-binding protein 6 [Pongo abelii]	15.634	56.106	2735.39	1.84347	7.45091	8.09e-05	1.08e-86
Q5R9T9	GBP6	comp31745_c0_seq3	RecName: Full=Guanylate-binding protein 6; AltName: Full=GTP-binding protein 6; Short=GBP-6; AltName: Full=Guanine nucleotide-binding protein 6 [Pongo abelii]	2.27583	6.33661	324.178	1.47732	7.15425	0.940098	7.29e-48
Q5R9T9	GBP6	comp31745_c0_seq4	RecName: Full=Guanylate-binding protein 6; AltName: Full=GTP-binding protein 6; Short=GBP-6; AltName: Full=Guanine nucleotide-binding protein 6 [Pongo abelii]	3.09979	9.02918	564.561	1.54242	7.50881	0.7679	4.45e-60
Q6ZN66	GBP6	comp33369_c0_seq1	RecName: Full=Guanylate-binding protein 6; AltName: Full=GTP-binding protein 6; Short=GBP-6; AltName: Full=Guanine nucleotide-binding protein 6 [Homo sapiens]	0.001	20.1626	435.428	14.2994	18.7321	1.21e-10	1.8e-63
Q8VC88	Gca	comp22785_c0_seq2	RecName: Full=Grancalcin [Mus musculus]	5.53632	15.432	33.8692	1.47892	2.61297	0.742579	0.000296506
Q8VC88	Gca	comp22785_c0_seq4	RecName: Full=Grancalcin [Mus musculus]	4.06706	6.35462	25.7535	0.64382	2.66271	1	0.00264384
Q8VC88	Gca	comp22785_c0_seq6	RecName: Full=Grancalcin [Mus musculus]	3.04637	4.46597	18.2453	0.551882	2.58236	1	0.0408931
Q05915	Gch1	comp32993_c0_seq1	RecName: Full=GTP cyclohydrolase 1; AltName: Full=GTP cyclohydrolase I; Short=GTP-CH-I; Flags: Precursor [Mus musculus]	373.498	424.367	1822.26	0.184214	2.28656	1	3.26e-14
Q8N0V5	GCNT2	comp30965_c0_seq2	RecName: Full=N-acetyllactosaminide beta-1,6-N-acetylglucosaminyl-transferase, isoform A; Short=N-acetylglucosaminyltransferase; AltName: Full=I-branching enzyme; AltName: Full=IGNT [Homo sapiens]	28.6476	58.977	84.4588	1.04174	1.55983	0.36517	0.00115729
Q8N0V5	GCNT2	comp30965_c0_seq4	RecName: Full=N-acetyllactosaminide beta-1,6-N-acetylglucosaminyl-transferase, isoform A; Short=N-acetylglucosaminyltransferase; AltName: Full=I-branching enzyme; AltName: Full=IGNT [Homo sapiens]	41.033	121.428	91.9931	1.56525	1.16474	0.00189404	0.03643
Q9Z0J7	Gdf15	comp31245_c10_seq3	RecName: Full=Growth/differentiation factor 15; Short=GDF-15; Flags: Precursor [Mus musculus]	1770.39	612.299	2090.94	-1.53176	0.240086	7.29e-06	1
P43027	Gdf5	comp38831_c0_seq1	RecName: Full=Growth/differentiation factor 5; Short=GDF-5; AltName: Full=Bone morphogenetic protein 14; Short=BMP-14; Flags: Precursor [Mus musculus]	79.3795	39.8217	8.36616	-0.995213	-3.24613	0.500447	5.1e-11
Q9ESM6	Gdpd2	comp30709_c0_seq1	RecName: Full=Glycerophosphoinositol inositolphosphodiesterase GDPD2; AltName: Full=Glycerophosphodiester phosphodiesterase 3; AltName: Full=Glycerophosphodiester phosphodiesterase domain-containing protein 2; AltName: Full=Osteoblast differentiation promoting factor [Mus musculus]	20.2118	9.90732	2.42983	-1.02863	-3.05628	1	0.0017397
Q9ESM6	Gdpd2	comp30709_c0_seq11	RecName: Full=Glycerophosphoinositol inositolphosphodiesterase GDPD2; AltName: Full=Glycerophosphodiester phosphodiesterase 3; AltName: Full=Glycerophosphodiester phosphodiesterase domain-containing protein 2; AltName: Full=Osteoblast differentiation promoting factor [Mus musculus]	29.9369	9.99153	4.6978	-1.58315	-2.67187	0.325975	0.000771609
Q9ESM6	Gdpd2	comp30709_c0_seq2	RecName: Full=Glycerophosphoinositol inositolphosphodiesterase GDPD2; AltName: Full=Glycerophosphodiester phosphodiesterase 3; AltName: Full=Glycerophosphodiester phosphodiesterase domain-containing protein 2; AltName: Full=Osteoblast differentiation promoting factor [Mus musculus]	15.8717	3.37926	0.663353	-2.23168	-4.58054	0.344466	0.000642142
Q9ESM6	Gdpd2	comp30709_c0_seq3	RecName: Full=Glycerophosphoinositol inositolphosphodiesterase GDPD2; AltName: Full=Glycerophosphodiester phosphodiesterase 3; AltName: Full=Glycerophosphodiester phosphodiesterase domain-containing protein 2; AltName: Full=Osteoblast differentiation promoting factor [Mus musculus]	28.1723	12.7413	4.69306	-1.14477	-2.58568	1	0.0021562
Q9ESM6	Gdpd2	comp30709_c0_seq4	RecName: Full=Glycerophosphoinositol inositolphosphodiesterase GDPD2; AltName: Full=Glycerophosphodiester phosphodiesterase 3; AltName: Full=Glycerophosphodiester phosphodiesterase domain-containing protein 2; AltName: Full=Osteoblast differentiation promoting factor [Mus musculus]	32.8657	11.7067	7.09113	-1.48925	-2.21249	0.312151	0.00291156
Q9ESM6	Gdpd2	comp30709_c0_seq5	RecName: Full=Glycerophosphoinositol inositolphosphodiesterase GDPD2; AltName: Full=Glycerophosphodiester phosphodiesterase 3; AltName: Full=Glycerophosphodiester phosphodiesterase domain-containing protein 2; AltName: Full=Osteoblast differentiation promoting factor [Mus musculus]	7.30924	1.23804	0.001	-2.56166	-12.8355	1	0.0439403
Q9ESM6	Gdpd2	comp30709_c0_seq9	RecName: Full=Glycerophosphoinositol inositolphosphodiesterase GDPD2; AltName: Full=Glycerophosphodiester phosphodiesterase 3; AltName: Full=Glycerophosphodiester phosphodiesterase domain-containing protein 2; AltName: Full=Osteoblast differentiation promoting factor [Mus musculus]	29.8526	11.0422	1.0377	-1.43483	-4.8464	0.528569	8.45e-08
Q8BX17	Gemin5	comp28897_c0_seq1	RecName: Full=Gem-associated protein 5; Short=Gemin5 [Mus musculus]	936.989	1946.66	1777.09	1.0549	0.923411	0.0147445	0.0184248
Q60928	Ggt1	comp31302_c0_seq13	RecName: Full=Gamma-glutamyltranspeptidase 1; Short=GGT 1; AltName: Full=Gamma-glutamyltransferase 1; AltName: Full=Glutathione hydrolase 1; AltName: Full=Leukotriene-C4 hydrolase; AltName: CD_antigen=CD224; Contains: RecName: Full=Gamma-glutamyltranspeptidase 1 heavy chain; Contains: RecName: Full=Gamma-glutamyltranspeptidase 1 light chain; Flags: Precursor [Mus musculus]	26.8438	9.13043	5.08515	-1.55584	-2.40023	0.389071	0.00441108
Q60928	Ggt1	comp31302_c0_seq14	RecName: Full=Gamma-glutamyltranspeptidase 1; Short=GGT 1; AltName: Full=Gamma-glutamyltransferase 1; AltName: Full=Glutathione hydrolase 1; AltName: Full=Leukotriene-C4 hydrolase; AltName: CD_antigen=CD224; Contains: RecName: Full=Gamma-glutamyltranspeptidase 1 heavy chain; Contains: RecName: Full=Gamma-glutamyltranspeptidase 1 light chain; Flags: Precursor [Mus musculus]	38.6118	37.5311	12.8187	-0.0409556	-1.59079	1	0.0230315
Q9Z2A9	Ggt5	comp26698_c0_seq1	RecName: Full=Gamma-glutamyltransferase 5; Short=GGT 5; AltName: Full=Gamma-glutamyl leukotrienase; Short=GGL; AltName: Full=Gamma-glutamyltransferase-like activity 1; AltName: Full=Gamma-glutamyltranspeptidase 5; AltName: Full=Glutathione hydrolase 5; AltName: Full=Leukotriene-C4 hydrolase; Contains: RecName: Full=Gamma-glutamyltransferase 5 heavy chain; Contains: RecName: Full=Gamma-glutamyltra…	24.8545	11.7899	68.8787	-1.07595	1.47055	0.740082	0.0167268
Q9Z2A9	Ggt5	comp26698_c0_seq2	RecName: Full=Gamma-glutamyltransferase 5; Short=GGT 5; AltName: Full=Gamma-glutamyl leukotrienase; Short=GGL; AltName: Full=Gamma-glutamyltransferase-like activity 1; AltName: Full=Gamma-glutamyltranspeptidase 5; AltName: Full=Glutathione hydrolase 5; AltName: Full=Leukotriene-C4 hydrolase; Contains: RecName: Full=Gamma-glutamyltransferase 5 heavy chain; Contains: RecName: Full=Gamma-glutamyltra…	18.2898	11.0962	49.1654	-0.720978	1.4266	1	0.0442355
Q9Z2A9	Ggt5	comp26698_c0_seq4	RecName: Full=Gamma-glutamyltransferase 5; Short=GGT 5; AltName: Full=Gamma-glutamyl leukotrienase; Short=GGL; AltName: Full=Gamma-glutamyltransferase-like activity 1; AltName: Full=Gamma-glutamyltranspeptidase 5; AltName: Full=Glutathione hydrolase 5; AltName: Full=Leukotriene-C4 hydrolase; Contains: RecName: Full=Gamma-glutamyltransferase 5 heavy chain; Contains: RecName: Full=Gamma-glutamyltra…	30.3307	13.7348	113.307	-1.14295	1.90139	0.380339	4.15e-05
P23336	Ggta1	comp29114_c0_seq7	RecName: Full=N-acetyllactosaminide alpha-1,3-galactosyltransferase; AltName: Full=UDP-galactose:beta-D-galactosyl-1,4-N-acetyl-D-glucosaminide alpha-1,3-galactosyltransferase; Short=Galactosyltransferase [Mus musculus]	95.1572	241.803	122.125	1.34545	0.359971	0.00308452	1
P23336	Ggta1	comp29114_c0_seq6	RecName: Full=N-acetyllactosaminide alpha-1,3-galactosyltransferase; AltName: Full=UDP-galactose:beta-D-galactosyl-1,4-N-acetyl-D-glucosaminide alpha-1,3-galactosyltransferase; Short=Galactosyltransferase [Mus musculus]	89.965	218.399	139.478	1.27953	0.632606	0.00831431	0.591374
P23336	Ggta1	comp29114_c0_seq4	RecName: Full=N-acetyllactosaminide alpha-1,3-galactosyltransferase; AltName: Full=UDP-galactose:beta-D-galactosyl-1,4-N-acetyl-D-glucosaminide alpha-1,3-galactosyltransferase; Short=Galactosyltransferase [Mus musculus]	91.6435	222.252	128.928	1.27809	0.492455	0.00521954	0.878154
P23336	Ggta1	comp29114_c0_seq8	RecName: Full=N-acetyllactosaminide alpha-1,3-galactosyltransferase; AltName: Full=UDP-galactose:beta-D-galactosyl-1,4-N-acetyl-D-glucosaminide alpha-1,3-galactosyltransferase; Short=Galactosyltransferase [Mus musculus]	96.947	216.665	132.278	1.1602	0.448308	0.0275923	1
P23242	Gja1	comp25812_c1_seq1	RecName: Full=Gap junction alpha-1 protein; AltName: Full=Connexin-43; Short=Cx43; AltName: Full=Gap junction 43 kDa heart protein [Mus musculus]	552.838	1163.9	264.183	1.07404	-1.06532	0.0155631	0.00459752
P36380	Gjb4	comp14601_c0_seq1	RecName: Full=Gap junction beta-4 protein; AltName: Full=Connexin-30.3; Short=Cx30.3 [Rattus norvegicus]	115.781	219.314	21.7427	0.921591	-2.4128	0.253921	6.12e-10
Q8BX05	Gk5	comp26574_c2_seq1	RecName: Full=Putative glycerol kinase 5; Short=GK 5; Short=Glycerokinase 5; AltName: Full=ATP:glycerol 3-phosphotransferase 5 [Mus musculus]	31.7324	41.6824	87.8333	0.393479	1.46881	1	0.00448549
P51569	Gla	comp13786_c0_seq1	RecName: Full=Alpha-galactosidase A; AltName: Full=Alpha-D-galactosidase A; AltName: Full=Alpha-D-galactoside galactohydrolase; AltName: Full=Melibiase; Flags: Precursor [Mus musculus]	721.733	346.314	1144.68	-1.05939	0.665412	0.0188076	0.264198
Q3UPY5	Glb1l2	comp109907_c0_seq1	RecName: Full=Beta-galactosidase-1-like protein 2; Flags: Precursor [Mus musculus]	0.001	0.001	8.88244	0	13.1167	NA	0.0203078
Q0VGT2	Gli2	comp18402_c0_seq1	RecName: Full=Zinc finger protein GLI2; AltName: Full=Tax helper protein [Mus musculus]	31.8855	8.11893	7.40872	-1.97354	-2.10561	0.0682657	0.0109613
Q0VGT2	Gli2	comp18402_c1_seq1	RecName: Full=Zinc finger protein GLI2; AltName: Full=Tax helper protein [Mus musculus]	29.2298	6.09593	4.67414	-2.26152	-2.64467	0.0322528	0.00136187
Q0VGT2	Gli2	comp19593_c0_seq1	RecName: Full=Zinc finger protein GLI2; AltName: Full=Tax helper protein [Mus musculus]	37.6221	13.829	11.1303	-1.44389	-1.75708	0.21697	0.0153045
Q9CYL5	Glipr2	comp33058_c0_seq1	RecName: Full=Golgi-associated plant pathogenesis-related protein 1; Short=GAPR-1; Short=Golgi-associated PR-1 protein; AltName: Full=Glioma pathogenesis-related protein 2; Short=GliPR 2 [Mus musculus]	288.587	342.049	1065.27	0.245197	1.88414	1	1.85e-09
Q9CYL5	Glipr2	comp33058_c1_seq1	RecName: Full=Golgi-associated plant pathogenesis-related protein 1; Short=GAPR-1; Short=Golgi-associated PR-1 protein; AltName: Full=Glioma pathogenesis-related protein 2; Short=GliPR 2 [Mus musculus]	295.898	336.295	1142.46	0.184626	1.94897	1	5.01e-10
Q9D8I3	Glod5	comp14190_c0_seq1	RecName: Full=Glyoxalase domain-containing protein 5 [Mus musculus]	74.2926	37.6294	10.6838	-0.981358	-2.79779	0.578555	1.9e-08
Q9QUH0	Glrx	comp18460_c0_seq1	RecName: Full=Glutaredoxin-1; AltName: Full=Thioltransferase-1; Short=TTase-1 [Mus musculus]	589.145	910.764	296.873	0.628455	-0.988778	0.836541	0.0102076
P15105	Glul	comp34608_c0_seq1	RecName: Full=Glutamine synthetase; Short=GS; AltName: Full=Glutamate decarboxylase; AltName: Full=Glutamate--ammonia ligase [Mus musculus]	159.704	389.693	198.79	1.28694	0.315844	0.0025103	1
Q8CE97	Gm14137	comp30562_c0_seq10	RecName: Full=Uncharacterized protein C15orf62 homolog, mitochondrial; Flags: Precursor [Mus musculus]	23.4386	34.7974	79.5349	0.570091	1.7627	1	0.00050751
Q8CE97	Gm14137	comp30562_c0_seq14	RecName: Full=Uncharacterized protein C15orf62 homolog, mitochondrial; Flags: Precursor [Mus musculus]	20.9317	32.4306	88.3472	0.631666	2.07749	1	9.03e-06
Q8CE97	Gm14137	comp30562_c0_seq15	RecName: Full=Uncharacterized protein C15orf62 homolog, mitochondrial; Flags: Precursor [Mus musculus]	40.254	57.7929	162.058	0.521759	2.0093	1	3.73e-07
Q8CE97	Gm14137	comp30562_c0_seq16	RecName: Full=Uncharacterized protein C15orf62 homolog, mitochondrial; Flags: Precursor [Mus musculus]	12.3202	21.0697	81.6828	0.774146	2.72901	1	4.34e-08
Q8CE97	Gm14137	comp30562_c0_seq2	RecName: Full=Uncharacterized protein C15orf62 homolog, mitochondrial; Flags: Precursor [Mus musculus]	35.4315	70.0439	184.124	0.983225	2.37757	0.364323	4.91e-10
P36916	Gnl1	comp31610_c9_seq2	RecName: Full=Guanine nucleotide-binding protein-like 1; AltName: Full=GTP-binding protein MMR1 [Mus musculus]	283.472	307.738	597.118	0.118496	1.07481	1	0.0060847
P36916	Gnl1	comp31610_c9_seq3	RecName: Full=Guanine nucleotide-binding protein-like 1; AltName: Full=GTP-binding protein MMR1 [Mus musculus]	331.22	404.846	664.486	0.289583	1.00445	1	0.0117213
P36916	Gnl1	comp31610_c9_seq4	RecName: Full=Guanine nucleotide-binding protein-like 1; AltName: Full=GTP-binding protein MMR1 [Mus musculus]	339.177	395.231	674.502	0.220661	0.991786	1	0.013708
P36916	Gnl1	comp31610_c9_seq6	RecName: Full=Guanine nucleotide-binding protein-like 1; AltName: Full=GTP-binding protein MMR1 [Mus musculus]	352.859	359.93	673.632	0.0286218	0.932868	1	0.0248582
P98192	Gnpat	comp26652_c0_seq1	RecName: Full=Dihydroxyacetone phosphate acyltransferase; Short=DAP-AT; Short=DHAP-AT; AltName: Full=Acyl-CoA:dihydroxyacetonephosphateacyltransferase; AltName: Full=Glycerone-phosphate O-acyltransferase [Mus musculus]	411.342	300.818	197.336	-0.451448	-1.05969	1	0.00853378
P98192	Gnpat	comp26652_c0_seq3	RecName: Full=Dihydroxyacetone phosphate acyltransferase; Short=DAP-AT; Short=DHAP-AT; AltName: Full=Acyl-CoA:dihydroxyacetonephosphateacyltransferase; AltName: Full=Glycerone-phosphate O-acyltransferase [Mus musculus]	448.816	396.358	208.727	-0.179319	-1.10451	1	0.0033036
P98192	Gnpat	comp26652_c0_seq4	RecName: Full=Dihydroxyacetone phosphate acyltransferase; Short=DAP-AT; Short=DHAP-AT; AltName: Full=Acyl-CoA:dihydroxyacetonephosphateacyltransferase; AltName: Full=Glycerone-phosphate O-acyltransferase [Mus musculus]	401.073	345.291	207.859	-0.216054	-0.948257	1	0.0260668
P98192	Gnpat	comp26652_c0_seq5	RecName: Full=Dihydroxyacetone phosphate acyltransferase; Short=DAP-AT; Short=DHAP-AT; AltName: Full=Acyl-CoA:dihydroxyacetonephosphateacyltransferase; AltName: Full=Glycerone-phosphate O-acyltransferase [Mus musculus]	493.945	362.48	207.77	-0.446452	-1.24937	1	0.00056938
O88958	Gnpda1	comp32765_c0_seq1	RecName: Full=Glucosamine-6-phosphate isomerase 1; AltName: Full=Glucosamine-6-phosphate deaminase 1; Short=GNPDA 1; Short=GlcN6P deaminase 1; AltName: Full=Oscillin [Mus musculus]	2252.3	1141.92	1765.66	-0.979942	-0.351193	0.0356843	1
P13707	Gpd1	comp31197_c0_seq12	RecName: Full=Glycerol-3-phosphate dehydrogenase [NAD(+)], cytoplasmic; Short=GPD-C; Short=GPDH-C [Mus musculus]	9.17213	4.42191	0.344594	-1.05259	-4.73429	1	0.0239725
P13707	Gpd1	comp31197_c0_seq5	RecName: Full=Glycerol-3-phosphate dehydrogenase [NAD(+)], cytoplasmic; Short=GPD-C; Short=GPDH-C [Mus musculus]	30.5148	13.5021	6.7712	-1.17632	-2.17202	0.928391	0.00612312
Q8BMP4	Gper1	comp12066_c0_seq1	RecName: Full=G-protein coupled estrogen receptor 1; AltName: Full=Chemoattractant receptor-like 2; AltName: Full=G protein-coupled estrogen receptor 1; AltName: Full=G-protein coupled receptor 30; AltName: Full=Membrane estrogen receptor; Short=mER [Mus musculus]	206.271	83.0499	63.0559	-1.31249	-1.70984	0.00681212	7.13e-06
Q8BNQ3	Gpr137b	comp31758_c0_seq2	RecName: Full=Integral membrane protein GPR137B; AltName: Full=Transmembrane 7 superfamily member 1 protein [Mus musculus]	555.357	502.603	286.321	-0.143997	-0.955782	1	0.0205383
Q8BNQ3	Gpr137b	comp31758_c0_seq3	RecName: Full=Integral membrane protein GPR137B; AltName: Full=Transmembrane 7 superfamily member 1 protein [Mus musculus]	712.462	636.863	348.502	-0.161829	-1.03164	1	0.00697801
Q8BNQ3	Gpr137b	comp31758_c0_seq6	RecName: Full=Integral membrane protein GPR137B; AltName: Full=Transmembrane 7 superfamily member 1 protein [Mus musculus]	258.738	223.053	111.041	-0.214106	-1.2204	1	0.00198015
Q8BNQ3	Gpr137b	comp31758_c0_seq7	RecName: Full=Integral membrane protein GPR137B; AltName: Full=Transmembrane 7 superfamily member 1 protein [Mus musculus]	369.145	317.91	185.14	-0.215569	-0.995574	1	0.0173429
Q8BNQ3	Gpr137b	comp31758_c0_seq8	RecName: Full=Integral membrane protein GPR137B; AltName: Full=Transmembrane 7 superfamily member 1 protein [Mus musculus]	290.238	240.145	135.685	-0.27333	-1.09698	1	0.00669856
Q3UVY1	Gpr149	comp13043_c0_seq1	RecName: Full=Probable G-protein coupled receptor 149; AltName: Full=G-protein coupled receptor PGR10 [Mus musculus]	23.7521	51.0355	61.7602	1.10345	1.37862	0.378523	0.0179435
Q3UVY1	Gpr149	comp13043_c0_seq2	RecName: Full=Probable G-protein coupled receptor 149; AltName: Full=G-protein coupled receptor PGR10 [Mus musculus]	18.737	63.8767	60.4715	1.7694	1.69037	0.00236719	0.0012213
Q8BHL4	Gprc5a	comp34783_c0_seq1	RecName: Full=Retinoic acid-induced protein 3; AltName: Full=G-protein coupled receptor family C group 5 member A; AltName: Full=Retinoic acid-induced gene 1 protein; Short=RAIG-1 [Mus musculus]	157.294	281.737	66.8218	0.840885	-1.23507	0.305441	0.00352033
Q3KR37	GRAMD1B	comp28677_c1_seq4	RecName: Full=GRAM domain-containing protein 1B [Homo sapiens]	35.686	10.5298	39.5968	-1.76089	0.150025	0.0397276	1
P28798	Grn	comp31935_c0_seq1	RecName: Full=Granulins; AltName: Full=PC cell-derived growth factor; Short=PCDGF; AltName: Full=Proepithelin; Short=PEPI; Contains: RecName: Full=Acrogranin; AltName: Full=Progranulin; Contains: RecName: Full=Granulin-1; Contains: RecName: Full=Granulin-2; Contains: RecName: Full=Granulin-3; Contains: RecName: Full=Granulin-4; Contains: RecName: Full=Granulin-5; Contains: RecName: Full=Granulin-…	13573.6	9829.67	33519.6	-0.465591	1.3042	1	4.59e-05
Q9D8T2	Gsdmdc1	comp31059_c0_seq1	RecName: Full=Gasdermin-D; AltName: Full=Gasdermin domain-containing protein 1 [Mus musculus]	1.74725	2.19941	22.8238	0.332028	3.70738	1	0.000571587
Q9D8T2	Gsdmdc1	comp31059_c0_seq10	RecName: Full=Gasdermin-D; AltName: Full=Gasdermin domain-containing protein 1 [Mus musculus]	4.73911	3.3963	25.9617	-0.480651	2.4537	1	0.00824448
Q9D8T2	Gsdmdc1	comp31059_c0_seq11	RecName: Full=Gasdermin-D; AltName: Full=Gasdermin domain-containing protein 1 [Mus musculus]	2.46428	2.24151	19.583	-0.136696	2.99036	1	0.0111757
Q9D8T2	Gsdmdc1	comp31059_c0_seq12	RecName: Full=Gasdermin-D; AltName: Full=Gasdermin domain-containing protein 1 [Mus musculus]	4.87263	1.85754	36.8899	-1.39131	2.92046	1	4.04e-05
Q9D8T2	Gsdmdc1	comp31059_c0_seq14	RecName: Full=Gasdermin-D; AltName: Full=Gasdermin domain-containing protein 1 [Mus musculus]	3.07304	3.43645	23.2939	0.161254	2.92222	1	0.00250509
Q9D8T2	Gsdmdc1	comp31059_c0_seq15	RecName: Full=Gasdermin-D; AltName: Full=Gasdermin domain-containing protein 1 [Mus musculus]	2.23084	2.81088	15.2771	0.333431	2.77571	1	0.0312282
Q9D8T2	Gsdmdc1	comp31059_c0_seq17	RecName: Full=Gasdermin-D; AltName: Full=Gasdermin domain-containing protein 1 [Mus musculus]	3.92367	1.88966	24.0356	-1.05408	2.61489	1	0.00925791
Q9D8T2	Gsdmdc1	comp31059_c0_seq19	RecName: Full=Gasdermin-D; AltName: Full=Gasdermin domain-containing protein 1 [Mus musculus]	3.31492	5.48544	21.5683	0.726633	2.70187	1	0.0108871
Q9D8T2	Gsdmdc1	comp31059_c0_seq2	RecName: Full=Gasdermin-D; AltName: Full=Gasdermin domain-containing protein 1 [Mus musculus]	3.00138	0.636558	25.1687	-2.23726	3.06793	1	0.00250387
Q9D8T2	Gsdmdc1	comp31059_c0_seq3	RecName: Full=Gasdermin-D; AltName: Full=Gasdermin domain-containing protein 1 [Mus musculus]	7.44845	5.91954	34.0986	-0.331455	2.1947	1	0.00589326
Q9D8T2	Gsdmdc1	comp31059_c0_seq4	RecName: Full=Gasdermin-D; AltName: Full=Gasdermin domain-containing protein 1 [Mus musculus]	4.86419	5.36721	24.6589	0.141975	2.34184	1	0.00693996
Q9D8T2	Gsdmdc1	comp31059_c0_seq5	RecName: Full=Gasdermin-D; AltName: Full=Gasdermin domain-containing protein 1 [Mus musculus]	1.8189	1.30424	19.748	-0.479865	3.44057	1	0.00168517
Q9D8T2	Gsdmdc1	comp31059_c0_seq6	RecName: Full=Gasdermin-D; AltName: Full=Gasdermin domain-containing protein 1 [Mus musculus]	5.30288	4.43189	31.5953	-0.258854	2.57486	1	0.000846319
Q9D8T2	Gsdmdc1	comp31059_c0_seq8	RecName: Full=Gasdermin-D; AltName: Full=Gasdermin domain-containing protein 1 [Mus musculus]	5.0794	4.08004	35.1626	-0.316075	2.79131	1	0.00033289
Q9D8T2	Gsdmdc1	comp31059_c0_seq9	RecName: Full=Gasdermin-D; AltName: Full=Gasdermin domain-containing protein 1 [Mus musculus]	5.63473	4.58321	28.8607	-0.297987	2.35669	1	0.00601963
Q80W21	Gstm7	comp21683_c0_seq1	RecName: Full=Glutathione S-transferase Mu 7; AltName: Full=GST class-mu 7; Short=GSTM-7 [Mus musculus]	474.493	359.33	210.771	-0.401075	-1.17071	1	0.00156546
Q64471	Gstt1	comp33077_c0_seq1	RecName: Full=Glutathione S-transferase theta-1; AltName: Full=GST class-theta-1 [Mus musculus]	520.644	249.207	574.089	-1.06295	0.140977	0.0243722	1
Q3UJK4	Gtpbp2	comp26585_c0_seq1	RecName: Full=GTP-binding protein 2; AltName: Full=GTP-binding-like protein 2 [Mus musculus]	180.019	102.973	575.36	-0.805886	1.67632	0.395225	4.93e-07
Q3UJK4	Gtpbp2	comp26585_c0_seq2	RecName: Full=GTP-binding protein 2; AltName: Full=GTP-binding-like protein 2 [Mus musculus]	192.936	107.656	563.824	-0.841697	1.54713	0.281079	5.42e-06
Q3UJK4	Gtpbp2	comp26585_c0_seq3	RecName: Full=GTP-binding protein 2; AltName: Full=GTP-binding-like protein 2 [Mus musculus]	180.27	80.71	508.214	-1.15934	1.49527	0.0264043	1.02e-05
Q3UJK4	Gtpbp2	comp26585_c0_seq4	RecName: Full=GTP-binding protein 2; AltName: Full=GTP-binding-like protein 2 [Mus musculus]	158.874	76.8338	487.739	-1.04807	1.61822	0.0650869	2.08e-06
Q3UJK4	Gtpbp2	comp26585_c1_seq1	RecName: Full=GTP-binding protein 2; AltName: Full=GTP-binding-like protein 2 [Mus musculus]	667.673	353.865	1992.98	-0.915941	1.57771	0.0737555	6.48e-07
Q9BX10	GTPBP2	comp26585_c1_seq2	RecName: Full=GTP-binding protein 2 [Homo sapiens]	581.849	305.636	1784.76	-0.928831	1.61702	0.0802319	2.38e-07
Q80SU7	Gvin1	comp12071_c0_seq1	RecName: Full=Interferon-induced very large GTPase 1; AltName: Full=Very large-inducible GTPase-1; Short=VLIG-1 [Mus musculus]	0.001	3.43743	26.0883	11.7471	14.6711	0.362886	1.59e-08
Q80SU7	Gvin1	comp31822_c0_seq13	RecName: Full=Interferon-induced very large GTPase 1; AltName: Full=Very large-inducible GTPase-1; Short=VLIG-1 [Mus musculus]	41.9173	207.28	2683.91	2.30596	6.00064	7.85e-11	1.56e-67
Q80SU7	Gvin1	comp31822_c0_seq4	RecName: Full=Interferon-induced very large GTPase 1; AltName: Full=Very large-inducible GTPase-1; Short=VLIG-1 [Mus musculus]	25.4589	122.779	1728.37	2.26982	6.0851	1.44e-09	4.63e-66
Q80SU7	Gvin1	comp31822_c0_seq7	RecName: Full=Interferon-induced very large GTPase 1; AltName: Full=Very large-inducible GTPase-1; Short=VLIG-1 [Mus musculus]	29.2931	136.458	1929.53	2.21983	6.04155	4.1e-09	1.15e-65
Q80SU7	Gvin1	comp31822_c0_seq3	RecName: Full=Interferon-induced very large GTPase 1; AltName: Full=Very large-inducible GTPase-1; Short=VLIG-1 [Mus musculus]	39.672	183.219	2604.62	2.20738	6.03681	1.06e-09	7.14e-68
Q80SU7	Gvin1	comp31822_c0_seq5	RecName: Full=Interferon-induced very large GTPase 1; AltName: Full=Very large-inducible GTPase-1; Short=VLIG-1 [Mus musculus]	41.5615	191.011	2620.7	2.20033	5.97856	4.62e-10	1.1e-67
Q80SU7	Gvin1	comp31822_c0_seq8	RecName: Full=Interferon-induced very large GTPase 1; AltName: Full=Very large-inducible GTPase-1; Short=VLIG-1 [Mus musculus]	47.9558	219.562	2879.59	2.19485	5.90801	1.85e-10	1.85e-67
Q80SU7	Gvin1	comp31822_c0_seq14	RecName: Full=Interferon-induced very large GTPase 1; AltName: Full=Very large-inducible GTPase-1; Short=VLIG-1 [Mus musculus]	48.0557	204.061	2656.57	2.08622	5.78871	3.77e-09	7.77e-65
Q80SU7	Gvin1	comp31822_c0_seq1	RecName: Full=Interferon-induced very large GTPase 1; AltName: Full=Very large-inducible GTPase-1; Short=VLIG-1 [Mus musculus]	47.5804	200.288	2527.45	2.07364	5.73117	3.72e-09	3.96e-64
Q80SU7	Gvin1	comp31822_c0_seq12	RecName: Full=Interferon-induced very large GTPase 1; AltName: Full=Very large-inducible GTPase-1; Short=VLIG-1 [Mus musculus]	51.9618	217.304	2904.85	2.06419	5.80487	1.46e-08	8.76e-65
Q80SU7	Gvin1	comp31822_c0_seq9	RecName: Full=Interferon-induced very large GTPase 1; AltName: Full=Very large-inducible GTPase-1; Short=VLIG-1 [Mus musculus]	50.8367	205.58	2892.63	2.01576	5.83037	1.28e-08	5.42e-66
Q80SU7	Gvin1	comp31822_c0_seq10	RecName: Full=Interferon-induced very large GTPase 1; AltName: Full=Very large-inducible GTPase-1; Short=VLIG-1 [Mus musculus]	36.2146	145.943	1790.3	2.01076	5.62748	6.71e-08	4.65e-60
Q80SU7	Gvin1	comp31822_c0_seq11	RecName: Full=Interferon-induced very large GTPase 1; AltName: Full=Very large-inducible GTPase-1; Short=VLIG-1 [Mus musculus]	59.9771	237.348	3009.58	1.98452	5.64901	2.21e-08	3.88e-63
Q80SU7	Gvin1	comp31822_c0_seq6	RecName: Full=Interferon-induced very large GTPase 1; AltName: Full=Very large-inducible GTPase-1; Short=VLIG-1 [Mus musculus]	36.3637	139.393	1978.52	1.93858	5.76578	4.29e-07	2.63e-62
Q80SU7	Gvin1	comp31822_c0_seq15	RecName: Full=Interferon-induced very large GTPase 1; AltName: Full=Very large-inducible GTPase-1; Short=VLIG-1 [Mus musculus]	59	209.47	3080.37	1.82795	5.70624	8.62e-07	7.67e-64
Q80SU7	Gvin1	comp31822_c0_seq2	RecName: Full=Interferon-induced very large GTPase 1; AltName: Full=Very large-inducible GTPase-1; Short=VLIG-1 [Mus musculus]	38.4626	134.477	1758.33	1.80583	5.5146	1.6e-06	5e-59
Q80SU7	Gvin1	comp33396_c0_seq1	RecName: Full=Interferon-induced very large GTPase 1; AltName: Full=Very large-inducible GTPase-1; Short=VLIG-1 [Mus musculus]	0.82488	6.49694	197.725	2.9775	7.90509	0.0754657	4.52e-39
Q80SU7	Gvin1	comp33812_c0_seq1	RecName: Full=Interferon-induced very large GTPase 1; AltName: Full=Very large-inducible GTPase-1; Short=VLIG-1 [Mus musculus]	2.03403	4.75868	126.453	1.22622	5.95812	1	2.2e-25
Q80SU7	Gvin1	comp35167_c0_seq1	RecName: Full=Interferon-induced very large GTPase 1; AltName: Full=Very large-inducible GTPase-1; Short=VLIG-1 [Mus musculus]	0.82488	2.44199	45.578	1.5658	5.78801	1	5.32e-12
Q7Z2Y8	GVINP1	comp33594_c0_seq1	RecName: Full=Interferon-induced very large GTPase 1; AltName: Full=Interferon-induced very large GTPase pseudogene 1 [Homo sapiens]	2.23084	5.62781	199.475	1.33498	6.48248	1	1.81e-35
Q6XFR6	Gypc	comp13894_c0_seq1	RecName: Full=Glycophorin-C; AltName: CD_antigen=CD236 [Rattus norvegicus]	414.159	500.483	1526.56	0.273135	1.88202	1	1.47e-09
P08884	Gzme	comp12272_c0_seq1	RecName: Full=Granzyme E; AltName: Full=CTL serine protease 2; AltName: Full=Cytotoxic cell protease 3; Short=CCP3; AltName: Full=Cytotoxic serine protease 2; AltName: Full=D12; AltName: Full=MCSP2; Flags: Precursor [Mus musculus]	46.0536	37.5533	8.25676	-0.294376	-2.47967	1	1.48e-05
P14426	H2-D1	comp31803_c8_seq12	RecName: Full=H-2 class I histocompatibility antigen, D-K alpha chain; Short=H-2D(K); Flags: Precursor [Mus musculus]	1364.23	1461.86	4483.48	0.0997143	1.71653	1	1.3e-08
P14426	H2-D1	comp31803_c8_seq13	RecName: Full=H-2 class I histocompatibility antigen, D-K alpha chain; Short=H-2D(K); Flags: Precursor [Mus musculus]	1506.58	1742.21	4123.74	0.209643	1.45268	1	3.63e-06
P14426	H2-D1	comp31803_c8_seq18	RecName: Full=H-2 class I histocompatibility antigen, D-K alpha chain; Short=H-2D(K); Flags: Precursor [Mus musculus]	1005.27	1078.23	3373.84	0.101083	1.74681	1	9.18e-09
P14426	H2-D1	comp31803_c8_seq21	RecName: Full=H-2 class I histocompatibility antigen, D-K alpha chain; Short=H-2D(K); Flags: Precursor [Mus musculus]	1026.33	1005.05	4317.59	-0.0302242	2.07273	1	2.95e-12
P14426	H2-D1	comp31803_c8_seq23	RecName: Full=H-2 class I histocompatibility antigen, D-K alpha chain; Short=H-2D(K); Flags: Precursor [Mus musculus]	1478.8	1542.08	4699.74	0.0604503	1.66815	1	4.86e-08
P14426	H2-D1	comp31803_c8_seq25	RecName: Full=H-2 class I histocompatibility antigen, D-K alpha chain; Short=H-2D(K); Flags: Precursor [Mus musculus]	981.731	1082.21	3383.34	0.140582	1.78505	1	4.45e-09
P14426	H2-D1	comp31803_c8_seq26	RecName: Full=H-2 class I histocompatibility antigen, D-K alpha chain; Short=H-2D(K); Flags: Precursor [Mus musculus]	1836.52	2085.42	5306.43	0.183368	1.53077	1	7.39e-07
P14426	H2-D1	comp31803_c8_seq37	RecName: Full=H-2 class I histocompatibility antigen, D-K alpha chain; Short=H-2D(K); Flags: Precursor [Mus musculus]	1042.92	1137.27	3490.73	0.124953	1.74291	1	9.57e-09
P14426	H2-D1	comp31803_c8_seq38	RecName: Full=H-2 class I histocompatibility antigen, D-K alpha chain; Short=H-2D(K); Flags: Precursor [Mus musculus]	642.536	674.514	2803.71	0.0700717	2.12549	1	1.06e-12
P14426	H2-D1	comp31803_c8_seq41	RecName: Full=H-2 class I histocompatibility antigen, D-K alpha chain; Short=H-2D(K); Flags: Precursor [Mus musculus]	1453.08	1507.89	4757.02	0.0534134	1.71095	1	1.76e-08
P14426	H2-D1	comp31803_c8_seq42	RecName: Full=H-2 class I histocompatibility antigen, D-K alpha chain; Short=H-2D(K); Flags: Precursor [Mus musculus]	1070.88	1158.87	3636.08	0.113918	1.76358	1	5.34e-09
P14426	H2-D1	comp31803_c8_seq48	RecName: Full=H-2 class I histocompatibility antigen, D-K alpha chain; Short=H-2D(K); Flags: Precursor [Mus musculus]	2082.74	2453.47	9873.39	0.236342	2.24506	1	2.32e-14
P14426	H2-D1	comp31803_c8_seq5	RecName: Full=H-2 class I histocompatibility antigen, D-K alpha chain; Short=H-2D(K); Flags: Precursor [Mus musculus]	1184.15	1233.81	3606.9	0.0592665	1.60691	1	1.94e-07
P14426	H2-D1	comp31803_c8_seq51	RecName: Full=H-2 class I histocompatibility antigen, D-K alpha chain; Short=H-2D(K); Flags: Precursor [Mus musculus]	1713.63	2086.87	4640.51	0.284283	1.43723	1	4.57e-06
P14426	H2-D1	comp31803_c8_seq52	RecName: Full=H-2 class I histocompatibility antigen, D-K alpha chain; Short=H-2D(K); Flags: Precursor [Mus musculus]	929.977	1051.32	3880.84	0.176936	2.0611	1	4.44e-12
P14426	H2-D1	comp31803_c8_seq54	RecName: Full=H-2 class I histocompatibility antigen, D-K alpha chain; Short=H-2D(K); Flags: Precursor [Mus musculus]	1365.64	1448.06	4559.99	0.0845409	1.73945	1	9.37e-09
P14427	H2-D1	comp31803_c8_seq57	RecName: Full=H-2 class I histocompatibility antigen, D-P alpha chain; Short=H-2D(P); Flags: Precursor [Mus musculus]	383.533	394.05	2183.67	0.0390255	2.50933	1	6.38e-17
P14426	H2-D1	comp31803_c8_seq6	RecName: Full=H-2 class I histocompatibility antigen, D-K alpha chain; Short=H-2D(K); Flags: Precursor [Mus musculus]	1137.09	1139.85	3525.54	0.00349853	1.6325	1	1.02e-07
P14426	H2-D1	comp31803_c8_seq60	RecName: Full=H-2 class I histocompatibility antigen, D-K alpha chain; Short=H-2D(K); Flags: Precursor [Mus musculus]	1441.78	1541.42	4749.99	0.0964021	1.72007	1	1.21e-08
P14426	H2-D1	comp31803_c8_seq61	RecName: Full=H-2 class I histocompatibility antigen, D-K alpha chain; Short=H-2D(K); Flags: Precursor [Mus musculus]	2086.5	2427.94	5607.97	0.218648	1.42639	1	5.64e-06
P14426	H2-D1	comp31803_c8_seq67	RecName: Full=H-2 class I histocompatibility antigen, D-K alpha chain; Short=H-2D(K); Flags: Precursor [Mus musculus]	1385.94	1423.98	4461.99	0.0390663	1.68682	1	3.65e-08
P14426	H2-D1	comp31803_c8_seq68	RecName: Full=H-2 class I histocompatibility antigen, D-K alpha chain; Short=H-2D(K); Flags: Precursor [Mus musculus]	2396.24	2828.69	11095	0.239363	2.21107	1	5.72e-14
P14426	H2-D1	comp31803_c8_seq70	RecName: Full=H-2 class I histocompatibility antigen, D-K alpha chain; Short=H-2D(K); Flags: Precursor [Mus musculus]	656.991	718.304	3161.52	0.12872	2.26667	1	3.54e-14
P01902	H2-K1	comp20817_c0_seq1	RecName: Full=H-2 class I histocompatibility antigen, K-D alpha chain; Short=H-2K(D); Flags: Precursor [Mus musculus]	20.815	18.8211	95.882	-0.145269	2.20364	1	1.91e-06
P01902	H2-K1	comp20817_c0_seq2	RecName: Full=H-2 class I histocompatibility antigen, K-D alpha chain; Short=H-2K(D); Flags: Precursor [Mus musculus]	26.7482	26.5532	120.676	-0.0105561	2.17362	1	4.21e-07
P04223	H2-K1	comp31803_c8_seq32	RecName: Full=H-2 class I histocompatibility antigen, K-K alpha chain; Short=H-2K(K); Flags: Precursor [Mus musculus]	1509.28	1836.95	7923.93	0.283457	2.39236	1	3.53e-16
P01897	H2-L	comp13905_c0_seq1	RecName: Full=H-2 class I histocompatibility antigen, L-D alpha chain; Flags: Precursor [Mus musculus]	56.971	67.1649	274.187	0.23748	2.26686	1	1.8e-10
P01897	H2-L	comp31803_c8_seq1	RecName: Full=H-2 class I histocompatibility antigen, L-D alpha chain; Flags: Precursor [Mus musculus]	410.965	433.561	1455.24	0.0772192	1.82416	1	3.92e-09
P01897	H2-L	comp31803_c8_seq19	RecName: Full=H-2 class I histocompatibility antigen, L-D alpha chain; Flags: Precursor [Mus musculus]	1488.59	1799.82	7784.62	0.273909	2.38668	1	5.38e-16
P01897	H2-L	comp31803_c8_seq24	RecName: Full=H-2 class I histocompatibility antigen, L-D alpha chain; Flags: Precursor [Mus musculus]	384.177	435.714	1441.75	0.18161	1.90798	1	6.05e-10
P01897	H2-L	comp31803_c8_seq27	RecName: Full=H-2 class I histocompatibility antigen, L-D alpha chain; Flags: Precursor [Mus musculus]	476.654	537.702	1695.51	0.173864	1.83071	1	2.72e-09
P01897	H2-L	comp31803_c8_seq3	RecName: Full=H-2 class I histocompatibility antigen, L-D alpha chain; Flags: Precursor [Mus musculus]	513.963	546.648	1664.85	0.0889462	1.69566	1	5.79e-08
P01897	H2-L	comp31803_c8_seq30	RecName: Full=H-2 class I histocompatibility antigen, L-D alpha chain; Flags: Precursor [Mus musculus]	385.993	427.203	1341.61	0.146348	1.79732	1	8.07e-09
P01897	H2-L	comp31803_c8_seq34	RecName: Full=H-2 class I histocompatibility antigen, L-D alpha chain; Flags: Precursor [Mus musculus]	387.426	444.754	1263.6	0.199085	1.70555	1	4.69e-08
P01897	H2-L	comp31803_c8_seq35	RecName: Full=H-2 class I histocompatibility antigen, L-D alpha chain; Flags: Precursor [Mus musculus]	442.634	499.127	1412.06	0.173294	1.67362	1	9.89e-08
P01897	H2-L	comp31803_c8_seq36	RecName: Full=H-2 class I histocompatibility antigen, L-D alpha chain; Flags: Precursor [Mus musculus]	420.19	485.526	1422.67	0.208508	1.75949	1	1.15e-08
P01897	H2-L	comp31803_c8_seq39	RecName: Full=H-2 class I histocompatibility antigen, L-D alpha chain; Flags: Precursor [Mus musculus]	519.357	532.445	1471.73	0.0359059	1.50271	1	2.59e-06
P01897	H2-L	comp31803_c8_seq4	RecName: Full=H-2 class I histocompatibility antigen, L-D alpha chain; Flags: Precursor [Mus musculus]	496.686	499.377	1628.88	0.00779359	1.71347	1	4.14e-08
P01897	H2-L	comp31803_c8_seq40	RecName: Full=H-2 class I histocompatibility antigen, L-D alpha chain; Flags: Precursor [Mus musculus]	554.976	559.897	1737.4	0.0127364	1.64643	1	1.14e-07
P01897	H2-L	comp31803_c8_seq43	RecName: Full=H-2 class I histocompatibility antigen, L-D alpha chain; Flags: Precursor [Mus musculus]	494.464	515.363	1587.34	0.0597227	1.68267	1	5.56e-08
P01897	H2-L	comp31803_c8_seq45	RecName: Full=H-2 class I histocompatibility antigen, L-D alpha chain; Flags: Precursor [Mus musculus]	432.994	482.562	1360.12	0.156367	1.65131	1	1.52e-07
P01897	H2-L	comp31803_c8_seq46	RecName: Full=H-2 class I histocompatibility antigen, L-D alpha chain; Flags: Precursor [Mus musculus]	371.52	404.173	1331.35	0.121536	1.84138	1	3.57e-09
P01897	H2-L	comp31803_c8_seq47	RecName: Full=H-2 class I histocompatibility antigen, L-D alpha chain; Flags: Precursor [Mus musculus]	404.266	433.245	1478.67	0.0998756	1.87092	1	1.87e-09
P01897	H2-L	comp31803_c8_seq49	RecName: Full=H-2 class I histocompatibility antigen, L-D alpha chain; Flags: Precursor [Mus musculus]	391.087	418.338	1547.64	0.0971824	1.98451	1	1.04e-10
P01897	H2-L	comp31803_c8_seq53	RecName: Full=H-2 class I histocompatibility antigen, L-D alpha chain; Flags: Precursor [Mus musculus]	512.6	523.281	1583.74	0.0297507	1.62743	1	2.35e-07
P01897	H2-L	comp31803_c8_seq55	RecName: Full=H-2 class I histocompatibility antigen, L-D alpha chain; Flags: Precursor [Mus musculus]	511.472	578.026	1569.27	0.176478	1.61737	1	2.03e-07
P01897	H2-L	comp31803_c8_seq63	RecName: Full=H-2 class I histocompatibility antigen, L-D alpha chain; Flags: Precursor [Mus musculus]	492.121	510.588	1596.59	0.0531479	1.69791	1	4.42e-08
P01897	H2-L	comp31803_c8_seq66	RecName: Full=H-2 class I histocompatibility antigen, L-D alpha chain; Flags: Precursor [Mus musculus]	458.257	481.407	1557.62	0.0711021	1.76512	1	1.35e-08
P01897	H2-L	comp31803_c8_seq72	RecName: Full=H-2 class I histocompatibility antigen, L-D alpha chain; Flags: Precursor [Mus musculus]	508.255	542.39	1645.61	0.0937757	1.69499	1	4.38e-08
P01897	H2-L	comp31803_c8_seq74	RecName: Full=H-2 class I histocompatibility antigen, L-D alpha chain; Flags: Precursor [Mus musculus]	554.799	570.261	1719.04	0.0396574	1.63157	1	1.76e-07
P01897	H2-L	comp31803_c8_seq8	RecName: Full=H-2 class I histocompatibility antigen, L-D alpha chain; Flags: Precursor [Mus musculus]	520.682	570.957	1602.33	0.13298	1.62169	1	2.3e-07
P01898	H2-Q10	comp33948_c0_seq1	RecName: Full=H-2 class I histocompatibility antigen, Q10 alpha chain; Flags: Precursor [Mus musculus]	13.4168	20.0392	72.9977	0.57879	2.44381	1	1.43e-06
P06339	H2-T23	comp31803_c8_seq15	RecName: Full=H-2 class I histocompatibility antigen, D-37 alpha chain; Flags: Precursor [Mus musculus]	53.5278	59.8593	948.562	0.161285	4.14738	1	7.42e-36
P06339	H2-T23	comp31803_c8_seq16	RecName: Full=H-2 class I histocompatibility antigen, D-37 alpha chain; Flags: Precursor [Mus musculus]	67.4243	82.6252	1221.22	0.293313	4.17891	1	5.13e-38
P06339	H2-T23	comp31803_c8_seq2	RecName: Full=H-2 class I histocompatibility antigen, D-37 alpha chain; Flags: Precursor [Mus musculus]	891.174	1158	2253.15	0.377861	1.33817	1	3.63e-05
P06339	H2-T23	comp31803_c8_seq29	RecName: Full=H-2 class I histocompatibility antigen, D-37 alpha chain; Flags: Precursor [Mus musculus]	1127.19	1422.85	2604.32	0.336055	1.20818	1	0.000315705
P06339	H2-T23	comp31803_c8_seq44	RecName: Full=H-2 class I histocompatibility antigen, D-37 alpha chain; Flags: Precursor [Mus musculus]	44.8009	62.9426	793.246	0.490508	4.14617	1	6.9e-35
P06339	H2-T23	comp31803_c8_seq58	RecName: Full=H-2 class I histocompatibility antigen, D-37 alpha chain; Flags: Precursor [Mus musculus]	856.862	1121.98	2092.72	0.388916	1.28824	1	8.15e-05
P06339	H2-T23	comp31803_c8_seq62	RecName: Full=H-2 class I histocompatibility antigen, D-37 alpha chain; Flags: Precursor [Mus musculus]	1154.26	1466.24	2458.62	0.345158	1.09089	1	0.00216327
P06339	H2-T23	comp32977_c0_seq1	RecName: Full=H-2 class I histocompatibility antigen, D-37 alpha chain; Flags: Precursor [Mus musculus]	14.4165	15.6193	865.45	0.115605	5.90766	1	3.11e-55
P06339	H2-T23	comp33186_c0_seq1	RecName: Full=H-2 class I histocompatibility antigen, D-37 alpha chain; Flags: Precursor [Mus musculus]	5.74158	3.79633	134.222	-0.59684	4.54703	1	1.57e-20
Q8R1M2	H2afj	comp30272_c0_seq1	RecName: Full=Histone H2A.J; Short=H2a/j [Mus musculus]<>RecName: Full=Histone H2A.J; Short=H2a/j [Rattus norvegicus]	1763.85	1622.58	931.992	-0.120439	-0.920342	1	0.0187743
Q9QY80	Hacd1	comp14058_c0_seq2	RecName: Full=Very-long-chain (3R)-3-hydroxyacyl-CoA dehydratase 1; AltName: Full=3-hydroxyacyl-CoA dehydratase 1; Short=HACD1; AltName: Full=Protein-tyrosine phosphatase-like member A [Mus musculus]	202.1	218.911	91.7731	0.115275	-1.13892	1	0.00730873
Q61425	Hadh	comp32666_c0_seq1	RecName: Full=Hydroxyacyl-coenzyme A dehydrogenase, mitochondrial; Short=HCDH; AltName: Full=Medium and short-chain L-3-hydroxyacyl-coenzyme A dehydrogenase; AltName: Full=Short-chain 3-hydroxyacyl-CoA dehydrogenase; Flags: Precursor [Mus musculus]	2145.63	1738.75	1161.19	-0.303349	-0.885793	1	0.0280531
P35492	Hal	comp99363_c0_seq1	RecName: Full=Histidine ammonia-lyase; Short=Histidase [Mus musculus]	0.001	0.586424	7.40872	9.1958	12.855	1	0.0482806
O35668	Hap1	comp29947_c0_seq1	RecName: Full=Huntingtin-associated protein 1; Short=HAP-1 [Mus musculus]	10.3588	15.6424	138.07	0.594609	3.73648	1	7.33e-17
O35668	Hap1	comp29947_c0_seq10	RecName: Full=Huntingtin-associated protein 1; Short=HAP-1 [Mus musculus]	11.7648	24.873	178.554	1.08011	3.92382	0.589751	1.44e-20
O35668	Hap1	comp29947_c0_seq2	RecName: Full=Huntingtin-associated protein 1; Short=HAP-1 [Mus musculus]	16.6153	24.1263	215.242	0.538093	3.69538	1	1.12e-20
O35668	Hap1	comp29947_c0_seq3	RecName: Full=Huntingtin-associated protein 1; Short=HAP-1 [Mus musculus]	4.76586	15.3738	106.413	1.68966	4.4808	0.275528	8.74e-18
O35668	Hap1	comp29947_c0_seq4	RecName: Full=Huntingtin-associated protein 1; Short=HAP-1 [Mus musculus]	12.5535	18.3751	175.812	0.549664	3.80787	1	2.76e-19
O35668	Hap1	comp29947_c0_seq5	RecName: Full=Huntingtin-associated protein 1; Short=HAP-1 [Mus musculus]	11.4612	24.899	192.49	1.11933	4.06996	0.699572	1.45e-21
O35668	Hap1	comp29947_c0_seq6	RecName: Full=Huntingtin-associated protein 1; Short=HAP-1 [Mus musculus]	12.2484	25.231	213.969	1.0426	4.12673	0.682215	1.83e-23
O35668	Hap1	comp29947_c0_seq7	RecName: Full=Huntingtin-associated protein 1; Short=HAP-1 [Mus musculus]	10.8958	25.6371	223.493	1.23446	4.35839	0.224167	2.43e-26
O35668	Hap1	comp29947_c0_seq8	RecName: Full=Huntingtin-associated protein 1; Short=HAP-1 [Mus musculus]	16.7489	21.0488	185.89	0.329669	3.47231	1	1.28e-17
O35668	Hap1	comp29947_c0_seq9	RecName: Full=Huntingtin-associated protein 1; Short=HAP-1 [Mus musculus]	10.3363	21.7492	203.017	1.07325	4.29581	0.641471	3.52e-24
Q8VIM0	Havcr2	comp29783_c0_seq2	RecName: Full=Hepatitis A virus cellular receptor 2 homolog; Short=HAVcr-2; AltName: Full=T-cell immunoglobulin and mucin domain-containing protein 3; Short=TIMD-3; AltName: Full=T-cell immunoglobulin mucin receptor 3; Short=TIM-3; AltName: Full=T-cell membrane protein 3; Flags: Precursor [Mus musculus]	125.092	124.514	49.6746	-0.00668441	-1.33241	1	0.00204735
Q8VIM0	Havcr2	comp29783_c0_seq3	RecName: Full=Hepatitis A virus cellular receptor 2 homolog; Short=HAVcr-2; AltName: Full=T-cell immunoglobulin and mucin domain-containing protein 3; Short=TIMD-3; AltName: Full=T-cell immunoglobulin mucin receptor 3; Short=TIM-3; AltName: Full=T-cell membrane protein 3; Flags: Precursor [Mus musculus]	149.162	155.578	65.6828	0.0607568	-1.1833	1	0.00599267
Q06186	Hbegf	comp31593_c9_seq1	RecName: Full=Proheparin-binding EGF-like growth factor; Contains: RecName: Full=Heparin-binding EGF-like growth factor; Short=HB-EGF; Short=HBEGF; Flags: Precursor [Mus musculus]	94.928	268.258	124.142	1.49872	0.387086	0.000294794	1
Q9EP66	Hcar2	comp47072_c0_seq1	RecName: Full=Hydroxycarboxylic acid receptor 2; AltName: Full=G-protein coupled receptor 109; AltName: Full=G-protein coupled receptor 109A; AltName: Full=G-protein coupled receptor HM74; AltName: Full=Niacin receptor 1; AltName: Full=Nicotinic acid receptor; AltName: Full=Protein PUMA-G [Mus musculus]	0.001	2.47508	38.0668	11.2733	15.2162	0.75828	6.2e-12
Q9EP66	Hcar2	comp49322_c0_seq1	RecName: Full=Hydroxycarboxylic acid receptor 2; AltName: Full=G-protein coupled receptor 109; AltName: Full=G-protein coupled receptor 109A; AltName: Full=G-protein coupled receptor HM74; AltName: Full=Niacin receptor 1; AltName: Full=Nicotinic acid receptor; AltName: Full=Protein PUMA-G [Mus musculus]	0.001	0.001	19.3784	0	14.2422	NA	5.98e-06
P08103	Hck	comp12267_c0_seq1	RecName: Full=Tyrosine-protein kinase HCK; AltName: Full=B-cell/myeloid kinase; Short=BMK; AltName: Full=Hematopoietic cell kinase; AltName: Full=Hemopoietic cell kinase; AltName: Full=p56-HCK/p59-HCK [Mus musculus]	11.8816	16.1867	121.491	0.446087	3.35405	1	4.01e-13
O88703	Hcn2	comp33284_c0_seq1	RecName: Full=Potassium/sodium hyperpolarization-activated cyclic nucleotide-gated channel 2; AltName: Full=Brain cyclic nucleotide-gated channel 2; Short=BCNG-2; AltName: Full=Hyperpolarization-activated cation channel 1; Short=HAC-1 [Mus musculus]	1365.28	702.861	1206.69	-0.957889	-0.178144	0.0452272	1
O09106	Hdac1	comp22307_c0_seq1	RecName: Full=Histone deacetylase 1; Short=HD1 [Mus musculus]	2652.62	2446.3	4740.89	-0.116817	0.83774	1	0.048551
P23738	Hdc	comp13358_c0_seq1	RecName: Full=Histidine decarboxylase; Short=HDC [Mus musculus]	4.40735	24.0852	1294.55	2.45016	8.19833	0.000211721	4.68e-81
Q5QNV8	Heatr9	comp29089_c0_seq1	RecName: Full=Protein HEATR9; AltName: Full=HEAT repeat-containing protein 9 [Mus musculus]	0.001	1.23804	8.00957	10.2738	12.9675	1	0.0243425
Q5QNV8	Heatr9	comp29089_c0_seq2	RecName: Full=Protein HEATR9; AltName: Full=HEAT repeat-containing protein 9 [Mus musculus]	0.001	0.636558	27.2113	9.31415	14.7319	1	1.68e-08
Q5QNV8	Heatr9	comp29089_c0_seq3	RecName: Full=Protein HEATR9; AltName: Full=HEAT repeat-containing protein 9 [Mus musculus]	0.001	0.636558	31.176	9.31415	14.9281	1	1.01e-09
Q5QNV8	Heatr9	comp29089_c0_seq5	RecName: Full=Protein HEATR9; AltName: Full=HEAT repeat-containing protein 9 [Mus musculus]	0.001	0.636558	27.7802	9.31415	14.7618	1	1.08e-08
Q5QNV8	Heatr9	comp29089_c0_seq6	RecName: Full=Protein HEATR9; AltName: Full=HEAT repeat-containing protein 9 [Mus musculus]	0.001	0.001	32.7609	0	14.9997	NA	4.52e-10
Q9R257	Hebp1	comp33999_c0_seq1	RecName: Full=Heme-binding protein 1; AltName: Full=p22HBP [Mus musculus]	302.147	168.792	130.459	-0.840008	-1.21166	0.286474	0.00170299
E9QAM5	Helz2	comp24474_c0_seq2	RecName: Full=Helicase with zinc finger domain 2; AltName: Full=PPAR-gamma DNA-binding domain-interacting protein 1; Short=PDIP1; Short=PPAR-gamma DBD-interacting protein 1 [Mus musculus]	496.185	1852.33	10805.9	1.90039	4.4448	3.82e-09	7.31e-47
E9QAM5	Helz2	comp24474_c0_seq1	RecName: Full=Helicase with zinc finger domain 2; AltName: Full=PPAR-gamma DNA-binding domain-interacting protein 1; Short=PDIP1; Short=PPAR-gamma DBD-interacting protein 1 [Mus musculus]	502.377	1863.01	10901.4	1.89079	4.4396	2.87e-09	3.6e-47
F2Z461	Herc6	comp30357_c0_seq1	RecName: Full=E3 ISG15--protein ligase Herc6 [Mus musculus]	42.7989	76.7054	2763.68	0.841754	6.01287	0.536666	9.47e-68
F2Z461	Herc6	comp30357_c0_seq3	RecName: Full=E3 ISG15--protein ligase Herc6 [Mus musculus]	65.2366	95.6681	3570.32	0.552355	5.77423	1	2.56e-66
F2Z461	Herc6	comp30357_c0_seq2	RecName: Full=E3 ISG15--protein ligase Herc6 [Mus musculus]	41.7006	112.203	3029.67	1.42797	6.18295	0.000744265	9.85e-72
P35428	Hes1	comp29923_c0_seq10	RecName: Full=Transcription factor HES-1; AltName: Full=Hairy and enhancer of split 1 [Mus musculus]	52.2653	12.66	25.7535	-2.04557	-1.02108	0.00179278	0.295245
P35428	Hes1	comp29923_c0_seq2	RecName: Full=Transcription factor HES-1; AltName: Full=Hairy and enhancer of split 1 [Mus musculus]	44.0472	12.5498	25.8564	-1.81138	-0.768525	0.0222844	0.838279
P35428	Hes1	comp29923_c0_seq3	RecName: Full=Transcription factor HES-1; AltName: Full=Hairy and enhancer of split 1 [Mus musculus]	79.2235	29.0764	47.4604	-1.44608	-0.739203	0.0173503	0.539489
P35428	Hes1	comp29923_c0_seq4	RecName: Full=Transcription factor HES-1; AltName: Full=Hairy and enhancer of split 1 [Mus musculus]	61.5588	19.4378	31.2517	-1.6631	-0.978031	0.00926218	0.264618
P35428	Hes1	comp29923_c0_seq5	RecName: Full=Transcription factor HES-1; AltName: Full=Hairy and enhancer of split 1 [Mus musculus]	56.2553	17.9221	31.1618	-1.65025	-0.852213	0.0181379	0.560777
P35428	Hes1	comp29923_c0_seq6	RecName: Full=Transcription factor HES-1; AltName: Full=Hairy and enhancer of split 1 [Mus musculus]	69.6966	20.1404	36.3192	-1.79099	-0.940354	0.00215439	0.276339
P35428	Hes1	comp29923_c0_seq8	RecName: Full=Transcription factor HES-1; AltName: Full=Hairy and enhancer of split 1 [Mus musculus]	68.5477	21.559	36.3891	-1.66882	-0.913603	0.00741224	0.353094
P70387	Hfe	comp20382_c0_seq1	RecName: Full=Hereditary hemochromatosis protein homolog; Flags: Precursor [Mus musculus]	224.071	151.786	438.422	-0.561919	0.968367	1	0.0227252
Q9GL42	HFE	comp30069_c0_seq2	RecName: Full=Hereditary hemochromatosis protein homolog; Flags: Precursor [Dicerorhinus sumatrensis]	7.07732	1.82347	31.3274	-1.95652	2.14615	0.684868	0.0207172
Q9GL42	HFE	comp30069_c0_seq8	RecName: Full=Hereditary hemochromatosis protein homolog; Flags: Precursor [Dicerorhinus sumatrensis]	6.1184	3.09458	49.5237	-0.983411	3.01689	1	3.96e-06
Q14DK5	Hhipl1	comp29206_c0_seq1	RecName: Full=HHIP-like protein 1; Flags: Precursor [Mus musculus]	73.7613	61.5452	25.805	-0.261219	-1.51521	1	0.0024981
Q14DK5	Hhipl1	comp29206_c0_seq2	RecName: Full=HHIP-like protein 1; Flags: Precursor [Mus musculus]	55.1966	42.7299	17.1542	-0.369332	-1.68602	1	0.00386542
Q8VD75	Hip1	comp27526_c1_seq1	RecName: Full=Huntingtin-interacting protein 1; Short=HIP-1; AltName: Full=Huntingtin-interacting protein I; Short=HIP-I [Mus musculus]	149.643	68.5571	40.1935	-1.12614	-1.89649	0.0964347	2.56e-06
Q8VD75	Hip1	comp27526_c1_seq2	RecName: Full=Huntingtin-interacting protein 1; Short=HIP-1; AltName: Full=Huntingtin-interacting protein I; Short=HIP-I [Mus musculus]	157.093	59.2164	52.7161	-1.40755	-1.5753	0.00493401	0.00013549
P02299	His3	comp31708_c1_seq11	RecName: Full=Histone H3 [Drosophila melanogaster]<>RecName: Full=Histone H3.2 [Cairina moschata]<>RecName: Full=Histone H3.2 [Oncorhynchus mykiss]<>RecName: Full=Histone H3 [Platynereis dumerilii]<>RecName: Full=Histone H3 [Drosophila hydei]<>RecName: Full=Histone H3 [Tigriopus californicus]<>RecName: Full=Histone H3; Short=H3 [Chironomus thummi thummi]<>RecName: Full=Histone H3 [Urechis caupo]<…	56.039	29.0925	21.3802	-0.945785	-1.39015	0.689492	0.0226299
P02299	His3	comp31708_c1_seq9	RecName: Full=Histone H3 [Drosophila melanogaster]<>RecName: Full=Histone H3.2 [Cairina moschata]<>RecName: Full=Histone H3.2 [Oncorhynchus mykiss]<>RecName: Full=Histone H3 [Platynereis dumerilii]<>RecName: Full=Histone H3 [Drosophila hydei]<>RecName: Full=Histone H3 [Tigriopus californicus]<>RecName: Full=Histone H3; Short=H3 [Chironomus thummi thummi]<>RecName: Full=Histone H3 [Urechis caupo]<…	49.5517	26.6563	17.1234	-0.894455	-1.53296	1	0.0201703
P15864	Hist1h1c	comp32851_c0_seq1	RecName: Full=Histone H1.2; AltName: Full=H1 VAR.1; AltName: Full=H1c [Mus musculus]	1804.37	723.954	1062.82	-1.31752	-0.763592	0.000279215	0.103924
P22752	Hist1h2ab	comp30272_c0_seq2	RecName: Full=Histone H2A type 1 [Mus musculus]<>RecName: Full=Histone H2A type 1-B/E; AltName: Full=Histone H2A.2; AltName: Full=Histone H2A/a; AltName: Full=Histone H2A/m [Homo sapiens]	231.861	116.607	66.1057	-0.991601	-1.81041	0.141541	1.04e-06
A2A884	Hivep3	comp25932_c0_seq1	RecName: Full=Transcription factor HIVEP3; AltName: Full=Human immunodeficiency virus type I enhancer-binding protein 3 homolog; AltName: Full=KB-binding and recognition component; AltName: Full=Kappa-B and V(D)J recombination signal sequences-binding protein; AltName: Full=Kappa-binding protein 1; Short=KBP-1; AltName: Full=Recombinant component; AltName: Full=Schnurri-3; AltName: Full=Zinc fing…	34.3884	69.578	91.5401	1.01671	1.41248	0.446118	0.00573626
A2A884	Hivep3	comp25932_c1_seq1	RecName: Full=Transcription factor HIVEP3; AltName: Full=Human immunodeficiency virus type I enhancer-binding protein 3 homolog; AltName: Full=KB-binding and recognition component; AltName: Full=Kappa-B and V(D)J recombination signal sequences-binding protein; AltName: Full=Kappa-binding protein 1; Short=KBP-1; AltName: Full=Recombinant component; AltName: Full=Schnurri-3; AltName: Full=Zinc fing…	105.265	205.448	299.882	0.964753	1.51037	0.127505	2.45e-05
P05534	HLA-A	comp13905_c1_seq1	RecName: Full=HLA class I histocompatibility antigen, A-24 alpha chain; AltName: Full=Aw-24; AltName: Full=HLA class I histocompatibility antigen, A-9 alpha chain; AltName: Full=MHC class I antigen A*24; Flags: Precursor [Homo sapiens]	51.4808	57.1683	177.416	0.151182	1.78503	1	6.43e-06
P30460	HLA-B	comp20966_c0_seq1	RecName: Full=HLA class I histocompatibility antigen, B-8 alpha chain; AltName: Full=MHC class I antigen B*8; Flags: Precursor [Homo sapiens]	67.4495	51.8445	223.966	-0.379617	1.7314	1	2.81e-06
P30460	HLA-B	comp20966_c0_seq2	RecName: Full=HLA class I histocompatibility antigen, B-8 alpha chain; AltName: Full=MHC class I antigen B*8; Flags: Precursor [Homo sapiens]	33.4886	34.6981	140.62	0.0511872	2.07007	1	9.86e-07
Q8BW74	Hlf	comp21002_c0_seq1	RecName: Full=Hepatic leukemia factor [Mus musculus]	45.0144	6.23634	11.0132	-2.85162	-2.03115	6.61e-05	0.0038482
A2AJ76	Hmcn2	comp31522_c0_seq81	RecName: Full=Hemicentin-2; Flags: Precursor [Mus musculus]	9.182	0.001	4.41688	-13.1646	-1.05578	0.0135167	1
P17095	Hmga1	comp27876_c0_seq1	RecName: Full=High mobility group protein HMG-I/HMG-Y; Short=HMG-I(Y); AltName: Full=High mobility group AT-hook protein 1; Short=High mobility group protein A1 [Mus musculus]	179.132	917.234	725.704	2.35627	2.01836	2.69e-13	1.37e-10
P17095	Hmga1	comp27876_c0_seq3	RecName: Full=High mobility group protein HMG-I/HMG-Y; Short=HMG-I(Y); AltName: Full=High mobility group AT-hook protein 1; Short=High mobility group protein A1 [Mus musculus]	213.337	985.352	815.342	2.20751	1.93427	1.25e-11	8.53e-10
P17095	Hmga1	comp27876_c0_seq5	RecName: Full=High mobility group protein HMG-I/HMG-Y; Short=HMG-I(Y); AltName: Full=High mobility group AT-hook protein 1; Short=High mobility group protein A1 [Mus musculus]	194.164	893.011	714.113	2.2014	1.87888	8.58e-12	1.86e-09
P52927	Hmga2	comp25509_c0_seq2	RecName: Full=High mobility group protein HMGI-C; AltName: Full=High mobility group AT-hook protein 2 [Mus musculus]	863.132	3704.94	1797.64	2.1018	1.05845	2.11e-11	0.00352537
P23228	HMGCS1	comp20839_c0_seq1	RecName: Full=Hydroxymethylglutaryl-CoA synthase, cytoplasmic; Short=HMG-CoA synthase; AltName: Full=3-hydroxy-3-methylglutaryl coenzyme A synthase [Gallus gallus]	0.583084	0.978426	11.6768	0.74676	4.32379	1	0.0216009
P23228	HMGCS1	comp20839_c0_seq2	RecName: Full=Hydroxymethylglutaryl-CoA synthase, cytoplasmic; Short=HMG-CoA synthase; AltName: Full=3-hydroxy-3-methylglutaryl coenzyme A synthase [Gallus gallus]	0.995024	4.96718	17.0566	2.31962	4.09946	1	0.000919388
Q8JZK9	Hmgcs1	comp22304_c0_seq2	RecName: Full=Hydroxymethylglutaryl-CoA synthase, cytoplasmic; Short=HMG-CoA synthase; AltName: Full=3-hydroxy-3-methylglutaryl coenzyme A synthase [Mus musculus]	2599.63	2646.6	1460.62	0.025836	-0.831731	1	0.04888
Q9JL35	Hmgn5	comp30156_c0_seq2	RecName: Full=High mobility group nucleosome-binding domain-containing protein 5; AltName: Full=Nucleosome-binding protein 1; AltName: Full=Nucleosome-binding protein 45; Short=NBP-45; AltName: Full=Protein GARP45 [Mus musculus]	395.183	382.987	731.985	-0.0452258	0.889292	1	0.0356652
P14901	Hmox1	comp14438_c0_seq1	RecName: Full=Heme oxygenase 1; Short=HO-1; AltName: Full=P32 protein [Mus musculus]	875.886	579.232	1594.31	-0.596603	0.864118	0.903085	0.0380825
P84076	Hpca	comp38535_c0_seq1	RecName: Full=Neuron-specific calcium-binding protein hippocalcin; AltName: Full=P23K [Rattus norvegicus]<>RecName: Full=Neuron-specific calcium-binding protein hippocalcin; AltName: Full=Calcium-binding protein BDR-2 [Homo sapiens]<>RecName: Full=Neuron-specific calcium-binding protein hippocalcin [Mus musculus]<>RecName: Full=Neuron-specific calcium-binding protein hippocalcin [Bos taurus]<>Rec…	14.8186	5.5436	51.1802	-1.41851	1.78818	0.680738	0.00730533
P62749	Hpcal1	comp30878_c0_seq3	RecName: Full=Hippocalcin-like protein 1; AltName: Full=Neural visinin-like protein 3; Short=NVL-3; Short=NVP-3; AltName: Full=Visinin-like protein 3; Short=VILIP-3 [Rattus norvegicus]<>RecName: Full=Hippocalcin-like protein 1; AltName: Full=Neural visinin-like protein 3; Short=NVL-3; Short=NVP-3; AltName: Full=Visinin-like protein 3; Short=VILIP-3 [Mus musculus]	44.8937	60.0505	121.368	0.419663	1.4348	1	0.00172611
Q6YGZ1	Hpse	comp19998_c0_seq1	RecName: Full=Heparanase; AltName: Full=Endo-glucoronidase; Contains: RecName: Full=Heparanase 8 kDa subunit; Contains: RecName: Full=Heparanase 50 kDa subunit; Flags: Precursor [Mus musculus]	252.669	194.272	933.047	-0.379168	1.8847	1	3.1e-09
Q6YGZ1	Hpse	comp19998_c0_seq2	RecName: Full=Heparanase; AltName: Full=Endo-glucoronidase; Contains: RecName: Full=Heparanase 8 kDa subunit; Contains: RecName: Full=Heparanase 50 kDa subunit; Flags: Precursor [Mus musculus]	335.971	250.383	1223.9	-0.424198	1.86507	1	2.86e-09
Q61645	Hr	comp14522_c0_seq1	RecName: Full=Lysine-specific demethylase hairless [Mus musculus]	130.416	404.541	55.1928	1.63316	-1.24057	2.15e-05	0.0030039
P97292	Hrh2	comp58919_c0_seq1	RecName: Full=Histamine H2 receptor; Short=H2R; Short=HH2R; AltName: Full=Gastric receptor I [Mus musculus]	0.001	0.652618	11.0392	9.35009	13.4304	1	0.00291482
P97292	Hrh2	comp60967_c0_seq1	RecName: Full=Histamine H2 receptor; Short=H2R; Short=HH2R; AltName: Full=Gastric receptor I [Mus musculus]	0.001	0.001	25.8795	0	14.6595	NA	5.29e-08
P50172	Hsd11b1	comp15561_c0_seq1	RecName: Full=Corticosteroid 11-beta-dehydrogenase isozyme 1; AltName: Full=11-beta-hydroxysteroid dehydrogenase 1; Short=11-DH; Short=11-beta-HSD1; AltName: Full=11beta-HSD1A [Mus musculus]	18.8635	21.4437	4.04845	0.184956	-2.22015	1	0.0258741
Q9MYP6	HSD17B14	comp13851_c0_seq1	RecName: Full=17-beta-hydroxysteroid dehydrogenase 14; Short=17-beta-HSD 14; AltName: Full=17-beta-hydroxysteroid dehydrogenase DHRS10; AltName: Full=Dehydrogenase/reductase SDR family member 10; AltName: Full=Retinal short-chain dehydrogenase/reductase retSDR3 [Bos taurus]	586.906	293.658	230.94	-0.998995	-1.34561	0.0595022	0.000139187
Q9MYP6	HSD17B14	comp13851_c0_seq2	RecName: Full=17-beta-hydroxysteroid dehydrogenase 14; Short=17-beta-HSD 14; AltName: Full=17-beta-hydroxysteroid dehydrogenase DHRS10; AltName: Full=Dehydrogenase/reductase SDR family member 10; AltName: Full=Retinal short-chain dehydrogenase/reductase retSDR3 [Bos taurus]	337.382	156.61	142.535	-1.1072	-1.24307	0.0265914	0.00120648
O88736	Hsd17b7	comp21181_c0_seq1	RecName: Full=3-keto-steroid reductase; AltName: Full=17-beta-hydroxysteroid dehydrogenase 7; Short=17-beta-HSD 7; AltName: Full=Estradiol 17-beta-dehydrogenase 7 [Mus musculus]	470.072	520.193	175.117	0.146165	-1.42456	1	3.02e-05
O88736	Hsd17b7	comp21181_c0_seq2	RecName: Full=3-keto-steroid reductase; AltName: Full=17-beta-hydroxysteroid dehydrogenase 7; Short=17-beta-HSD 7; AltName: Full=Estradiol 17-beta-dehydrogenase 7 [Mus musculus]	499.686	553.436	195.065	0.147394	-1.35707	1	8.64e-05
Q6VYH9	Hsh2d	comp23471_c1_seq1	RecName: Full=Hematopoietic SH2 domain-containing protein; Short=Hematopoietic SH2 protein; AltName: Full=Adaptor in lymphocytes of unknown function X [Mus musculus]	0.001	5.12464	247.783	12.3232	17.9187	0.0279995	1.14e-47
Q6VYH9	Hsh2d	comp23471_c1_seq2	RecName: Full=Hematopoietic SH2 domain-containing protein; Short=Hematopoietic SH2 protein; AltName: Full=Adaptor in lymphocytes of unknown function X [Mus musculus]	0.001	0.001	48.0541	0	15.5524	NA	2.55e-14
Q6VYH9	Hsh2d	comp23471_c1_seq3	RecName: Full=Hematopoietic SH2 domain-containing protein; Short=Hematopoietic SH2 protein; AltName: Full=Adaptor in lymphocytes of unknown function X [Mus musculus]	0.001	4.15524	239.612	12.0207	17.8703	0.0980675	9.18e-47
P63018	Hspa8	comp31850_c0_seq1	RecName: Full=Heat shock cognate 71 kDa protein; AltName: Full=Heat shock 70 kDa protein 8 [Rattus norvegicus]<>RecName: Full=Heat shock cognate 71 kDa protein; AltName: Full=Heat shock 70 kDa protein 8 [Mus musculus]	39457.5	79076.5	63414.2	1.00295	0.684506	0.0246966	0.205223
P35385	Hspb7	comp26722_c1_seq1	RecName: Full=Heat shock protein beta-7; Short=HspB7; AltName: Full=Cardiovascular heat shock protein; Short=cvHsp; AltName: Full=Heat shock protein 25 kDa 2; AltName: Full=Protein p19/6.8 [Mus musculus]	169.038	464.415	25.8642	1.45807	-2.70832	0.000202255	6.15e-14
Q61699	Hsph1	comp20448_c0_seq1	RecName: Full=Heat shock protein 105 kDa; AltName: Full=42 degrees C-HSP; AltName: Full=Heat shock 110 kDa protein; AltName: Full=Heat shock-related 100 kDa protein E7I; Short=HSP-E7I [Mus musculus]	929.868	1335.74	1870.21	0.522546	1.0081	1	0.00652822
Q61699	Hsph1	comp20448_c1_seq1	RecName: Full=Heat shock protein 105 kDa; AltName: Full=42 degrees C-HSP; AltName: Full=Heat shock 110 kDa protein; AltName: Full=Heat shock-related 100 kDa protein E7I; Short=HSP-E7I [Mus musculus]	552.16	912.958	1245.32	0.725463	1.17336	0.441403	0.000692605
Q9D236	Htra3	comp25490_c1_seq4	RecName: Full=Serine protease HTRA3; AltName: Full=High-temperature requirement factor A3; AltName: Full=Pregnancy-related serine protease; AltName: Full=Toll-associated serine protease; Flags: Precursor [Mus musculus]	426.117	202.27	226.032	-1.07497	-0.914725	0.031966	0.0502143
Q9ERM2	Icam4	comp23410_c0_seq1	RecName: Full=Intercellular adhesion molecule 4; Short=ICAM-4; AltName: CD_antigen=CD242; Flags: Precursor [Mus musculus]	34.4824	25.7711	11.4798	-0.420108	-1.58676	1	0.0457468
Q9JHJ8	Icoslg	comp21578_c0_seq1	RecName: Full=ICOS ligand; AltName: Full=B7 homolog 2; Short=B7-H2; AltName: Full=B7-like protein Gl50; AltName: Full=B7-related protein 1; Short=B7RP-1; AltName: Full=LICOS; AltName: CD_antigen=CD275; Flags: Precursor [Mus musculus]	130.773	84.2269	284.634	-0.634714	1.12204	1	0.00658857
Q9JHJ8	Icoslg	comp21578_c0_seq2	RecName: Full=ICOS ligand; AltName: Full=B7 homolog 2; Short=B7-H2; AltName: Full=B7-like protein Gl50; AltName: Full=B7-related protein 1; Short=B7RP-1; AltName: Full=LICOS; AltName: CD_antigen=CD275; Flags: Precursor [Mus musculus]	162.903	86.8802	325.952	-0.90691	1.00065	0.240005	0.0235762
P20067	Id1	comp32859_c0_seq1	RecName: Full=DNA-binding protein inhibitor ID-1; AltName: Full=Inhibitor of DNA binding 1; AltName: Full=Inhibitor of differentiation 1 [Mus musculus]	1086.61	647.514	395.547	-0.746857	-1.45792	0.363102	7e-06
P41136	Id2	comp16714_c0_seq1	RecName: Full=DNA-binding protein inhibitor ID-2; AltName: Full=Inhibitor of DNA binding 2; AltName: Full=Inhibitor of differentiation 2 [Mus musculus]	226.008	84.7772	75.342	-1.41462	-1.58485	0.00182189	3.88e-05
P41136	Id2	comp16714_c0_seq2	RecName: Full=DNA-binding protein inhibitor ID-2; AltName: Full=Inhibitor of DNA binding 2; AltName: Full=Inhibitor of differentiation 2 [Mus musculus]	153.899	61.6044	52.0029	-1.32088	-1.56532	0.0109279	0.000178014
P41133	Id3	comp33209_c0_seq1	RecName: Full=DNA-binding protein inhibitor ID-3; AltName: Full=ID-like protein inhibitor HLH 462; AltName: Full=Inhibitor of DNA binding 3; AltName: Full=Inhibitor of differentiation 3 [Mus musculus]	672.901	325.281	197.565	-1.04871	-1.76807	0.0217549	3.33e-08
O88844	Idh1	comp32763_c0_seq1	RecName: Full=Isocitrate dehydrogenase [NADP] cytoplasmic; Short=IDH; AltName: Full=Cytosolic NADP-isocitrate dehydrogenase; AltName: Full=IDP; AltName: Full=NADP(+)-specific ICDH; AltName: Full=Oxalosuccinate decarboxylase [Mus musculus]	2831.08	1401.12	1283.75	-1.01477	-1.14098	0.0228003	0.000870758
Q8R0J8	Idnk	comp31215_c0_seq1	RecName: Full=Probable gluconokinase; AltName: Full=Gluconate kinase [Mus musculus]	43.5821	50.6885	149.295	0.217923	1.77636	1	2.54e-05
Q8R0J8	Idnk	comp31215_c0_seq11	RecName: Full=Probable gluconokinase; AltName: Full=Gluconate kinase [Mus musculus]	35.897	34.8966	114.875	-0.0407767	1.67813	1	0.000284872
Q8R0J8	Idnk	comp31215_c0_seq13	RecName: Full=Probable gluconokinase; AltName: Full=Gluconate kinase [Mus musculus]	38.2968	38.3231	103.387	0.000989965	1.43276	1	0.00261655
Q8R0J8	Idnk	comp31215_c0_seq5	RecName: Full=Probable gluconokinase; AltName: Full=Gluconate kinase [Mus musculus]	74.28	75.6267	228.374	0.0259204	1.62035	1	2.24e-05
P28776	Ido1	comp4042_c0_seq1	RecName: Full=Indoleamine 2,3-dioxygenase 1; Short=IDO-1; AltName: Full=Indoleamine-pyrrole 2,3-dioxygenase [Mus musculus]	0.001	0.001	8.46551	0	13.0474	NA	0.0268085
Q08890	Ids	comp21168_c0_seq1	RecName: Full=Iduronate 2-sulfatase; AltName: Full=Alpha-L-iduronate sulfate sulfatase; Flags: Precursor [Mus musculus]	1133.27	902.71	471.843	-0.328159	-1.26411	1	0.000187961
O89113	Ier5	comp21262_c0_seq1	RecName: Full=Immediate early response gene 5 protein [Mus musculus]	429.704	441.102	1116.16	0.0377676	1.37712	1	2.94e-05
Q99J55	Ier5l	comp15145_c0_seq1	RecName: Full=Immediate early response gene 5-like protein [Mus musculus]	218.497	376.229	1720.92	0.783997	2.9775	0.322201	8.96e-23
Q9R002	Ifi202	comp31810_c0_seq1	RecName: Full=Interferon-activable protein 202; Short=Ifi-202; AltName: Full=Interferon-inducible protein p202; AltName: Full=Lupus susceptibility protein p202 [Mus musculus]	1510.76	3260.56	18606	1.10984	3.62242	0.00758436	7.43e-34
Q9R002	Ifi202	comp31810_c4_seq1	RecName: Full=Interferon-activable protein 202; Short=Ifi-202; AltName: Full=Interferon-inducible protein p202; AltName: Full=Lupus susceptibility protein p202 [Mus musculus]	738.834	1582.38	8488.96	1.09877	3.52227	0.00899874	4.65e-32
O35368	Ifi203	comp31677_c0_seq5	RecName: Full=Interferon-activable protein 203; Short=Ifi-203; AltName: Full=Interferon-inducible protein p203 [Mus musculus]	46.9029	101.742	918.149	1.11716	4.29098	0.0568624	1.27e-37
O35368	Ifi203	comp31677_c0_seq16	RecName: Full=Interferon-activable protein 203; Short=Ifi-203; AltName: Full=Interferon-inducible protein p203 [Mus musculus]	269.609	788.284	5472.56	1.54785	4.34327	8.67e-06	1.2e-44
O35368	Ifi203	comp31677_c0_seq10	RecName: Full=Interferon-activable protein 203; Short=Ifi-203; AltName: Full=Interferon-inducible protein p203 [Mus musculus]	287.705	821.833	6141.42	1.51426	4.41591	9.92e-06	2.7e-46
O35368	Ifi203	comp31677_c0_seq1	RecName: Full=Interferon-activable protein 203; Short=Ifi-203; AltName: Full=Interferon-inducible protein p203 [Mus musculus]	191.35	538.742	4449.03	1.49338	4.53921	2.89e-05	1.8e-47
O35368	Ifi203	comp31677_c0_seq4	RecName: Full=Interferon-activable protein 203; Short=Ifi-203; AltName: Full=Interferon-inducible protein p203 [Mus musculus]	195.968	521.981	3947.12	1.41338	4.33211	0.000114022	4.44e-44
O35368	Ifi203	comp31677_c0_seq9	RecName: Full=Interferon-activable protein 203; Short=Ifi-203; AltName: Full=Interferon-inducible protein p203 [Mus musculus]	36.6899	96.1736	923.038	1.39026	4.65294	0.00381765	2.8e-42
O35368	Ifi203	comp31677_c0_seq14	RecName: Full=Interferon-activable protein 203; Short=Ifi-203; AltName: Full=Interferon-inducible protein p203 [Mus musculus]	46.5865	114.823	1086.59	1.30143	4.54375	0.00765564	6.7e-42
Q8CGE8	Ifi205a	comp13983_c1_seq1	RecName: Full=Interferon-activable protein 205-A; Short=Ifi-205-A; AltName: Full=Interferon-inducible protein p205-A; AltName: Full=Protein D3' [Mus musculus]	0.583084	7.20672	282.873	3.62757	8.92224	0.0356378	2.76e-48
Q96BM0	IFI27L1	comp24542_c0_seq1	RecName: Full=Interferon alpha-inducible protein 27-like protein 1; AltName: Full=Interferon-stimulated gene 12c protein; Short=ISG12(c) [Homo sapiens]	424.733	411.714	165.194	-0.0449115	-1.3624	1	9.17e-05
Q8R412	Ifi27l2a	comp24542_c0_seq2	RecName: Full=Interferon alpha-inducible protein 27-like protein 2A; AltName: Full=Interferon-stimulated gene 12 protein; Short=ISG12; Flags: Precursor [Mus musculus]	443.356	501.55	162.608	0.177928	-1.44707	1	3.09e-05
Q8R412	Ifi27l2a	comp24542_c0_seq3	RecName: Full=Interferon alpha-inducible protein 27-like protein 2A; AltName: Full=Interferon-stimulated gene 12 protein; Short=ISG12; Flags: Precursor [Mus musculus]	566.866	545.21	186.141	-0.0561966	-1.60661	1	1.04e-06
Q9D8C4	Ifi35	comp13722_c0_seq1	RecName: Full=Interferon-induced 35 kDa protein homolog; Short=IFP 35; Short=Ifi-35 [Mus musculus]	132.905	243.139	2434.97	0.871384	4.19544	0.242724	2.91e-40
Q9D8C4	Ifi35	comp13722_c0_seq2	RecName: Full=Interferon-induced 35 kDa protein homolog; Short=IFP 35; Short=Ifi-35 [Mus musculus]	94.8255	239.552	2094.64	1.33699	4.46528	0.00110602	4.39e-44
Q8BV66	Ifi44	comp27374_c1_seq1	RecName: Full=Interferon-induced protein 44; AltName: Full=Microtubule-associated protein 44 [Mus musculus]	131.239	934.561	25604	2.83209	7.60803	1.74e-19	4.19e-102
Q9BDB7	Ifi44l	comp13890_c0_seq1	RecName: Full=Interferon-induced protein 44-like; Contains: RecName: Full=Minor histocompatibility antigen HA-28; Short=HLA-HA28; AltName: Full=IFL8 [Mus musculus]	3.28816	14.987	11798.5	2.18835	11.809	0.0160311	4.52e-146
Q8R5F7	Ifih1	comp26748_c0_seq1	RecName: Full=Interferon-induced helicase C domain-containing protein 1; AltName: Full=Helicase with 2 CARD domains; Short=Helicard; AltName: Full=Interferon induced with helicase C domain protein 1; AltName: Full=Melanoma differentiation-associated protein 5; Short=MDA-5; AltName: Full=RIG-I-like receptor 2; Short=RLR-2 [Mus musculus]	82.9521	495.621	10163.3	2.57889	6.93687	1.57e-15	1.54e-88
Q64282	Ifit1	comp31331_c0_seq1	RecName: Full=Interferon-induced protein with tetratricopeptide repeats 1; Short=IFIT-1; AltName: Full=Glucocorticoid-attenuated response gene 16 protein; Short=GARG-16; AltName: Full=Interferon-induced 56 kDa protein; Short=IFI-56K; Short=P56 [Mus musculus]	7.76199	1135	16128.2	7.19206	11.0209	1.47e-73	1.32e-145
Q64282	Ifit1	comp31331_c0_seq2	RecName: Full=Interferon-induced protein with tetratricopeptide repeats 1; Short=IFIT-1; AltName: Full=Glucocorticoid-attenuated response gene 16 protein; Short=GARG-16; AltName: Full=Interferon-induced 56 kDa protein; Short=IFI-56K; Short=P56 [Mus musculus]	4.28637	232.432	10228.8	5.76091	11.2206	5.05e-42	9.58e-141
Q64282	Ifit1	comp31331_c0_seq3	RecName: Full=Interferon-induced protein with tetratricopeptide repeats 1; Short=IFIT-1; AltName: Full=Glucocorticoid-attenuated response gene 16 protein; Short=GARG-16; AltName: Full=Interferon-induced 56 kDa protein; Short=IFI-56K; Short=P56 [Mus musculus]	5.10607	95.9489	15535.9	4.23198	11.5711	3.91e-22	9.14e-150
P09914	IFIT1	comp30283_c0_seq1	RecName: Full=Interferon-induced protein with tetratricopeptide repeats 1; Short=IFIT-1; AltName: Full=Interferon-induced 56 kDa protein; Short=IFI-56K; Short=P56 [Homo sapiens]	0.001	0.001	12.1552	0	13.5693	NA	0.00160069
P09914	IFIT1	comp30283_c0_seq2	RecName: Full=Interferon-induced protein with tetratricopeptide repeats 1; Short=IFIT-1; AltName: Full=Interferon-induced 56 kDa protein; Short=IFI-56K; Short=P56 [Homo sapiens]	0.001	1.28818	21.7339	10.3311	14.4077	1	7e-07
P09914	IFIT1	comp30283_c0_seq7	RecName: Full=Interferon-induced protein with tetratricopeptide repeats 1; Short=IFIT-1; AltName: Full=Interferon-induced 56 kDa protein; Short=IFI-56K; Short=P56 [Homo sapiens]	0.001	1.23804	14.6325	10.2738	13.8369	1	0.000168001
Q64112	Ifit2	comp28063_c0_seq1	RecName: Full=Interferon-induced protein with tetratricopeptide repeats 2; Short=IFIT-2; AltName: Full=Glucocorticoid-attenuated response gene 39 protein; Short=GARG-39; AltName: Full=Interferon-induced 54 kDa protein; Short=IFI-54K; Short=P54 [Mus musculus]	406.048	545.988	19949.5	0.427219	5.61856	1	2.09e-67
Q64345	Ifit3	comp31552_c0_seq1	RecName: Full=Interferon-induced protein with tetratricopeptide repeats 3; Short=IFIT-3; AltName: Full=Glucocorticoid-attenuated response gene 49 protein; Short=GARG-49; Short=P49; AltName: Full=IRG2 [Mus musculus]	77.826	1644.85	56606.2	4.40156	9.50649	8.09e-42	6.89e-136
Q99J93	Ifitm2	comp24308_c0_seq1	RecName: Full=Interferon-induced transmembrane protein 2; AltName: Full=Dispanin subfamily A member 2c; Short=DSPA2c; AltName: Full=Fragilis protein 3 [Mus musculus]	2045.33	2502.37	9837.91	0.290963	2.26602	1	1.21e-14
Q01629	IFITM2	comp29795_c0_seq1	RecName: Full=Interferon-induced transmembrane protein 2; AltName: Full=Dispanin subfamily A member 2c; Short=DSPA2c; AltName: Full=Interferon-inducible protein 1-8D [Homo sapiens]	8.68854	3.83746	82.3215	-1.17896	3.24408	1	9.64e-10
Q9CQW9	Ifitm3	comp24308_c0_seq2	RecName: Full=Interferon-induced transmembrane protein 3; AltName: Full=Dispanin subfamily A member 2b; Short=DSPA2b; AltName: Full=Fragilis protein; AltName: Full=Interferon-inducible protein 15; AltName: Full=Mouse ifitm-like protein 1; Short=Mil-1 [Mus musculus]	2177.05	3054.26	23563.5	0.488452	3.43611	1	3.88e-31
Q01628	IFITM3	comp29795_c0_seq2	RecName: Full=Interferon-induced transmembrane protein 3; AltName: Full=Dispanin subfamily A member 2b; Short=DSPA2b; AltName: Full=Interferon-inducible protein 1-8U [Homo sapiens]	17.7388	11.7648	76.048	-0.592424	2.10001	1	5.64e-05
P01573	Ifna2	comp15664_c0_seq1	RecName: Full=Interferon alpha-2; Short=IFN-alpha-2; Flags: Precursor [Mus musculus]	0.001	0.001	14.1245	0	13.7859	NA	0.000342955
P07349	Ifna5	comp30248_c0_seq1	RecName: Full=Interferon alpha-5; Short=IFN-alpha-5; Flags: Precursor [Mus musculus]	0.41294	0.879137	24.3732	1.09016	5.88322	1	1.12e-06
P01575	Ifnb1	comp33702_c0_seq1	RecName: Full=Interferon beta; Short=IFN-beta; Flags: Precursor [Mus musculus]	0.41294	7.58971	602.305	4.20004	10.5103	0.00517284	4.99e-71
Q12894	IFRD2	comp21307_c0_seq2	RecName: Full=Interferon-related developmental regulator 2; AltName: Full=Protein SKMC15 [Homo sapiens]	173.262	386.15	243.539	1.15621	0.4912	0.0117074	0.826626
Q12894	IFRD2	comp21307_c0_seq3	RecName: Full=Interferon-related developmental regulator 2; AltName: Full=Protein SKMC15 [Homo sapiens]	157.578	337.133	180.334	1.09725	0.194602	0.0324828	1
P05017	Igf1	comp29906_c0_seq2	RecName: Full=Insulin-like growth factor I; Short=IGF-I; AltName: Full=Somatomedin; Flags: Precursor [Mus musculus]	236.347	187.815	65.4806	-0.33159	-1.85177	1	2.01e-07
P05019	IGF1	comp29906_c0_seq3	RecName: Full=Insulin-like growth factor I; Short=IGF-I; AltName: Full=Mechano growth factor; Short=MGF; AltName: Full=Somatomedin-C; Flags: Precursor [Homo sapiens]	108.916	77.2605	31.7709	-0.495417	-1.77744	1	3.3e-05
P05017	Igf1	comp29906_c0_seq4	RecName: Full=Insulin-like growth factor I; Short=IGF-I; AltName: Full=Somatomedin; Flags: Precursor [Mus musculus]	271.47	195.732	66.0317	-0.471912	-2.03956	1	4.66e-09
P05017	Igf1	comp29906_c0_seq5	RecName: Full=Insulin-like growth factor I; Short=IGF-I; AltName: Full=Somatomedin; Flags: Precursor [Mus musculus]	209.004	178.633	51.4653	-0.226538	-2.02186	1	2.51e-08
P05019	IGF1	comp29906_c0_seq6	RecName: Full=Insulin-like growth factor I; Short=IGF-I; AltName: Full=Mechano growth factor; Short=MGF; AltName: Full=Somatomedin-C; Flags: Precursor [Homo sapiens]	58.422	53.4713	21.4039	-0.127746	-1.44864	1	0.0118723
Q95222	IGF1	comp29906_c0_seq7	RecName: Full=Insulin-like growth factor I; Short=IGF-I; AltName: Full=Somatomedin; Flags: Precursor [Oryctolagus cuniculus]	204.875	156.51	55.4459	-0.388488	-1.88559	1	2.15e-07
Q5SF07	Igf2bp2	comp30402_c0_seq3	RecName: Full=Insulin-like growth factor 2 mRNA-binding protein 2; Short=IGF2 mRNA-binding protein 2; Short=IMP-2; AltName: Full=IGF-II mRNA-binding protein 2; AltName: Full=VICKZ family member 2 [Mus musculus]	1308.01	1341.09	2422.35	0.0360306	0.88904	1	0.0290035
Q07079	Igfbp5	comp23602_c0_seq1	RecName: Full=Insulin-like growth factor-binding protein 5; Short=IBP-5; Short=IGF-binding protein 5; Short=IGFBP-5; Flags: Precursor [Mus musculus]	422.518	52.6995	102.103	-3.00315	-2.04898	4.76e-18	1.15e-09
A6NJ69	IGIP	comp29857_c1_seq1	RecName: Full=IgA-inducing protein homolog; Flags: Precursor [Homo sapiens]	547.32	476.622	237.289	-0.199537	-1.20574	1	0.000735064
Q9QZ85	Iigp1	comp31721_c9_seq17	RecName: Full=Interferon-inducible GTPase 1 [Mus musculus]	0.583084	29.1446	723.289	5.64338	10.2767	1.59e-12	4.04e-75
Q9QZ85	Iigp1	comp31721_c9_seq8	RecName: Full=Interferon-inducible GTPase 1 [Mus musculus]	1.83722	64.4785	1434.59	5.13323	9.6089	2.15e-20	1.61e-90
Q9QZ85	Iigp1	comp31799_c0_seq2	RecName: Full=Interferon-inducible GTPase 1 [Mus musculus]	0.583084	19.1511	860.445	5.03758	10.5272	2.76e-08	4.87e-80
Q9QZ85	Iigp1	comp14957_c0_seq1	RecName: Full=Interferon-inducible GTPase 1 [Mus musculus]	5.61224	139.12	6407.95	4.63161	10.1571	5.08e-28	3.58e-124
Q9QZ85	Iigp1	comp29392_c0_seq1	RecName: Full=Interferon-inducible GTPase 1 [Mus musculus]	26.6638	652.167	30995	4.61228	10.1829	1.48e-41	1.1e-143
Q9QZ85	Iigp1	comp31721_c9_seq1	RecName: Full=Interferon-inducible GTPase 1 [Mus musculus]	1.28607	30.922	793.614	4.5876	9.26933	1.45e-11	2.06e-75
Q9QZ85	Iigp1	comp31721_c9_seq6	RecName: Full=Interferon-inducible GTPase 1 [Mus musculus]	2.85791	62.0535	1814.2	4.44048	9.31016	1.55e-18	2.08e-95
Q9QZ85	Iigp1	comp31721_c9_seq9	RecName: Full=Interferon-inducible GTPase 1 [Mus musculus]	4.13871	79.2106	1552.3	4.25844	8.55101	1.69e-20	1.6e-88
Q9QZ85	Iigp1	comp31721_c9_seq4	RecName: Full=Interferon-inducible GTPase 1 [Mus musculus]	1.40696	25.177	847.196	4.16145	9.23397	2.72e-09	3.03e-77
Q9QZ85	Iigp1	comp31721_c9_seq3	RecName: Full=Interferon-inducible GTPase 1 [Mus musculus]	5.20865	74.3059	1564.55	3.83449	8.23062	1.09e-17	1.49e-86
Q9QZ85	Iigp1	comp31721_c9_seq15	RecName: Full=Interferon-inducible GTPase 1 [Mus musculus]	5.61224	79.7292	1649.88	3.82846	8.19957	1.98e-17	3.76e-86
Q9QZ85	Iigp1	comp32285_c0_seq1	RecName: Full=Interferon-inducible GTPase 1 [Mus musculus]	35.6241	455.268	7903.1	3.67579	7.79342	3.43e-28	1.77e-100
Q9QZ85	Iigp1	comp31721_c7_seq2	RecName: Full=Interferon-inducible GTPase 1 [Mus musculus]	35.7	453.239	10394.1	3.66627	8.18563	3.82e-28	6.57e-108
Q9QZ85	Iigp1	comp31721_c9_seq7	RecName: Full=Interferon-inducible GTPase 1 [Mus musculus]	6.53461	66.9436	1415.07	3.35677	7.75856	4.35e-13	1.99e-79
Q9QZ85	Iigp1	comp31721_c7_seq1	RecName: Full=Interferon-inducible GTPase 1 [Mus musculus]	36.3005	332.546	6833.97	3.19549	7.55659	5.16e-21	8.81e-96
Q9QZ85	Iigp1	comp31721_c9_seq11	RecName: Full=Interferon-inducible GTPase 1 [Mus musculus]	16.5113	126.447	2143.81	2.93701	7.02058	8.03e-15	2.73e-79
Q9QZ85	Iigp1	comp31689_c1_seq9	RecName: Full=Interferon-inducible GTPase 1 [Mus musculus]	10.5599	77.4591	800.116	2.87483	6.24354	7.2e-11	1.91e-57
Q9QZ85	Iigp1	comp31689_c1_seq10	RecName: Full=Interferon-inducible GTPase 1 [Mus musculus]	5.40137	31.5817	319.24	2.54769	5.88517	2.91e-05	1.32e-40
Q9QZ85	Iigp1	comp31689_c1_seq2	RecName: Full=Interferon-inducible GTPase 1 [Mus musculus]	12.0698	69.2461	665.686	2.52033	5.78536	8.63e-09	1.2e-51
Q9QZ85	Iigp1	comp31721_c7_seq3	RecName: Full=Interferon-inducible GTPase 1 [Mus musculus]	16.4354	84.4576	1493.34	2.36142	6.5056	6.94e-09	3.29e-69
Q9QZ85	Iigp1	comp31689_c1_seq1	RecName: Full=Interferon-inducible GTPase 1 [Mus musculus]	15.3078	71.8332	678.168	2.23039	5.46931	1.66e-07	4.74e-49
Q9QZ85	Iigp1	comp31689_c1_seq12	RecName: Full=Interferon-inducible GTPase 1 [Mus musculus]	19.5736	80.9768	873.978	2.0486	5.48062	1.2e-06	1.18e-51
Q9QZ85	Iigp1	comp31689_c1_seq6	RecName: Full=Interferon-inducible GTPase 1 [Mus musculus]	10.0493	39.3294	318.196	1.96851	4.98474	0.000100674	4.24e-36
Q9QZ85	Iigp1	comp31689_c1_seq8	RecName: Full=Interferon-inducible GTPase 1 [Mus musculus]	25.7134	95.7632	827.597	1.89695	5.00833	5.83e-06	1.06e-45
Q9QZ85	Iigp1	comp31721_c5_seq1	RecName: Full=Interferon-inducible GTPase 1 [Mus musculus]	1.28607	3.77832	41.0965	1.55478	4.99798	1	1.47e-09
Q9QZ85	Iigp1	comp31721_c9_seq12	RecName: Full=Interferon-inducible GTPase 1 [Mus musculus]	0.001	9.20367	129.55	13.168	16.9832	0.000171537	2.57e-32
Q9QZ85	Iigp1	comp31721_c9_seq14	RecName: Full=Interferon-inducible GTPase 1 [Mus musculus]	0.001	6.19717	83.5989	12.5974	16.3512	0.00817615	2.2e-23
Q9QZ85	Iigp1	comp31721_c9_seq16	RecName: Full=Interferon-inducible GTPase 1 [Mus musculus]	0.001	11.5004	174.174	13.4894	17.4102	8.56e-06	4.85e-39
Q9QZ85	Iigp1	comp31721_c9_seq2	RecName: Full=Interferon-inducible GTPase 1 [Mus musculus]	0.001	6.57919	196.298	12.6837	17.5827	0.0034417	8.3e-42
Q9QZ85	Iigp1	comp31799_c1_seq1	RecName: Full=Interferon-inducible GTPase 1 [Mus musculus]	0.001	0.652618	94.4378	9.35009	16.5271	1	3.41e-25
Q9QZ85	Iigp1	comp62495_c0_seq1	RecName: Full=Interferon-inducible GTPase 1 [Mus musculus]	0.001	0.001	10.7572	0	13.393	NA	0.0045767
Q9QZ85	Iigp1	comp68169_c0_seq1	RecName: Full=Interferon-inducible GTPase 1 [Mus musculus]	0.001	0.001	7.83749	0	12.9362	NA	0.0440587
Q9DBZ1	Ikbip	comp29352_c1_seq2	RecName: Full=Inhibitor of nuclear factor kappa-B kinase-interacting protein; Short=I kappa-B kinase-interacting protein; Short=IKBKB-interacting protein; Short=IKK-interacting protein [Mus musculus]	121.923	122.359	53.9154	0.00515758	-1.1772	1	0.012295
Q8C208	Ikzf4	comp21576_c0_seq1	RecName: Full=Zinc finger protein Eos; AltName: Full=Ikaros family zinc finger protein 4 [Mus musculus]	164.11	54.5721	273.509	-1.58843	0.736925	0.00017458	0.257925
Q8C208	Ikzf4	comp21576_c0_seq2	RecName: Full=Zinc finger protein Eos; AltName: Full=Ikaros family zinc finger protein 4 [Mus musculus]	183.457	38.1085	254.138	-2.26726	0.47017	6.34e-09	0.822615
P48346	Il15	comp30267_c0_seq1	RecName: Full=Interleukin-15; Short=IL-15; Flags: Precursor [Mus musculus]	2.23084	5.94461	34.8172	1.41399	3.96414	1	3.09e-07
P48346	Il15	comp30267_c0_seq13	RecName: Full=Interleukin-15; Short=IL-15; Flags: Precursor [Mus musculus]	2.50927	3.11064	22.0278	0.309947	3.13399	1	0.00264473
P48346	Il15	comp30267_c0_seq14	RecName: Full=Interleukin-15; Short=IL-15; Flags: Precursor [Mus musculus]	3.3599	0.954337	20.117	-1.81585	2.58193	1	0.0408406
P48346	Il15	comp30267_c0_seq18	RecName: Full=Interleukin-15; Short=IL-15; Flags: Precursor [Mus musculus]	4.84596	6.25338	22.5441	0.367854	2.2179	1	0.0234412
P48346	Il15	comp30267_c0_seq19	RecName: Full=Interleukin-15; Short=IL-15; Flags: Precursor [Mus musculus]	1.21015	4.08004	18.4221	1.7534	3.92818	1	0.00104193
P48346	Il15	comp30267_c0_seq2	RecName: Full=Interleukin-15; Short=IL-15; Flags: Precursor [Mus musculus]	3.1982	2.843	22.7523	-0.169847	2.83068	1	0.00628042
P48346	Il15	comp30267_c0_seq20	RecName: Full=Interleukin-15; Short=IL-15; Flags: Precursor [Mus musculus]	5.27621	5.87039	22.7049	0.153953	2.10543	1	0.047539
P48346	Il15	comp30267_c0_seq22	RecName: Full=Interleukin-15; Short=IL-15; Flags: Precursor [Mus musculus]	3.1982	9.44018	26.1309	1.56155	3.03042	1	0.000484202
P48346	Il15	comp30267_c0_seq23	RecName: Full=Interleukin-15; Short=IL-15; Flags: Precursor [Mus musculus]	2.54438	4.04694	16.1601	0.66952	2.66705	1	0.0273005
P48346	Il15	comp30267_c0_seq26	RecName: Full=Interleukin-15; Short=IL-15; Flags: Precursor [Mus musculus]	2.44597	3.42137	21.2241	0.484166	3.11723	1	0.00218857
P48346	Il15	comp30267_c0_seq3	RecName: Full=Interleukin-15; Short=IL-15; Flags: Precursor [Mus musculus]	1.8822	4.0961	26.6968	1.12183	3.82618	1	4.87e-05
P48346	Il15	comp30267_c0_seq7	RecName: Full=Interleukin-15; Short=IL-15; Flags: Precursor [Mus musculus]	0.583084	4.38176	16.2346	2.90973	4.79922	0.968652	0.000553357
Q60819	Il15ra	comp30206_c0_seq1	RecName: Full=Interleukin-15 receptor subunit alpha; Short=IL-15 receptor subunit alpha; Short=IL-15R-alpha; Short=IL-15RA; AltName: CD_antigen=CD215; Contains: RecName: Full=Soluble interleukin-15 receptor subunit alpha; Short=sIL-15 receptor subunit alpha; Short=sIL-15R-alpha; Short=sIL-15RA; Flags: Precursor [Mus musculus]	10.4572	17.0209	50.8384	0.702808	2.28142	1	0.000103292
Q60819	Il15ra	comp30206_c0_seq12	RecName: Full=Interleukin-15 receptor subunit alpha; Short=IL-15 receptor subunit alpha; Short=IL-15R-alpha; Short=IL-15RA; AltName: CD_antigen=CD215; Contains: RecName: Full=Soluble interleukin-15 receptor subunit alpha; Short=sIL-15 receptor subunit alpha; Short=sIL-15R-alpha; Short=sIL-15RA; Flags: Precursor [Mus musculus]	7.83782	17.0228	31.1512	1.11894	1.99076	0.976008	0.00578362
Q60819	Il15ra	comp30206_c0_seq17	RecName: Full=Interleukin-15 receptor subunit alpha; Short=IL-15 receptor subunit alpha; Short=IL-15R-alpha; Short=IL-15RA; AltName: CD_antigen=CD215; Contains: RecName: Full=Soluble interleukin-15 receptor subunit alpha; Short=sIL-15 receptor subunit alpha; Short=sIL-15R-alpha; Short=sIL-15RA; Flags: Precursor [Mus musculus]	3.36408	9.69784	20.3294	1.52745	2.59528	1	0.00932371
Q60819	Il15ra	comp30206_c0_seq3	RecName: Full=Interleukin-15 receptor subunit alpha; Short=IL-15 receptor subunit alpha; Short=IL-15R-alpha; Short=IL-15RA; AltName: CD_antigen=CD215; Contains: RecName: Full=Soluble interleukin-15 receptor subunit alpha; Short=sIL-15 receptor subunit alpha; Short=sIL-15R-alpha; Short=sIL-15RA; Flags: Precursor [Mus musculus]	10.8425	13.426	38.6292	0.308337	1.833	1	0.013532
Q60819	Il15ra	comp30206_c0_seq5	RecName: Full=Interleukin-15 receptor subunit alpha; Short=IL-15 receptor subunit alpha; Short=IL-15R-alpha; Short=IL-15RA; AltName: CD_antigen=CD215; Contains: RecName: Full=Soluble interleukin-15 receptor subunit alpha; Short=sIL-15 receptor subunit alpha; Short=sIL-15R-alpha; Short=sIL-15RA; Flags: Precursor [Mus musculus]	7.45272	8.25321	31.2452	0.147189	2.0678	1	0.0199274
Q60819	Il15ra	comp30206_c0_seq6	RecName: Full=Interleukin-15 receptor subunit alpha; Short=IL-15 receptor subunit alpha; Short=IL-15R-alpha; Short=IL-15RA; AltName: CD_antigen=CD215; Contains: RecName: Full=Soluble interleukin-15 receptor subunit alpha; Short=sIL-15 receptor subunit alpha; Short=sIL-15R-alpha; Short=sIL-15RA; Flags: Precursor [Mus musculus]	9.27471	11.3038	34.3848	0.285429	1.8904	1	0.00797814
Q60819	Il15ra	comp30206_c0_seq8	RecName: Full=Interleukin-15 receptor subunit alpha; Short=IL-15 receptor subunit alpha; Short=IL-15R-alpha; Short=IL-15RA; AltName: CD_antigen=CD215; Contains: RecName: Full=Soluble interleukin-15 receptor subunit alpha; Short=sIL-15 receptor subunit alpha; Short=sIL-15R-alpha; Short=sIL-15RA; Flags: Precursor [Mus musculus]	13.2382	14.5657	47.3705	0.13787	1.83928	1	0.00351361
Q60943	Il17ra	comp15970_c0_seq1	RecName: Full=Interleukin-17 receptor A; Short=IL-17 receptor A; Short=IL-17RA; AltName: CD_antigen=CD217; Flags: Precursor [Mus musculus]	748.579	904.87	1423.29	0.273557	0.927	1	0.0199731
P70380	Il18	comp30029_c0_seq1	RecName: Full=Interleukin-18; Short=IL-18; AltName: Full=Interferon gamma-inducing factor; Short=IFN-gamma-inducing factor; AltName: Full=Interleukin-1 gamma; Short=IL-1 gamma; Flags: Precursor [Mus musculus]	2.44597	3.04445	72.2726	0.315774	4.88497	1	7.74e-15
P70380	Il18	comp30029_c0_seq2	RecName: Full=Interleukin-18; Short=IL-18; AltName: Full=Interferon gamma-inducing factor; Short=IFN-gamma-inducing factor; AltName: Full=Interleukin-1 gamma; Short=IL-1 gamma; Flags: Precursor [Mus musculus]	3.04637	2.50916	70.5612	-0.279887	4.53371	1	6.42e-13
P70380	Il18	comp30029_c0_seq3	RecName: Full=Interleukin-18; Short=IL-18; AltName: Full=Interferon gamma-inducing factor; Short=IFN-gamma-inducing factor; AltName: Full=Interleukin-1 gamma; Short=IL-1 gamma; Flags: Precursor [Mus musculus]	2.0607	0.636558	100.446	-1.69477	5.60714	1	2.27e-21
P70380	Il18	comp30029_c0_seq5	RecName: Full=Interleukin-18; Short=IL-18; AltName: Full=Interferon gamma-inducing factor; Short=IFN-gamma-inducing factor; AltName: Full=Interleukin-1 gamma; Short=IL-1 gamma; Flags: Precursor [Mus musculus]	1.45195	0.652618	75.2769	-1.15368	5.69615	1	3.82e-17
Q9Z2B1	Il18rap	comp26355_c0_seq1	RecName: Full=Interleukin-18 receptor accessory protein; Short=IL-18 receptor accessory protein; Short=IL-18RAcP; AltName: Full=Accessory protein-like; Short=AcPL; AltName: Full=CD218 antigen-like family member B; AltName: Full=IL-1R accessory protein-like; Short=IL-1RAcPL; AltName: Full=Interleukin-18 receptor accessory protein-like; AltName: Full=Interleukin-18 receptor beta; Short=IL-18R-beta;…	40.0966	177.914	28.934	2.14963	-0.470712	3.48e-07	1
Q9Z2B1	Il18rap	comp26355_c0_seq2	RecName: Full=Interleukin-18 receptor accessory protein; Short=IL-18 receptor accessory protein; Short=IL-18RAcP; AltName: Full=Accessory protein-like; Short=AcPL; AltName: Full=CD218 antigen-like family member B; AltName: Full=IL-1R accessory protein-like; Short=IL-1RAcPL; AltName: Full=Interleukin-18 receptor accessory protein-like; AltName: Full=Interleukin-18 receptor beta; Short=IL-18R-beta;…	48.3778	164.745	35.8551	1.76782	-0.432168	9.23e-05	1
P13504	Il1r1	comp31464_c2_seq12	RecName: Full=Interleukin-1 receptor type 1; Short=IL-1R-1; Short=IL-1RT-1; Short=IL-1RT1; AltName: Full=CD121 antigen-like family member A; AltName: Full=Interleukin-1 receptor alpha; Short=IL-1R-alpha; AltName: Full=Interleukin-1 receptor type I; AltName: Full=p80; AltName: CD_antigen=CD121a; Contains: RecName: Full=Interleukin-1 receptor type 1, membrane form; Short=mIL-1R1; Short=mIL-1RI; Con…	70.5232	66.787	22.4885	-0.0785295	-1.64891	1	0.00111645
P13504	Il1r1	comp31464_c2_seq15	RecName: Full=Interleukin-1 receptor type 1; Short=IL-1R-1; Short=IL-1RT-1; Short=IL-1RT1; AltName: Full=CD121 antigen-like family member A; AltName: Full=Interleukin-1 receptor alpha; Short=IL-1R-alpha; AltName: Full=Interleukin-1 receptor type I; AltName: Full=p80; AltName: CD_antigen=CD121a; Contains: RecName: Full=Interleukin-1 receptor type 1, membrane form; Short=mIL-1R1; Short=mIL-1RI; Con…	75.3048	66.5664	22.3702	-0.177949	-1.75116	1	0.000389778
P13504	Il1r1	comp31464_c2_seq2	RecName: Full=Interleukin-1 receptor type 1; Short=IL-1R-1; Short=IL-1RT-1; Short=IL-1RT1; AltName: Full=CD121 antigen-like family member A; AltName: Full=Interleukin-1 receptor alpha; Short=IL-1R-alpha; AltName: Full=Interleukin-1 receptor type I; AltName: Full=p80; AltName: CD_antigen=CD121a; Contains: RecName: Full=Interleukin-1 receptor type 1, membrane form; Short=mIL-1R1; Short=mIL-1RI; Con…	72.6984	76.0356	21.4832	0.0647521	-1.75872	1	0.000169045
P13504	Il1r1	comp31464_c2_seq5	RecName: Full=Interleukin-1 receptor type 1; Short=IL-1R-1; Short=IL-1RT-1; Short=IL-1RT1; AltName: Full=CD121 antigen-like family member A; AltName: Full=Interleukin-1 receptor alpha; Short=IL-1R-alpha; AltName: Full=Interleukin-1 receptor type I; AltName: Full=p80; AltName: CD_antigen=CD121a; Contains: RecName: Full=Interleukin-1 receptor type 1, membrane form; Short=mIL-1R1; Short=mIL-1RI; Con…	73.6667	74.1162	22.0538	0.00877658	-1.73998	1	0.000660978
P13504	Il1r1	comp31464_c2_seq7	RecName: Full=Interleukin-1 receptor type 1; Short=IL-1R-1; Short=IL-1RT-1; Short=IL-1RT1; AltName: Full=CD121 antigen-like family member A; AltName: Full=Interleukin-1 receptor alpha; Short=IL-1R-alpha; AltName: Full=Interleukin-1 receptor type I; AltName: Full=p80; AltName: CD_antigen=CD121a; Contains: RecName: Full=Interleukin-1 receptor type 1, membrane form; Short=mIL-1R1; Short=mIL-1RI; Con…	66.4951	73.7531	24.6211	0.149456	-1.43336	1	0.00700896
Q61730	Il1rap	comp13472_c0_seq2	RecName: Full=Interleukin-1 receptor accessory protein; Short=IL-1 receptor accessory protein; Short=IL-1RAcP; Flags: Precursor [Mus musculus]	105.965	193.171	207.158	0.866293	0.967144	0.322587	0.046122
Q61730	Il1rap	comp13472_c0_seq1	RecName: Full=Interleukin-1 receptor accessory protein; Short=IL-1 receptor accessory protein; Short=IL-1RAcP; Flags: Precursor [Mus musculus]	454.994	937.971	937.651	1.0437	1.04321	0.0228003	0.00529857
Q9JHX3	Il21r	comp18678_c0_seq1	RecName: Full=Interleukin-21 receptor; Short=IL-21 receptor; Short=IL-21R; AltName: Full=Lymphocyte receptor beta; Short=LR-beta; AltName: Full=Novel cytokine receptor 8; Short=NR8; AltName: Full=Novel interleukin receptor; AltName: CD_antigen=CD360; Flags: Precursor [Mus musculus]	0.001	2.20039	62.8152	11.1035	15.9388	0.914242	1.99e-18
Q9JHX3	Il21r	comp18678_c0_seq2	RecName: Full=Interleukin-21 receptor; Short=IL-21 receptor; Short=IL-21R; AltName: Full=Lymphocyte receptor beta; Short=LR-beta; AltName: Full=Novel cytokine receptor 8; Short=NR8; AltName: Full=Novel interleukin receptor; AltName: CD_antigen=CD360; Flags: Precursor [Mus musculus]	0.292042	2.20039	65.3108	2.91351	7.805	1	9e-18
Q9EQ14	Il23a	comp11706_c0_seq1	RecName: Full=Interleukin-23 subunit alpha; Short=IL-23 subunit alpha; Short=IL-23-A; AltName: Full=Interleukin-23 subunit p19; Short=IL-23p19; Flags: Precursor [Mus musculus]	56.7376	78.824	14.6438	0.474331	-1.95402	1	0.000176904
Q8K3I6	Il27	comp24006_c0_seq1	RecName: Full=Interleukin-27 subunit alpha; Short=IL-27 subunit alpha; Short=IL-27-A; Short=IL27-A; AltName: Full=p28; Flags: Precursor [Mus musculus]	0.001	0.001	9.4762	0	13.2101	NA	0.01251
Q8K3I6	Il27	comp24006_c0_seq2	RecName: Full=Interleukin-27 subunit alpha; Short=IL-27 subunit alpha; Short=IL-27-A; Short=IL27-A; AltName: Full=p28; Flags: Precursor [Mus musculus]	0.001	0.001	13.8791	0	13.7606	NA	0.000429673
Q8K3I6	Il27	comp24006_c0_seq3	RecName: Full=Interleukin-27 subunit alpha; Short=IL-27 subunit alpha; Short=IL-27-A; Short=IL27-A; AltName: Full=p28; Flags: Precursor [Mus musculus]	0.001	0.001	14.5474	0	13.8285	NA	0.000257735
P34902	Il2rg	comp47402_c0_seq1	RecName: Full=Cytokine receptor common subunit gamma; AltName: Full=Interleukin-2 receptor subunit gamma; Short=IL-2 receptor subunit gamma; Short=IL-2R subunit gamma; Short=IL-2RG; AltName: Full=gammaC; AltName: Full=p64; AltName: CD_antigen=CD132; Flags: Precursor [Mus musculus]	2.23084	1.82347	17.7621	-0.290906	2.99314	1	0.00897161
P16382	Il4r	comp19949_c0_seq2	RecName: Full=Interleukin-4 receptor subunit alpha; Short=IL-4 receptor subunit alpha; Short=IL-4R subunit alpha; Short=IL-4R-alpha; Short=IL-4RA; AltName: CD_antigen=CD124; Contains: RecName: Full=Soluble interleukin-4 receptor subunit alpha; Short=Soluble IL-4 receptor subunit alpha; Short=Soluble IL-4R-alpha; Short=sIL4Ralpha/prot; AltName: Full=IL-4-binding protein; Short=IL4-BP; Flags: Precu…	374.598	1579.56	515.971	2.07611	0.461948	1.27e-10	0.887056
P16382	Il4r	comp19949_c0_seq1	RecName: Full=Interleukin-4 receptor subunit alpha; Short=IL-4 receptor subunit alpha; Short=IL-4R subunit alpha; Short=IL-4R-alpha; Short=IL-4RA; AltName: CD_antigen=CD124; Contains: RecName: Full=Soluble interleukin-4 receptor subunit alpha; Short=Soluble IL-4 receptor subunit alpha; Short=Soluble IL-4R-alpha; Short=sIL4Ralpha/prot; AltName: Full=IL-4-binding protein; Short=IL4-BP; Flags: Precu…	363.986	1453.98	522.284	1.99805	0.520949	6.82e-10	0.688373
P08505	Il6	comp21399_c0_seq1	RecName: Full=Interleukin-6; Short=IL-6; AltName: Full=B-cell hybridoma growth factor; AltName: Full=Interleukin HP-1; Flags: Precursor [Mus musculus]	18.1464	25.7062	113.307	0.502429	2.64248	1	1.77e-09
P08505	Il6	comp21399_c0_seq2	RecName: Full=Interleukin-6; Short=IL-6; AltName: Full=B-cell hybridoma growth factor; AltName: Full=Interleukin HP-1; Flags: Precursor [Mus musculus]	14.505	22.9693	130.215	0.663154	3.16627	1	4.8e-13
P08505	Il6	comp21399_c0_seq3	RecName: Full=Interleukin-6; Short=IL-6; AltName: Full=B-cell hybridoma growth factor; AltName: Full=Interleukin HP-1; Flags: Precursor [Mus musculus]	15.1587	24.1202	120.092	0.670096	2.98592	1	4.17e-12
P08505	Il6	comp21399_c0_seq4	RecName: Full=Interleukin-6; Short=IL-6; AltName: Full=B-cell hybridoma growth factor; AltName: Full=Interleukin HP-1; Flags: Precursor [Mus musculus]	16.0994	17.9642	128.685	0.158122	2.99877	1	5.2e-12
P10168	Il7	comp27775_c1_seq3	RecName: Full=Interleukin-7; Short=IL-7; Flags: Precursor [Mus musculus]	9.80764	12.6221	34.9147	0.363973	1.83186	1	0.0167142
A1L0T0	ILVBL	comp30651_c0_seq33	RecName: Full=Acetolactate synthase-like protein; AltName: Full=IlvB-like protein [Homo sapiens]	12.763	1.30424	10.8553	-3.2907	-0.233569	0.0321353	1
Q80V26	Impad1	comp27579_c0_seq1	RecName: Full=Inositol monophosphatase 3; Short=IMP 3; Short=IMPase 3; AltName: Full=Golgi 3-prime phosphoadenosine 5-prime phosphate 3-prime phosphatase; Short=Golgi-resident PAP phosphatase; Short=gPAPP; AltName: Full=Inositol monophosphatase domain-containing protein 1; AltName: Full=Inositol-1(or 4)-monophosphatase 3; AltName: Full=Myo-inositol monophosphatase A3 [Mus musculus]	1453.18	1523.3	798.794	0.0679807	-0.863321	1	0.0418067
Q04997	Inha	comp27941_c1_seq1	RecName: Full=Inhibin alpha chain; Flags: Precursor [Mus musculus]	11.5905	5.68499	1.00695	-1.02771	-3.52489	1	0.0178822
P49442	Inpp1	comp28724_c0_seq1	RecName: Full=Inositol polyphosphate 1-phosphatase; Short=IPP; Short=IPPase [Mus musculus]	53.2268	40.3159	256.289	-0.400805	2.26755	1	2.75e-10
Q9QWG5	Inpp4b	comp29337_c1_seq3	RecName: Full=Type II inositol 3,4-bisphosphate 4-phosphatase; AltName: Full=Inositol polyphosphate 4-phosphatase type II [Rattus norvegicus]	37.096	54.655	81.27	0.55909	1.13146	1	0.0430684
P59644	Inpp5j	comp31284_c0_seq11	RecName: Full=Phosphatidylinositol 4,5-bisphosphate 5-phosphatase A; AltName: Full=Inositol polyphosphate 5-phosphatase J [Mus musculus]	31.6564	6.74467	27.6697	-2.23068	-0.194191	0.0067448	1
P59644	Inpp5j	comp31284_c0_seq14	RecName: Full=Phosphatidylinositol 4,5-bisphosphate 5-phosphatase A; AltName: Full=Inositol polyphosphate 5-phosphatase J [Mus musculus]	32.2033	6.01981	36.2507	-2.41942	0.170797	0.00136305	1
P59644	Inpp5j	comp31284_c0_seq15	RecName: Full=Phosphatidylinositol 4,5-bisphosphate 5-phosphatase A; AltName: Full=Inositol polyphosphate 5-phosphatase J [Mus musculus]	43.7536	6.71961	38.6913	-2.70295	-0.17739	1.16e-05	1
P59644	Inpp5j	comp31284_c0_seq17	RecName: Full=Phosphatidylinositol 4,5-bisphosphate 5-phosphatase A; AltName: Full=Inositol polyphosphate 5-phosphatase J [Mus musculus]	14.7116	1.51469	9.94872	-3.27986	-0.564374	0.0311722	1
P59644	Inpp5j	comp31284_c0_seq2	RecName: Full=Phosphatidylinositol 4,5-bisphosphate 5-phosphatase A; AltName: Full=Inositol polyphosphate 5-phosphatase J [Mus musculus]	36.5873	8.77858	30.6023	-2.05928	-0.257701	0.00601243	1
P59644	Inpp5j	comp31284_c0_seq4	RecName: Full=Phosphatidylinositol 4,5-bisphosphate 5-phosphatase A; AltName: Full=Inositol polyphosphate 5-phosphatase J [Mus musculus]	36.5591	5.36721	30.0423	-2.76798	-0.283235	8.88e-05	1
P59644	Inpp5j	comp31284_c0_seq6	RecName: Full=Phosphatidylinositol 4,5-bisphosphate 5-phosphatase A; AltName: Full=Inositol polyphosphate 5-phosphatase J [Mus musculus]	36.0727	6.08502	31.0015	-2.56757	-0.218568	0.000231796	1
P59644	Inpp5j	comp31284_c0_seq7	RecName: Full=Phosphatidylinositol 4,5-bisphosphate 5-phosphatase A; AltName: Full=Inositol polyphosphate 5-phosphatase J [Mus musculus]	32.8487	6.03776	29.5727	-2.44375	-0.15157	0.00190461	1
Q8BGI3	Insig1	comp27071_c0_seq1	RecName: Full=Insulin-induced gene 1 protein; Short=INSIG-1 [Mus musculus]	8426.29	4581	2562.8	-0.879236	-1.71718	0.095924	1.08e-08
Q9QY05	Insl6	comp34364_c0_seq1	RecName: Full=Insulin-like peptide INSL6; Short=Insulin-like peptide 6; Contains: RecName: Full=Insulin-like peptide INSL6 B chain; Contains: RecName: Full=Insulin-like peptide INSL6 A chain; Flags: Precursor [Mus musculus]	39.631	32.0768	208.173	-0.305101	2.39308	1	1.37e-10
Q8CFA1	Irak2	comp30328_c0_seq5	RecName: Full=Interleukin-1 receptor-associated kinase-like 2; Short=IRAK-2; Short=mu-IRAK-2 [Mus musculus]	133.458	116.835	65.0672	-0.191911	-1.03638	1	0.0361027
P15314	Irf1	comp32852_c0_seq1	RecName: Full=Interferon regulatory factor 1; Short=IRF-1 [Mus musculus]	302.025	704.461	3043.28	1.22185	3.33289	0.00189404	1.71e-28
P23906	Irf2	comp13917_c1_seq1	RecName: Full=Interferon regulatory factor 2; Short=IRF-2 [Mus musculus]	421.272	505.38	965.185	0.262616	1.19605	1	0.000522605
P56477	Irf5	comp23705_c0_seq1	RecName: Full=Interferon regulatory factor 5; Short=IRF-5 [Mus musculus]	2.90289	11.7298	542.737	2.01462	7.54662	0.0679047	1.49e-60
P56477	Irf5	comp23705_c0_seq2	RecName: Full=Interferon regulatory factor 5; Short=IRF-5 [Mus musculus]	0.001	4.92508	164.501	12.2659	17.3277	0.0306974	2.35e-37
P56477	Irf5	comp23705_c0_seq3	RecName: Full=Interferon regulatory factor 5; Short=IRF-5 [Mus musculus]	3.45831	11.1325	404.014	1.68664	6.8682	0.431897	4.49e-50
P70434	Irf7	comp28212_c0_seq1	RecName: Full=Interferon regulatory factor 7; Short=IRF-7 [Mus musculus]	1.74299	65.3836	1972.98	5.22929	10.1446	1.2e-21	1.78e-100
P70434	Irf7	comp28212_c0_seq7	RecName: Full=Interferon regulatory factor 7; Short=IRF-7 [Mus musculus]	3.18976	54.2235	2156.17	4.0874	9.40081	3.17e-15	1.78e-98
P70434	Irf7	comp28212_c0_seq9	RecName: Full=Interferon regulatory factor 7; Short=IRF-7 [Mus musculus]	4.7208	57.4289	2293.64	3.60467	8.92439	1.08e-14	5.07e-98
P70434	Irf7	comp28212_c0_seq6	RecName: Full=Interferon regulatory factor 7; Short=IRF-7 [Mus musculus]	5.35213	63.006	2218.17	3.5573	8.69504	2.11e-14	3.64e-95
P70434	Irf7	comp28212_c0_seq8	RecName: Full=Interferon regulatory factor 7; Short=IRF-7 [Mus musculus]	5.32119	56.4807	2164.62	3.40794	8.66815	5.8e-13	1.95e-94
P70434	Irf7	comp28212_c0_seq2	RecName: Full=Interferon regulatory factor 7; Short=IRF-7 [Mus musculus]	7.14336	69.506	2449.67	3.28246	8.42177	1.9e-13	2.29e-94
P70434	Irf7	comp28212_c0_seq3	RecName: Full=Interferon regulatory factor 7; Short=IRF-7 [Mus musculus]	6.65968	55.84	2350.25	3.06777	8.46314	2.72e-11	2.49e-94
P70434	Irf7	comp28212_c0_seq4	RecName: Full=Interferon regulatory factor 7; Short=IRF-7 [Mus musculus]	7.08994	56.135	2093.52	2.98506	8.20594	1.72e-10	6.46e-90
P70434	Irf7	comp28212_c0_seq5	RecName: Full=Interferon regulatory factor 7; Short=IRF-7 [Mus musculus]	9.57002	73.5378	2687.31	2.94189	8.13343	2.58e-12	6.54e-94
Q61179	Irf9	comp28776_c1_seq6	RecName: Full=Interferon regulatory factor 9; Short=IRF-9; AltName: Full=IFN-alpha-responsive transcription factor subunit; AltName: Full=ISGF3 p48 subunit; AltName: Full=Interferon-stimulated gene factor 3 gamma; Short=ISGF-3 gamma; AltName: Full=Transcriptional regulator ISGF3 subunit gamma [Mus musculus]	91.1613	320.172	841.75	1.81235	3.2069	2.89e-07	2.84e-24
Q60766	Irgm1	comp31369_c11_seq12	RecName: Full=Immunity-related GTPase family M protein 1; AltName: Full=Interferon-inducible GTPase 3; AltName: Full=Interferon-inducible protein 1; AltName: Full=LPS-stimulated RAW 264.7 macrophage protein 47; Short=LRG-47 [Mus musculus]	6.12258	245.17	4337.76	5.3235	9.46859	2.99e-39	1.39e-112
Q60766	Irgm1	comp31369_c11_seq5	RecName: Full=Immunity-related GTPase family M protein 1; AltName: Full=Interferon-inducible GTPase 3; AltName: Full=Interferon-inducible protein 1; AltName: Full=LPS-stimulated RAW 264.7 macrophage protein 47; Short=LRG-47 [Mus musculus]	5.80905	160.882	2394.87	4.79156	8.68743	1.86e-30	9.89e-97
Q60766	Irgm1	comp31369_c11_seq6	RecName: Full=Immunity-related GTPase family M protein 1; AltName: Full=Interferon-inducible GTPase 3; AltName: Full=Interferon-inducible protein 1; AltName: Full=LPS-stimulated RAW 264.7 macrophage protein 47; Short=LRG-47 [Mus musculus]	7.8379	158.856	1856.16	4.34111	7.88763	9.73e-27	1.16e-85
Q60766	Irgm1	comp31369_c11_seq7	RecName: Full=Immunity-related GTPase family M protein 1; AltName: Full=Interferon-inducible GTPase 3; AltName: Full=Interferon-inducible protein 1; AltName: Full=LPS-stimulated RAW 264.7 macrophage protein 47; Short=LRG-47 [Mus musculus]	7.26008	143.417	2215.62	4.30409	8.25351	2.53e-25	4.4e-91
Q60766	Irgm1	comp31369_c11_seq9	RecName: Full=Immunity-related GTPase family M protein 1; AltName: Full=Interferon-inducible GTPase 3; AltName: Full=Interferon-inducible protein 1; AltName: Full=LPS-stimulated RAW 264.7 macrophage protein 47; Short=LRG-47 [Mus musculus]	9.50397	156.357	1697.17	4.04017	7.48039	2.61e-24	1.13e-80
Q60766	Irgm1	comp31369_c11_seq3	RecName: Full=Immunity-related GTPase family M protein 1; AltName: Full=Interferon-inducible GTPase 3; AltName: Full=Interferon-inducible protein 1; AltName: Full=LPS-stimulated RAW 264.7 macrophage protein 47; Short=LRG-47 [Mus musculus]	17.1173	266.703	3752.73	3.9617	7.77634	4.76e-28	6.62e-94
Q60766	Irgm1	comp31369_c11_seq10	RecName: Full=Immunity-related GTPase family M protein 1; AltName: Full=Interferon-inducible GTPase 3; AltName: Full=Interferon-inducible protein 1; AltName: Full=LPS-stimulated RAW 264.7 macrophage protein 47; Short=LRG-47 [Mus musculus]	31.1602	284.336	2643.84	3.18982	6.40679	3.45e-20	4.38e-73
Q60766	Irgm1	comp31369_c11_seq2	RecName: Full=Immunity-related GTPase family M protein 1; AltName: Full=Interferon-inducible GTPase 3; AltName: Full=Interferon-inducible protein 1; AltName: Full=LPS-stimulated RAW 264.7 macrophage protein 47; Short=LRG-47 [Mus musculus]	37.9526	280.832	2261.96	2.88744	5.89723	9.81e-17	1.26e-64
Q60766	Irgm1	comp31369_c11_seq1	RecName: Full=Immunity-related GTPase family M protein 1; AltName: Full=Interferon-inducible GTPase 3; AltName: Full=Interferon-inducible protein 1; AltName: Full=LPS-stimulated RAW 264.7 macrophage protein 47; Short=LRG-47 [Mus musculus]	32.2484	238.602	1909.76	2.88731	5.88802	1.17e-16	6.79e-64
Q60766	Irgm1	comp31369_c11_seq4	RecName: Full=Immunity-related GTPase family M protein 1; AltName: Full=Interferon-inducible GTPase 3; AltName: Full=Interferon-inducible protein 1; AltName: Full=LPS-stimulated RAW 264.7 macrophage protein 47; Short=LRG-47 [Mus musculus]	34.4813	220.918	2363.55	2.67963	6.099	4.39e-14	1.15e-67
Q60766	Irgm1	comp31369_c11_seq8	RecName: Full=Immunity-related GTPase family M protein 1; AltName: Full=Interferon-inducible GTPase 3; AltName: Full=Interferon-inducible protein 1; AltName: Full=LPS-stimulated RAW 264.7 macrophage protein 47; Short=LRG-47 [Mus musculus]	151.9	899.972	5712.81	2.56676	5.23301	4.44e-16	4.18e-59
Q60766	Irgm1	comp31369_c11_seq11	RecName: Full=Immunity-related GTPase family M protein 1; AltName: Full=Interferon-inducible GTPase 3; AltName: Full=Interferon-inducible protein 1; AltName: Full=LPS-stimulated RAW 264.7 macrophage protein 47; Short=LRG-47 [Mus musculus]	155.958	837.595	5430.85	2.42509	5.12195	8.93e-15	9.33e-58
Q64339	Isg15	comp31936_c0_seq1	RecName: Full=Ubiquitin-like protein ISG15; AltName: Full=Interferon-induced 15 kDa protein; AltName: Full=Interferon-induced 17 kDa protein; Short=IP17; AltName: Full=Ubiquitin cross-reactive protein; Flags: Precursor [Mus musculus]	52.4226	662.378	14585.3	3.65939	8.12011	1.38e-29	7.48e-109
Q96AZ6	ISG20	comp27616_c1_seq1	RecName: Full=Interferon-stimulated gene 20 kDa protein; AltName: Full=Estrogen-regulated transcript 45 protein; AltName: Full=Promyelocytic leukemia nuclear body-associated protein ISG20 [Homo sapiens]	69.0482	104.291	1356.46	0.594941	4.2961	1	3.84e-40
Q96AZ6	ISG20	comp27616_c1_seq2	RecName: Full=Interferon-stimulated gene 20 kDa protein; AltName: Full=Estrogen-regulated transcript 45 protein; AltName: Full=Promyelocytic leukemia nuclear body-associated protein ISG20 [Homo sapiens]	141.58	179.475	1665.61	0.342171	3.55636	1	2.27e-30
Q9JL16	Isg20	comp27616_c2_seq1	RecName: Full=Interferon-stimulated gene 20 kDa protein; AltName: Full=Promyelocytic leukemia nuclear body-associated protein ISG20; AltName: Full=Protein DnaQL [Mus musculus]	17.2958	41.165	207.083	1.251	3.58172	0.103806	8.4e-20
Q61738	Itga7	comp28584_c0_seq1	RecName: Full=Integrin alpha-7; Contains: RecName: Full=Integrin alpha-7 heavy chain; Contains: RecName: Full=Integrin alpha-7 light chain; Flags: Precursor [Mus musculus]	317.23	291.511	112.525	-0.121981	-1.49529	1	2.68e-05
Q61738	Itga7	comp28584_c0_seq2	RecName: Full=Integrin alpha-7; Contains: RecName: Full=Integrin alpha-7 heavy chain; Contains: RecName: Full=Integrin alpha-7 light chain; Flags: Precursor [Mus musculus]	409.356	420.325	129.399	0.0381488	-1.66153	1	7.23e-07
Q61738	Itga7	comp28584_c0_seq3	RecName: Full=Integrin alpha-7; Contains: RecName: Full=Integrin alpha-7 heavy chain; Contains: RecName: Full=Integrin alpha-7 light chain; Flags: Precursor [Mus musculus]	346.141	319.889	101.96	-0.113787	-1.76335	1	2.57e-07
Q61738	Itga7	comp28584_c0_seq4	RecName: Full=Integrin alpha-7; Contains: RecName: Full=Integrin alpha-7 heavy chain; Contains: RecName: Full=Integrin alpha-7 light chain; Flags: Precursor [Mus musculus]	461.602	415.538	153.248	-0.151669	-1.59078	1	1.43e-06
Q61738	Itga7	comp28584_c0_seq5	RecName: Full=Integrin alpha-7; Contains: RecName: Full=Integrin alpha-7 heavy chain; Contains: RecName: Full=Integrin alpha-7 light chain; Flags: Precursor [Mus musculus]	426.32	420.629	139.429	-0.0193896	-1.61241	1	1.6e-06
P24063	Itgal	comp29480_c0_seq1	RecName: Full=Integrin alpha-L; AltName: Full=CD11 antigen-like family member A; AltName: Full=Leukocyte adhesion glycoprotein LFA-1 alpha chain; Short=LFA-1A; AltName: Full=Leukocyte function-associated molecule 1 alpha chain; AltName: Full=Lymphocyte antigen 15; Short=Ly-15; AltName: CD_antigen=CD11a; Flags: Precursor [Mus musculus]	80.3328	75.7372	28.4728	-0.0849863	-1.49641	1	0.00184553
P24063	Itgal	comp29480_c0_seq2	RecName: Full=Integrin alpha-L; AltName: Full=CD11 antigen-like family member A; AltName: Full=Leukocyte adhesion glycoprotein LFA-1 alpha chain; Short=LFA-1A; AltName: Full=Leukocyte function-associated molecule 1 alpha chain; AltName: Full=Lymphocyte antigen 15; Short=Ly-15; AltName: CD_antigen=CD11a; Flags: Precursor [Mus musculus]	80.2371	73.9976	30.199	-0.11679	-1.40977	1	0.00518649
Q64632	Itgb4	comp30787_c0_seq7	RecName: Full=Integrin beta-4; AltName: Full=GP150; AltName: CD_antigen=CD104; Flags: Precursor [Rattus norvegicus]	45.8018	23.4946	16.328	-0.963075	-1.48806	1	0.0422943
Q9Z0T9	Itgb6	comp46635_c0_seq1	RecName: Full=Integrin beta-6; Flags: Precursor [Mus musculus]	7.35422	35.013	20.4388	2.25125	1.47466	0.00535701	0.175476
P26011	Itgb7	comp34459_c0_seq1	RecName: Full=Integrin beta-7; AltName: Full=Integrin beta-P; AltName: Full=M290 IEL antigen; Flags: Precursor [Mus musculus]	288.092	219.66	570.478	-0.391254	0.985642	1	0.0167021
Q8R071	Itpka	comp23236_c0_seq1	RecName: Full=Inositol-trisphosphate 3-kinase A; AltName: Full=Inositol 1,4,5-trisphosphate 3-kinase A; Short=IP3 3-kinase A; Short=IP3K A; Short=InsP 3-kinase A [Mus musculus]	19.1671	6.83978	54.4648	-1.48661	1.50669	0.465443	0.0211324
P42335	Itpkb	comp21335_c0_seq1	RecName: Full=Inositol-trisphosphate 3-kinase B; AltName: Full=Inositol 1,4,5-trisphosphate 3-kinase B; Short=IP3 3-kinase B; Short=IP3K B; Short=InsP 3-kinase B [Rattus norvegicus]	402.69	379.229	767.644	-0.0865997	0.930769	1	0.0241263
Q9Z329	Itpr2	comp31035_c0_seq12	RecName: Full=Inositol 1,4,5-trisphosphate receptor type 2; AltName: Full=IP3 receptor isoform 2; Short=IP3R 2; Short=InsP3R2; AltName: Full=Inositol 1,4,5-trisphosphate type V receptor; AltName: Full=Type 2 inositol 1,4,5-trisphosphate receptor; Short=Type 2 InsP3 receptor [Mus musculus]	343.182	234.888	896.9	-0.547005	1.38597	1	4.21e-05
Q9Z329	Itpr2	comp31035_c1_seq1	RecName: Full=Inositol 1,4,5-trisphosphate receptor type 2; AltName: Full=IP3 receptor isoform 2; Short=IP3R 2; Short=InsP3R2; AltName: Full=Inositol 1,4,5-trisphosphate type V receptor; AltName: Full=Type 2 inositol 1,4,5-trisphosphate receptor; Short=Type 2 InsP3 receptor [Mus musculus]	153.771	110.473	347.607	-0.477092	1.17668	1	0.00211485
Q3UV16	Itpripl2	comp24090_c0_seq2	RecName: Full=Inositol 1,4,5-trisphosphate receptor-interacting protein-like 2; Flags: Precursor [Mus musculus]	1692.91	3573.64	1901.45	1.07788	0.167593	0.010873	1
Q3UV16	Itpripl2	comp24090_c0_seq1	RecName: Full=Inositol 1,4,5-trisphosphate receptor-interacting protein-like 2; Flags: Precursor [Mus musculus]	2364.67	4932.83	2659.72	1.06078	0.169638	0.0136966	1
Q62120	Jak2	comp15540_c0_seq1	RecName: Full=Tyrosine-protein kinase JAK2; AltName: Full=Janus kinase 2; Short=JAK-2 [Mus musculus]	653.852	658.339	1547.79	0.00986775	1.24317	1	0.000247084
P09450	Junb	comp14515_c0_seq1	RecName: Full=Transcription factor jun-B; AltName: Full=MyD21 [Mus musculus]<>RecName: Full=Transcription factor jun-B [Rattus norvegicus]	713.063	1084.8	1437.44	0.605327	1.0114	0.862364	0.00669955
A2CG49	Kalrn	comp18836_c0_seq1	RecName: Full=Kalirin; AltName: Full=Protein Duo; AltName: Full=Serine/threonine-protein kinase with Dbl- and pleckstrin homology domain [Mus musculus]	31.2222	18.4774	81.6243	-0.756812	1.38643	1	0.0212079
Q9Z1P7	Kank3	comp31344_c0_seq27	RecName: Full=KN motif and ankyrin repeat domain-containing protein 3; AltName: Full=Ankyrin repeat domain-containing protein 47 [Mus musculus]	1.40696	15.3837	3.10518	3.45075	1.14209	0.0279995	1
Q5DTI6	Kansl1l	comp26207_c0_seq1	RecName: Full=KAT8 regulatory NSL complex subunit 1-like protein [Mus musculus]	715.945	1255.15	2945.88	0.809936	2.04078	0.223137	9.36e-12
Q5DTI6	Kansl1l	comp26207_c0_seq2	RecName: Full=KAT8 regulatory NSL complex subunit 1-like protein [Mus musculus]	758.633	1419.5	3290.28	0.90391	2.11674	0.0724068	7.52e-13
Q99MN1	Kars	comp28729_c0_seq2	RecName: Full=Lysine--tRNA ligase; AltName: Full=Lysyl-tRNA synthetase; Short=LysRS [Mus musculus]	826.427	1085.34	1593.08	0.393187	0.946856	1	0.0137988
Q99MN1	Kars	comp28729_c0_seq3	RecName: Full=Lysine--tRNA ligase; AltName: Full=Lysyl-tRNA synthetase; Short=LysRS [Mus musculus]	740.241	977.453	1331.92	0.401033	0.847436	1	0.0472348
Q99MN1	Kars	comp28729_c0_seq4	RecName: Full=Lysine--tRNA ligase; AltName: Full=Lysyl-tRNA synthetase; Short=LysRS [Mus musculus]	651.382	895.62	1328.01	0.459381	1.02769	1	0.00589326
Q99MN1	Kars	comp28729_c0_seq5	RecName: Full=Lysine--tRNA ligase; AltName: Full=Lysyl-tRNA synthetase; Short=LysRS [Mus musculus]	634.219	949.566	1437.08	0.582286	1.18009	0.903085	0.000550393
Q9JHD2	Kat2a	comp26839_c0_seq2	RecName: Full=Histone acetyltransferase KAT2A; AltName: Full=General control of amino acid synthesis protein 5-like 2; AltName: Full=Histone acetyltransferase GCN5; Short=MmGCN5; AltName: Full=Lysine acetyltransferase 2A [Mus musculus]	651.461	1148.56	1166.23	0.818077	0.840108	0.189251	0.0490473
Q9JHD2	Kat2a	comp26839_c0_seq3	RecName: Full=Histone acetyltransferase KAT2A; AltName: Full=General control of amino acid synthesis protein 5-like 2; AltName: Full=Histone acetyltransferase GCN5; Short=MmGCN5; AltName: Full=Lysine acetyltransferase 2A [Mus musculus]	670.595	1189.88	1333.65	0.827301	0.991871	0.194607	0.00944432
Q9JHD1	Kat2b	comp14864_c0_seq1	RecName: Full=Histone acetyltransferase KAT2B; AltName: Full=Histone acetyltransferase PCAF; Short=Histone acetylase PCAF; AltName: Full=Lysine acetyltransferase 2B; AltName: Full=P300/CBP-associated factor; Short=P/CAF [Mus musculus]	542.005	443.882	1160.47	-0.288128	1.09833	1	0.00257597
Q8BJ66	Kazald1	comp28437_c0_seq1	RecName: Full=Kazal-type serine protease inhibitor domain-containing protein 1; AltName: Full=Bone and odontoblast-expressed protein 1; AltName: Full=Insulin-like growth factor-binding-related protein 10; Short=IGFBP-rP10; Short=IGFBP-related protein 10; AltName: Full=Insulin-like growth factor-binding-related protein 4; Flags: Precursor [Mus musculus]	26.2253	15.7257	4.02479	-0.73784	-2.70398	1	0.00062851
Q8BJ66	Kazald1	comp28437_c0_seq2	RecName: Full=Kazal-type serine protease inhibitor domain-containing protein 1; AltName: Full=Bone and odontoblast-expressed protein 1; AltName: Full=Insulin-like growth factor-binding-related protein 10; Short=IGFBP-rP10; Short=IGFBP-related protein 10; AltName: Full=Insulin-like growth factor-binding-related protein 4; Flags: Precursor [Mus musculus]	15.419	12.4405	1.33754	-0.309656	-3.52705	1	0.00170759
Q8BJ66	Kazald1	comp28437_c0_seq4	RecName: Full=Kazal-type serine protease inhibitor domain-containing protein 1; AltName: Full=Bone and odontoblast-expressed protein 1; AltName: Full=Insulin-like growth factor-binding-related protein 10; Short=IGFBP-rP10; Short=IGFBP-related protein 10; AltName: Full=Insulin-like growth factor-binding-related protein 4; Flags: Precursor [Mus musculus]	22.2026	15.0059	2.40616	-0.565202	-3.20593	1	0.000442092
[truncated: 5,101 more rows]
