# Supplementary material for: Proteomics informed by transcriptomics for characterising differential cellular susceptibility to Nelson Bay orthoreovirus infection
Source: BMC Genomics. 2017 Aug 14;18:615. doi: 10.1186/s12864-017-3994-x (PMC5556373; doi:10.1186/s12864-017-3994-x)
Supplement: Supplementary file 7 — MaxQuant proteinGroups files for PaKiT03 with fold changes at 8 hpi (M/L) and 24 hpi (H/L) for the two replicates. Gene names are included along with the peptide contributing to each protein group. (XLSX 335 kb) [file 12864_2017_3994_MOESM7_ESM.xlsx]

## Sheet: Sheet1
						8 hpi				24 hpi
Protein Group	gene names	no. peps rep1	% cov rep1	no. peps rep2	% cov rep2	M/L rep1	M/L rep2	Stdev	M/L average	H/L rep1	H/L rep2	Stdev	H/L average
>comp118274_c0_seq1_ORF1_Frame_-1_207-1	PTGR1	2	30.4	2	15.9	NaN	1.0805	0	1.0805	NaN	0.84024	0	0.84024
>comp153191_c0_seq1_ORF2_Frame_2_20-274	EHD4	2	30.6	4	56.5	0.93823	0.99611	0.0409273	0.96717	1.0179	1.0419	0.0169706	1.0299
>comp156951_c0_seq1_ORF1_Frame_3_3-236;>comp62057_c0_seq1_ORF2_Frame_-2_2676-2203,comp62057_c0_seq2_ORF2_Frame_-2_2663-2190	Ube2i Ube2i	5	57.7	5	47.4	0.80777	0.80185	0.00418607	0.80481	0.74101	0.73119	0.00694379	0.7361
>comp77242_c0_seq1_ORF3_Frame_2_275-694	ORF3	12	67.1	8	53.6	0.54431	0.73202	0.132731	0.638165	43.068	71.851	20.3527	57.4595
>comp28571_c0_seq1_ORF2_Frame_-2_6772-1514	UBR1	7	4.6	8	5.8	1.075	0.93917	0.0960463	1.00709	0.93705	0.97762	0.0286873	0.957335
>comp28632_c0_seq1_ORF1_Frame_2_56-604	COMMD8	1	13.1	1	6.6	1.0134	NaN	0	1.0134	1.0093	NaN	0	1.0093
>comp28649_c0_seq1_ORF4_Frame_3_12-989	DHRS11	6	25.5	9	32.2	0.87804	0.92804	0.0353553	0.90304	0.61847	0.73582	0.082979	0.677145
>comp28651_c0_seq1_ORF1_Frame_2_107-481	LAMTOR2	2	17.6	2	18.4	0.96832	1.0257	0.0405738	0.99701	0.8345	0.70791	0.0895126	0.771205
>comp28655_c0_seq1_ORF2_Frame_-1_1094-543	IMP3	4	29.3	2	13.6	1.0915	0.93067	0.113724	1.01109	1.2255	1.1328	0.0655488	1.17915
>comp28657_c0_seq1_ORF2_Frame_1_94-657	COMMD1	2	15.4	1	7.4	NaN	NaN	0	NaN	NaN	NaN	0	NaN
>comp28669_c0_seq1_ORF1_Frame_-3_1357-371	PDLIM1	7	29.8	11	39.2	0.94559	0.93159	0.00989949	0.93859	0.6928	0.75411	0.0433527	0.723455
>comp28670_c0_seq1_ORF3_Frame_1_148-1707	MAOB	3	10	9	20.8	0.63667	0.87993	0.172011	0.7583	1.0054	1.1445	0.0983586	1.07495
>comp28671_c0_seq1_ORF1_Frame_-2_1613-633	UCHL5	5	23.5	10	35.8	0.89839	1.0299	0.0929916	0.964145	0.70553	0.94237	0.167471	0.82395
>comp28672_c0_seq2_ORF1_Frame_-2_1822-722;>comp28672_c0_seq1_ORF1_Frame_-2_1654-722	DRG1 DRG1	8	27.2	13	42.5	0.90193	0.93721	0.0249467	0.91957	0.71631	0.7868	0.049844	0.751555
>comp28680_c0_seq1_ORF1_Frame_-1_3006-232	NUP107	5	9.5	6	6.9	0.996	1.0617	0.0464569	1.02885	0.70775	1.0591	0.248442	0.883425
>comp28682_c0_seq1_ORF2_Frame_2_254-1027	FRG1	1	5	2	10.5	NaN	0.62129	0	0.62129	NaN	0.49049	0	0.49049
>comp28689_c0_seq1_ORF4_Frame_1_31-600	TSR2	1	15.3	2	13.7	0.76994	NaN	0	0.76994	0.47285	NaN	0	0.47285
>comp28692_c0_seq1_ORF1_Frame_-3_722-291	CCDC58	4	38.2	3	19.4	0.97611	0.84814	0.0904885	0.912125	1.1217	1.0104	0.078701	1.06605
>comp28693_c0_seq1_ORF1_Frame_-1_723-379	MIEN1	2	21.7	3	30.4	0.66649	0.80732	0.0995818	0.736905	0.3774	0.5922	0.151887	0.4848
>comp28700_c0_seq1_ORF1_Frame_-3_949-230	Apip	5	34.2	5	23.3	0.73438	0.84039	0.0749604	0.787385	0.60011	0.71584	0.0818335	0.657975
>comp28706_c0_seq1_ORF1_Frame_-3_1894-434	LPCAT3	5	14.2	6	15.6	0.95836	0.94523	0.00928431	0.951795	1.3426	1.2794	0.0446891	1.311
>comp28708_c0_seq1_ORF1_Frame_-3_1694-438	BZW2	7	22.7	13	31.3	0.97398	0.99497	0.0148422	0.984475	0.6633	0.91719	0.179527	0.790245
>comp28709_c0_seq1_ORF2_Frame_-2_1617-76;>comp55801_c0_seq2_ORF1_Frame_-3_564-1;>comp55801_c0_seq3_ORF2_Frame_-1_414-1	IMPDH2 IMPDH2 IMPDH2	18	51.4	19	41.4	1.0213	0.99319	0.0198768	1.00725	0.69058	0.79071	0.0708026	0.740645
>comp28710_c0_seq1_ORF1_Frame_-3_1594-386	DCTN2	9	38.7	12	37	1.0295	0.9466	0.0586192	0.98805	0.8672	0.82824	0.0275489	0.84772
>comp28712_c0_seq1_ORF2_Frame_1_79-1002	COPE	6	36	7	36	1.0369	0.97222	0.0457357	1.00456	0.86249	0.90717	0.0315935	0.88483
>comp77206_c0_seq1_ORF1_Frame_2_38-1930	M3	26	55.6	28	51.2	1.1036	3.3984	1.62267	2.251	32.891	32.16	0.516895	32.5255
>comp28717_c0_seq1_ORF4_Frame_3_93-1634;>comp33800_c0_seq1_ORF1_Frame_-2_213-1	SARS Sars	15	41.8	13	30	0.9541	0.88779	0.0468883	0.920945	0.71168	0.7837	0.0509258	0.74769
>comp28718_c1_seq1_ORF1_Frame_-3_773-159;>comp79631_c0_seq1_ORF1_Frame_-2_221-3	Psmb3 Psmb3	6	34.6	6	37.1	1.0687	1.0215	0.0333754	1.0451	1.0407	1.0286	0.00855599	1.03465
>comp28719_c0_seq1_ORF2_Frame_2_452-1195	ANP32A	7	29.4	9	29.4	1.034	0.91452	0.0844851	0.97426	0.86234	0.95076	0.0625224	0.90655
>comp28720_c0_seq1_ORF2_Frame_3_180-1076	PHB2	10	44.1	15	47.2	1.0235	0.97519	0.0341603	0.999345	1.2145	1.2827	0.0482247	1.2486
>comp28722_c0_seq1_ORF3_Frame_3_39-797,comp28722_c0_seq2_ORF3_Frame_3_39-797	Dnajc8	2	15	5	20.6	0.73277	0.83335	0.0711208	0.78306	0.48557	0.56942	0.0592909	0.527495
>comp28723_c0_seq1_ORF2_Frame_1_274-1347	DNAJB11	4	18.4	9	24	0.84526	0.86777	0.015917	0.856515	1.1899	1.1203	0.0492146	1.1551
>comp28725_c0_seq1_ORF1_Frame_-1_479-69	NDUFB7	4	40.1	3	23.4	0.79005	0.80901	0.0134067	0.79953	0.96433	0.99258	0.0199758	0.978455
>comp28726_c0_seq1_ORF3_Frame_3_234-1070	ATP1B3	4	23.7	5	19	1.041	0.96328	0.0549563	1.00214	1.2354	1.1774	0.0410122	1.2064
>comp28727_c0_seq1_ORF1_Frame_-1_1249-236	AHSA1	8	30.5	13	36.7	0.95335	0.96133	0.00564271	0.95734	0.89969	0.9591	0.0420092	0.929395
>comp28729_c1_seq1_ORF6_Frame_2_80-2299;>comp86355_c0_seq1_ORF1_Frame_-2_378-1;>comp83593_c0_seq1_ORF1_Frame_1_43-345	Ddx1 DDX1 DDX1	16	30.5	19	32.7	1.0542	0.98067	0.0519936	1.01744	1.0392	0.92682	0.0794647	0.98301
>comp28730_c0_seq1_ORF2_Frame_1_280-1113	M6PR	2	9.4	5	20.1	0.74553	0.82794	0.0582727	0.786735	0.86437	0.95676	0.0653296	0.910565
>comp28731_c0_seq1_ORF1_Frame_-3_684-229	FIS1	3	20.4	2	17.8	0.84741	0.66156	0.131416	0.754485	0.83639	0.73437	0.072139	0.78538
>comp28733_c0_seq1_ORF2_Frame_3_84-1472	SUCLA2	5	16.6	11	28.3	0.95335	0.93836	0.0105995	0.945855	1.2271	1.1512	0.0536694	1.18915
>comp77251_c0_seq1_ORF1_Frame_-2_1180-80	S3	17	57.5	17	49	0.81322	2.7038	1.33684	1.75851	26.593	35.527	6.31729	31.06
>comp28739_c0_seq2_ORF1_Frame_-3_3207-2620	Prickle3	1	6.6	2	14.3	NaN	NaN	0	NaN	NaN	NaN	0	NaN
>comp28740_c0_seq1_ORF4_Frame_1_376-1017	H1FX	4	25.7	5	22.4	0.74761	0.83998	0.0653155	0.793795	0.8258	0.86727	0.0293237	0.846535
>comp28742_c0_seq1_ORF5_Frame_2_35-2359	QARS	21	36.8	26	39.2	0.99555	0.99793	0.00168291	0.99674	0.88026	0.98852	0.0765514	0.93439
>comp28744_c0_seq1_ORF2_Frame_1_370-816	Stmn1	3	24.2	6	39.6	0.86416	0.82083	0.0306389	0.842495	0.54904	0.6077	0.0414789	0.57837
>comp28745_c0_seq1_ORF1_Frame_-1_1401-916;>comp28745_c0_seq2_ORF1_Frame_-2_1533-916	Btf3 BTF3	6	64.8	2	17.9	0.98545	1.1258	0.0992424	1.05563	0.86819	1.1091	0.170349	0.988645
>comp28746_c0_seq1_ORF13_Frame_1_223-8139;>comp28746_c0_seq2_ORF12_Frame_1_223-8163;>comp50480_c0_seq2_ORF1_Frame_-3_356-3	FLNA FLNA FLNA	101	54.9	102	47.7	0.84481	0.90294	0.0411041	0.873875	0.99838	1.0417	0.0306319	1.02004
>comp28748_c0_seq1_ORF5_Frame_3_381-1400	GNB1	11	51.5	8	26.5	0.89323	1.0076	0.0808718	0.950415	1.0424	1.1393	0.0685186	1.09085
>comp28751_c0_seq1_ORF1_Frame_-3_1294-377;>comp28751_c0_seq2_ORF1_Frame_-3_1441-377	HNRNPD HNRNPD	9	28.4	16	49.3	1.0366	0.9949	0.0294864	1.01575	1.0372	1.0938	0.0400222	1.0655
>comp28752_c0_seq1_ORF1_Frame_-2_3048-2050	LDHB	17	46.5	17	43.2	1.0264	0.88929	0.0969514	0.957845	0.87894	0.94078	0.0437275	0.90986
>comp28754_c0_seq1_ORF1_Frame_2_83-577	RPS10	4	23.6	6	34.5	1.1565	1.1491	0.00523259	1.1528	0.63748	0.79474	0.1112	0.71611
>comp28756_c0_seq1_ORF5_Frame_2_83-967;>comp27432_c0_seq1_ORF1_Frame_3_189-554	RPSA Rpsa	14	62.4	12	45.4	0.99336	0.98357	0.00692258	0.988465	0.86121	0.91632	0.0389687	0.888765
>comp28757_c1_seq1_ORF1_Frame_-2_2467-1976	Sec61a1	11	66.5	12	63.4	1.0306	0.98094	0.0351149	1.00577	0.80247	0.86784	0.0462236	0.835155
>comp28761_c0_seq1_ORF2_Frame_1_487-738	RPS27	5	40.5	5	40.5	0.84507	0.92519	0.0566534	0.88513	0.70656	0.88228	0.124253	0.79442
>comp28762_c0_seq1_ORF1_Frame_-1_742-227	TPT1	6	35.5	8	48.3	1.0643	1.0363	0.019799	1.0503	0.84394	0.89789	0.0381484	0.870915
>comp28763_c0_seq1_ORF1_Frame_-3_404-60;>comp79331_c0_seq1_ORF1_Frame_-3_288-1	RPLP2 Rplp2	7	82.6	7	68.7	1.0089	0.98993	0.0134138	0.999415	0.82965	0.86478	0.0248407	0.847215
>comp28764_c0_seq1_ORF7_Frame_2_164-1054	CNN1	13	55.6	12	53.5	1.0669	1.0663	0.000424264	1.0666	1.3307	1.2812	0.0350018	1.30595
>comp28765_c0_seq1_ORF5_Frame_2_62-589;>comp28907_c0_seq1_ORF1_Frame_3_45-329	RPL18A RPL18A	7	35.2	9	40.3	1.0907	1.1125	0.0154149	1.1016	1.1741	1.2215	0.0335169	1.1978
>comp28767_c0_seq1_ORF1_Frame_-2_498-64	RPS19	9	42.8	10	49.7	1.0507	1.057	0.00445477	1.05385	0.91053	0.98173	0.050346	0.94613
>comp28768_c0_seq1_ORF5_Frame_1_199-834;>comp45609_c0_seq1_ORF1_Frame_-1_256-2	PRDX5 PRDX5	9	56.1	6	36.8	0.90829	0.69616	0.149999	0.802225	0.80465	0.78091	0.0167867	0.79278
>comp28769_c0_seq1_ORF1_Frame_-2_727-182	FTH1	9	52.2	10	46.2	1.0145	1.181	0.117733	1.09775	0.78815	0.9142	0.0891308	0.851175
>comp28770_c0_seq1_ORF2_Frame_2_254-1426	CSNK2A1	7	26.1	15	43	0.87453	0.9372	0.0443144	0.905865	0.78904	0.99459	0.145346	0.891815
>comp28770_c1_seq1_ORF2_Frame_-1_877-80;>comp77235_c0_seq1_ORF1_Frame_-1_346-77	Rpl7a Rpl7a	15	38.7	17	41.7	1.0394	1.0336	0.00410122	1.0365	0.95467	1.0856	0.0925815	1.02014
>comp28772_c0_seq1_ORF2_Frame_2_155-418	NME1-1	5	68.2	6	54.5	1.0595	0.98279	0.0542422	1.02115	0.76044	0.85287	0.0653579	0.806655
>comp28775_c0_seq1_ORF1_Frame_-1_1085-639,comp69106_c0_seq1_ORF1_Frame_-1_4031-3585,comp70214_c0_seq1_ORF10_Frame_1_3574-4020,comp70214_c0_seq2_ORF13_Frame_1_4480-4926	Calm1	7	55.7	4	39.6	0.96366	0.89412	0.0491722	0.92889	0.9967	0.66773	0.232617	0.832215
>comp28781_c0_seq1_ORF1_Frame_-3_2963-1242,comp28781_c0_seq2_ORF1_Frame_-3_2159-438	FKBP9	6	10.5	7	13.1	1.0564	0.95279	0.0732633	1.0046	1.4059	1.152	0.179534	1.27895
>comp28782_c0_seq1_ORF2_Frame_1_166-504	EIF1	5	43.4	5	44.2	1.0441	1.0738	0.0210011	1.05895	0.77848	0.82881	0.0355887	0.803645
>comp28783_c0_seq1_ORF1_Frame_-2_3799-3320	PTGES3	7	46.2	6	31.2	1.068	0.90295	0.116708	0.985475	1.0872	0.94842	0.0981323	1.01781
>comp28786_c0_seq1_ORF2_Frame_1_37-828	PSMB4	7	44.7	6	31.8	1.0514	1.0535	0.00148492	1.05245	1.0328	1.1417	0.0770039	1.08725
>comp28788_c0_seq1_ORF2_Frame_1_193-846	EIF3K	5	31.7	4	24.8	0.93464	1.0854	0.106603	1.01002	0.74788	1.0322	0.201045	0.89004
>comp28791_c0_seq1_ORF4_Frame_2_929-1540;>comp40566_c0_seq1_ORF1_Frame_-2_341-3	RPS5 RPS5	8	37.7	8	40.2	1.0308	1.1136	0.0585484	1.0722	1.1391	1.1669	0.0196576	1.153
>comp28794_c0_seq1_ORF2_Frame_-1_648-181	Rpl23a	8	42.3	12	42.9	1.0158	0.96489	0.0359988	0.990345	0.89552	0.91486	0.0136754	0.90519
>comp28795_c0_seq1_ORF1_Frame_-1_1424-885	ARF4	7	57.8	5	31.7	0.96145	0.86858	0.065669	0.915015	1.1337	0.8577	0.195161	0.9957
>comp28797_c0_seq1_ORF2_Frame_3_615-1361	HNRNPA0	9	48.6	7	27.3	1.0278	1.1041	0.0539522	1.06595	1.1342	1.143	0.00622254	1.1386
>comp28799_c0_seq1_ORF4_Frame_3_93-1850	Hnrnpl	16	43.9	17	37.4	0.84427	0.83623	0.00568514	0.84025	0.94424	0.92626	0.0127138	0.93525
>comp28800_c0_seq1_ORF2_Frame_3_150-1208	Prmt1	20	64.3	16	42.2	0.93916	0.87985	0.0419385	0.909505	0.87578	1.0155	0.098797	0.94564
>comp28801_c0_seq1_ORF1_Frame_-2_283-71	ATP5I	1	18.3	2	33.8	NaN	0.83923	0	0.83923	NaN	1.0426	0	1.0426
>comp28807_c0_seq1_ORF1_Frame_-3_1204-416;>comp27941_c0_seq1_ORF1_Frame_2_14-226	PSMA1 Psma1	8	38.8	13	43.7	0.91429	1.0225	0.076516	0.968395	0.84203	1.118	0.19514	0.980015
>comp28810_c0_seq1_ORF1_Frame_-3_1508-273	Bckdk	2	9.2	8	26.2	0.82521	0.87407	0.0345492	0.84964	1.0173	0.93755	0.0563918	0.977425
>comp28811_c0_seq1_ORF1_Frame_3_198-668	Rpl24	5	26.8	7	34.4	1.0865	1.1143	0.0196576	1.1004	1.21	1.0901	0.0847821	1.15005
>comp28813_c0_seq1_ORF3_Frame_1_580-1362	PCNA	8	44.8	9	39.5	0.92396	1.0414	0.0830426	0.98268	0.89969	0.98752	0.0621052	0.943605
>comp28814_c0_seq1_ORF2_Frame_-2_935-312	Ranbp1	3	31.7	3	14.9	0.81737	0.85726	0.0282065	0.837315	0.55912	0.53117	0.0197636	0.545145
>comp28815_c0_seq1_ORF1_Frame_-2_3556-2603	Prps1	7	34	8	30.2	0.96218	1.0103	0.034026	0.98624	0.83868	0.877	0.0270963	0.85784
>comp28818_c0_seq1_ORF1_Frame_-2_1225-170	Eif3h	7	33	11	35.5	1.0409	1.0522	0.00799031	1.04655	1.0549	0.90499	0.106002	0.979945
>comp28819_c0_seq1_ORF3_Frame_3_441-890	POLR2H	3	38	4	32.7	0.95088	1.0115	0.0428648	0.98119	0.82029	0.93994	0.0846053	0.880115
>comp28821_c0_seq1_ORF4_Frame_3_279-1169	STX4	1	3.7	7	30.6	0.89692	1.0033	0.075222	0.95011	0.81116	0.7541	0.0403475	0.78263
>comp28823_c0_seq1_ORF1_Frame_-1_486-97	COX5B	3	20.8	4	30	0.79462	0.79502	0.000282843	0.79482	0.94716	1.1312	0.130136	1.03918
>comp28824_c0_seq1_ORF5_Frame_1_910-2274	DDX47	6	21.3	9	25.5	0.82054	1.0133	0.136302	0.91692	0.65313	0.95472	0.213256	0.803925
>comp28825_c1_seq1_ORF3_Frame_2_2009-2590;>comp83880_c0_seq1_ORF1_Frame_-3_287-3	RPS9 RPS9	11	32.5	12	41.8	1.0404	1.0401	0.000212132	1.04025	1.1451	1.1083	0.0260215	1.1267
>comp28826_c0_seq1_ORF5_Frame_2_497-1603	ST13	5	17.6	9	25.7	0.98859	0.98077	0.00552958	0.98468	0.67894	0.83894	0.113137	0.75894
>comp28827_c0_seq1_ORF1_Frame_-2_2099-1377	Psma5	9	52.3	10	52.3	0.91194	0.86951	0.0300025	0.890725	0.79262	0.86229	0.0492641	0.827455
>comp28829_c0_seq1_ORF1_Frame_-2_519-133	NDUFB4	2	24	2	18.6	0.59427	0.892	0.210527	0.743135	0.63441	1.165	0.375184	0.899705
>comp28831_c0_seq1_ORF2_Frame_-1_817-149	Ube2s	2	11.7	4	22.9	NaN	1.1858	0	1.1858	NaN	1.2911	0	1.2911
>comp28834_c0_seq1_ORF3_Frame_1_82-633	ARL2	4	25	2	13	1.0321	0.86375	0.119041	0.947925	0.83253	0.7644	0.0481752	0.798465
>comp28836_c0_seq1_ORF2_Frame_-1_6271-4757	PDIA3	33	62.8	28	49.9	0.92979	0.92985	4.24264e-05	0.92982	1.1639	1.3215	0.11144	1.2427
>comp28840_c0_seq1_ORF1_Frame_-3_904-167	Psma6	8	40.2	12	52.4	1.1008	1.0346	0.0468105	1.0677	1.0858	1.0567	0.0205768	1.07125
>comp28841_c0_seq1_ORF1_Frame_2_227-487	DBI	3	26.4	6	77	1.0469	0.90769	0.0984363	0.977295	0.56877	0.78336	0.151738	0.676065
>comp28843_c0_seq1_ORF1_Frame_2_581-1204	RPS8	9	52.4	14	59.1	0.99117	0.9753	0.0112218	0.983235	1.017	1.0067	0.0072832	1.01185
>comp28844_c0_seq1_ORF1_Frame_-2_450-1	PFKP	1	8	2	13.3	NaN	1.0101	0	1.0101	NaN	1.0575	0	1.0575
>comp28846_c1_seq1_ORF1_Frame_-3_1445-78	PSMD12	14	42.1	16	32.5	1.0162	1.0283	0.00855599	1.02225	0.98726	0.97506	0.0086267	0.98116
>comp28847_c0_seq1_ORF1_Frame_-1_1881-1198	IDI1	8	39.9	9	29.8	0.87272	0.89498	0.0157402	0.88385	0.60707	0.67774	0.0499712	0.642405
>comp28849_c0_seq1_ORF1_Frame_-3_1906-422	TAF15	5	21.4	4	9.3	0.74883	1.0356	0.202777	0.892215	0.73645	1.2436	0.358609	0.990025
>comp28850_c0_seq1_ORF1_Frame_-1_3094-2090	MAGT1	5	15.8	5	14.6	1.1772	0.95775	0.155175	1.06747	1.3538	1.2857	0.048154	1.31975
>comp28851_c0_seq1_ORF3_Frame_2_173-1360;>comp28851_c0_seq2_ORF2_Frame_3_546-1259	OLA1 OLA1	9	36.4	13	37.9	0.81022	0.91369	0.0731643	0.861955	0.64151	0.75666	0.0814233	0.699085
>comp28852_c0_seq1_ORF1_Frame_-3_2172-673	Srsf4	2	4.6	6	11.8	NaN	1.0441	0	1.0441	NaN	0.90787	0	0.90787
>comp28857_c1_seq1_ORF1_Frame_3_30-473	Ppp2cb	3	28.4	5	34.5	NaN	0.80287	0	0.80287	NaN	1.074	0	1.074
>comp28861_c0_seq1_ORF4_Frame_3_129-2846;>comp42156_c1_seq1_ORF1_Frame_1_100-303	CTNNA1 Ctnna1	31	55.4	34	45.9	1.0426	1.078	0.0250316	1.0603	0.76897	0.82022	0.0362392	0.794595
>comp28863_c0_seq1_ORF1_Frame_1_139-879	NIPSNAP3A	5	30.8	8	37.2	0.8353	1.0019	0.117804	0.9186	1.2736	1.259	0.0103238	1.2663
>comp28865_c0_seq1_ORF1_Frame_-3_1188-325	PSMG1	4	17.4	5	20.1	1.0549	0.96019	0.0669701	1.00754	0.74489	0.74191	0.00210718	0.7434
>comp28866_c0_seq1_ORF4_Frame_3_201-1079	YIF1A	2	9.2	1	5.1	1.0304	0.70275	0.231684	0.866575	0.84607	0.79774	0.0341745	0.821905
>comp28867_c0_seq2_ORF2_Frame_3_108-506;>comp28867_c0_seq1_ORF2_Frame_2_92-619	TUBB6 TUBB6	6	74.4	6	55.6	0.82038	1.0513	0.163285	0.93584	0.75813	0.96618	0.147114	0.862155
>comp28885_c0_seq1_ORF8_Frame_2_188-2800	COPG2	8	14	11	15.4	0.95067	0.90294	0.0337502	0.926805	0.8601	0.73629	0.0875469	0.798195
>comp28899_c0_seq1_ORF2_Frame_2_53-1324	Sf3b4	2	7.3	1	3.3	0.75261	1.0097	0.18179	0.881155	0.78655	0.80228	0.0111228	0.794415
>comp28914_c0_seq1_ORF1_Frame_-2_4217-525,comp28914_c0_seq2_ORF1_Frame_-1_4217-525	KIF4A	1	1.6	4	4	NaN	1.0822	0	1.0822	NaN	1.0314	0	1.0314
>comp28922_c0_seq1_ORF1_Frame_-1_1999-1436	ARL6IP5	2	16	1	5.9	0.84687	0.81616	0.0217152	0.831515	0.90695	1.1102	0.143719	1.00857
>comp28929_c0_seq1_ORF1_Frame_1_160-891	C14orf166	5	26.2	10	43.9	1.1015	1.0143	0.0616597	1.0579	1.02	0.94864	0.0504591	0.98432
>comp28932_c0_seq1_ORF1_Frame_-3_783-208	MRPL11	3	20.8	1	5.7	0.9571	NaN	0	0.9571	0.82313	NaN	0	0.82313
>comp28936_c0_seq1_ORF1_Frame_-2_1478-123	EIF2B3	2	8.2	8	17.3	0.98313	1.0965	0.0801647	1.03981	0.76435	0.83677	0.0512087	0.80056
>comp28938_c0_seq1_ORF7_Frame_3_807-1847	EFNB1	2	8.9	2	8.9	1.1254	1.0207	0.0740341	1.07305	0.93932	0.88027	0.0417547	0.909795
>comp28944_c0_seq1_ORF1_Frame_-3_3340-1460	GBP6	2	4.8	7	13.9	0.43422	0.99171	0.394205	0.712965	1.0678	1.8295	0.538603	1.44865
>comp28949_c0_seq1_ORF1_Frame_-2_1274-231	ASNA1	6	33	6	23	0.83689	0.73845	0.0696076	0.78767	0.71857	0.78324	0.0457286	0.750905
>comp28950_c0_seq1_ORF1_Frame_-3_1258-329	PSMD14	5	30	4	13.9	0.77509	0.88812	0.0799243	0.831605	0.79442	0.6915	0.0727754	0.74296
>comp28958_c0_seq1_ORF2_Frame_1_109-1218	PSAT1	7	25.1	10	28.9	0.86109	0.92938	0.0482883	0.895235	0.53883	0.60939	0.0498935	0.57411
>comp28959_c0_seq1_ORF1_Frame_-2_1065-100	Fbl	5	25.5	9	35.4	0.80139	0.96668	0.116878	0.884035	0.73177	1.1834	0.319351	0.957585
>comp28966_c0_seq1_ORF3_Frame_-2_1545-622	SLC25A1	5	16.2	9	30.5	1.0392	0.95288	0.0610375	0.99604	1.3485	1.3919	0.0306884	1.3702
>comp28967_c0_seq1_ORF4_Frame_-2_2301-1,comp28967_c0_seq2_ORF4_Frame_-2_2301-1	HTATSF1	1	3.3	1	1.8	NaN	NaN	0	NaN	NaN	NaN	0	NaN
>comp28971_c0_seq1_ORF1_Frame_-2_681-268	ARL8A	5	42	5	38.4	0.99478	1.0003	0.00390323	0.99754	1.1269	1.0681	0.0415779	1.0975
>comp28978_c0_seq1_ORF1_Frame_-1_1833-217	CCT4	20	50.3	21	41.2	1.0345	1.0046	0.0211425	1.01955	0.88734	0.88069	0.00470226	0.884015
>comp28979_c0_seq1_ORF1_Frame_1_205-1380	ECI2	8	31.1	7	25.3	0.97179	1.0175	0.0323219	0.994645	1.2269	1.22	0.00487904	1.22345
>comp28988_c0_seq1_ORF1_Frame_-1_1111-35	NANS	5	17.3	8	29	0.85978	0.89912	0.0278176	0.87945	0.62215	0.64817	0.0183989	0.63516
>comp28994_c0_seq1_ORF1_Frame_2_470-1087	Rala	5	23.8	5	22.8	0.83813	0.93945	0.0716441	0.88879	0.90102	0.95877	0.0408354	0.929895
>comp28996_c0_seq1_ORF4_Frame_3_471-1934	HDAC2	8	23.2	10	28.1	1.0719	0.9861	0.0606698	1.029	1.1318	1.1519	0.0142128	1.14185
>comp29000_c0_seq1_ORF1_Frame_-2_1697-216	DNAJC7	2	7.5	10	18.4	0.91006	1.0559	0.103124	0.98298	0.86428	1.0198	0.109969	0.94204
>comp29012_c0_seq1_ORF3_Frame_3_39-1115	PDHB	10	34.5	9	32.3	0.85239	0.8212	0.0220547	0.836795	0.86837	0.95985	0.0646861	0.91411
>comp29013_c1_seq1_ORF1_Frame_2_131-367	RPS2	4	58.2	5	68.4	1.0977	1.109	0.00799031	1.10335	0.71441	0.96346	0.176105	0.838935
>comp29025_c0_seq1_ORF1_Frame_-3_294-88,comp70403_c0_seq1_ORF1_Frame_-2_321-115	RPS28	2	30.4	2	30.4	1.0239	1.015	0.00629325	1.01945	0.83737	0.94975	0.0794647	0.89356
>comp29043_c0_seq1_ORF1_Frame_-2_1021-311	REXO2	2	10.1	3	14.8	1.0867	0.77217	0.222406	0.929435	0.91444	0.51291	0.283925	0.713675
>comp29047_c0_seq1_ORF3_Frame_3_27-656	SARNP	5	29.5	6	34.3	1.0262	1.0209	0.00374767	1.02355	0.85956	0.74153	0.0834598	0.800545
>comp77257_c0_seq1_ORF1_Frame_-1_1170-88	S4	14	54.6	14	46.3	1.1591	2.0335	0.618294	1.5963	32.705	27.772	3.48816	30.2385
>comp29064_c0_seq1_ORF5_Frame_2_617-1429	OTUB1	9	46.1	10	40.2	0.8749	0.8428	0.0226981	0.85885	0.61993	0.73923	0.0843578	0.67958
>comp29066_c0_seq1_ORF1_Frame_-2_4489-3938	Rap1b	8	47.8	6	27.2	0.99573	0.79841	0.139526	0.89707	0.97449	0.99757	0.01632	0.98603
>comp29073_c0_seq1_ORF1_Frame_-3_1861-1379	THY1	2	14.9	4	30.4	1.1946	1.1377	0.0402344	1.16615	1.3776	1.3274	0.0354968	1.3525
>comp29114_c0_seq1_ORF1_Frame_-3_1252-626	DTD1	2	14.8	2	14.8	1.0757	1.0107	0.0459619	1.0432	0.91044	0.97249	0.043876	0.941465
>comp29122_c0_seq1_ORF1_Frame_-3_961-17	MRPS2	1	5.1	2	7.6	NaN	1.0995	0	1.0995	NaN	1.3361	0	1.3361
>comp29203_c0_seq1_ORF1_Frame_-3_1486-794	Coa7	2	10	2	10.8	0.97485	1.057	0.0580888	1.01592	1.0478	1.037	0.00763675	1.0424
>comp29282_c0_seq1_ORF1_Frame_-2_2873-102	EXOC2	3	4.4	3	4	0.96245	0.97511	0.00895197	0.96878	1.1327	0.82025	0.220936	0.976475
>comp29309_c0_seq1_ORF1_Frame_2_71-925	GBAS	2	8.1	4	14.7	0.6233	0.85741	0.165541	0.740355	0.95918	1.0867	0.0901703	1.02294
>comp29318_c0_seq1_ORF1_Frame_-1_1082-246	C1qbp	5	31.9	3	9.7	0.98407	1.0637	0.0563069	1.02388	1.0641	1.2132	0.10543	1.13865
>comp29343_c0_seq1_ORF1_Frame_-2_706-305;>comp47154_c0_seq1_ORF2_Frame_1_97-498	CYB5A CYB5A	4	32.1	6	47.8	0.93	0.7703	0.112925	0.85015	0.98822	0.93933	0.0345705	0.963775
>comp29345_c0_seq1_ORF1_Frame_-3_1482-430	THOC3	1	2.8	3	9.1	NaN	1.0208	0	1.0208	NaN	1.0123	0	1.0123
>comp29348_c0_seq1_ORF6_Frame_1_136-1740	NRBP1	4	11.4	8	19.8	0.85805	0.94109	0.0587181	0.89957	0.71561	0.98585	0.191089	0.85073
>comp29385_c0_seq1_ORF1_Frame_-1_706-164;>comp60148_c0_seq1_ORF1_Frame_-1_231-1	MCTS1 MCTS1	6	42.5	3	22.7	0.85096	0.87304	0.0156129	0.862	0.71597	1.0005	0.201193	0.858235
>comp29387_c0_seq1_ORF1_Frame_-3_1158-574	Ostc	2	10.3	1	6.2	0.72069	NaN	0	0.72069	1.398	NaN	0	1.398
>comp29388_c0_seq1_ORF3_Frame_1_214-1344	NSDHL	8	27.9	9	28.1	1.0604	0.98776	0.0513642	1.02408	1.2483	1.2123	0.0254558	1.2303
>comp29391_c0_seq1_ORF2_Frame_3_96-530	NDUFA12	3	25.5	3	17.9	0.84603	0.83025	0.0111581	0.83814	0.96473	1.109	0.102014	1.03686
>comp29421_c0_seq1_ORF1_Frame_-3_518-144	PDCD5	3	28.8	5	45.6	0.99428	1.0546	0.0426527	1.02444	0.75249	0.86519	0.0796909	0.80884
>comp29435_c0_seq1_ORF1_Frame_-2_939-391	UBE2M	4	25.7	6	27.3	0.81912	0.97732	0.111864	0.89822	0.64134	0.67504	0.0238295	0.65819
>comp29464_c0_seq1_ORF4_Frame_1_100-822;>comp51687_c0_seq1_ORF2_Frame_1_19-438	PSMB1 PSMB1	6	35.3	7	39.4	0.88527	0.95903	0.0521562	0.92215	0.87657	0.99684	0.0850437	0.936705
>comp29467_c0_seq1_ORF2_Frame_-1_939-358	Ssu72	4	23.2	5	27.8	0.95744	1.0228	0.0462165	0.99012	0.95895	0.93311	0.0182716	0.94603
>comp29473_c0_seq1_ORF1_Frame_-3_1154-291	Cenpv	1	4.5	1	4.9	NaN	0.99354	0	0.99354	NaN	0.78777	0	0.78777
>comp29475_c0_seq1_ORF7_Frame_1_412-3216	MTHFD1	29	41.1	31	38.5	0.84044	0.82754	0.00912168	0.83399	0.73739	0.78466	0.0334249	0.761025
>comp29482_c0_seq1_ORF2_Frame_2_275-1555;>comp29482_c0_seq2_ORF2_Frame_1_421-1464	FLOT1 FLOT1	11	37.2	14	42.6	0.87251	0.88872	0.0114622	0.880615	1.1355	0.92368	0.149779	1.02959
>comp29484_c0_seq1_ORF4_Frame_3_144-965	CCS	2	7.7	1	4.7	1.0538	0.84151	0.150112	0.947655	0.93514	0.82062	0.0809779	0.87788
>comp29499_c0_seq1_ORF1_Frame_1_157-1134	NUP37	4	18.7	4	14.7	1.0408	0.83578	0.144971	0.93829	1.2043	1.0109	0.136754	1.1076
>comp29516_c0_seq1_ORF2_Frame_-1_933-151;>comp29516_c0_seq2_ORF2_Frame_-1_642-151	HSD17B10 HSD17B10	10	62.5	6	28.7	0.89724	0.83772	0.042087	0.86748	0.99261	1.0383	0.0323077	1.01545
>comp29530_c0_seq1_ORF4_Frame_-1_2426-1731	ARG2	5	31.5	4	22.8	0.81852	1.0201	0.142539	0.91931	0.59591	0.83552	0.16943	0.715715
>comp29530_c0_seq1_ORF6_Frame_2_200-1258	ARG2	3	11.3	9	26.6	1.1893	1.1335	0.0394566	1.1614	1.3846	1.5026	0.0834386	1.4436
>comp29533_c0_seq1_ORF2_Frame_3_132-563;>comp41560_c0_seq1_ORF1_Frame_3_6-281;>comp175301_c0_seq1_ORF1_Frame_2_5-232	NDUFA13 NDUFA13 Ndufa13	5	42.4	5	42.4	0.96581	0.85043	0.081586	0.90812	0.95308	0.9375	0.0110167	0.94529
>comp36844_c0_seq1_ORF1_Frame_-1_395-141	NME1	2	36.5	3	47.1	0.81575	0.8237	0.0056215	0.819725	0.62929	0.73129	0.0721249	0.68029
>comp40507_c0_seq1_ORF2_Frame_2_29-2197	MIA3	3	6.1	5	11.9	0.97307	0.8335	0.0986909	0.903285	1.0352	0.95664	0.0555503	0.99592
>comp40677_c0_seq1_ORF5_Frame_2_260-3349	PRRC2A	4	6.6	2	2.8	0.62052	1.2911	0.474172	0.95581	0.39913	0.91875	0.367427	0.65894
>comp40824_c0_seq1_ORF5_Frame_1_670-1269	RAB10	6	28	9	41.5	1.0955	0.97787	0.083177	1.03668	1.1776	1.0643	0.0801152	1.12095
>comp40887_c0_seq1_ORF2_Frame_2_164-547	NDUFB6	2	21.1	1	7	0.68553	NaN	0	0.68553	0.88885	NaN	0	0.88885
>comp40952_c0_seq1_ORF1_Frame_-3_2440-1265	IMPAD1	2	14	2	5.4	0.61304	0.99786	0.272109	0.80545	0.87168	0.90744	0.0252861	0.88956
>comp41118_c0_seq1_ORF3_Frame_-1_4009-2447	Kpna3	11	42.6	5	11.5	0.90815	0.93743	0.0207041	0.92279	0.93959	0.79787	0.100211	0.86873
>comp41306_c0_seq1_ORF2_Frame_1_121-1185	SYAP1	3	18.9	10	31.8	0.95866	1.0121	0.0377878	0.98538	0.5367	0.78106	0.172789	0.65888
>comp41388_c0_seq1_ORF1_Frame_2_92-742	EIF4E	4	19.8	5	27.2	1.0917	0.99483	0.0684974	1.04326	0.88028	0.9631	0.0585626	0.92169
>comp41596_c0_seq1_ORF1_Frame_3_132-1079	Rcn2	3	18.4	2	7.6	0.89325	0.98319	0.0635972	0.93822	0.87626	0.96407	0.062091	0.920165
>comp41928_c0_seq1_ORF1_Frame_-2_1234-224	Glrx3	9	27.9	10	29.7	0.95251	0.8834	0.0488681	0.917955	0.734	0.71339	0.0145735	0.723695
>comp41965_c0_seq1_ORF4_Frame_3_270-1079	RPA2	3	17	5	17	0.95009	0.81296	0.0969656	0.881525	0.73999	0.95479	0.151887	0.84739
>comp42114_c0_seq1_ORF1_Frame_-1_1366-224	CKB	8	37.3	8	29.1	1.18	1.3107	0.0924189	1.24535	1.1448	1.2965	0.107268	1.22065
>comp42203_c0_seq1_ORF4_Frame_3_354-4139,comp42203_c0_seq2_ORF4_Frame_3_189-3974	IARS	38	39.9	34	31.9	0.98835	0.98646	0.00133643	0.987405	0.95653	1.0343	0.0549917	0.995415
>comp42276_c0_seq1_ORF1_Frame_-1_2501-864	SCP2	12	29.3	16	34.4	1.019	0.96001	0.0417122	0.989505	1.354	1.2254	0.0909339	1.2897
>comp42571_c0_seq1_ORF1_Frame_-2_1017-1	P3H4	1	3.5	3	9.1	NaN	1.1583	0	1.1583	NaN	1.2792	0	1.2792
>comp42596_c0_seq1_ORF1_Frame_-3_2451-1840	RRAS2	5	32.8	6	38.2	1.1112	1.0546	0.0400222	1.0829	1.1618	1.2162	0.0384666	1.189
>comp42626_c0_seq1_ORF1_Frame_-2_1603-92;>comp647_c0_seq1_ORF1_Frame_2_17-277	PRPF19 Prpf19	9	38.9	9	20	0.95013	0.96153	0.00806102	0.95583	0.98391	1.0437	0.0422779	1.01381
>comp42627_c0_seq1_ORF4_Frame_3_126-728	PSMB2	5	33.8	6	30.3	0.90396	0.83611	0.0479772	0.870035	0.94956	0.89946	0.035426	0.92451
>comp42705_c0_seq1_ORF2_Frame_1_208-1248	SCAMP3	4	22.8	3	14.1	0.85676	0.99354	0.0967181	0.92515	0.66156	0.98601	0.229421	0.823785
>comp42755_c0_seq1_ORF8_Frame_3_99-2954;>comp42755_c0_seq2_ORF8_Frame_3_99-3041	USP15 USP15	3	5.7	4	4.7	0.89628	1.0131	0.0826042	0.95469	0.63206	1.284	0.460991	0.95803
>comp42790_c0_seq2_ORF2_Frame_-2_737-222	Polr2g	2	14.5	4	25.6	1.0862	0.96282	0.0872428	1.02451	1.5619	0.98629	0.407018	1.27409
>comp42892_c0_seq1_ORF1_Frame_-3_1768-1238	Tmem97	2	13	2	11.3	0.68855	0.76238	0.0522057	0.725465	0.91874	0.96864	0.0352846	0.94369
>comp42937_c0_seq2_ORF6_Frame_3_318-1559;>comp42937_c0_seq1_ORF6_Frame_3_318-1070	Tardbp Tardbp	6	23.9	6	15.2	0.85093	0.94791	0.0685752	0.89942	1.142	0.82527	0.223962	0.983635
>comp42993_c0_seq1_ORF1_Frame_-2_587-129	PFDN5	3	32.7	2	19	1.0079	0.92567	0.0581454	0.966785	0.72951	0.77827	0.0344785	0.75389
>comp43151_c0_seq1_ORF1_Frame_-1_1629-439;>comp84104_c0_seq1_ORF1_Frame_-3_403-2	ACAA2 ACAA2	11	42.8	12	38.3	0.92347	0.95178	0.0200182	0.937625	1.0529	1.1925	0.0987121	1.1227
>comp43212_c0_seq1_ORF7_Frame_3_183-3296	IPO7	19	24	18	20.3	1.0214	1.0461	0.0174655	1.03375	0.88465	0.94526	0.0428577	0.914955
>comp43286_c0_seq1_ORF1_Frame_-1_1292-126	PSMD6	16	49.6	22	51.9	1.0679	0.96791	0.0707036	1.01791	0.87041	0.96252	0.0651316	0.916465
>comp43452_c1_seq1_ORF3_Frame_1_241-1227,comp43452_c2_seq1_ORF2_Frame_-1_1776-790	CNN3	10	39.5	10	39.8	1.0715	1.0412	0.0214253	1.05635	1.3107	1.0981	0.150331	1.2044
>comp43460_c0_seq2_ORF1_Frame_-3_2562-1771;>comp43460_c0_seq1_ORF2_Frame_-2_2241-1771	COPS7B COPS7B	3	18.6	4	14	1.0003	0.99857	0.00122329	0.999435	0.7936	0.90909	0.0816638	0.851345
>comp43688_c0_seq1_ORF1_Frame_-3_1105-641	Rbm3	2	20.6	6	41.9	1.0361	1.1245	0.0625082	1.0803	0.52867	0.73359	0.1449	0.63113
>comp43723_c0_seq1_ORF6_Frame_3_813-3020;>comp43723_c0_seq2_ORF7_Frame_3_813-3128	GPHN GPHN	1	2.3	2	4.2	0.9613	0.90036	0.0430911	0.93083	0.63071	0.94147	0.219741	0.78609
>comp43898_c0_seq1_ORF1_Frame_-1_2209-1919	S100A10	3	27.8	4	45.4	0.79505	0.79036	0.00331633	0.792705	0.91195	1.1041	0.135871	1.00802
>comp43968_c0_seq1_ORF1_Frame_-3_450-97	SNRPD2	6	49.2	7	55.9	0.86337	0.8567	0.0047164	0.860035	0.93481	0.98573	0.0360059	0.96027
>comp44003_c0_seq1_ORF4_Frame_1_124-735;>comp99341_c0_seq1_ORF1_Frame_1_10-219	Arhgdia Arhgdia	10	62.3	10	53.4	0.95188	0.83216	0.0846548	0.89202	0.79555	0.76178	0.023879	0.778665
>comp44025_c0_seq1_ORF7_Frame_2_3044-3745	PSMA2	9	59	3	16.7	0.9421	0.95518	0.00924896	0.94864	0.83959	1.0194	0.127145	0.929495
>comp44212_c0_seq1_ORF2_Frame_2_407-2416	ACSL4	22	50.1	24	43	1.1113	1.1227	0.00806102	1.117	1.2684	1.3435	0.0531037	1.30595
>comp44320_c0_seq1_ORF5_Frame_3_117-1067	Rack1	17	77.9	16	58.4	1.0162	1.0864	0.0496389	1.0513	0.93178	1.0588	0.0898167	0.99529
>comp44377_c0_seq1_ORF2_Frame_-1_925-62;>comp65241_c0_seq1_ORF2_Frame_1_37-360	RPL6 Rpl6	10	39.6	13	37.5	1.0193	1.0207	0.000989949	1.02	1.0006	1.0507	0.035426	1.02565
>comp44388_c0_seq1_ORF1_Frame_-3_516-79	RPS16	11	57.5	9	49.3	1.0342	1.0072	0.0190919	1.0207	0.94316	1.01	0.047263	0.97658
>comp44539_c0_seq1_ORF4_Frame_3_63-653	Snrpc	2	15.2	2	15.2	0.86419	0.88542	0.0150119	0.874805	0.93468	0.92368	0.00777817	0.92918
>comp44539_c2_seq1_ORF5_Frame_2_146-520,comp44539_c2_seq2_ORF7_Frame_3_102-476	GEMIN4	3	26.4	6	39.2	1.0947	1.0907	0.00282843	1.0927	0.89694	1.1134	0.15306	1.00517
>comp44576_c0_seq1_ORF1_Frame_-3_390-1	MYH14	1	9.2	1	9.2	1.029	1.0777	0.0344361	1.05335	1.2276	0.82309	0.286032	1.02534
>comp29055_c0_seq1_ORF2_Frame_3_21-1268	S2	13	49.5	10	31.7	0.85228	3.2002	1.66023	2.02624	29.081	25.748	2.35679	27.4145
>comp44717_c0_seq1_ORF4_Frame_2_1460-1738	no_blast_hit	1	9.7	1	9.7	NaN	1.107	0	1.107	NaN	1.1641	0	1.1641
>comp44781_c1_seq1_ORF3_Frame_1_358-837;>comp26559_c0_seq1_ORF1_Frame_2_20-310	RPL21 RPL21	7	37.5	6	26.9	1.0882	1.0809	0.00516188	1.08455	1.0981	1.1512	0.0375474	1.12465
>comp44790_c1_seq1_ORF1_Frame_3_63-473;>comp81346_c0_seq1_ORF1_Frame_-1_259-2	RPL28 Rpl28	4	26.3	7	36.5	1.1072	1.0255	0.0577706	1.06635	1.0793	1.1491	0.0493561	1.1142
>comp44792_c0_seq1_ORF3_Frame_2_104-736;>comp80665_c0_seq1_ORF1_Frame_1_1-246	RPL13 Rpl13	7	34.6	8	35.1	0.86074	0.91368	0.0374342	0.88721	1.0505	1.0175	0.0233345	1.034
>comp44803_c0_seq1_ORF2_Frame_2_308-652	RPS26	2	20.9	3	31.3	0.9047	1.0601	0.109884	0.9824	0.83496	0.94427	0.0772938	0.889615
>comp44826_c0_seq1_ORF3_Frame_3_123-527	RPS17	6	49.6	5	23.7	1.0132	1.1143	0.0714885	1.06375	1.0911	1.0207	0.0497803	1.0559
>comp44919_c0_seq1_ORF4_Frame_1_130-1023;>comp47876_c0_seq1_ORF1_Frame_1_334-627;>comp29351_c1_seq1_ORF1_Frame_1_43-255	SLC25A6 Slc25a4 SLC25A6	13	46.6	15	41.3	1.1384	1.0678	0.0499217	1.1031	1.3999	1.4177	0.0125865	1.4088
>comp44919_c0_seq2_ORF4_Frame_2_134-1027	Slc25a5	14	47	17	41.9	1.1054	1.161	0.0393151	1.1332	1.4866	1.417	0.0492146	1.4518
>comp44919_c0_seq3_ORF4_Frame_1_130-1023	SLC25A5	13	47	17	41.9	1.1306	1.0945	0.0255266	1.11255	1.3364	1.5927	0.181231	1.46455
>comp45050_c1_seq2_ORF2_Frame_-2_4197-2095;>comp45050_c1_seq1_ORF2_Frame_-2_4083-2095	EIF4G2 EIF4G2	18	35	13	21.5	0.98376	1.0142	0.0215243	0.99898	0.70322	0.7325	0.0207041	0.71786
>comp45177_c0_seq1_ORF2_Frame_3_93-392	S100A11	1	11	4	30	NaN	0.98121	0	0.98121	NaN	1.1886	0	1.1886
>comp45196_c0_seq1_ORF2_Frame_3_51-1652	ALDH6A1	2	5.2	6	13.1	1.4658	0.82872	0.450484	1.14726	0.93141	0.89684	0.0244447	0.914125
>comp45217_c0_seq1_ORF1_Frame_-1_975-88	RPL5	7	28.4	11	34.5	1.1298	1.013	0.0825901	1.0714	1.0582	1.0148	0.0306884	1.0365
>comp45301_c0_seq1_ORF2_Frame_1_61-1329	RPL4	15	35.7	17	40.2	0.98285	0.89395	0.0628618	0.9384	0.84239	0.96181	0.0844427	0.9021
>comp45305_c0_seq1_ORF5_Frame_3_66-602	RPL11	3	17.3	11	36.9	0.89776	1.0363	0.0979626	0.96703	1.1737	0.99548	0.126021	1.08459
>comp45348_c0_seq1_ORF1_Frame_-3_1005-232	PGLS	10	57.8	11	49.2	0.91032	0.92069	0.0073327	0.915505	0.65928	0.76708	0.0762261	0.71318
>comp45426_c0_seq1_ORF1_Frame_-2_644-306	Dad1	3	28.3	4	35.4	0.93549	0.9674	0.0225638	0.951445	1.2594	1.4365	0.125229	1.34795
>comp45503_c0_seq1_ORF3_Frame_1_124-2841	CDH2	2	4.3	4	6.1	0.80862	1.0472	0.168702	0.92791	0.39977	0.78506	0.272441	0.592415
>comp45595_c1_seq1_ORF1_Frame_-3_1998-1567	EFHD2	4	34.7	7	54.2	1.4274	1.2102	0.153584	1.3188	1.0183	0.86804	0.10625	0.94317
>comp45688_c0_seq1_ORF7_Frame_1_124-1359	FKBP8	2	7.8	6	19.4	0.81754	0.88235	0.0458276	0.849945	0.59148	0.82848	0.167584	0.70998
>comp45917_c0_seq1_ORF2_Frame_2_611-913	SUMO1	1	15.8	2	27.7	1.161	0.77912	0.27003	0.97006	0.75095	0.69151	0.0420304	0.72123
>comp45926_c0_seq1_ORF2_Frame_3_225-587	RPA3	3	28.1	1	13.2	0.96672	0.78189	0.130695	0.874305	0.8726	0.73536	0.0970433	0.80398
>comp46002_c0_seq1_ORF2_Frame_-2_2185-62;>comp46002_c0_seq2_ORF1_Frame_-3_1861-62,comp46002_c0_seq3_ORF1_Frame_-3_1861-62;>comp46002_c0_seq2_ORF2_Frame_-2_2465-1944,comp46002_c0_seq3_ORF2_Frame_-2_2531-2010	no_gene_name no_gene_name no_gene_name	20	30.2	26	42.5	1.5347	1.6585	0.0875398	1.5966	1.538	1.6213	0.058902	1.57965
>comp46043_c0_seq1_ORF1_Frame_-1_3379-2426	Prps2	8	37.1	9	36.8	1.0274	0.98238	0.0318339	1.00489	0.81065	0.90216	0.0647073	0.856405
>comp46149_c0_seq1_ORF11_Frame_2_308-2116	Khsrp	13	28.4	13	28	0.91849	0.94403	0.0180595	0.93126	0.91283	0.94551	0.0231082	0.92917
>comp46156_c0_seq1_ORF1_Frame_-3_1571-402;>comp79414_c0_seq1_ORF1_Frame_-1_201-1	ILF2 ILF2	11	48.2	10	28.7	1.0075	0.93165	0.053634	0.969575	0.98554	1.0363	0.0358927	1.01092
>comp46179_c0_seq1_ORF4_Frame_3_246-923	Atp6v1e1	4	15.9	8	37.2	0.85373	0.93823	0.0597505	0.89598	0.78873	0.89321	0.0738785	0.84097
>comp46396_c0_seq1_ORF2_Frame_3_171-416;>comp31357_c0_seq1_ORF2_Frame_3_9-254	Ndufa4 Ndufa4	2	26.8	4	47.6	0.99119	0.90167	0.0633002	0.94643	1.0504	1.195	0.102248	1.1227
>comp46399_c0_seq1_ORF1_Frame_-2_651-271,comp46399_c0_seq2_ORF1_Frame_-1_651-271	Nutf2	3	22.8	3	22.8	1.0387	0.99376	0.0317774	1.01623	0.79112	0.90148	0.0780363	0.8463
>comp77242_c0_seq1_ORF4_Frame_3_609-1577	ORF3	5	22	7	26	6.4748	2.2952	2.95542	4.385	33.538	17.64	11.2416	25.589
>comp46495_c0_seq1_ORF1_Frame_-2_704-282	POMP	1	7.1	1	7.1	NaN	NaN	0	NaN	NaN	NaN	0	NaN
>comp46498_c0_seq1_ORF1_Frame_-1_5090-2463	KPNB1	25	40.3	26	38.1	1.0009	1.0153	0.0101823	1.0081	0.96266	1.0131	0.0356665	0.98788
>comp46539_c0_seq1_ORF3_Frame_1_679-1401	CLIC1	13	69.3	9	37.3	0.90139	0.92107	0.0139159	0.91123	1.0102	0.99959	0.0075024	1.00489
>comp46618_c0_seq1_ORF1_Frame_-2_368-165	SEC61G	1	17.6	1	17.6	0.89713	NaN	0	0.89713	1.1419	NaN	0	1.1419
>comp46712_c0_seq1_ORF2_Frame_-2_3714-2818	NMRAL1	12	46.8	9	31.4	1.1781	1.1308	0.0334462	1.15445	1.0984	1.079	0.0137179	1.0887
>comp46767_c0_seq1_ORF1_Frame_2_146-421	SNRPE	2	25	2	25	NaN	0.92006	0	0.92006	NaN	1.2198	0	1.2198
>comp46786_c0_seq1_ORF9_Frame_1_2197-2574	Gucd1	4	47.6	3	31.7	0.98585	1.0331	0.0334108	1.00947	0.99813	1.0285	0.0214748	1.01331
>comp46851_c0_seq1_ORF1_Frame_-2_770-132;>comp118638_c0_seq1_ORF1_Frame_1_13-279	ATP5O Atp5o	9	58.2	7	39.9	0.89029	0.90417	0.00981464	0.89723	1.0926	1.251	0.112006	1.1718
>comp46963_c0_seq1_ORF1_Frame_1_124-888	Psma3	7	29.8	8	26.7	1.0762	1.0863	0.00714178	1.08125	1.0151	1.0194	0.00304056	1.01725
>comp46996_c0_seq1_ORF2_Frame_3_105-953	VDAC1	14	68.9	12	44.2	0.89445	0.98296	0.062586	0.938705	1.1652	1.4007	0.166524	1.28295
>comp47013_c0_seq1_ORF3_Frame_2_110-874	SNRPA1	7	32.5	9	27.8	1.1505	1.0106	0.0989242	1.08055	0.99095	0.94998	0.0289702	0.970465
>comp47027_c0_seq1_ORF2_Frame_2_89-1096	SLC25A13	4	19	5	23.2	0.69233	0.71831	0.0183706	0.70532	0.86104	0.9833	0.0864509	0.92217
>comp47174_c0_seq1_ORF3_Frame_1_139-792	CLTA	1	9.6	1	4.6	0.90138	NaN	0	0.90138	0.44876	NaN	0	0.44876
>comp47177_c0_seq1_ORF1_Frame_-1_347-129,comp47177_c0_seq2_ORF1_Frame_-1_347-129	UBL5	3	28.8	3	41.1	1.1084	1.1364	0.019799	1.1224	0.54496	0.70929	0.116199	0.627125
>comp47235_c0_seq1_ORF4_Frame_-2_5286-451	EIF4G1	34	30.1	38	25.8	0.97085	0.98852	0.0124946	0.979685	0.61947	0.8234	0.1442	0.721435
>comp47248_c0_seq2_ORF6_Frame_2_131-565;>comp47248_c0_seq1_ORF4_Frame_2_131-574	EDF1 EDF1	2	18.6	3	26.9	1.1012	0.9259	0.123956	1.01355	0.71825	0.75187	0.0237729	0.73506
>comp47250_c0_seq1_ORF3_Frame_2_5-976;>comp78978_c0_seq1_ORF3_Frame_1_13-696	ECHS1 ECHS1	11	43.5	12	33	1.0928	0.99242	0.0709794	1.04261	1.2707	1.3169	0.0326683	1.2938
>comp47253_c0_seq1_ORF1_Frame_3_159-761	Tmed2	2	13.9	2	10.4	0.95815	0.96989	0.00830143	0.96402	1.313	1.2234	0.0633568	1.2682
>comp47351_c0_seq1_ORF3_Frame_3_57-1031	EIF3I	8	40.3	11	38.2	1.0243	1.0339	0.00678823	1.0291	0.68735	0.87868	0.135291	0.783015
>comp47435_c0_seq1_ORF1_Frame_-1_5669-4389	MAPK8	1	3	4	12.9	NaN	0.858	0	0.858	NaN	0.86466	0	0.86466
>comp47548_c0_seq2_ORF1_Frame_-3_3116-2568,comp47548_c0_seq4_ORF1_Frame_-2_3116-2568;>comp47548_c0_seq1_ORF1_Frame_-1_2918-2568,comp47548_c0_seq3_ORF1_Frame_-2_2918-2568	Rap2c Rap2c	4	33.3	2	10.4	0.95087	NaN	0	0.95087	0.94817	NaN	0	0.94817
>comp47561_c0_seq1_ORF1_Frame_-3_1178-177	COPS5	4	21	11	34.7	0.97836	0.96844	0.0070145	0.9734	0.72441	0.88895	0.116347	0.80668
>comp47772_c0_seq1_ORF1_Frame_-2_2414-1872	ARL1	7	61.9	3	18.8	0.93094	0.99286	0.0437841	0.9619	0.88003	1.0087	0.0909834	0.944365
>comp47875_c0_seq1_ORF2_Frame_3_42-1964	SCFD1	8	21.5	9	18.3	0.92841	0.88686	0.0293803	0.907635	0.68954	0.76002	0.0498369	0.72478
>comp47876_c1_seq1_ORF2_Frame_2_143-424	Slc25a4	5	55.3	8	75.5	1.0987	1.0143	0.0596798	1.0565	1.0061	1.2685	0.185545	1.1373
>comp47920_c1_seq1_ORF1_Frame_-3_1208-303	SRM	9	44	7	24.5	0.92052	1.1158	0.138084	1.01816	0.74127	0.95655	0.152226	0.84891
>comp48199_c0_seq1_ORF3_Frame_2_296-1150	DDAH2	3	18.6	4	20.4	0.62431	0.70372	0.0561513	0.664015	0.38386	0.57101	0.132335	0.477435
>comp48682_c0_seq1_ORF3_Frame_-2_6491-1062;>comp48682_c0_seq2_ORF3_Frame_-2_6338-1062	KIAA1429 KIAA1429	3	2.5	3	1.9	0.87831	1.0842	0.145586	0.981255	0.98015	1.1841	0.144214	1.08213
>comp48730_c0_seq1_ORF1_Frame_-3_4418-2175	ADAM10	2	3.9	3	4.9	1.0319	0.92975	0.072231	0.980825	0.93964	0.76286	0.125002	0.85125
>comp48759_c1_seq1_ORF4_Frame_3_54-1343	DBNL	10	33.5	17	50	0.93751	0.95495	0.0123319	0.94623	0.62868	0.69293	0.0454316	0.660805
>comp48833_c0_seq1_ORF2_Frame_2_419-4069	SMC3	14	17	27	27.5	0.92545	0.87793	0.0336017	0.90169	0.91342	0.83804	0.0533017	0.87573
>comp48889_c0_seq1_ORF2_Frame_3_105-1277	TSG101	2	7.7	6	16.6	0.80118	0.85211	0.0360129	0.826645	0.68498	0.70787	0.0161857	0.696425
>comp48905_c0_seq1_ORF2_Frame_-2_3074-2106,comp48905_c0_seq2_ORF1_Frame_-3_3074-2106	MYADM	2	10.5	1	3.1	1.1907	1.227	0.025668	1.20885	1.7909	1.6923	0.0697207	1.7416
>comp49032_c0_seq1_ORF1_Frame_-2_1317-619	MSRA	3	19.7	3	14.6	1.0004	0.87306	0.090043	0.93673	0.85546	0.79837	0.0403687	0.826915
>comp49116_c0_seq3_ORF3_Frame_2_116-2530;>comp49116_c0_seq1_ORF3_Frame_2_116-2623	BICD2 BICD2	4	7.2	6	8.4	1.2288	1.0879	0.0996313	1.15835	0.53105	0.80845	0.196151	0.66975
>comp49145_c0_seq1_ORF2_Frame_-2_1536-265	Hspbp1	7	27.8	5	14.2	1.0175	1.046	0.0201525	1.03175	0.74383	0.88149	0.0973403	0.81266
>comp49233_c0_seq1_ORF1_Frame_-3_3586-1313;>comp49233_c0_seq2_ORF1_Frame_-3_3119-777;>comp49233_c0_seq3_ORF1_Frame_-3_2593-1313;>comp49233_c0_seq4_ORF1_Frame_-3_2126-777	NASP NASP NASP NASP	17	36.1	22	36.7	0.97857	0.87188	0.0754412	0.925225	0.94873	0.9284	0.0143755	0.938565
>comp49445_c0_seq1_ORF4_Frame_3_60-3299	USP7	5	7.2	6	7.1	0.97207	1.0195	0.0335381	0.995785	0.86802	0.90955	0.0293661	0.888785
>comp49563_c0_seq1_ORF3_Frame_2_287-1162	Cdk5	8	35.6	13	42.1	0.70371	0.86343	0.112939	0.78357	0.5282	0.74944	0.15644	0.63882
>comp49584_c0_seq1_ORF4_Frame_2_107-742	DTYMK	5	28.8	9	43.9	1.1509	0.99548	0.109899	1.07319	1.0708	1.0513	0.0137886	1.06105
>comp49595_c1_seq2_ORF1_Frame_-1_971-381;>comp49595_c1_seq1_ORF1_Frame_-3_674-381	HIKESHI HIKESHI	2	11.2	3	19.3	0.92232	0.88966	0.0230941	0.90599	1.0182	0.75874	0.183466	0.88847
>comp49633_c0_seq1_ORF5_Frame_3_102-1508	POLD2	1	3.4	5	15.6	0.75653	1.0752	0.225334	0.915865	0.75326	1.0429	0.204806	0.89808
>comp49763_c0_seq1_ORF1_Frame_1_391-1839	DDX6	6	20.7	16	43.3	0.72948	0.99857	0.190275	0.864025	0.61283	0.90908	0.20948	0.760955
>comp49770_c0_seq1_ORF1_Frame_-3_2396-180	NUP88	4	9.3	4	7.4	0.9709	0.90244	0.0484085	0.93667	0.65263	0.84653	0.137108	0.74958
>comp49796_c0_seq1_ORF1_Frame_3_135-806	SPC25	4	25.9	7	33.5	0.80678	1.0235	0.153244	0.91514	0.89444	0.93253	0.0269337	0.913485
>comp49822_c0_seq1_ORF2_Frame_-2_2387-192	APEH	6	14.3	4	6.8	1.1484	0.85126	0.21011	0.99983	0.84769	0.79479	0.0374059	0.82124
>comp49827_c0_seq1_ORF2_Frame_2_173-1063	TST	4	24.6	5	25.9	0.92881	0.63752	0.205973	0.783165	1.0906	0.94073	0.105974	1.01567
>comp49860_c0_seq1_ORF1_Frame_-3_1654-215	UMPS	7	30.2	13	24.2	1.0442	1.081	0.0260215	1.0626	0.88608	0.89874	0.00895197	0.89241
>comp49908_c1_seq1_ORF1_Frame_-3_1604-1014	VBP1	5	28.4	5	25.4	1.0383	0.97866	0.0421718	1.00848	0.91889	0.8368	0.0580464	0.877845
>comp49920_c0_seq1_ORF2_Frame_-1_3740-1353	PLAA	13	26.6	18	28.5	0.86107	0.93777	0.0542351	0.89942	0.82136	0.8395	0.0128269	0.83043
>comp50080_c0_seq1_ORF3_Frame_1_76-309,comp50080_c0_seq4_ORF4_Frame_1_166-399;>comp50080_c0_seq2_ORF3_Frame_1_166-591,comp50080_c0_seq3_ORF2_Frame_1_76-501	TXNL4A TXNL4A	1	14.1	1	14.1	1.0253	1.0898	0.0456084	1.05755	1.2918	0.71134	0.410447	1.00157
>comp50088_c0_seq1_ORF1_Frame_-2_2812-1655	METAP1	2	8	5	16.6	1.1365	0.97305	0.115577	1.05478	1.3414	0.81902	0.369378	1.08021
>comp50182_c0_seq1_ORF2_Frame_3_90-401	Pcbd1	2	23.1	2	22.1	0.87822	0.83842	0.0281428	0.85832	0.54036	0.62174	0.0575443	0.58105
>comp50382_c0_seq1_ORF1_Frame_-3_3127-1679,comp50382_c0_seq2_ORF1_Frame_-3_1576-128	GPKOW	2	9.3	5	13.9	0.66516	1.015	0.247374	0.84008	0.55217	0.84066	0.203993	0.696415
>comp50383_c0_seq2_ORF2_Frame_-1_1244-657;>comp50383_c0_seq1_ORF2_Frame_-1_1349-657;>comp76146_c3_seq1_ORF10_Frame_1_1720-2631,comp76146_c3_seq2_ORF10_Frame_1_1720-2631,comp76146_c3_seq3_ORF10_Frame_1_1720-2631,comp76146_c3_seq4_ORF10_Frame_1_1720-2631	RER1 RER1 RER1	2	14.8	2	10.7	0.86615	1.0335	0.118334	0.949825	0.97767	1.3537	0.265893	1.16568
>comp50396_c0_seq1_ORF4_Frame_3_294-1448	RANGAP1	7	20	12	33	1.0861	1.0989	0.00905097	1.0925	0.92232	0.88726	0.0247912	0.90479
>comp50406_c0_seq1_ORF1_Frame_2_14-874	SNRPB2	3	11.5	8	26.1	0.94042	1.032	0.0647568	0.98621	0.77749	0.92696	0.105691	0.852225
>comp50465_c0_seq1_ORF2_Frame_1_64-1269	UROD	4	15.2	4	12.9	0.70013	0.89006	0.134301	0.795095	0.63491	0.77894	0.101845	0.706925
>comp50662_c0_seq1_ORF4_Frame_3_591-2258	PLBD1	1	2.2	3	5.9	1.1178	0.91897	0.140594	1.01838	0.49153	1.6631	0.828425	1.07732
>comp50730_c0_seq1_ORF1_Frame_-2_476-102	BLOC1S1	2	17.6	2	17.6	1.0826	1.2204	0.0974393	1.1515	0.81549	0.77722	0.027061	0.796355
>comp50739_c1_seq1_ORF1_Frame_-3_222-1	Hnrnph2	3	62.2	3	62.2	0.81016	1.1355	0.23005	0.97283	0.70285	0.83176	0.0911531	0.767305
>comp50772_c0_seq1_ORF1_Frame_1_154-564	HRSP12	4	35	4	35	0.86815	0.88324	0.0106702	0.875695	0.5957	0.71202	0.0822507	0.65386
>comp50809_c0_seq1_ORF1_Frame_-1_351-1	HSPA2	6	59.8	5	49.6	0.84514	0.86879	0.0167231	0.856965	0.85593	0.77904	0.0543694	0.817485
>comp50809_c1_seq1_ORF3_Frame_1_100-546	Hspa2	4	23.5	7	36.2	1.1399	1.0039	0.0961665	1.0719	1.229	1.0648	0.116107	1.1469
>comp77431_c0_seq1_ORF2_Frame_-2_2107-83	M2	21	49	18	34.7	1.1128	1.6983	0.414011	1.40555	26.877	22.096	3.38068	24.4865
>comp50913_c0_seq1_ORF4_Frame_2_149-811	SDF2L1	1	9	3	18.6	0.79892	0.92527	0.0893429	0.862095	0.99638	1.1113	0.0812607	1.05384
>comp50992_c0_seq2_ORF4_Frame_3_90-1148;>comp50992_c0_seq1_ORF3_Frame_3_90-1343	hsdl2 HSDL2	2	10.5	5	21.8	0.80802	0.79793	0.00713471	0.802975	0.7619	0.86477	0.0727401	0.813335
>comp51029_c0_seq2_ORF1_Frame_-2_2899-350;>comp51029_c0_seq1_ORF2_Frame_-2_2959-350	KDM1A KDM1A	4	7.3	7	10.4	1.1198	1.0473	0.0512652	1.08355	1.038	1.0327	0.00374767	1.03535
>comp51030_c0_seq1_ORF1_Frame_-2_2479-299	NDUFS1	15	29	14	28.1	0.9607	0.91462	0.0325835	0.93766	1.1885	1.2202	0.0224153	1.20435
>comp51046_c0_seq1_ORF1_Frame_-3_792-115	Gstm5	7	33.2	11	46.5	0.8937	0.97469	0.0572686	0.934195	0.65402	0.96017	0.216481	0.807095
>comp51059_c0_seq1_ORF7_Frame_3_615-1619,comp51059_c0_seq4_ORF8_Frame_2_845-1849;>comp51059_c0_seq2_ORF4_Frame_3_90-1253;>comp51059_c0_seq3_ORF4_Frame_3_90-1265	IDH3G IDH3G IDH3G	5	29.3	7	23.9	0.79677	1.0143	0.153817	0.905535	0.89963	1.3324	0.306015	1.11601
>comp51169_c0_seq1_ORF1_Frame_1_286-1125;>comp119013_c0_seq1_ORF1_Frame_-1_372-1	SDHB Sdhb	7	28.9	10	36.1	0.92898	0.90088	0.0198697	0.91493	1.2496	1.222	0.0195161	1.2358
>comp51336_c0_seq1_ORF1_Frame_-1_830-147	ANKRD46	1	4.8	4	21.5	NaN	0.85392	0	0.85392	NaN	0.62518	0	0.62518
>comp51363_c0_seq1_ORF2_Frame_1_76-879	APOOL	6	38.1	6	24.6	0.95601	1.1963	0.169911	1.07615	1.1868	0.9224	0.186959	1.0546
>comp51494_c0_seq1_ORF1_Frame_-3_771-220	ACYP1	1	5.4	2	9.2	NaN	1.0017	0	1.0017	NaN	0.81984	0	0.81984
>comp51528_c0_seq1_ORF1_Frame_-2_2223-1129	SH3GLB1	6	21.4	5	15.6	0.98462	1.045	0.0426951	1.01481	0.97268	0.8674	0.0744442	0.92004
>comp51547_c0_seq2_ORF3_Frame_1_43-2439;>comp51547_c0_seq1_ORF4_Frame_1_364-3117;>comp51547_c0_seq3_ORF7_Frame_3_138-3086	RBM10 Rbm10 Rbm10	1	1.8	4	6.3	NaN	1.0968	0	1.0968	NaN	0.99081	0	0.99081
>comp51700_c0_seq1_ORF1_Frame_-1_3401-489	CSE1L	28	33.7	26	31.5	0.99357	1.0377	0.0312046	1.01564	0.86008	1.0043	0.101979	0.93219
>comp51762_c1_seq2_ORF4_Frame_3_180-1259;>comp51762_c1_seq1_ORF4_Frame_3_180-1061	SEH1L SEH1L	5	23.9	7	23.3	0.85777	0.98928	0.0929916	0.923525	0.85785	1.1892	0.2343	1.02353
>comp51837_c1_seq1_ORF5_Frame_1_145-1122	ELAVL1	7	26.4	10	38	0.94567	0.99563	0.0353271	0.97065	0.90986	1.0576	0.104468	0.98373
>comp51879_c0_seq2_ORF3_Frame_1_10-2631	SON	4	7.4	4	7.4	0.67545	0.8099	0.0950705	0.742675	1.2	1.0074	0.136189	1.1037
>comp51924_c0_seq1_ORF2_Frame_-1_2889-1294	PRMT3	1	2.6	5	11.3	NaN	0.856	0	0.856	NaN	0.79555	0	0.79555
>comp51945_c0_seq1_ORF2_Frame_2_32-628	Ap2a1	5	37.2	4	23.1	1.0916	0.80372	0.203562	0.94766	0.99543	0.61653	0.267923	0.80598
>comp51970_c0_seq1_ORF1_Frame_1_106-852	NDUFV2	6	28.5	7	30.1	0.56305	0.78614	0.157748	0.674595	0.55597	0.95379	0.281301	0.75488
>comp52017_c0_seq1_ORF1_Frame_-3_3564-1684	LCP1	6	11.8	13	23.1	1.2103	1.0987	0.0789131	1.1545	1.0629	0.80443	0.182766	0.933665
>comp52019_c0_seq1_ORF4_Frame_2_1697-2806	ARPC1A	7	27.3	6	22.4	1.1312	0.98963	0.100105	1.06041	0.9315	0.92534	0.00435578	0.92842
>comp52160_c0_seq1_ORF1_Frame_-2_948-181,comp52160_c0_seq2_ORF1_Frame_-1_948-181	SKA1	2	11.3	3	15.2	0.9143	1.0732	0.112359	0.99375	0.63141	0.8827	0.177689	0.757055
>comp52280_c0_seq1_ORF1_Frame_-3_1835-1104	Rab12	1	4.5	5	27	NaN	0.99575	0	0.99575	NaN	0.8052	0	0.8052
>comp52449_c0_seq1_ORF1_Frame_-3_275-3	RPN2	1	18.7	1	18.7	NaN	1.0324	0	1.0324	NaN	1.6405	0	1.6405
>comp52471_c0_seq1_ORF1_Frame_-3_1171-548	CRIP2	3	32.2	3	16.8	0.77135	0.86658	0.0673378	0.818965	0.66867	0.78217	0.0802566	0.72542
>comp52581_c0_seq1_ORF8_Frame_3_264-1262	SUCLG1	4	17.7	7	30	1.0474	0.9614	0.0608112	1.0044	1.1387	1.1949	0.0397394	1.1668
>comp52672_c0_seq1_ORF1_Frame_-3_2372-786	HEXA	4	9.5	7	15.3	0.89707	1.0091	0.0792172	0.953085	1.35	1.4495	0.0703571	1.39975
>comp52738_c0_seq1_ORF2_Frame_1_73-1245	POFUT1	3	15.1	4	12.5	0.93318	1.0169	0.059199	0.97504	1.053	1.0556	0.00183848	1.0543
>comp52747_c0_seq1_ORF2_Frame_3_126-1262;>comp52747_c0_seq2_ORF2_Frame_3_126-1295	ADH5 ADH5	3	15.6	6	21.4	0.84552	0.89348	0.0339128	0.8695	0.73909	0.80358	0.0456013	0.771335
>comp52784_c0_seq2_ORF3_Frame_2_71-874;>comp52784_c0_seq1_ORF2_Frame_2_71-1063	DFFA DFFA	2	12.3	1	6	1.2041	1.04	0.116036	1.12205	0.75378	0.6233	0.0922633	0.68854
>comp52838_c0_seq1_ORF3_Frame_3_744-1925	PHAX	1	2.8	5	13.2	1.0906	1.0183	0.0511238	1.05445	0.70964	1.0178	0.217902	0.86372
>comp52862_c0_seq2_ORF4_Frame_2_779-3079;>comp52862_c0_seq1_ORF4_Frame_2_779-3172	CSDE1 CSDE1	15	21	19	29.1	1.0416	0.96852	0.0516754	1.00506	0.78279	0.83353	0.0358786	0.80816
>comp52894_c0_seq1_ORF2_Frame_2_209-943;>comp52894_c0_seq2_ORF3_Frame_3_513-800;>comp52894_c0_seq2_ORF2_Frame_2_209-592	CMBL Cmbl Cmbl	5	29.8	8	34.7	0.89924	1.0164	0.0828446	0.95782	0.75587	0.8331	0.0546099	0.794485
>comp52907_c0_seq1_ORF1_Frame_-1_902-174	Rwdd1	1	10.7	2	8.6	NaN	1.0274	0	1.0274	NaN	0.79245	0	0.79245
>comp52958_c0_seq1_ORF1_Frame_-1_1013-192;>comp39667_c1_seq1_ORF1_Frame_-1_210-1	CLPP Clpp	5	28.1	5	28.1	0.85036	0.93036	0.0565685	0.89036	0.97128	1.0953	0.0876954	1.03329
>comp52987_c0_seq2_ORF1_Frame_-2_399-1	RPS4Y1	4	27.8	4	27.8	NaN	NaN	0	NaN	NaN	NaN	0	NaN
>comp52996_c0_seq1_ORF1_Frame_-3_1622-516,comp52996_c0_seq4_ORF1_Frame_-3_1622-516	Prpsap2	4	17.9	7	22.8	0.71482	0.94669	0.163957	0.830755	0.59165	0.6975	0.0748473	0.644575
>comp53027_c0_seq1_ORF2_Frame_-1_4143-3409	YWHAQ	13	56.3	15	46.1	1.0322	0.96526	0.0473337	0.99873	0.89962	0.85216	0.0335593	0.87589
>comp53034_c0_seq1_ORF1_Frame_-1_1966-1373	RPRD1B	2	16.2	1	8.1	0.92332	NaN	0	0.92332	0.61825	NaN	0	0.61825
>comp53059_c0_seq1_ORF1_Frame_2_5-205;>comp76967_c0_seq1_ORF1_Frame_-1_343-86	snrpf snrpf	3	31.3	2	31.3	0.85802	0.78753	0.049844	0.822775	0.66765	0.72847	0.0430062	0.69806
>comp53094_c0_seq1_ORF3_Frame_-2_2148-541	GBA	3	10.3	6	13.8	0.85782	0.8081	0.0351573	0.83296	0.90167	0.94331	0.0294439	0.92249
>comp53176_c0_seq1_ORF2_Frame_-1_644-75	RPS11	6	30	14	51.1	1.0293	1.0224	0.00487904	1.02585	0.97954	1.0341	0.0385797	1.00682
>comp53216_c0_seq1_ORF1_Frame_1_79-393	CNN2	5	61.9	2	21	0.94783	1.1323	0.13044	1.04007	0.81951	0.87686	0.0405526	0.848185
>comp53216_c1_seq1_ORF4_Frame_3_33-491	CNN2	5	45.8	3	24.8	0.99297	1.078	0.0601253	1.03548	0.81766	0.91361	0.0678469	0.865635
>comp53308_c0_seq1_ORF2_Frame_-1_3150-817	PTPN12	1	1.9	3	4.6	0.95706	1.2321	0.194483	1.09458	0.85551	0.74213	0.0801718	0.79882
>comp53314_c0_seq1_ORF2_Frame_-1_820-242	CSRP2	3	20.7	5	38.3	0.9703	0.98427	0.00987828	0.977285	0.79298	1.1026	0.218934	0.94779
>comp53316_c0_seq1_ORF1_Frame_-1_4769-2004;>comp53316_c0_seq2_ORF1_Frame_-1_4730-2004	PGAP1 PGAP1	4	7.2	4	4.7	1.1319	1.0331	0.0698621	1.0825	1.0899	1.2925	0.14326	1.1912
>comp53331_c0_seq2_ORF2_Frame_3_69-443	PHPT1	1	8.8	3	30.4	1.0291	0.92599	0.0729098	0.977545	0.6905	0.78593	0.0674792	0.738215
>comp53355_c0_seq1_ORF3_Frame_-1_5400-2170,comp53355_c0_seq2_ORF3_Frame_-1_5433-2203	NEMF	2	2.9	5	5.2	0.89295	0.87556	0.0122966	0.884255	0.58694	0.5299	0.0403334	0.55842
>comp53361_c0_seq1_ORF2_Frame_-1_1150-578	RHOG	6	41.4	7	31.9	0.88671	0.7636	0.0870519	0.825155	0.97416	0.98221	0.00569221	0.978185
>comp53385_c0_seq1_ORF1_Frame_-3_2456-1800;>comp52882_c0_seq3_ORF1_Frame_3_18-281;>comp70695_c0_seq5_ORF1_Frame_3_150-398	NUDT5 NUDT5 NUDT5	7	32	9	40.2	0.87499	0.87467	0.000226274	0.87483	0.76071	0.82249	0.0436851	0.7916
>comp53446_c0_seq1_ORF11_Frame_2_413-3283;>comp53446_c0_seq2_ORF11_Frame_2_413-2584;>comp53446_c0_seq2_ORF12_Frame_2_2693-3475	THRAP3 THRAP3 THRAP3	10	12.6	19	23.4	0.98651	1.0755	0.0629254	1.031	0.66887	0.74727	0.0554372	0.70807
>comp53466_c0_seq1_ORF2_Frame_3_69-572;>comp53466_c0_seq2_ORF2_Frame_3_69-626	DCTN3 DCTN3	1	6.5	2	11.3	NaN	0.96658	0	0.96658	NaN	0.90941	0	0.90941
>comp53495_c0_seq1_ORF1_Frame_-3_4283-2703	MAOA	1	4.7	4	11	NaN	0.85119	0	0.85119	NaN	0.95503	0	0.95503
>comp53511_c0_seq1_ORF1_Frame_-2_471-67	LGALS1	3	34.1	5	41.5	0.88014	0.82707	0.0375262	0.853605	0.69787	0.80233	0.0738644	0.7501
>comp53528_c0_seq1_ORF1_Frame_-2_993-148,comp53528_c0_seq2_ORF1_Frame_-3_993-148	ESD	7	38.3	10	42.9	0.80634	0.8871	0.0571059	0.84672	0.69144	0.72184	0.021496	0.70664
>comp53539_c0_seq1_ORF3_Frame_2_377-1141	EEF1D	7	30.6	13	57.3	1.0629	0.93749	0.0886783	1.00019	0.89795	0.89659	0.000961665	0.89727
>comp53549_c0_seq1_ORF1_Frame_-1_2138-1314	PROSC	1	4.7	7	31.6	NaN	0.92233	0	0.92233	NaN	0.72013	0	0.72013
>comp53550_c0_seq1_ORF15_Frame_3_60-5162	KDM3B	3	2.5	2	1.6	0.74187	0.90829	0.117677	0.82508	0.69782	0.89871	0.142051	0.798265
>comp53562_c0_seq1_ORF1_Frame_-1_3120-2632	SKP1	3	16	4	16.6	0.92957	0.87865	0.0360059	0.90411	0.63152	0.71652	0.0601041	0.67402
>comp53659_c0_seq2_ORF6_Frame_3_30-1850;>comp53659_c0_seq1_ORF5_Frame_3_30-1967	PPWD1 PPWD1	1	2.1	4	8.1	NaN	1.183	0	1.183	NaN	1.051	0	1.051
>comp53682_c1_seq1_ORF2_Frame_2_125-634,comp53682_c1_seq2_ORF2_Frame_2_185-694	RAB2B	4	32.9	5	33.5	NaN	NaN	0	NaN	NaN	NaN	0	NaN
>comp53686_c0_seq1_ORF1_Frame_-3_2765-1488	ZC3H15	2	7.3	9	20.4	0.98211	0.9853	0.00225567	0.983705	0.76436	0.67599	0.062487	0.720175
>comp53699_c0_seq1_ORF4_Frame_2_401-856	MGST3	3	33.6	3	18.4	1.1406	0.95986	0.127802	1.05023	1.3138	1.3402	0.0186676	1.327
>comp53703_c0_seq1_ORF4_Frame_1_187-2004;>comp61632_c1_seq1_ORF1_Frame_1_19-630	WDR1 WDR1	17	47	19	45.2	1.0313	1.0537	0.0158392	1.0425	0.92544	1.1104	0.130786	1.01792
>comp53720_c0_seq1_ORF1_Frame_-2_563-81	ATP5H	8	54.7	9	44.1	0.78691	0.88582	0.0699399	0.836365	1.0733	1.1068	0.0236881	1.09005
>comp53816_c0_seq1_ORF6_Frame_2_143-1837	Usp39	7	16.3	8	19.3	0.84855	0.93076	0.0581312	0.889655	0.83921	0.97508	0.0960746	0.907145
>comp53996_c1_seq1_ORF2_Frame_-1_1696-593	ACOT7	8	31.2	8	26.1	0.9678	1.0367	0.0487197	1.00225	0.78475	0.94444	0.112918	0.864595
>comp54020_c0_seq2_ORF1_Frame_-1_1912-275;>comp54020_c0_seq1_ORF1_Frame_-1_1930-275	GLYR1 GLYR1	3	11.2	4	9.3	0.72294	0.85627	0.0942785	0.789605	0.61783	0.55797	0.0423274	0.5879
>comp54073_c0_seq1_ORF2_Frame_-2_1025-237;>comp53546_c0_seq1_ORF2_Frame_-1_526-212;>comp114506_c0_seq1_ORF1_Frame_-1_300-1;>comp27419_c0_seq1_ORF1_Frame_-3_410-3	PSMB5 PSMB5 Psmb5 PSMB5	9	42.2	12	39.9	0.99927	1.0558	0.0399727	1.02754	0.78759	0.9414	0.10876	0.864495
>comp54299_c0_seq1_ORF3_Frame_3_120-728;>comp84373_c0_seq1_ORF1_Frame_1_4-204	RPL13A Rpl13a	7	30.5	7	33.5	1.0058	1.092	0.0609526	1.0489	0.89053	1.0934	0.143451	0.991965
>comp54316_c1_seq1_ORF2_Frame_-2_2296-641	HP1BP3	5	10.5	7	14.3	0.94939	0.83586	0.0802778	0.892625	0.92715	0.91348	0.00966615	0.920315
>comp54325_c0_seq1_ORF4_Frame_3_339-1481	KCMF1	1	4.5	1	2.9	NaN	1.0667	0	1.0667	NaN	0.56809	0	0.56809
>comp54338_c0_seq1_ORF6_Frame_3_144-2537	ITGB1	12	22.2	14	19.9	0.94259	0.98812	0.0321946	0.965355	1.1003	1.0173	0.0586899	1.0588
>comp54411_c0_seq1_ORF1_Frame_-2_598-152	NME2	9	71.8	10	62.4	0.94527	0.903	0.0298894	0.924135	0.8122	0.85378	0.0294015	0.83299
>comp54417_c0_seq1_ORF2_Frame_-1_725-216	DCTPP1	2	29.4	1	7.6	0.65044	0.86795	0.153803	0.759195	0.4481	1.2469	0.564837	0.8475
>comp54430_c0_seq1_ORF1_Frame_-1_1884-709	POGLUT1	2	6.9	7	18.6	0.91431	0.88717	0.0191909	0.90074	0.97369	1.0115	0.0267357	0.992595
>comp54455_c0_seq1_ORF7_Frame_3_492-2792;>comp27106_c0_seq1_ORF1_Frame_-2_237-1	Top1 TOP1	12	18.9	14	19.9	0.93508	0.99913	0.0452902	0.967105	0.93773	0.99075	0.0374908	0.96424
>comp54457_c0_seq1_ORF2_Frame_-2_3308-2979	ZNF322	2	15.5	4	34.5	0.99288	0.86673	0.0892015	0.929805	0.81874	0.64725	0.121262	0.732995
>comp54465_c0_seq1_ORF2_Frame_3_108-1676;>comp54465_c0_seq2_ORF1_Frame_2_494-949	EIF2B4 EIF2B4	3	11.9	8	22.6	0.84853	1.0097	0.113964	0.929115	0.64045	0.88376	0.172046	0.762105
>comp54469_c0_seq1_ORF3_Frame_2_281-2527;>comp54469_c0_seq2_ORF3_Frame_2_281-2590	PLOD2 PLOD2	7	14.2	13	22.6	1.1201	0.91277	0.146604	1.01643	1.9761	1.8792	0.0685186	1.92765
>comp54518_c0_seq1_ORF5_Frame_2_74-1183	NSFL1C	7	30.5	11	42.2	0.87423	0.93939	0.0460751	0.90681	0.56125	0.68678	0.0887631	0.624015
>comp54582_c0_seq1_ORF2_Frame_-1_3459-2950	Ube2g1	3	17.1	1	5.9	1.1554	NaN	0	1.1554	0.86086	NaN	0	0.86086
>comp54627_c0_seq1_ORF5_Frame_3_507-1715;>comp50957_c0_seq1_ORF2_Frame_1_43-369	RPL3 Rpl3	11	30.8	12	26.8	0.92585	1.0433	0.0830497	0.984575	1.0152	0.99463	0.0145452	1.00492
>comp54637_c1_seq1_ORF5_Frame_2_245-2728	no_blast_hit	4	6	4	5.3	1.0023	1.2028	0.141775	1.10255	1.0086	0.85787	0.106582	0.933235
>comp54705_c0_seq1_ORF1_Frame_-3_2379-1732	PPIB	11	48.1	16	68.5	1.0733	0.95737	0.0819749	1.01533	1.3753	1.2886	0.0613062	1.33195
>comp54735_c0_seq1_ORF1_Frame_-2_4160-2412	RDX	18	28.1	22	27.6	0.95982	0.93532	0.0173241	0.94757	0.82225	0.85448	0.0227901	0.838365
>comp54751_c0_seq1_ORF3_Frame_2_338-3196	COPB1	30	39.3	23	29.5	0.96582	0.96347	0.0016617	0.964645	0.92393	0.94988	0.0183494	0.936905
>comp54797_c1_seq1_ORF2_Frame_3_45-395,comp54797_c1_seq2_ORF2_Frame_3_156-506	RPL34	1	6.8	2	14.5	0.93934	1.0442	0.0741472	0.99177	1.5606	0.93925	0.439361	1.24992
>comp54825_c0_seq2_ORF1_Frame_3_129-1262;>comp54825_c0_seq1_ORF1_Frame_3_129-1325;>comp54825_c0_seq4_ORF1_Frame_3_129-2300;>comp54825_c0_seq5_ORF1_Frame_3_129-2363	LARP4 LARP4 LARP4 LARP4	2	6.3	1	3.4	0.91436	1.0156	0.0715875	0.96498	0.44871	0.66441	0.152523	0.55656
>comp54862_c0_seq1_ORF1_Frame_1_94-885;>comp79410_c0_seq1_ORF1_Frame_-2_206-3	RPS3A RPS3A	12	46.2	13	44.7	0.98069	1.0491	0.0483732	1.01489	0.90864	1.0565	0.104553	0.98257
>comp54938_c0_seq1_ORF2_Frame_2_41-931	ISOC1	4	19.9	7	30	0.85945	0.96399	0.0739209	0.91172	0.72264	0.93772	0.152085	0.83018
>comp54970_c0_seq1_ORF5_Frame_2_1490-2086	TAGLN2	13	67.3	11	51.8	1.0808	1.0681	0.00898026	1.07445	1.0133	1.11	0.0683772	1.06165
>comp55027_c0_seq1_ORF2_Frame_3_396-1010	RAB18	9	58	8	47.3	1.0295	0.90851	0.0855528	0.969005	1.0487	1.0898	0.0290621	1.06925
>comp77242_c0_seq1_ORF2_Frame_1_25-309	ORF3	2	28.4	3	35.8	NaN	2.6645	0	2.6645	NaN	24.441	0	24.441
>comp55056_c0_seq1_ORF6_Frame_3_192-4028	ABCB1	7	10	14	12.4	0.92178	1.1473	0.159467	1.03454	0.84832	0.989	0.0994758	0.91866
>comp55118_c0_seq1_ORF2_Frame_3_63-626	Trappc5	2	10.1	5	27.7	1.2099	0.94743	0.185594	1.07866	0.95033	0.8242	0.0891874	0.887265
>comp55143_c0_seq1_ORF4_Frame_-1_5173-335	DNMT1	14	12	13	9.5	0.94323	0.78846	0.109439	0.865845	0.81391	0.7149	0.0700106	0.764405
>comp55145_c0_seq1_ORF2_Frame_1_157-1044	MRPL15	1	5.4	5	17.2	NaN	1.0329	0	1.0329	NaN	1.1411	0	1.1411
>comp55189_c0_seq1_ORF1_Frame_-3_827-63	ETFB	11	42.4	14	53.7	0.92127	0.82757	0.0662559	0.87442	1.1113	1.1064	0.00346482	1.10885
>comp55206_c0_seq1_ORF2_Frame_1_49-750	KCTD5	1	9	2	12	NaN	0.90393	0	0.90393	NaN	1.0944	0	1.0944
>comp55399_c0_seq1_ORF1_Frame_-3_1257-511;>comp77611_c0_seq1_ORF1_Frame_-2_221-3	TPI1 TPI1	15	78.3	16	72.3	1.083	1.0465	0.0258094	1.06475	1.1023	1.1585	0.0397394	1.1304
>comp55407_c0_seq1_ORF1_Frame_-1_4114-179	RAD50	9	9.2	14	12	1.0022	0.96801	0.024176	0.985105	0.98103	0.95373	0.019304	0.96738
>comp55587_c0_seq2_ORF4_Frame_2_548-1093	CNPY2	5	40.7	4	28	0.96693	0.81048	0.110627	0.888705	0.823	0.92818	0.0743735	0.87559
>comp55657_c0_seq1_ORF1_Frame_-3_725-387	DYNLT1	1	8.8	2	23	1.0192	1.0282	0.00636396	1.0237	1.2653	0.95953	0.216212	1.11241
>comp55668_c0_seq1_ORF6_Frame_-1_8002-3506	COL5A2	9	11.5	2	2.3	0.98336	1.3036	0.226444	1.14348	0.72233	2.1528	1.0115	1.43756
>comp55703_c1_seq1_ORF2_Frame_1_187-531	RPL30	5	51.3	6	58.3	0.99008	1.0603	0.049653	1.02519	1.0204	1.1981	0.125653	1.10925
>comp55710_c0_seq1_ORF1_Frame_-3_1522-158	EPHX1	10	33.6	15	33.6	0.96801	0.84987	0.0835376	0.90894	0.98193	1.0741	0.065174	1.02801
>comp55724_c0_seq1_ORF2_Frame_1_163-1215	ATP6V0D1	6	27.1	7	19.7	0.87204	0.89611	0.0170201	0.884075	0.94724	1.0449	0.069056	0.99607
>comp55742_c0_seq1_ORF1_Frame_1_91-645	GINS2	1	6.5	1	6.5	NaN	NaN	0	NaN	NaN	NaN	0	NaN
>comp55776_c0_seq1_ORF6_Frame_2_290-1447	Ppme1	2	7.3	7	24.4	NaN	0.92088	0	0.92088	NaN	0.79619	0	0.79619
>comp55856_c0_seq1_ORF2_Frame_1_103-2127	TBC1D15	4	9	7	11.4	0.78016	0.9495	0.119741	0.86483	0.65778	0.58964	0.0481823	0.62371
>comp55906_c0_seq1_ORF1_Frame_-1_878-285	MRPL12	1	6.1	2	11.6	NaN	0.93123	0	0.93123	NaN	1.0217	0	1.0217
>comp55950_c0_seq1_ORF6_Frame_2_305-3334;>comp140748_c0_seq1_ORF1_Frame_2_110-427	GART GART	18	27.2	23	27.3	1.0556	0.98025	0.0532805	1.01792	0.86919	0.89332	0.0170625	0.881255
>comp55997_c0_seq1_ORF5_Frame_2_209-877	SIGMAR1	2	11.7	1	6.3	NaN	0.97972	0	0.97972	NaN	1.5717	0	1.5717
>comp56028_c0_seq1_ORF1_Frame_-3_2011-410;>comp191342_c0_seq1_ORF1_Frame_1_13-246	PSMD3 Psmd3	10	23.6	24	46.3	0.96256	0.99392	0.0221749	0.97824	0.93793	0.95953	0.0152735	0.94873
>comp56051_c0_seq1_ORF5_Frame_2_230-802,comp56051_c0_seq2_ORF5_Frame_2_230-802,comp56051_c0_seq3_ORF5_Frame_2_332-904,comp56051_c0_seq4_ORF5_Frame_2_332-904	CBX5	7	41.4	8	42.9	0.93935	0.83622	0.0729239	0.887785	0.86854	0.72855	0.0989879	0.798545
>comp56075_c0_seq1_ORF1_Frame_-3_2191-1583	ARL6IP1	1	4.9	2	8.9	NaN	1.0199	0	1.0199	NaN	1.4646	0	1.4646
>comp56114_c0_seq1_ORF3_Frame_1_622-1497;>comp52099_c0_seq1_ORF1_Frame_1_4-210	TTC1 TTC1	2	10.3	4	15.4	0.70857	0.91609	0.146739	0.81233	0.52726	0.75321	0.159771	0.640235
>comp56180_c0_seq1_ORF2_Frame_-3_2627-450	NCAPH	3	11.3	3	4.8	0.89816	1.076	0.125752	0.98708	0.70784	0.7556	0.0337714	0.73172
>comp56222_c0_seq1_ORF2_Frame_1_25-1164	KRR1	2	6.8	5	14.2	0.82687	0.98714	0.113328	0.907005	0.90752	0.9491	0.0294015	0.92831
>comp56275_c0_seq2_ORF1_Frame_-2_2419-1766	VAMP7	2	14.2	5	20.6	0.90534	0.94286	0.0265306	0.9241	0.76939	0.79095	0.0152452	0.78017
>comp56284_c0_seq1_ORF1_Frame_-2_1495-215	ACAT1	6	24.1	9	28.8	0.9771	0.86858	0.0767352	0.92284	1.0062	0.96845	0.0266933	0.987325
>comp56370_c0_seq1_ORF2_Frame_3_72-866	SPR	8	44.2	9	39.6	0.91485	0.89384	0.0148563	0.904345	0.7374	0.91377	0.124712	0.825585
>comp56416_c0_seq1_ORF3_Frame_3_147-512	PFDN1	3	25.4	3	25.4	0.98249	0.91659	0.0465983	0.94954	0.67219	0.68294	0.0076014	0.677565
>comp56483_c0_seq1_ORF2_Frame_-1_6027-2593	MAN2A1	8	10.3	9	9.7	0.99922	0.91316	0.0608536	0.95619	1.2006	1.2284	0.0196576	1.2145
>comp56546_c0_seq1_ORF4_Frame_1_283-2745	MCM6	26	39.6	28	40.4	0.99925	0.97844	0.0147149	0.988845	0.89955	1.0232	0.0874338	0.961375
>comp56570_c1_seq1_ORF4_Frame_3_75-431	Atp6v1f	2	17.6	2	17.6	0.98437	0.89772	0.0612708	0.941045	0.68352	0.80049	0.0827103	0.742005
>comp56582_c0_seq2_ORF1_Frame_-1_1636-1274;>comp56582_c0_seq1_ORF1_Frame_-2_1702-1274	SKA2 SKA2	2	20.7	1	9.1	0.98121	1.1384	0.11115	1.05981	0.80447	1.0806	0.195253	0.942535
>comp56596_c0_seq1_ORF2_Frame_-1_1312-734	C7orf50	2	17.1	3	21.2	0.75782	0.66774	0.0636962	0.71278	0.41512	0.58239	0.118278	0.498755
>comp56637_c0_seq1_ORF2_Frame_-1_1068-145	TECR	2	7.1	5	16.9	1.0128	0.92105	0.064877	0.966925	1.3114	1.3441	0.0231224	1.32775
>comp56663_c0_seq1_ORF1_Frame_2_29-619	SPC24	4	31.5	3	18.8	0.88279	0.88891	0.00432749	0.88585	1.0453	0.84168	0.143981	0.94349
>comp56670_c0_seq1_ORF2_Frame_1_28-4233	NUP160	9	10.3	9	7.8	1.0325	1.0353	0.0019799	1.0339	1.1859	1.3958	0.148422	1.29085
>comp56671_c0_seq1_ORF4_Frame_1_82-897	Phb	8	39	11	36.4	0.9901	0.92463	0.0462943	0.957365	1.1121	1.1524	0.0284964	1.13225
>comp56680_c0_seq1_ORF4_Frame_1_466-2640,comp56680_c0_seq2_ORF3_Frame_2_353-2527	Ctcf	3	6.8	2	2.9	0.85828	1.0646	0.14589	0.96144	0.77472	1.046	0.191824	0.91036
>comp56698_c0_seq1_ORF3_Frame_-1_4049-1572	STT3B	5	8	5	7.1	0.90358	1.0011	0.0689571	0.95234	1.0235	1.3535	0.233345	1.1885
>comp56703_c0_seq1_ORF1_Frame_-3_545-120	HBA1	2	16.9	4	34.5	NaN	NaN	0	NaN	NaN	NaN	0	NaN
>comp56718_c0_seq2_ORF1_Frame_-1_2107-1688;>comp56718_c0_seq1_ORF1_Frame_-2_2122-1688	POP7 POP7	1	10.7	1	10.7	0.83108	NaN	0	0.83108	0.68979	NaN	0	0.68979
>comp56723_c0_seq1_ORF1_Frame_-3_3918-2992;>comp28857_c0_seq1_ORF2_Frame_2_161-505	PPP2CA PPP2CA	8	38.2	9	34.3	0.99033	0.91515	0.0531603	0.95274	0.87734	0.9877	0.0780363	0.93252
>comp56733_c0_seq1_ORF1_Frame_-1_871-278	PRDX2	6	30.8	6	24.7	0.82024	0.98375	0.115619	0.901995	0.69185	0.92864	0.167436	0.810245
>comp56734_c0_seq1_ORF1_Frame_-3_4458-1999	PNN	5	9.1	8	13.5	0.96596	1.0751	0.0771736	1.02053	0.7556	0.98218	0.160216	0.86889
>comp56759_c0_seq1_ORF1_Frame_-3_1162-179	ACP5	5	19.8	4	11.6	0.89849	0.89139	0.00502046	0.89494	1.0596	0.26393	0.562624	0.661765
>comp56762_c0_seq1_ORF2_Frame_1_88-735,comp56762_c0_seq2_ORF3_Frame_1_88-735;>comp61460_c1_seq1_ORF2_Frame_1_34-363;>comp61460_c1_seq2_ORF2_Frame_1_34-444	TMED4 TMED4 TMED4	3	17.1	3	13	1.0724	0.97424	0.0694096	1.02332	1.1282	1.2615	0.0942573	1.19485
>comp56799_c0_seq1_ORF4_Frame_-2_4101-682;>comp109324_c0_seq1_ORF1_Frame_1_10-288;>comp143146_c0_seq1_ORF1_Frame_1_22-318	DDB1 DDB1 DDB1	28	31.9	27	26.4	0.90269	0.91297	0.00726906	0.90783	0.90257	0.99751	0.0671327	0.95004
>comp56809_c0_seq1_ORF1_Frame_-3_2391-1840	Rap1a	8	47.8	5	26.1	0.94343	0.88787	0.0392869	0.91565	1.0053	0.97651	0.0203576	0.990905
>comp56811_c0_seq3_ORF2_Frame_1_277-780,comp56811_c0_seq5_ORF2_Frame_3_366-869,comp56811_c0_seq6_ORF2_Frame_2_128-631;>comp56811_c0_seq1_ORF2_Frame_2_128-661,comp56811_c0_seq2_ORF2_Frame_1_277-810,comp56811_c0_seq4_ORF2_Frame_3_366-899	PABPN1 PABPN1	1	6.5	4	18.5	1.1128	1.0153	0.0689429	1.06405	0.68597	0.72207	0.0255266	0.70402
>comp56831_c0_seq1_ORF3_Frame_2_680-1366	PAFAH1B2	3	21.8	4	18.8	0.98083	0.87838	0.0724431	0.929605	0.85995	0.94615	0.0609526	0.90305
>comp56931_c1_seq1_ORF4_Frame_-2_2066-582,comp56931_c1_seq2_ORF2_Frame_-3_2066-582	UGDH	20	65.3	14	32.7	0.92408	0.93675	0.00895904	0.930415	0.86389	0.97882	0.0812678	0.921355
>comp56932_c0_seq1_ORF2_Frame_3_273-1571;>comp97766_c0_seq1_ORF2_Frame_2_65-598	PSMC2 Psmc2	17	48.7	22	57	0.86223	0.91183	0.0350725	0.88703	0.80489	0.76678	0.0269478	0.785835
>comp56957_c0_seq1_ORF1_Frame_-3_5435-1575	SMC4	19	17.6	26	23.1	1.0557	0.96403	0.0648205	1.00987	0.91421	0.93845	0.0171403	0.92633
>comp56959_c0_seq1_ORF1_Frame_1_163-915	HKDC1	2	10	1	5.2	1.0844	NaN	0	1.0844	1.2045	NaN	0	1.2045
>comp56968_c0_seq1_ORF1_Frame_1_106-678,comp56968_c0_seq2_ORF1_Frame_1_196-768	HMGB3	4	20.9	5	28.8	0.90154	0.76237	0.0984081	0.831955	0.70452	0.70259	0.00136472	0.703555
>comp56968_c1_seq1_ORF7_Frame_3_351-2654;>comp56968_c1_seq2_ORF6_Frame_3_351-2456	Cul3 Cul3	5	9.2	9	13.8	1.0344	1.0196	0.0104652	1.027	0.81562	0.86114	0.0321875	0.83838
>comp56996_c0_seq1_ORF1_Frame_-3_5757-2242	KIAA1033	2	2.8	4	4.3	0.86569	0.93136	0.0464357	0.898525	0.62505	0.84489	0.15545	0.73497
>comp57001_c1_seq1_ORF6_Frame_3_111-1460	IDH2	13	33.8	22	44.4	0.92801	0.90021	0.0196576	0.91411	1.1598	1.0945	0.0461741	1.12715
>comp57013_c0_seq1_ORF1_Frame_-2_709-284	Ap2s1	5	35.9	3	16.9	1.0721	0.98673	0.0603657	1.02941	1.0421	1.0443	0.00155563	1.0432
>comp57072_c1_seq1_ORF5_Frame_1_307-783	pol	2	24.5	1	8.2	0.65077	0.90008	0.176289	0.775425	0.41395	0.64676	0.164622	0.530355
>comp57075_c0_seq1_ORF7_Frame_3_135-1106	SLC39A1	1	4.6	1	4.6	NaN	1.161	0	1.161	NaN	0.78858	0	0.78858
>comp57150_c0_seq1_ORF1_Frame_-3_1277-147	PSMD4	7	26.8	10	28.6	0.91813	1.0269	0.076912	0.972515	0.56396	0.94462	0.269167	0.75429
>comp57174_c0_seq1_ORF2_Frame_-2_3407-2049	SERINC1	1	3.8	1	2.9	0.94077	1.1334	0.13621	1.03709	1.1453	0.34189	0.568097	0.743595
>comp57184_c0_seq1_ORF6_Frame_3_66-1391	Sqstm1	4	15.8	3	12.7	0.81101	1.08	0.190205	0.945505	0.29972	1.3142	0.717346	0.80696
>comp57190_c0_seq1_ORF1_Frame_-1_1268-822	NDUFA5	1	6.7	3	24.2	NaN	0.8305	0	0.8305	NaN	1.0976	0	1.0976
>comp57207_c0_seq1_ORF1_Frame_3_126-413	SEC61B	3	37.5	3	37.5	0.8408	1.1426	0.213405	0.9917	0.83073	1.0202	0.133976	0.925465
>comp57212_c0_seq2_ORF2_Frame_1_124-528,comp57212_c0_seq3_ORF4_Frame_3_363-767	RPL32	9	43.7	8	48.1	1.101	1.0474	0.0379009	1.0742	1.0264	1.0625	0.0255266	1.04445
>comp57220_c0_seq1_ORF2_Frame_3_177-533	SNRPD1	3	37	4	37.8	0.90644	0.84615	0.0426315	0.876295	0.93554	0.94853	0.00918532	0.942035
>comp57224_c0_seq1_ORF3_Frame_2_146-481,comp57224_c0_seq2_ORF2_Frame_2_575-910	TCEB1	3	41.1	3	32.1	0.89761	1.0122	0.0810274	0.954905	0.78444	0.89872	0.0808082	0.84158
>comp57237_c0_seq1_ORF3_Frame_-1_4824-3934	EMC2	3	15.5	3	11.1	0.88505	0.97453	0.0632719	0.92979	0.94141	1.1006	0.112564	1.021
>comp57275_c0_seq1_ORF3_Frame_3_147-674	Vps25	3	19.9	4	23.9	0.80711	1.0492	0.171183	0.928155	0.87219	0.76949	0.0726199	0.82084
>comp57278_c0_seq2_ORF1_Frame_-1_918-157;>comp57278_c0_seq1_ORF1_Frame_-1_907-125	ETHE1 ETHE1	2	14.2	4	17.3	0.90015	0.74041	0.112953	0.82028	0.81482	0.92914	0.0808364	0.87198
>comp57295_c0_seq1_ORF1_Frame_-2_1968-232	IGF2BP3	10	26.6	16	32.5	0.86985	0.97369	0.073426	0.92177	0.76744	0.88634	0.084075	0.82689
>comp57296_c0_seq2_ORF2_Frame_1_229-1257;>comp57296_c0_seq1_ORF3_Frame_2_650-1291,comp57296_c0_seq3_ORF3_Frame_3_996-1637	SRSF6 SRSF6	3	7.3	10	25.7	1.1644	1.0456	0.0840043	1.105	0.95138	0.91625	0.0248407	0.933815
>comp57358_c0_seq1_ORF3_Frame_3_210-1355	ATP6V1C1	4	18.3	9	21.5	0.8654	0.96552	0.0707955	0.91546	0.71479	0.9656	0.177349	0.840195
>comp57391_c0_seq1_ORF1_Frame_-2_2581-1253	KHDRBS1	3	9.9	4	8.6	0.97162	0.78597	0.131274	0.878795	1.0642	0.92812	0.0962231	0.99616
>comp57511_c0_seq1_ORF4_Frame_1_169-1437	PTPN1	1	2.6	5	13.2	NaN	1.0456	0	1.0456	NaN	0.90297	0	0.90297
>comp57534_c0_seq1_ORF1_Frame_-2_1029-493	SEC11A	4	16.2	2	9.5	1.0395	1.0154	0.0170413	1.02745	1.3571	1.4722	0.081388	1.41465
>comp57542_c0_seq2_ORF3_Frame_-1_2422-779;>comp57542_c0_seq1_ORF2_Frame_-1_3060-1144	SF1 SF1	6	23.2	7	14.2	0.73367	0.95579	0.157063	0.84473	0.58722	0.78724	0.141435	0.68723
>comp57565_c0_seq3_ORF3_Frame_-1_1669-131;>comp57565_c0_seq2_ORF3_Frame_-1_1750-131;>comp57565_c0_seq4_ORF3_Frame_-1_1720-131;>comp57565_c0_seq1_ORF3_Frame_-1_1801-131;>comp40263_c0_seq1_ORF1_Frame_1_1-258	PUF60 PUF60 PUF60 PUF60 PUF60	10	34.1	12	26.3	0.86078	1.0183	0.111383	0.93954	1.0847	0.92793	0.110853	1.00632
>comp57566_c1_seq1_ORF2_Frame_1_70-615	Vps29	3	19.8	4	24.7	0.98488	0.9907	0.00411536	0.98779	0.92214	0.95311	0.0218991	0.937625
>comp57581_c0_seq1_ORF8_Frame_2_140-3400	XPO7	14	20	12	12.6	0.93873	0.91486	0.0168786	0.926795	0.80518	0.78412	0.0148917	0.79465
>comp57590_c0_seq1_ORF1_Frame_-1_882-94	NDUFS3	5	25.9	6	30.8	0.81154	0.91394	0.0724077	0.86274	1.0002	1.1799	0.127067	1.09005
>comp57653_c0_seq1_ORF2_Frame_-2_2871-2410	UBE2L3	3	29.9	6	39	0.69817	0.93353	0.166425	0.81585	0.60624	0.64303	0.0260145	0.624635
>comp57666_c0_seq1_ORF1_Frame_-3_1666-401	PSMD11	14	42.9	18	49.3	1.0792	1.0133	0.0465983	1.04625	0.83289	0.9192	0.0610304	0.876045
>comp57688_c0_seq1_ORF3_Frame_-2_1881-1279	RAB1B	8	58.2	7	41.8	0.96609	0.76303	0.143585	0.86456	0.97448	0.77971	0.137723	0.877095
>comp57690_c0_seq1_ORF2_Frame_-2_653-117,comp57690_c0_seq3_ORF2_Frame_-1_653-117	TATDN1	3	19.6	3	26.8	0.92774	1.072	0.102007	0.99987	1.3361	1.3926	0.0399515	1.36435
>comp57698_c1_seq1_ORF3_Frame_2_392-1960	PTBP3	5	18.4	4	7.3	1.3777	1.1473	0.162917	1.2625	0.97386	0.86346	0.0780646	0.91866
>comp57732_c0_seq1_ORF1_Frame_-3_1191-217	CYC1	5	27.4	4	15.7	0.61797	0.99667	0.267781	0.80732	0.71897	1.0981	0.268085	0.908535
>comp57767_c0_seq1_ORF1_Frame_-2_738-1	MAP2K1	4	23.2	14	50	0.94863	0.99988	0.0362392	0.974255	0.72831	0.78206	0.038007	0.755185
>comp57875_c0_seq1_ORF1_Frame_2_80-1597	PRIM2	2	4.9	6	14.4	0.83066	0.98421	0.108576	0.907435	0.74438	0.89632	0.107438	0.82035
>comp57900_c0_seq1_ORF8_Frame_-1_965-189,comp57900_c0_seq2_ORF8_Frame_-1_965-189,comp57900_c0_seq3_ORF8_Frame_-1_965-189,comp57900_c0_seq4_ORF8_Frame_-1_965-189	Rxrb	3	16.6	4	21.6	0.98752	0.96036	0.019205	0.97394	0.91464	0.88844	0.0185262	0.90154
>comp57908_c0_seq1_ORF1_Frame_-1_1153-479	Spcs2	7	29.3	6	23.6	0.8348	0.96984	0.0954877	0.90232	0.77671	1.2261	0.317767	1.00141
>comp57932_c0_seq1_ORF1_Frame_-1_1802-567;>comp30247_c0_seq1_ORF1_Frame_-1_297-1	DNAJA2 Dnaja2	8	33.5	9	23.5	0.83096	0.9449	0.0805677	0.88793	0.8314	0.9144	0.0586899	0.8729
>comp57990_c0_seq1_ORF1_Frame_-3_1753-197	SNX2	11	23.9	16	34.5	0.97528	0.89513	0.0566746	0.935205	0.63439	0.74175	0.075915	0.68807
>comp58094_c0_seq1_ORF7_Frame_3_114-1580	CORO1B	7	24.3	10	25.4	0.80707	0.91295	0.0748685	0.86001	0.62473	0.91137	0.202685	0.76805
>comp58112_c0_seq1_ORF2_Frame_3_276-1217;>comp58112_c0_seq2_ORF2_Frame_3_9-746	EPCAM EPCAM	4	18.5	6	23.2	0.93015	0.89778	0.022889	0.913965	0.94141	1.085	0.101533	1.0132
>comp58113_c0_seq1_ORF2_Frame_2_152-625	AP1S1	2	15.8	2	15.8	0.80281	0.88828	0.0604364	0.845545	0.69869	0.78267	0.0593828	0.74068
>comp58155_c0_seq1_ORF4_Frame_1_5389-6390	WDPCP	10	37.1	10	34.1	0.973	0.97606	0.00216375	0.97453	0.75788	0.96317	0.145162	0.860525
>comp58157_c0_seq1_ORF1_Frame_-3_1480-971;>comp58157_c0_seq2_ORF1_Frame_-3_1501-971	CNBP Cnbp	2	17.1	5	36.5	0.95999	1.0916	0.0930623	1.0258	0.67821	0.84595	0.11861	0.76208
>comp58160_c0_seq1_ORF1_Frame_3_39-554	SAP18	2	14	2	7.6	0.89963	1.3001	0.283175	1.09987	0.72878	1.2531	0.37075	0.99094
>comp58204_c0_seq4_ORF3_Frame_3_144-3260;>comp58204_c0_seq1_ORF4_Frame_3_144-3278,comp58204_c0_seq2_ORF3_Frame_3_144-3278,comp58204_c0_seq3_ORF4_Frame_3_144-3278;>comp58204_c0_seq5_ORF3_Frame_3_144-3326	SMARCA1 SMARCA1 SMARCA1	5	4.9	11	12.1	NaN	0.94261	0	0.94261	NaN	0.59127	0	0.59127
>comp58208_c0_seq1_ORF1_Frame_-3_3020-1575	IFIT5	6	19.7	6	17.4	0.92573	0.76666	0.112479	0.846195	0.86172	0.96282	0.0714885	0.91227
>comp58224_c0_seq1_ORF1_Frame_-2_557-204	DDT	4	30.5	4	39	0.90889	0.73484	0.123072	0.821865	0.59746	0.71981	0.0865145	0.658635
>comp58243_c0_seq1_ORF1_Frame_-1_526-104	NDUFS6	1	8.5	3	26.2	1.165	1.0709	0.0665387	1.11795	1.2995	1.3784	0.0557907	1.33895
>comp58253_c0_seq1_ORF2_Frame_1_67-2097	SLC25A12	16	30.9	18	30.9	0.96735	1.0067	0.0278247	0.987025	1.2697	1.3297	0.0424264	1.2997
>comp58267_c0_seq1_ORF3_Frame_-2_2318-354	Ewsr1	5	11	5	9.9	0.83767	0.84273	0.00357796	0.8402	0.56346	0.54562	0.0126148	0.55454
>comp58279_c0_seq1_ORF1_Frame_-2_1088-114,comp58279_c0_seq2_ORF2_Frame_-2_1088-114;>comp63363_c0_seq2_ORF2_Frame_3_42-320	AKR1A1 AKR1A1	16	61.5	17	58.2	0.97004	0.85079	0.0843225	0.910415	0.76115	0.89162	0.0922562	0.826385
>comp58334_c0_seq3_ORF1_Frame_-1_1680-547;>comp58334_c0_seq2_ORF1_Frame_-1_1925-789	SERPINB1 SERPINB1	3	11.6	7	18.8	0.83069	0.8763	0.0322511	0.853495	0.69683	0.62996	0.0472842	0.663395
>comp58432_c0_seq1_ORF1_Frame_2_254-970	SYPL1	3	17.6	4	25.1	0.88694	0.92697	0.0283055	0.906955	1.2439	1.5035	0.183565	1.3737
>comp58441_c0_seq1_ORF3_Frame_1_133-468	CHURC1	3	34.8	1	11.6	0.79559	0.85606	0.0427587	0.825825	0.54735	0.75501	0.146838	0.65118
>comp58444_c0_seq1_ORF1_Frame_-1_2474-1608	TXNL1	10	54.7	8	39.1	0.79244	0.77465	0.0125794	0.783545	0.6103	0.66337	0.0375262	0.636835
>comp58495_c0_seq1_ORF3_Frame_-2_1377-874	TADA3	5	36.3	4	25	1.0868	0.96407	0.0867832	1.02543	0.96323	1.0815	0.0836295	1.02236
>comp58524_c0_seq1_ORF3_Frame_2_107-694	Chmp1a	1	4.6	3	12.8	NaN	1.055	0	1.055	NaN	0.83115	0	0.83115
>comp58541_c0_seq1_ORF1_Frame_-1_722-207;>comp83504_c0_seq1_ORF1_Frame_1_49-321	NDUFA8 NDUFA8	3	15.1	3	23.8	0.77303	0.71111	0.0437841	0.74207	0.81626	1.0894	0.193139	0.95283
>comp58550_c0_seq1_ORF3_Frame_-2_3513-1114	TBL3	2	5.2	8	13	0.88926	1.1065	0.153612	0.99788	1.0745	1.0597	0.0104652	1.0671
>comp58572_c0_seq2_ORF14_Frame_2_422-5512	Polr2a	5	4.4	10	6.5	1.2388	0.97591	0.185891	1.10736	1.224	1.0579	0.11745	1.14095
>comp58621_c0_seq1_ORF1_Frame_-2_2843-2250,comp58621_c0_seq2_ORF1_Frame_-3_2843-2250	SAR1A	4	27.3	5	26.8	0.93166	0.99715	0.0463084	0.964405	1.1048	1.1684	0.044972	1.1366
>comp58656_c0_seq1_ORF2_Frame_-2_1992-784	RILPL1	1	4.5	6	16.6	NaN	1.034	0	1.034	NaN	0.83058	0	0.83058
>comp58658_c0_seq2_ORF3_Frame_2_125-1171;>comp58658_c0_seq1_ORF5_Frame_2_125-1162;>comp58658_c0_seq1_ORF4_Frame_1_1030-1302	TWF2 TWF2 TWF2	9	33.8	13	44.7	0.9116	0.91386	0.00159806	0.91273	0.59923	0.74704	0.104517	0.673135
>comp58731_c0_seq2_ORF1_Frame_-2_2303-1344;>comp58731_c0_seq1_ORF2_Frame_-2_2462-1344	HNRNPA1 HNRNPA1	14	39.1	16	48.4	1.0302	0.98052	0.0351291	1.00536	0.90924	0.9718	0.0442366	0.94052
>comp58737_c0_seq1_ORF2_Frame_-2_2614-998,comp58737_c0_seq2_ORF2_Frame_-1_2614-998	SPATS2	1	2.8	2	6.1	NaN	0.88771	0	0.88771	NaN	0.7212	0	0.7212
>comp58759_c0_seq1_ORF3_Frame_-1_2449-458	CLPTM1	2	4.8	5	11.3	0.83954	0.95509	0.0817062	0.897315	1.122	1.303	0.127986	1.2125
>comp58767_c0_seq1_ORF2_Frame_-1_1445-468	Abcf2	4	13.5	5	18.7	0.97097	1.0361	0.0460539	1.00354	0.82751	0.92591	0.0695793	0.87671
>comp58772_c0_seq1_ORF4_Frame_1_73-756	RNF114	4	22.4	6	28.1	0.87738	0.97903	0.0718774	0.928205	0.93361	1.1295	0.138515	1.03155
>comp58773_c0_seq1_ORF4_Frame_2_164-1555	NDUFV1	9	27.2	8	17.9	1.0069	0.97758	0.0207324	0.99224	1.047	1.1168	0.0493561	1.0819
>comp58780_c1_seq3_ORF1_Frame_-2_1339-656;>comp58780_c1_seq2_ORF1_Frame_-2_1363-656;>comp58780_c1_seq1_ORF1_Frame_-2_1363-656	FAM213A FAM213A FAM213A	6	26.3	8	33.8	1.1021	0.92154	0.127675	1.01182	0.90154	1.0932	0.135524	0.99737
>comp58786_c0_seq1_ORF1_Frame_-1_1655-639	ANXA2	26	67.8	28	62.2	0.94955	0.95413	0.00323855	0.95184	0.89609	0.97996	0.059305	0.938025
>comp58808_c0_seq1_ORF1_Frame_-3_2387-1491	Golph3	2	10.4	3	12.7	1.1521	0.81403	0.239052	0.983065	0.59768	0.61126	0.00960251	0.60447
>comp58824_c1_seq1_ORF3_Frame_-2_678-229	DUSP23	4	30	5	39.3	1.1286	1.0058	0.0868327	1.0672	0.89751	0.84588	0.0365079	0.871695
>comp58828_c0_seq1_ORF3_Frame_1_148-696	SSR2	1	12	1	12	0.79278	0.74632	0.0328522	0.76955	1.0445	0.87993	0.116369	0.962215
>comp58867_c0_seq1_ORF4_Frame_3_402-1583	PA2G4	17	51	19	57.9	0.98503	0.94047	0.0315087	0.96275	0.79278	0.85868	0.0465983	0.82573
>comp58871_c0_seq1_ORF2_Frame_2_335-1477	Fen1	4	18.1	8	20.7	0.91551	0.90963	0.00415779	0.91257	0.75124	0.93908	0.132823	0.84516
>comp58872_c0_seq1_ORF2_Frame_2_200-1126	TOMM34	7	30.1	7	24.3	1.0875	1.1277	0.0284257	1.1076	0.79692	0.8998	0.0727471	0.84836
>comp58885_c0_seq1_ORF2_Frame_-2_2926-2021	CDK4	6	25.5	11	40.4	0.85734	0.90335	0.032534	0.880345	0.56282	0.69778	0.0954311	0.6303
>comp58929_c0_seq1_ORF1_Frame_-1_2103-715	UBA3	6	24	5	13.8	0.92244	1.0213	0.0699046	0.97187	0.78146	0.85607	0.0527572	0.818765
>comp58934_c0_seq1_ORF4_Frame_2_476-916,comp58934_c0_seq2_ORF8_Frame_2_476-916	POLE3	4	48.3	2	18.4	0.75698	0.81537	0.041288	0.786175	0.52874	0.49655	0.0227618	0.512645
>comp58944_c0_seq1_ORF2_Frame_2_422-1114	NQO2	5	36.4	4	23.8	0.84508	0.88779	0.0302005	0.866435	0.42773	0.90288	0.335982	0.665305
>comp58989_c1_seq1_ORF1_Frame_-1_1659-1096	GGCT	4	32.4	6	32.4	0.89464	0.92732	0.0231082	0.91098	0.61714	0.72064	0.0731856	0.66889
>comp59007_c0_seq1_ORF6_Frame_1_130-2658	Esyt2	8	12.9	9	15.7	0.95528	1.0034	0.034026	0.97934	0.70321	0.94496	0.170943	0.824085
>comp59024_c0_seq1_ORF2_Frame_-2_1931-1164	RPL7L1	2	9.4	6	26.2	0.92704	1.1369	0.148393	1.03197	0.63335	0.86666	0.164975	0.750005
>comp46420_c0_seq1_ORF2_Frame_2_38-3907	L3	36	38.8	26	27.4	0.7217	1.3118	0.417264	1.01675	23.557	19.881	2.59932	21.719
>comp59039_c0_seq1_ORF3_Frame_-2_2361-1	SH3PXD2B	2	4.2	6	9.5	1.1103	0.9926	0.0832265	1.05145	0.90256	0.90251	3.53553e-05	0.902535
>comp59060_c0_seq1_ORF1_Frame_-3_698-3	RRBP1	4	31.5	3	18.1	1.0192	1.0997	0.0569221	1.05945	0.68654	0.85403	0.118433	0.770285
>comp59068_c0_seq1_ORF1_Frame_-3_2291-960	no_gene_name	28	81.3	25	56.3	0.83474	0.87233	0.0265801	0.853535	1.138	1.1024	0.025173	1.1202
>comp59076_c0_seq1_ORF4_Frame_3_102-818	TSPAN9	1	6.3	1	6.3	NaN	1.0842	0	1.0842	NaN	1.1364	0	1.1364
>comp59079_c0_seq1_ORF1_Frame_-2_3755-336,comp59079_c0_seq2_ORF1_Frame_-2_3755-336,comp59079_c0_seq3_ORF1_Frame_-1_3755-336	NCAPG2	1	2.1	1	0.9	NaN	NaN	0	NaN	NaN	NaN	0	NaN
>comp59117_c0_seq1_ORF2_Frame_-1_2641-1430	SSB	16	41.3	23	44.8	0.97155	1.0195	0.0339058	0.995525	0.90588	1.0193	0.0802001	0.96259
>comp59124_c0_seq1_ORF1_Frame_-3_704-147	IFT27	2	12.9	1	8.6	1.077	NaN	0	1.077	0.8626	NaN	0	0.8626
>comp59150_c0_seq1_ORF3_Frame_2_122-1087	PSMD7	6	26.4	7	20.2	1.0763	1.06	0.0115258	1.06815	0.98057	1.0507	0.0495894	1.01564
>comp59172_c0_seq1_ORF1_Frame_-1_1645-74	KCNK1	5	7.3	4	7.1	1.1279	0.99875	0.0913228	1.06332	0.84554	0.87358	0.0198273	0.85956
>comp59248_c0_seq1_ORF1_Frame_-2_1680-745;>comp59248_c0_seq2_ORF1_Frame_-2_1707-745	AIMP1 AIMP1	10	58.7	11	46.2	0.85424	0.85233	0.00135057	0.853285	0.79605	0.83446	0.02716	0.815255
>comp59314_c0_seq1_ORF2_Frame_-1_1818-1144;>comp59314_c0_seq2_ORF2_Frame_-1_1656-1144	Bcas2 Bcas2	5	28.9	6	27.6	1.0124	0.99438	0.0127421	1.00339	0.8178	0.95515	0.0971211	0.886475
>comp59319_c0_seq1_ORF1_Frame_-3_3451-1559	RAD21	3	9.2	5	9.8	0.71225	0.9317	0.155175	0.821975	0.47798	0.99865	0.368169	0.738315
>comp59366_c0_seq1_ORF2_Frame_-2_1781-903	MSMO1	2	8.9	3	12.6	0.99724	0.81539	0.128587	0.906315	1.0059	0.8107	0.138027	0.9083
>comp59369_c0_seq1_ORF3_Frame_2_131-445,comp59369_c0_seq2_ORF3_Frame_3_177-491	RPL36	4	30.5	5	30.5	1.0078	1.077	0.0489318	1.0424	0.81321	0.96864	0.109906	0.890925
>comp59375_c0_seq1_ORF1_Frame_1_475-1152	TXNDC9	4	30.5	4	18.1	0.93713	0.96139	0.0171544	0.94926	0.61476	0.63887	0.0170483	0.626815
>comp59394_c0_seq2_ORF1_Frame_2_53-850	KCT2	1	4.9	2	7.9	NaN	NaN	0	NaN	NaN	NaN	0	NaN
>comp59434_c0_seq1_ORF4_Frame_3_396-1295	Naxe	3	15.3	3	15.3	0.79166	0.76234	0.0207324	0.777	0.66304	0.8563	0.136655	0.75967
>comp59436_c0_seq1_ORF1_Frame_-3_2218-281	HSPA8	32	55.1	34	54.8	0.98809	1.0067	0.0131593	0.997395	1.0635	1.0878	0.0171827	1.07565
>comp59439_c0_seq1_ORF3_Frame_1_82-561	UBL4A	4	25.6	4	26.9	1.0488	0.9067	0.10048	0.97775	0.93073	0.72246	0.147269	0.826595
>comp59439_c1_seq1_ORF2_Frame_2_95-496	ZNF593	2	19.4	1	10.4	1.1054	NaN	0	1.1054	1.0704	NaN	0	1.0704
>comp59454_c0_seq1_ORF1_Frame_-2_801-148	FAM207A	2	12.4	5	29.8	1.1543	0.91664	0.168051	1.03547	0.72444	0.54755	0.12508	0.635995
>comp59470_c0_seq1_ORF1_Frame_3_108-335	no_blast_hit	2	43.4	2	25	0.97263	1.0903	0.0832053	1.03147	1.5126	1.4551	0.0406586	1.48385
>comp59474_c0_seq2_ORF1_Frame_-1_719-78	Rpl10	7	29.4	8	29.4	0.99321	1.0548	0.0435507	1.02401	0.90795	1	0.0650892	0.953975
>comp59478_c0_seq1_ORF1_Frame_-2_1492-86	UFSP2	1	3.8	4	12.8	NaN	0.7821	0	0.7821	NaN	0.72275	0	0.72275
>comp59482_c0_seq1_ORF3_Frame_-2_1611-679	CIAPIN1	3	13.8	9	32.5	0.93461	0.93816	0.00251023	0.936385	0.6076	0.6577	0.035426	0.63265
>comp59482_c0_seq1_ORF6_Frame_1_1624-2751	CIAPIN1	1	5.6	3	12	0.73449	0.79744	0.0445124	0.765965	0.72327	0.86825	0.102516	0.79576
>comp59486_c0_seq1_ORF1_Frame_-1_831-103	Rps3	16	67.9	17	60.5	0.96498	1.0185	0.0378444	0.99174	0.9775	0.9885	0.00777817	0.983
>comp59512_c1_seq1_ORF1_Frame_-3_619-2	ERLIN1	2	13.1	3	18.4	0.79909	0.89307	0.0664539	0.84608	1.0418	1.116	0.0524673	1.0789
>comp59521_c0_seq1_ORF1_Frame_-2_1984-1241;>comp64062_c0_seq1_ORF1_Frame_-2_528-79	TPM4 TPM4	16	49.6	16	39.1	1.01	0.96665	0.0306531	0.988325	1.0017	0.92886	0.0515057	0.96528
>comp59576_c0_seq7_ORF1_Frame_-2_720-280,comp59576_c0_seq10_ORF1_Frame_-1_720-280;>comp59576_c0_seq2_ORF1_Frame_-1_610-398,comp59576_c0_seq6_ORF1_Frame_-2_610-398;>comp59576_c0_seq5_ORF1_Frame_-1_672-280,comp59576_c0_seq8_ORF1_Frame_-2_672-280	PLGRKT PLGRKT PLGRKT	2	15.6	2	15.6	0.9882	1.0148	0.018809	1.0015	1.1901	1.4097	0.155281	1.2999
>comp59583_c0_seq1_ORF2_Frame_2_44-760;>comp59583_c0_seq2_ORF2_Frame_2_44-937	THG1L THG1L	2	11.3	2	7.9	0.64525	1.404	0.536517	1.02462	0.57715	1.8311	0.886677	1.20412
>comp59588_c0_seq1_ORF4_Frame_2_791-1750	EIF3G	7	35.9	9	31.9	0.75569	0.98791	0.164204	0.8718	0.57612	0.76801	0.135687	0.672065
>comp59598_c0_seq1_ORF7_Frame_2_146-1006	SLC25A10	9	41.1	11	39.4	1.0225	0.98626	0.0256255	1.00438	1.0714	1.1841	0.0796909	1.12775
>comp59643_c0_seq1_ORF4_Frame_-1_803-366	LSM2	2	20.5	2	20.5	0.84257	0.86243	0.0140431	0.8525	0.65661	0.59139	0.0461175	0.624
>comp59652_c0_seq1_ORF1_Frame_-2_1402-662	ATP6V1D	2	9.3	3	11.3	0.95523	0.86929	0.0607688	0.91226	0.76809	0.79969	0.0223446	0.78389
>comp59660_c1_seq1_ORF2_Frame_3_93-1142	MCU	2	9.4	7	19.1	1.0585	0.81182	0.174429	0.93516	1.2926	1.0747	0.154079	1.18365
>comp59661_c0_seq1_ORF4_Frame_3_153-1283	HM13	2	5.8	2	5.8	0.89456	0.83578	0.0415637	0.86517	1.0321	1.0504	0.0129401	1.04125
>comp59690_c0_seq1_ORF2_Frame_1_166-948	STX7	3	22.2	6	28.4	0.85996	0.83418	0.0182292	0.84707	0.64963	0.85526	0.145402	0.752445
>comp59735_c0_seq1_ORF3_Frame_1_196-1173	BUB3	8	38	9	30.4	0.95212	0.92281	0.0207253	0.937465	0.97105	0.8316	0.098606	0.901325
>comp59759_c0_seq2_ORF11_Frame_3_807-1778;>comp59759_c0_seq1_ORF15_Frame_3_807-1319;>comp59759_c0_seq1_ORF10_Frame_1_1120-1779	YBX1 YBX1 YBX1	10	40.4	15	58.3	0.69164	0.76663	0.0530259	0.729135	0.4588	0.64895	0.134456	0.553875
>comp59780_c0_seq1_ORF3_Frame_1_76-1059;>comp39069_c1_seq1_ORF1_Frame_-1_750-1	DECR1 DECR1	6	21.3	7	27.7	1.014	0.91376	0.0708804	0.96388	0.95215	1.143	0.134951	1.04758
>comp59802_c0_seq1_ORF2_Frame_1_337-2742	CDC5L	14	29.7	9	15.6	0.85012	0.86778	0.0124875	0.85895	0.74257	0.79766	0.0389545	0.770115
>comp28715_c0_seq1_ORF2_Frame_1_262-3858	L2	28	25.6	29	25.2	1.0972	1.2441	0.103874	1.17065	25.862	15.318	7.45573	20.59
>comp59820_c0_seq1_ORF3_Frame_-2_820-287	NOP16	3	25.8	2	14.6	0.73982	1.2513	0.361671	0.99556	0.6074	0.61528	0.005572	0.61134
>comp59821_c0_seq1_ORF6_Frame_1_2806-3819;>comp79606_c0_seq1_ORF3_Frame_1_94-342;>comp78276_c0_seq1_ORF1_Frame_1_49-312	MDH2 MDH2 MDH2	12	49.1	14	52.7	0.87078	1.0286	0.111596	0.94969	1.0051	1.2907	0.20195	1.1479
>comp59822_c0_seq3_ORF1_Frame_2_338-808;>comp59822_c0_seq1_ORF3_Frame_3_450-950;>comp59822_c0_seq2_ORF3_Frame_2_482-823	CDKN2A CDKN2A CDKN2A	8	70.7	7	66.2	0.84143	0.94573	0.0737512	0.89358	0.47843	0.6715	0.136521	0.574965
>comp59824_c0_seq1_ORF1_Frame_-2_1803-754	STRAP	16	66.9	16	54	0.90762	1.0498	0.100536	0.97871	0.71695	0.85938	0.100713	0.788165
>comp59834_c0_seq1_ORF1_Frame_-1_2084-942	RTN4	9	48	5	21.8	0.79149	1.084	0.206836	0.937745	0.89592	1.359	0.327447	1.12746
>comp59845_c0_seq1_ORF1_Frame_-3_2756-1848;>comp59845_c0_seq2_ORF1_Frame_-3_1046-138	ATP1B1 ATP1B1	4	16.2	6	23.1	0.77538	0.82777	0.0370453	0.801575	0.76579	0.85946	0.0662347	0.812625
>comp59872_c0_seq1_ORF1_Frame_-3_3679-521	XRN2	5	7.3	7	8.1	0.85357	0.92981	0.0539098	0.89169	0.72654	0.72706	0.000367696	0.7268
>comp59881_c0_seq1_ORF2_Frame_-1_2518-479	FERMT2	9	24.7	15	20.3	0.94811	1.0172	0.048854	0.982655	0.74146	0.8156	0.0524249	0.77853
>comp59908_c0_seq1_ORF1_Frame_-2_3719-1857	DNAJC2	1	2.1	3	4.7	0.98012	0.96798	0.00858428	0.97405	0.8741	1.1609	0.202798	1.0175
>comp59908_c0_seq1_ORF3_Frame_2_95-1564	DNAJC2	5	17.6	9	20	0.91092	0.96383	0.037413	0.937375	0.9798	0.95472	0.0177342	0.96726
>comp59913_c0_seq1_ORF1_Frame_-2_2249-456	DDX52	2	7.2	1	2.3	1.1165	NaN	0	1.1165	0.99057	NaN	0	0.99057
>comp59968_c0_seq2_ORF1_Frame_-2_1039-2	CHERP	1	3.2	2	6.4	1.2068	1.1651	0.0294864	1.18595	1.0559	1.0976	0.0294864	1.07675
>comp59989_c0_seq1_ORF3_Frame_1_64-696	RPL14	4	21.3	5	24.6	0.76934	1.0533	0.20079	0.91132	1.0376	1.0436	0.00424264	1.0406
>comp60011_c0_seq2_ORF6_Frame_3_630-2237	SNW1	5	18.5	5	11.8	0.80065	1.0736	0.193005	0.937125	0.7701	0.74811	0.0155493	0.759105
>comp60013_c0_seq1_ORF1_Frame_1_28-1032	NDFIP2	2	9.9	2	9.9	0.86711	1.1564	0.204559	1.01175	NaN	0.3747	0	0.3747
>comp60019_c1_seq1_ORF1_Frame_2_227-688	CHCHD2	3	30.5	3	26.6	0.80046	0.49158	0.218411	0.64602	0.68853	0.33175	0.252282	0.51014
>comp60053_c0_seq3_ORF1_Frame_-2_906-391;>comp60053_c0_seq2_ORF1_Frame_-2_966-391	TMEM11 TMEM11	3	19.2	3	20.3	0.80267	1.0138	0.149291	0.908235	1.4584	1.4806	0.0156978	1.4695
>comp60059_c0_seq1_ORF5_Frame_2_122-1213	DRG2	2	9.9	7	21.2	0.81045	1.056	0.17363	0.933225	0.69882	0.86344	0.116404	0.78113
>comp60091_c0_seq1_ORF1_Frame_-3_2077-515	OXSR1	3	6.5	9	21.9	0.91188	0.89496	0.0119642	0.90342	0.68711	0.78065	0.0661428	0.73388
>comp60105_c0_seq1_ORF3_Frame_2_92-2041	FAF1	5	10.3	1	2	0.83428	NaN	0	0.83428	0.65326	NaN	0	0.65326
>comp60149_c0_seq1_ORF6_Frame_3_435-1814	FKBP4	18	61.5	22	52.8	0.90687	0.94691	0.0283126	0.92689	0.72945	0.85515	0.0888833	0.7923
>comp60195_c0_seq1_ORF2_Frame_-1_2362-1313	MTHFD2	6	30.9	7	19.1	1.0885	1.1268	0.0270822	1.10765	0.67486	0.76403	0.0630527	0.719445
>comp60214_c0_seq1_ORF2_Frame_1_94-948	DDAH1	1	6.7	8	35.4	NaN	0.96262	0	0.96262	NaN	0.7884	0	0.7884
>comp60254_c0_seq2_ORF1_Frame_1_133-924	PSMG2	2	8	4	16.3	1.1084	1.0634	0.0318198	1.0859	0.93041	0.92502	0.00381131	0.927715
>comp60265_c0_seq1_ORF1_Frame_-1_1463-231;>comp26988_c0_seq1_ORF1_Frame_1_13-279;>comp45790_c0_seq1_ORF1_Frame_2_104-307;>comp26988_c0_seq2_ORF2_Frame_1_13-219	EIF4A3 EIF4A3 Eif4a3 EIF4A3	21	61.6	21	39.2	1.0143	1.0308	0.0116673	1.02255	0.95534	1.0556	0.0708945	1.00547
>comp60279_c0_seq1_ORF1_Frame_-2_2971-626,comp60279_c0_seq2_ORF1_Frame_-2_3436-1091,comp60279_c0_seq3_ORF1_Frame_-2_3130-785	CTNNB1	10	19.4	14	23.5	0.90709	1.1453	0.16844	1.02619	0.76078	1.1214	0.254997	0.94109
>comp60308_c0_seq1_ORF1_Frame_1_160-1488;>comp60308_c0_seq2_ORF1_Frame_1_160-1509	Cops2 Cops2	6	19.4	11	28	0.97616	0.99613	0.0141209	0.986145	0.89914	0.87926	0.0140573	0.8892
>comp60316_c0_seq1_ORF5_Frame_3_237-1046	PITPNA	6	28.9	8	30.7	1.0864	1.0536	0.0231931	1.07	0.98113	0.96433	0.0118794	0.97273
>comp60363_c0_seq1_ORF2_Frame_-2_3456-2812	CSNK2B	6	39.1	6	30.7	0.98777	0.92463	0.0446467	0.9562	1.1451	1.1225	0.0159806	1.1338
>comp60402_c0_seq1_ORF2_Frame_-1_927-274	RRAS	6	38.5	7	43.6	1.0496	0.97373	0.0536482	1.01167	1.0031	0.97676	0.0186252	0.98993
>comp60410_c1_seq2_ORF1_Frame_-3_3600-2584	CIAO1	4	23	6	31.9	1.0535	0.97195	0.0576646	1.01273	0.9658	1.0105	0.0316077	0.98815
>comp60416_c0_seq2_ORF1_Frame_-2_2479-1655;>comp60416_c0_seq1_ORF1_Frame_-2_2572-1655	COPS7A COPS7A	3	17.5	5	24.4	1.0357	0.99689	0.0274428	1.01629	0.71677	0.87317	0.110592	0.79497
>comp60437_c0_seq1_ORF1_Frame_-2_1744-242	SF3A3	10	26.5	12	21.8	1.027	1.0092	0.0125865	1.0181	1.0276	0.97787	0.0351644	1.00273
>comp60460_c0_seq1_ORF1_Frame_1_163-852	EBP	2	10.9	2	10.9	0.74233	0.67073	0.0506288	0.70653	1.0342	1.1632	0.0912168	1.0987
>comp60469_c0_seq1_ORF1_Frame_-3_1016-450	HEBP1	5	38.6	3	24.3	0.82976	0.77138	0.0412809	0.80057	0.69968	0.80699	0.0758796	0.753335
>comp60508_c1_seq1_ORF2_Frame_2_230-862	CACYBP	10	51.2	15	63.5	0.98386	0.99043	0.00464569	0.987145	0.86406	0.86418	8.48528e-05	0.86412
>comp60533_c0_seq1_ORF2_Frame_1_109-933,comp60533_c0_seq2_ORF2_Frame_1_109-933	STX12	2	10.5	6	29.1	0.93156	1.0453	0.0804263	0.98843	0.7745	0.89184	0.0829719	0.83317
>comp60546_c0_seq1_ORF2_Frame_-1_5097-4543	Ssr3	1	7.6	1	7.6	0.95141	0.99016	0.0274004	0.970785	1.0152	1.0993	0.0594677	1.05725
>comp60552_c0_seq1_ORF2_Frame_2_245-907	NDFIP1	3	24.9	5	17.6	0.82883	0.94691	0.0834952	0.88787	0.21752	0.22767	0.00717713	0.222595
>comp60559_c0_seq1_ORF1_Frame_-3_718-278;>comp60559_c0_seq2_ORF1_Frame_-2_781-278	Nudt2 Nudt2	4	40.8	2	15.6	0.80592	1.0043	0.140276	0.90511	0.68045	0.82605	0.102955	0.75325
>comp60606_c0_seq2_ORF3_Frame_2_104-805;>comp60606_c0_seq1_ORF4_Frame_2_104-826	AK2 AK2	12	61.1	12	51.3	0.9195	0.96983	0.0355887	0.944665	1.176	1.0708	0.0743876	1.1234
>comp60663_c0_seq1_ORF1_Frame_-1_1620-76	PLRG1	1	5.2	11	29.7	NaN	1.0328	0	1.0328	NaN	0.91096	0	0.91096
>comp60667_c0_seq1_ORF5_Frame_1_733-2181	CCDC47	3	12.2	7	14.9	0.88316	1.1013	0.154248	0.99223	0.94103	1.1799	0.168907	1.06046
>comp60674_c0_seq1_ORF1_Frame_-2_2147-432	Dpysl2	21	54.5	19	48.8	0.97404	0.84195	0.0934017	0.907995	0.79665	0.79573	0.000650538	0.79619
>comp60693_c0_seq2_ORF3_Frame_-1_1010-318;>comp45730_c0_seq1_ORF4_Frame_2_14-709;>comp60693_c0_seq1_ORF2_Frame_-1_859-140	Snrpb Snrpn SNRPN	4	19.5	7	26	1.0795	1.0479	0.0223446	1.0637	0.92351	1.1875	0.186669	1.05551
>comp60701_c0_seq1_ORF1_Frame_-3_7166-5022	Yme1l1	3	7.3	6	10.9	0.87213	0.95185	0.0563706	0.91199	0.96193	0.86022	0.0719198	0.911075
>comp60738_c0_seq1_ORF3_Frame_3_441-1016	SEC11C	2	14.1	2	14.1	0.51717	1.0541	0.379667	0.785635	0.68803	1.361	0.475862	1.02452
>comp60743_c0_seq1_ORF1_Frame_-3_1931-339,comp60743_c0_seq2_ORF3_Frame_-1_1931-339;>comp26691_c0_seq1_ORF1_Frame_1_37-246	PRKCSH PRKCSH	11	27.1	11	30.9	0.89945	0.86952	0.0211637	0.884485	0.97404	1.0763	0.0723087	1.02517
>comp60752_c0_seq1_ORF1_Frame_1_136-459	FKBP1A	2	25	5	41.7	1.0114	1.0134	0.00141421	1.0124	0.73991	0.87831	0.0978636	0.80911
>comp60782_c0_seq1_ORF2_Frame_-2_1788-145	EIF3D	16	45.3	12	21.7	1.1297	1.0779	0.0366281	1.1038	0.81825	0.86373	0.0321592	0.84099
>comp60797_c0_seq1_ORF1_Frame_-1_3295-2702,comp60797_c0_seq3_ORF1_Frame_-1_3106-2513,comp60797_c0_seq4_ORF2_Frame_-1_3794-3201,comp60797_c0_seq6_ORF3_Frame_-1_3983-3390	NAP1L1	2	24.2	1	6.1	0.74381	0.81244	0.0485287	0.778125	0.38906	0.39328	0.00298399	0.39117
>comp60830_c0_seq1_ORF6_Frame_3_69-2888	ACO1	11	19.5	10	12.3	1.0797	1.0393	0.0285671	1.0595	0.9369	1.0352	0.0695086	0.98605
>comp60876_c0_seq1_ORF4_Frame_2_380-2266	RPN2	18	41.8	11	22.4	0.96068	0.97373	0.00922774	0.967205	1.3164	1.3863	0.0494268	1.35135
>comp60947_c0_seq1_ORF3_Frame_2_152-928	BPGM	2	7.7	8	36.7	1.0985	1.0302	0.0482954	1.06435	0.67494	0.77188	0.0685469	0.72341
>comp60958_c0_seq1_ORF2_Frame_-2_6586-4796	KIF20A	2	3.5	6	11.1	0.28868	1.0205	0.517475	0.65459	NaN	0.81997	0	0.81997
>comp60958_c0_seq1_ORF4_Frame_1_631-3303	KIF20A	2	2.8	4	6.1	1.2587	1.2684	0.00685894	1.26355	1.0165	0.94226	0.0524956	0.97938
>comp60984_c0_seq1_ORF1_Frame_1_64-1203	NUP43	3	10.5	5	17.4	0.98411	1.135	0.106695	1.05956	0.87948	1.0923	0.150486	0.98589
>comp61059_c0_seq1_ORF1_Frame_-1_1655-600;>comp125099_c0_seq1_ORF1_Frame_2_5-271	RFC2 RFC2	11	44.3	11	34.1	0.97386	0.98181	0.0056215	0.977835	0.89011	0.99538	0.0744371	0.942745
>comp61067_c0_seq1_ORF9_Frame_3_147-1502,comp61067_c0_seq2_ORF9_Frame_3_48-1403	Ilk	10	25.4	13	31	1.0237	0.90539	0.0836578	0.964545	0.88602	0.77419	0.0790758	0.830105
>comp61110_c0_seq1_ORF2_Frame_1_406-945	MRPL18	2	12.8	2	11.7	1.1499	1.0516	0.0695086	1.10075	1.0538	1.145	0.0644881	1.0994
>comp61112_c0_seq1_ORF1_Frame_-3_803-87	PSMB6	4	20.5	4	17.6	0.9754	1.0213	0.0324562	0.99835	0.74251	0.87268	0.0920441	0.807595
>comp61181_c0_seq1_ORF1_Frame_-3_2597-468	PREP	7	16.3	14	27	0.99044	0.9696	0.0147361	0.98002	0.71305	0.81126	0.069445	0.762155
>comp61311_c0_seq1_ORF2_Frame_-1_1931-1377;>comp61311_c0_seq2_ORF2_Frame_-1_1114-701	CBX1 CBX1	7	44.3	3	18.9	1.0269	1.0329	0.00424264	1.0299	1.0633	1.0457	0.0124451	1.0545
>comp61406_c0_seq1_ORF1_Frame_-1_1300-215	ADPRH	1	5	4	13.3	NaN	0.9866	0	0.9866	NaN	0.84844	0	0.84844
>comp61421_c0_seq1_ORF3_Frame_1_79-1755	DNAJC11	1	3.8	3	7.3	0.7145	0.85473	0.0991576	0.784615	0.63383	0.8967	0.185877	0.765265
>comp61478_c0_seq1_ORF3_Frame_-1_1330-215;>comp36395_c0_seq1_ORF1_Frame_-1_221-3	ARPC1B ARPC1B	7	31.5	11	35.8	1.0195	1.026	0.00459619	1.02275	1.2742	0.97143	0.214091	1.12282
>comp61509_c0_seq1_ORF1_Frame_3_99-1433;>comp28267_c0_seq1_ORF1_Frame_-1_276-1	EIF3E EIF3E	13	37.5	19	44.5	1.0233	1.0295	0.00438406	1.0264	0.99329	0.9303	0.0445407	0.961795
>comp61526_c0_seq1_ORF2_Frame_1_250-1518,comp61526_c0_seq2_ORF4_Frame_3_534-1802	Wdr12	5	24.1	6	18.2	0.85698	1.0673	0.148719	0.96214	1.0627	0.88846	0.123206	0.97558
>comp61577_c0_seq4_ORF7_Frame_2_347-2527,comp61577_c0_seq6_ORF8_Frame_3_243-2423,comp61577_c0_seq7_ORF6_Frame_1_226-2406;>comp61577_c0_seq1_ORF7_Frame_2_347-2638,comp61577_c0_seq2_ORF6_Frame_1_226-2517,comp61577_c0_seq3_ORF8_Frame_3_243-2534	UBTF UBTF	4	7.8	10	17.1	1.021	0.86927	0.107289	0.945135	0.80689	0.90863	0.071941	0.85776
>comp61628_c0_seq1_ORF6_Frame_3_1029-1763	YWHAZ	13	60	16	53.1	0.9723	0.92307	0.0348109	0.947685	0.9977	0.83228	0.11697	0.91499
>comp61633_c0_seq1_ORF3_Frame_2_53-982	JAM3	1	8.1	2	9	NaN	1.1584	0	1.1584	NaN	0.77877	0	0.77877
>comp61637_c0_seq2_ORF12_Frame_3_516-4340;>comp61637_c0_seq1_ORF13_Frame_3_516-4481	PHLDB1 PHLDB1	5	6	6	5.9	0.83821	1.0386	0.141697	0.938405	0.42733	0.58783	0.113491	0.50758
>comp61641_c0_seq1_ORF7_Frame_2_113-1786;CON__Q3ZBD7	GPI	17	42.1	23	48.6	1.0737	1.0496	0.0170413	1.06165	1.1273	1.2039	0.0541644	1.1656
>comp61651_c0_seq1_ORF5_Frame_1_172-627	UBE2N	6	48	7	40.1	0.90391	0.94906	0.0319259	0.926485	0.67393	0.87713	0.143684	0.77553
>comp61717_c0_seq1_ORF5_Frame_3_129-1472;>comp61717_c0_seq2_ORF6_Frame_3_129-1559	RBM42 RBM42	1	3.8	1	1.8	NaN	NaN	0	NaN	NaN	NaN	0	NaN
>comp61727_c0_seq1_ORF5_Frame_1_22-1326	TXNDC5	8	23.7	9	31.3	1.0768	0.97896	0.0691833	1.02788	1.4686	1.4851	0.0116673	1.47685
>comp61767_c0_seq1_ORF4_Frame_1_142-1212;>comp61767_c0_seq2_ORF4_Frame_1_142-1254	NDRG2 Ndrg2	3	11.2	5	21.8	0.88214	1.0049	0.0868044	0.94352	0.5157	0.87128	0.251433	0.69349
>comp61778_c0_seq1_ORF1_Frame_-3_6278-5715	KRAS	4	28.2	5	34.6	1.2287	1.0912	0.0972272	1.15995	1.4501	1.3145	0.0958837	1.3823
>comp61779_c0_seq1_ORF4_Frame_2_314-853	NUDT4	2	13.3	4	26.7	0.91772	0.9793	0.0435436	0.94851	0.62085	0.69633	0.0533724	0.65859
>comp61787_c0_seq1_ORF5_Frame_2_161-1693	Arcn1	9	20.2	22	37	1.0294	0.99802	0.022189	1.01371	0.73185	0.90552	0.122803	0.818685
>comp61793_c0_seq1_ORF7_Frame_2_836-4147	ESYT1	29	39	22	23	0.84021	0.9514	0.0786232	0.895805	0.99382	1.0161	0.0157543	1.00496
>comp61798_c0_seq1_ORF3_Frame_1_52-1545	RMDN3	1	4.6	3	7.8	NaN	1.0862	0	1.0862	NaN	0.95895	0	0.95895
>comp61799_c0_seq1_ORF2_Frame_-1_2641-1163;>comp82579_c0_seq1_ORF1_Frame_-3_731-384	FSCN1 Fscn1	18	51.1	18	36.7	0.96567	0.95499	0.0075519	0.96033	0.83011	0.93082	0.0712127	0.880465
>comp61853_c0_seq1_ORF4_Frame_-2_1640-267,comp61853_c0_seq4_ORF4_Frame_-1_1640-267,comp61853_c0_seq8_ORF1_Frame_-3_1640-267;>comp61853_c0_seq2_ORF3_Frame_-2_1358-693,comp61853_c0_seq3_ORF1_Frame_-3_1358-693,comp61853_c0_seq6_ORF3_Frame_-1_1358-693	PDLIM7 PDLIM7	4	16.2	8	22.1	0.90183	1.0509	0.105408	0.976365	0.64416	0.86373	0.155259	0.753945
>comp61854_c0_seq1_ORF1_Frame_-1_3359-2004	PALLD	6	21	5	12.2	1.1399	1.2241	0.0595384	1.182	0.70908	0.79261	0.0590646	0.750845
>comp61855_c0_seq2_ORF7_Frame_2_203-3802	XPO5	1	0.8	1	0.8	NaN	1.0206	0	1.0206	NaN	0.68348	0	0.68348
>comp61874_c0_seq1_ORF4_Frame_2_197-574	HINT1	3	17.5	2	11.1	0.91581	0.89252	0.0164685	0.904165	0.55508	0.68881	0.0945614	0.621945
>comp61876_c0_seq1_ORF1_Frame_3_327-2162,comp61876_c0_seq4_ORF1_Frame_2_191-2026,comp61876_c0_seq5_ORF1_Frame_2_194-2029;>comp61876_c0_seq2_ORF1_Frame_2_191-2086,comp61876_c0_seq3_ORF1_Frame_2_194-2089,comp61876_c0_seq6_ORF1_Frame_3_327-2222	DYNC1I2 DYNC1I2	10	33.5	10	21.4	0.90353	0.82055	0.0586757	0.86204	0.76211	0.6668	0.0673943	0.714455
>comp61884_c0_seq1_ORF2_Frame_1_106-1632	HSPA14	2	10	9	20.2	0.96302	1.1083	0.102728	1.03566	0.63141	1.0832	0.319464	0.857305
>comp61885_c0_seq1_ORF8_Frame_3_24-845	PYCRL	4	17.9	5	21.2	1.1576	1.0538	0.0733977	1.1057	0.83145	0.92693	0.0675146	0.87919
>comp61887_c0_seq1_ORF4_Frame_2_71-1372	ENO2	13	49.5	11	33.2	0.85424	0.93386	0.0562998	0.89405	0.76274	0.86814	0.0745291	0.81544
>comp61893_c0_seq1_ORF1_Frame_-3_4476-3577	RANBP9	2	9.3	2	9.3	0.95126	1.0803	0.0912451	1.01578	1.1004	0.77674	0.228862	0.93857
>comp61910_c0_seq1_ORF1_Frame_-1_2828-1053	STXBP3	4	7.4	6	12.2	0.89758	0.91547	0.0126501	0.906525	0.5727	0.83212	0.183438	0.70241
>comp61918_c0_seq1_ORF2_Frame_-2_5687-3402;>comp105480_c0_seq1_ORF1_Frame_-2_221-3	DPP4 DPP4	18	33.7	20	30.3	0.93209	0.91971	0.00875398	0.9259	1.0246	1.2575	0.164685	1.14105
>comp61920_c0_seq2_ORF2_Frame_-2_3621-421	CEBPZ	3	3.6	7	8.6	1.1872	0.99526	0.135722	1.09123	1.0768	0.91146	0.116913	0.99413
>comp61923_c0_seq4_ORF1_Frame_-1_1531-713;>comp61923_c0_seq2_ORF1_Frame_-3_1630-713;>comp61923_c0_seq1_ORF1_Frame_-3_1492-713,comp61923_c0_seq3_ORF1_Frame_-2_1492-713	RPF2 RPF2 RPF2	2	11	6	22.7	0.87725	1.1938	0.223835	1.03553	0.78518	0.98516	0.141407	0.88517
>comp61943_c0_seq1_ORF3_Frame_1_73-1752	AGFG1	3	12.5	3	9.3	0.88609	1.0414	0.109821	0.963745	0.65519	1.0338	0.267718	0.844495
>comp61944_c0_seq1_ORF3_Frame_2_341-745	CISD2	4	36.3	4	31.1	0.8497	0.72959	0.0849306	0.789645	0.98996	1.0556	0.0464145	1.02278
>comp61949_c0_seq1_ORF1_Frame_-3_2074-1139	HSD17B12	9	43.3	8	25.6	0.96021	0.99903	0.0274499	0.97962	1.3193	1.3376	0.0129401	1.32845
>comp61961_c0_seq1_ORF2_Frame_1_79-615	ADI1	8	45.3	6	33	0.92881	0.96258	0.023879	0.945695	0.64712	0.79937	0.107657	0.723245
>comp61963_c0_seq1_ORF4_Frame_3_117-1061	CALU	13	61.9	15	49.2	0.95297	1.0482	0.0673378	1.00059	0.94238	1.0944	0.107494	1.01839
>comp61974_c0_seq1_ORF6_Frame_-1_3111-538;>comp104517_c0_seq1_ORF1_Frame_1_4-363;>comp77361_c0_seq1_ORF1_Frame_-2_203-3;>comp29903_c0_seq1_ORF1_Frame_-1_204-1	EEF2 Eef2 EEF2 Eef2	42	58.3	36	41.8	1.0425	1.0861	0.0308299	1.0643	1.0077	1.0091	0.000989949	1.0084
>comp61975_c0_seq2_ORF4_Frame_3_228-1424;>comp61975_c0_seq1_ORF4_Frame_3_228-1670	Paip1 Paip1	4	13	4	10.8	0.97408	1.0215	0.033531	0.99779	0.78256	0.95399	0.121219	0.868275
>comp61976_c0_seq1_ORF1_Frame_-3_3779-2268	SRP54	7	20.4	10	21.2	0.87032	0.99951	0.0913511	0.934915	0.74786	0.84712	0.0701874	0.79749
>comp61991_c0_seq2_ORF3_Frame_2_443-1540;>comp61991_c0_seq1_ORF3_Frame_2_629-1555,comp61991_c0_seq3_ORF2_Frame_1_106-1032	RTCA RTCA	6	24	6	22.1	0.90807	0.95335	0.0320178	0.93071	0.91818	0.86382	0.0384383	0.891
>comp62010_c0_seq1_ORF1_Frame_-3_1602-730	CAPN1	7	32.6	6	16.5	1.0024	1.0965	0.0665387	1.04945	0.90136	0.95963	0.0412031	0.930495
>comp62010_c1_seq1_ORF2_Frame_2_149-1207	CAPN1	9	33.1	7	26.9	0.8846	0.93897	0.0384454	0.911785	0.72369	0.91211	0.133233	0.8179
>comp62016_c0_seq1_ORF5_Frame_1_289-2817;>comp62016_c0_seq2_ORF5_Frame_1_289-2904	Ppp6r3 PPP6R3	7	12.6	13	19.3	0.87559	0.99361	0.0834527	0.9346	0.66219	0.8274	0.116821	0.744795
>comp62024_c0_seq13_ORF1_Frame_2_98-1195;>comp62024_c0_seq6_ORF2_Frame_2_98-739;>comp62024_c0_seq3_ORF2_Frame_2_98-499,comp62024_c0_seq12_ORF4_Frame_2_98-499	HNRNPH1 Hnrnph1 Hnrnph1	12	46.4	14	48.9	0.84575	0.96966	0.0876176	0.907705	0.76699	0.93862	0.121361	0.852805
>comp62026_c0_seq1_ORF2_Frame_2_491-3376	XPOT	10	16.1	10	12.4	0.88796	0.92916	0.0291328	0.90856	0.74296	0.95111	0.147184	0.847035
>comp62028_c0_seq1_ORF1_Frame_-2_1747-371	HSPA5	18	39	22	41.2	0.94386	0.91579	0.0198485	0.929825	1.2095	1.2398	0.0214253	1.22465
>comp62028_c1_seq1_ORF2_Frame_-1_573-1,comp62028_c1_seq2_ORF2_Frame_-1_573-1	HSPA5	10	58.1	12	58.1	0.88556	0.8623	0.0164473	0.87393	1.24	1.1972	0.0302642	1.2186
>comp62031_c1_seq1_ORF1_Frame_-2_3139-1352	PRKCI	3	7.4	4	11.4	1.0565	0.88915	0.118334	0.972825	1.0897	0.86106	0.161673	0.97538
>comp62037_c0_seq1_ORF5_Frame_2_155-1567	ZNF622	1	3.8	5	14.2	NaN	0.97422	0	0.97422	NaN	0.84557	0	0.84557
>comp62042_c0_seq1_ORF4_Frame_2_113-919	TIGAR	2	10.4	6	26.4	0.9532	1.1353	0.128764	1.04425	0.66215	0.97244	0.219408	0.817295
>comp62056_c0_seq1_ORF1_Frame_-2_4470-2557	CD2AP	8	18.7	12	22.3	0.97023	0.93264	0.0265801	0.951435	0.61643	0.70284	0.0611011	0.659635
>comp62060_c0_seq1_ORF10_Frame_2_179-3211;>comp110479_c0_seq1_ORF1_Frame_3_21-227	PARP1 PARP1	16	24.9	18	22.9	1.0446	0.95731	0.0617234	1.00096	1.0227	0.95561	0.0474398	0.989155
>comp62061_c0_seq1_ORF1_Frame_-3_2036-537	PWP1	1	3.2	1	2.4	NaN	NaN	0	NaN	NaN	NaN	0	NaN
>comp62063_c0_seq1_ORF5_Frame_1_31-1674;>comp62063_c0_seq2_ORF5_Frame_1_31-1746	FUBP3 FUBP3	3	9.7	7	16.1	0.74877	1.0943	0.244327	0.921535	0.62922	0.7671	0.0974959	0.69816
>comp62066_c0_seq3_ORF1_Frame_-3_4952-4353;>comp62066_c0_seq2_ORF1_Frame_-3_4799-4353	UBE2K UBE2K	7	35.5	5	24.5	0.94368	0.86736	0.0539664	0.90552	0.57096	0.83474	0.186521	0.70285
>comp62073_c0_seq1_ORF1_Frame_-3_5833-3689	SCIN	25	48	21	32.6	1.0559	0.98421	0.0506925	1.02006	0.95891	0.97803	0.0135199	0.96847
>comp62084_c0_seq1_ORF1_Frame_3_90-1223	FNTA	6	26.7	4	13	0.7715	1.0342	0.185757	0.90285	0.74841	0.96461	0.152876	0.85651
>comp62086_c0_seq1_ORF1_Frame_-2_1091-750	COX7A2L	2	29.8	2	29.8	0.99357	0.99817	0.00325269	0.99587	1.0304	0.97584	0.0385797	1.00312
>comp62088_c0_seq1_ORF3_Frame_3_168-1403	Aarsd1	1	3.2	6	18.2	0.7122	0.96467	0.178523	0.838435	0.55831	0.63698	0.0556281	0.597645
>comp62091_c0_seq1_ORF3_Frame_2_218-1642	LTV1	1	4	1	2.5	0.66345	NaN	0	0.66345	0.41595	NaN	0	0.41595
>comp62094_c2_seq2_ORF1_Frame_-1_1892-1140	HDHD3	2	13.1	6	38.2	1.1419	0.87987	0.185283	1.01089	0.97136	1.123	0.107226	1.04718
>comp62101_c0_seq1_ORF6_Frame_3_6-1049	Psmd8	6	25	8	21.3	0.81438	0.99272	0.126105	0.90355	0.88834	0.97715	0.0627982	0.932745
>comp62102_c0_seq1_ORF3_Frame_1_412-2328	UBA2	12	34.1	12	21.6	0.85649	0.97116	0.0810839	0.913825	0.81361	0.89131	0.0549422	0.85246
>comp62107_c0_seq1_ORF3_Frame_1_103-720	BLVRB	7	45.6	5	29.6	0.97288	0.85783	0.0813526	0.915355	0.88863	0.88256	0.00429214	0.885595
>comp62109_c2_seq2_ORF2_Frame_3_702-1559;>comp62109_c2_seq3_ORF8_Frame_3_702-1793	IST1 IST1	4	21.3	7	17.5	0.88261	1.0166	0.0947452	0.949605	0.73514	1.0651	0.233317	0.90012
>comp62121_c0_seq1_ORF4_Frame_2_302-919,comp62121_c0_seq2_ORF5_Frame_3_201-818	RALB	6	24.3	9	33	0.99018	0.90892	0.0574595	0.94955	1.0603	0.95584	0.0738644	1.00807
>comp62127_c0_seq1_ORF6_Frame_1_112-3372,comp62127_c0_seq2_ORF6_Frame_3_168-3428	NNT	9	13.2	8	10.4	0.87525	0.97452	0.0701945	0.924885	1.0846	1.2695	0.130744	1.17705
>comp62134_c0_seq1_ORF1_Frame_-3_1497-607;>comp62134_c0_seq2_ORF2_Frame_-2_1668-607	STX5 STX5	1	8.4	2	13.8	NaN	0.96167	0	0.96167	NaN	0.54924	0	0.54924
>comp62136_c0_seq1_ORF2_Frame_2_233-913	CHCHD3	6	34.4	10	34.4	1.0751	0.969	0.075024	1.02205	1.2687	1.053	0.152523	1.16085
>comp62140_c0_seq1_ORF3_Frame_-2_4156-884;>comp62140_c0_seq2_ORF3_Frame_-2_4186-884	Acly ACLY	37	44.7	41	46.2	1.0197	0.95067	0.0488116	0.985185	0.87121	0.94135	0.0495965	0.90628
>comp62143_c0_seq1_ORF3_Frame_2_23-1687	PIGS	2	5.6	5	13.3	0.81157	0.96234	0.10661	0.886955	1.3851	1.4048	0.01393	1.39495
>comp62146_c0_seq1_ORF1_Frame_-3_6103-4805	AP2M1	14	41.1	16	42.5	0.89035	1.0035	0.0800091	0.946925	0.87875	0.9321	0.0377241	0.905425
>comp28734_c0_seq1_ORF1_Frame_1_283-1704	IFIT1	6	14.6	12	27.6	1.4605	13.716	8.66595	7.58825	11.024	29.408	12.9995	20.216
>comp62152_c0_seq1_ORF2_Frame_2_104-1477	CTSF	5	15.5	1	2	0.98865	NaN	0	0.98865	1.1135	NaN	0	1.1135
>comp62171_c0_seq2_ORF5_Frame_-2_3399-2458,comp62171_c0_seq3_ORF6_Frame_-1_3399-2458,comp62171_c0_seq5_ORF3_Frame_-2_3399-2458	Slc25a11	9	38.2	11	38.9	1.0196	0.94954	0.0495399	0.98457	1.0886	1.0681	0.0144957	1.07835
>comp62172_c0_seq1_ORF4_Frame_1_190-3294;>comp62172_c0_seq2_ORF4_Frame_1_190-3348	RBM27 RBM27	2	3.8	4	4.6	0.88555	1.0522	0.117839	0.968875	0.58105	0.81193	0.163257	0.69649
>comp62176_c0_seq1_ORF2_Frame_-1_938-120	Hyi	5	31.9	5	24.9	0.78846	0.80374	0.0108046	0.7961	0.51885	0.57354	0.0386717	0.546195
>comp62199_c0_seq1_ORF1_Frame_-2_1124-558	NDUFB5	1	5.8	1	6.3	NaN	NaN	0	NaN	NaN	NaN	0	NaN
>comp62204_c0_seq1_ORF4_Frame_-1_4884-571	PTPRK	1	1.4	2	1.7	NaN	0.65263	0	0.65263	NaN	0.60996	0	0.60996
>comp62205_c2_seq1_ORF2_Frame_2_5-718	MSN	10	49.2	10	39.9	0.9516	1.035	0.0589727	0.9933	0.84054	0.97589	0.0957069	0.908215
>comp62210_c0_seq1_ORF1_Frame_-3_3194-1527	TCP1	25	61.2	22	39.4	1.0294	0.99171	0.0266509	1.01056	0.86628	0.93936	0.0516754	0.90282
>comp62210_c0_seq1_ORF6_Frame_1_103-1293	TCP1	13	56.2	11	32	0.97153	0.98851	0.0120067	0.98002	0.77833	0.84155	0.0447033	0.80994
>comp62215_c0_seq1_ORF1_Frame_-3_4536-2656,comp62215_c0_seq4_ORF1_Frame_-3_5065-3185;>comp62215_c0_seq2_ORF1_Frame_-3_617-129	CCDC22 CCDC22	2	5.6	9	17.5	0.9019	1.001	0.0700743	0.95145	0.79009	0.85208	0.0438335	0.821085
>comp62217_c0_seq1_ORF1_Frame_-1_1616-249	RUVBL1	16	46.7	22	57	0.9558	0.91409	0.0294934	0.934945	0.85983	0.97978	0.0848175	0.919805
>comp62217_c0_seq2_ORF1_Frame_-2_1491-103;>comp92400_c0_seq1_ORF1_Frame_-3_281-3	RUVBL2 RUVBL2	21	53.3	22	51.2	1.0034	0.97359	0.0210789	0.988495	0.89776	0.95125	0.0378231	0.924505
>comp62222_c0_seq1_ORF4_Frame_2_368-2533	EIF2B5	6	13.2	7	13.9	1.076	1.066	0.00707107	1.071	0.74203	1.0142	0.192453	0.878115
>comp62232_c0_seq1_ORF2_Frame_1_136-2322	GNL2	1	1.8	3	6.3	NaN	1.1869	0	1.1869	NaN	0.8222	0	0.8222
>comp62238_c1_seq2_ORF4_Frame_1_694-1227;>comp62238_c1_seq1_ORF3_Frame_3_129-917	MFSD10 MFSD10	1	7.3	1	7.3	1.083	0.97771	0.0744513	1.03035	1.0713	1.4893	0.295571	1.2803
>comp62239_c0_seq1_ORF1_Frame_-2_2413-422	XPNPEP1	12	31.2	15	28.8	0.96437	0.92624	0.026962	0.945305	0.69034	0.90125	0.149136	0.795795
>comp62240_c0_seq1_ORF1_Frame_-3_1819-410	SNX17	1	2.6	4	11.1	NaN	1.0842	0	1.0842	NaN	0.68659	0	0.68659
>comp62245_c1_seq1_ORF9_Frame_3_186-1838	Rela	2	4.2	4	8.7	0.68645	0.9299	0.172145	0.808175	0.75702	0.75478	0.00158392	0.7559
>comp62251_c0_seq1_ORF2_Frame_2_110-1891	EIF2A	8	19.5	12	27.9	0.9488	0.86868	0.0566534	0.90874	0.76204	0.93183	0.12006	0.846935
>comp62252_c1_seq1_ORF6_Frame_1_2020-3117;>comp131635_c0_seq1_ORF1_Frame_1_10-312;>comp6771_c0_seq1_ORF2_Frame_2_11-487	IDH3A IDH3A IDH3A	9	28.7	9	25.4	0.97053	0.91916	0.0363241	0.944845	1.1372	1.2596	0.0865499	1.1984
>comp62257_c0_seq1_ORF1_Frame_-1_3707-3261,comp62257_c0_seq2_ORF1_Frame_-1_4382-3936,comp62257_c0_seq3_ORF1_Frame_-1_1948-1502	POLR2D	4	45	1	10.1	0.91919	0.73553	0.129867	0.82736	0.78352	0.69692	0.0612354	0.74022
>comp62266_c0_seq1_ORF3_Frame_2_29-1489	NLE1	1	3.7	4	10.9	NaN	1.1311	0	1.1311	NaN	0.90658	0	0.90658
>comp62270_c0_seq1_ORF1_Frame_-3_5659-4019	ELP3	2	6.2	9	19	0.81035	0.80333	0.00496389	0.80684	1.3652	0.748	0.436426	1.0566
>comp62285_c0_seq1_ORF1_Frame_1_97-630;>comp78075_c0_seq1_ORF1_Frame_2_20-226	ARPC3 ARPC3	5	37.1	7	39.9	1.0285	0.95038	0.0552392	0.98944	0.86989	1.0401	0.120357	0.954995
>comp62289_c0_seq1_ORF1_Frame_2_164-517	B2M	1	8.5	2	10.2	0.9994	1.0125	0.0092631	1.00595	1.3791	1.5575	0.126148	1.4683
>comp62289_c1_seq2_ORF1_Frame_-1_2077-554	TOR1AIP1	5	19.3	13	29.3	0.80886	0.91133	0.0724572	0.860095	0.83308	1.2871	0.321041	1.06009
>comp62291_c0_seq1_ORF6_Frame_1_478-7275	AHCTF1	6	3.6	8	4.1	1.0331	1.0568	0.0167584	1.04495	0.8376	0.89631	0.0415142	0.866955
>comp62292_c0_seq1_ORF1_Frame_-2_1152-544	PYM1	3	24.1	1	8.9	0.69757	NaN	0	0.69757	0.37226	NaN	0	0.37226
>comp62294_c0_seq1_ORF4_Frame_3_207-1526	OAT	15	47.5	12	37.3	0.89921	0.88974	0.0066963	0.894475	0.84877	0.97628	0.0901632	0.912525
>comp62306_c1_seq2_ORF1_Frame_-1_2177-1467;>comp62306_c1_seq1_ORF1_Frame_-1_3701-3303	RAB23 RAB23	6	33.8	9	39.7	1.031	0.92609	0.0741826	0.978545	0.91236	0.87354	0.0274499	0.89295
>comp62311_c0_seq1_ORF2_Frame_2_389-754	Psmg3	3	26.2	3	42.6	1.1382	0.9301	0.147149	1.03415	0.83384	0.82319	0.00753069	0.828515
>comp62325_c0_seq1_ORF4_Frame_-1_2083-956	ACTR1B	3	11.2	7	21	NaN	0.58995	0	0.58995	NaN	0.77832	0	0.77832
>comp62331_c0_seq1_ORF3_Frame_1_205-1191	RCN1	5	21.3	8	41.3	1.0627	0.97702	0.0605849	1.01986	1.0171	1.0734	0.0398101	1.04525
>comp62335_c1_seq1_ORF1_Frame_-2_2765-1386	DCTN4	2	5	7	17.8	1.2531	0.97054	0.1998	1.11182	1.0378	0.723	0.222597	0.8804
>comp62339_c0_seq1_ORF5_Frame_3_162-1451	CWC22	1	3.7	2	4.4	0.73742	1.1633	0.301143	0.95036	0.77815	1.1735	0.279555	0.975825
>comp62341_c0_seq2_ORF3_Frame_-2_1887-409;>comp62341_c0_seq1_ORF2_Frame_-2_1777-1331;>comp62341_c0_seq1_ORF1_Frame_-3_1467-409	PEPD PEPD PEPD	6	15.6	12	31	0.99421	0.89794	0.0680732	0.946075	0.6684	0.70824	0.0281711	0.68832
>comp62352_c0_seq1_ORF1_Frame_-1_819-619	SMIM20	1	20.9	1	20.9	NaN	NaN	0	NaN	NaN	NaN	0	NaN
>comp62354_c0_seq1_ORF4_Frame_2_173-1354	ACTR2	11	37.3	13	36.3	0.94649	1.0313	0.0599697	0.988895	0.7988	0.95858	0.112982	0.87869
>comp62363_c0_seq1_ORF2_Frame_3_84-635;>comp62363_c0_seq2_ORF2_Frame_3_84-647	TPD52 TPD52	2	13	3	20.1	0.75224	0.92744	0.123885	0.83984	0.58246	0.70423	0.0861044	0.643345
>comp62364_c1_seq2_ORF6_Frame_2_992-2251	GSK3B	5	24.3	5	20.2	0.66738	1.0204	0.249623	0.84389	0.90533	0.72349	0.12858	0.81441
>comp62365_c0_seq1_ORF4_Frame_1_142-1425	FLOT2	5	18.2	11	29.9	0.68463	0.87936	0.137695	0.781995	0.81737	1.1019	0.201193	0.959635
>comp62366_c0_seq1_ORF1_Frame_-1_955-188	ATP5F1	8	36.7	12	34.8	1.1186	0.98838	0.0920794	1.05349	1.561	1.4627	0.0695086	1.51185
>comp62367_c0_seq1_ORF1_Frame_-3_5208-2791;>comp57297_c0_seq2_ORF1_Frame_-3_282-1	VCP vcp	39	63.3	35	51.9	0.93271	0.96275	0.0212415	0.94773	0.90775	1.0099	0.072231	0.958825
>comp62368_c0_seq2_ORF2_Frame_2_230-1159;>comp62368_c0_seq1_ORF2_Frame_1_61-1041	NUP35 NUP35	3	15.8	5	24.8	1.0428	0.76066	0.199503	0.90173	0.74203	0.74967	0.0054023	0.74585
>comp62377_c0_seq1_ORF3_Frame_2_248-1246	EIF2S2	10	31.8	15	47.4	0.97603	1.0627	0.0612849	1.01937	0.65719	0.86663	0.148096	0.76191
>comp62384_c0_seq1_ORF1_Frame_1_169-1095	TMBIM1	1	4.5	1	4.5	0.87816	0.89905	0.0147715	0.888605	0.47693	0.74188	0.187348	0.609405
>comp62388_c0_seq2_ORF1_Frame_-2_948-160	THYN1	2	7.6	9	34.6	1.0554	0.9469	0.0767211	1.00115	0.69923	0.98801	0.204198	0.84362
>comp62389_c0_seq2_ORF2_Frame_-2_3468-2011;>comp62389_c0_seq1_ORF1_Frame_-3_3582-2011	ACBD5 ACBD5	2	6.2	1	3.9	1.052	NaN	0	1.052	0.80714	NaN	0	0.80714
>comp62390_c0_seq1_ORF1_Frame_-3_6518-4557	AGPS	11	27.1	11	27.7	0.93833	0.89402	0.0313319	0.916175	1.2568	1.0287	0.161291	1.14275
>comp62391_c0_seq1_ORF2_Frame_3_189-2240	CPSF3	4	9.8	8	15.8	0.96238	0.89088	0.0505581	0.92663	1.1066	0.80423	0.213808	0.955415
>comp62423_c0_seq2_ORF3_Frame_2_422-1303;>comp62423_c0_seq1_ORF2_Frame_2_422-1198	NPM1 NPM1	8	39.1	6	24.1	0.80448	0.90644	0.0720966	0.85546	0.87448	1.0251	0.106504	0.94979
>comp62529_c0_seq1_ORF1_Frame_-1_2841-1477;>comp62529_c0_seq2_ORF2_Frame_-1_2157-1477;>comp62529_c0_seq2_ORF1_Frame_-1_3708-3022	DLST Dlst Dlst	7	21.8	6	17.6	0.89154	0.88914	0.00169706	0.89034	1.0687	1.2014	0.0938331	1.13505
>comp62862_c0_seq1_ORF3_Frame_1_229-1404,comp62862_c0_seq2_ORF3_Frame_1_325-1500	SEPHS1	2	9.4	5	18.1	0.82202	0.85132	0.0207182	0.83667	0.61646	0.90007	0.200543	0.758265
>comp63146_c1_seq3_ORF1_Frame_-1_891-70;>comp63146_c1_seq1_ORF1_Frame_-1_938-117,comp63146_c1_seq5_ORF1_Frame_-1_1173-352;>comp63146_c1_seq2_ORF1_Frame_-1_1327-458,comp63146_c1_seq4_ORF1_Frame_-1_1092-223	Prdx4 Prdx4 Prdx4	10	50.7	10	42.3	0.91896	0.86465	0.038403	0.891805	1.0296	1.068	0.0271529	1.0488
>comp63188_c0_seq3_ORF7_Frame_1_1159-3312;>comp63188_c0_seq2_ORF7_Frame_1_1159-3375;>comp63188_c0_seq5_ORF6_Frame_1_1159-2013;>comp63188_c0_seq1_ORF6_Frame_1_1159-2109	PAPOLA PAPOLA Papola Papola	5	12.1	2	3.9	0.83078	0.85285	0.0156058	0.841815	0.51339	0.59098	0.0548644	0.552185
>comp63229_c0_seq1_ORF1_Frame_-1_692-318	ACYP2	1	10.4	2	17.6	NaN	NaN	0	NaN	NaN	NaN	0	NaN
>comp63268_c0_seq1_ORF5_Frame_-2_993-670;>comp63268_c0_seq2_ORF3_Frame_-1_1380-670	SDHC SDHC	1	12	1	12	NaN	NaN	0	NaN	NaN	NaN	0	NaN
>comp63283_c0_seq1_ORF9_Frame_1_139-2838;>comp63283_c0_seq2_ORF8_Frame_2_1343-2389	MARS MARS	14	22.8	12	17.7	0.86574	0.97066	0.0741896	0.9182	0.86091	0.90061	0.0280721	0.88076
>comp63376_c0_seq1_ORF2_Frame_-1_4591-4199	MMGT1	1	18.3	1	8.4	0.78451	0.87649	0.0650397	0.8305	0.76897	1.2222	0.320482	0.995585
>comp63399_c0_seq3_ORF3_Frame_3_108-596;>comp63399_c0_seq4_ORF2_Frame_3_108-566	HINT2 HINT2	3	31.3	3	24.5	0.76476	0.72655	0.0270186	0.745655	0.67764	0.85285	0.123892	0.765245
>comp63415_c0_seq1_ORF1_Frame_-1_7103-1101	SMCHD1	11	9.4	4	2.4	0.85687	0.94937	0.0654074	0.90312	0.9301	1.1114	0.128198	1.02075
>comp63655_c1_seq1_ORF4_Frame_3_84-3896	UPF2	3	2.8	5	5.3	1.1026	0.80063	0.213525	0.951615	0.85846	0.82859	0.0211213	0.843525
>comp64103_c0_seq1_ORF1_Frame_-1_1310-870	Carhsp1	2	18.4	2	18.4	0.92306	0.88311	0.0282489	0.903085	0.67942	0.80592	0.089449	0.74267
>comp64118_c0_seq1_ORF1_Frame_-3_1396-710	Mob2	1	4.8	2	9.6	NaN	0.88124	0	0.88124	NaN	0.63405	0	0.63405
>comp64123_c0_seq1_ORF6_Frame_3_132-2069	DIAPH1	3	7.3	3	7	0.86285	1.1375	0.194207	1.00018	0.6757	0.9635	0.203505	0.8196
>comp64142_c0_seq1_ORF9_Frame_3_474-4943;>comp64142_c0_seq2_ORF9_Frame_2_215-4696	NCAPD3 NCAPD3	3	3	1	0.9	0.98416	NaN	0	0.98416	0.79493	NaN	0	0.79493
>comp64155_c0_seq1_ORF2_Frame_2_176-1042	PPA1	7	38.8	7	31.1	0.94471	0.94457	9.89949e-05	0.94464	0.9067	0.90916	0.00173948	0.90793
>comp64194_c0_seq4_ORF6_Frame_2_1811-2350,comp64194_c0_seq5_ORF4_Frame_2_800-1339,comp64194_c0_seq8_ORF3_Frame_3_531-1070	ALDOC	2	14.4	3	23.3	0.90074	0.93562	0.0246639	0.91818	0.92613	0.86591	0.042582	0.89602
>comp64195_c0_seq2_ORF1_Frame_-2_3987-3013,comp64195_c0_seq3_ORF1_Frame_-2_3974-3000	KCTD12	5	21.2	5	19.1	0.79546	0.92239	0.0897531	0.858925	0.63382	0.75953	0.0888904	0.696675
>comp64208_c0_seq1_ORF2_Frame_-1_6753-5080	Glud1	17	40.1	20	47.8	0.92611	0.96558	0.0279095	0.945845	1.1359	1.319	0.129471	1.22745
>comp64234_c1_seq1_ORF9_Frame_3_84-1160,comp64234_c1_seq2_ORF6_Frame_1_103-1179	TOMM40	8	37.3	6	25.6	0.94158	0.95044	0.00626497	0.94601	1.026	1.0579	0.0225567	1.04195
>comp64235_c0_seq1_ORF6_Frame_3_501-1970,comp64235_c0_seq2_ORF4_Frame_2_512-1981	PLD3	4	14.3	4	8.4	1.0238	0.98495	0.0274711	1.00438	0.57136	0.69788	0.0894631	0.63462
>comp64239_c0_seq1_ORF3_Frame_1_181-1728	PPAT	3	10.5	5	12.8	0.94763	0.94989	0.00159806	0.94876	0.72951	0.84193	0.0794929	0.78572
>comp64280_c0_seq1_ORF1_Frame_-2_1370-1005	CD59	2	16.4	2	20.5	1.096	0.95293	0.101166	1.02447	1.1104	1.1239	0.00954594	1.11715
>comp64293_c0_seq1_ORF3_Frame_3_270-1511;>comp33125_c0_seq1_ORF1_Frame_2_50-310	IDH1 IDH1	13	35.5	18	46.4	0.97834	0.97265	0.00402344	0.975495	0.94935	0.94298	0.00450427	0.946165
>comp64306_c0_seq3_ORF1_Frame_-3_4391-489;>comp64306_c0_seq4_ORF1_Frame_-3_4475-489;>comp64306_c0_seq1_ORF1_Frame_-3_4478-489;>comp64306_c0_seq2_ORF1_Frame_-3_4562-489	KTN1 KTN1 KTN1 KTN1	16	18.6	24	22.1	0.98119	1.0067	0.0180383	0.993945	0.77243	0.95892	0.131868	0.865675
>comp64318_c0_seq1_ORF8_Frame_2_506-1705	MVD	12	48	11	30.5	0.72345	0.84585	0.0865499	0.78465	0.55382	0.67954	0.0888975	0.61668
>comp64321_c1_seq1_ORF1_Frame_-3_900-88	RRP9	1	10.3	4	16.2	0.74559	1.1788	0.306326	0.962195	0.77703	1.2248	0.316621	1.00091
>comp64338_c0_seq1_ORF4_Frame_1_94-3213	MAN2B1	2	2.1	11	11.8	NaN	0.98581	0	0.98581	NaN	1.259	0	1.259
>comp64361_c0_seq1_ORF3_Frame_-1_4418-4035	POU3F3	1	13.3	1	13.3	NaN	NaN	0	NaN	NaN	NaN	0	NaN
>comp64362_c0_seq1_ORF4_Frame_1_4807-5265,comp64362_c0_seq2_ORF5_Frame_3_858-1316	Tm9sf3	2	17	4	29.4	1.0413	1.0255	0.0111723	1.0334	0.77231	0.94531	0.122329	0.85881
>comp64362_c0_seq1_ORF8_Frame_3_162-1922	Tm9sf3	1	1.9	5	8.5	0.7466	0.92701	0.127569	0.836805	1.1226	1.1721	0.0350018	1.14735
>comp64400_c0_seq1_ORF2_Frame_2_137-1558,comp64400_c0_seq2_ORF2_Frame_2_137-1558	RBM45	1	3	4	11.2	1.0408	1.0579	0.0120915	1.04935	0.87973	0.9244	0.0315865	0.902065
>comp64401_c0_seq1_ORF2_Frame_-3_511-215	IK	1	14.1	2	23.2	0.9878	1.0731	0.0603162	1.03045	1.1289	1.1242	0.0033234	1.12655
>comp64401_c0_seq1_ORF6_Frame_3_819-2483	IK	5	13.3	6	11.9	0.92208	0.87395	0.034033	0.898015	0.87673	0.87325	0.00246073	0.87499
>comp64403_c0_seq1_ORF2_Frame_-1_3423-2614	Tspan14	4	19.6	4	14.4	0.9193	0.92036	0.000749533	0.91983	0.76229	0.96718	0.144879	0.864735
>comp64403_c0_seq1_ORF4_Frame_2_350-1378	Tspan14	4	14.3	3	7.9	0.96152	0.87755	0.0593758	0.919535	0.94391	0.97187	0.0197707	0.95789
>comp64424_c0_seq1_ORF2_Frame_-1_4415-3231	PIGK	1	3	4	11.1	1.0851	0.88895	0.138699	0.987025	1.4618	1.4301	0.0224153	1.44595
>comp64441_c1_seq1_ORF1_Frame_-1_2479-677	LRRC40	7	14	14	24.6	0.92723	1.0247	0.0689217	0.975965	0.87941	0.87642	0.00211425	0.877915
>comp64457_c0_seq1_ORF4_Frame_2_200-1063	HMOX1	1	8.3	6	21.9	0.74691	0.8155	0.0485005	0.781205	0.41389	0.58292	0.119522	0.498405
>comp64480_c0_seq2_ORF1_Frame_-3_2746-626	PUS7	2	7.5	5	10	0.63799	1.0084	0.261919	0.823195	NaN	0.87945	0	0.87945
>comp64489_c0_seq1_ORF1_Frame_-3_2936-2253	CMPK1	7	34.6	6	27.6	1.0016	0.93189	0.0492924	0.966745	0.80404	0.84932	0.0320178	0.82668
>comp64489_c1_seq3_ORF1_Frame_-3_1489-176;>comp64489_c1_seq2_ORF1_Frame_-3_1462-176;>comp64489_c1_seq4_ORF1_Frame_-3_662-24;>comp64489_c1_seq1_ORF2_Frame_-2_538-176,comp64489_c1_seq5_ORF2_Frame_-2_538-176	SNRNP70 SNRNP70 SNRNP70 SNRNP70	4	13.5	10	23.7	0.5693	0.94795	0.267746	0.758625	0.60575	0.9108	0.215703	0.758275
>comp64492_c0_seq1_ORF6_Frame_3_75-1076	LDAH	2	7.2	6	20.1	0.98362	0.89095	0.0655276	0.937285	1.1618	1.3083	0.103591	1.23505
>comp64517_c0_seq3_ORF1_Frame_-3_4519-1904;>comp64517_c0_seq2_ORF1_Frame_-3_4582-1904;>comp64517_c0_seq1_ORF1_Frame_-3_4618-1904;>comp64517_c0_seq4_ORF1_Frame_-3_4681-1904	DLG1 DLG1 DLG1 DLG1	10	25.8	10	15.9	0.92319	0.93569	0.00883883	0.92944	0.66401	0.84723	0.129556	0.75562
>comp64528_c0_seq1_ORF2_Frame_3_117-3002	INTS7	2	2.8	1	1.1	1.2818	NaN	0	1.2818	0.74683	NaN	0	0.74683
>comp64539_c0_seq1_ORF5_Frame_3_189-2645;>comp132169_c0_seq1_ORF1_Frame_-1_246-1	NUP93 NUP93	18	29.9	20	27.2	0.96623	1.008	0.0295359	0.987115	1.0162	1.1999	0.129896	1.10805
>comp64540_c1_seq2_ORF2_Frame_1_130-528	FABP3	2	17.3	1	6.8	NaN	NaN	0	NaN	NaN	NaN	0	NaN
>comp64553_c0_seq1_ORF1_Frame_-3_1328-597;>comp31927_c0_seq1_ORF1_Frame_2_56-349	QDPR QDPR	11	63.9	8	44.3	1.0709	0.95093	0.0848316	1.01092	0.75699	0.86935	0.0794505	0.81317
>comp64563_c0_seq1_ORF4_Frame_2_212-3295,comp64563_c0_seq2_ORF4_Frame_1_214-3297,comp64563_c0_seq3_ORF5_Frame_2_296-3379	SMARCAD1	2	3.1	2	2.1	1.078	1.1811	0.0729027	1.12955	0.76049	0.93869	0.126006	0.84959
>comp64571_c0_seq2_ORF6_Frame_1_205-3867;>comp64571_c0_seq1_ORF6_Frame_1_205-3972	SEC24B SEC24B	6	9	7	7	0.9556	0.94372	0.00840043	0.94966	1.0187	0.78935	0.162175	0.904025
>comp64575_c0_seq1_ORF2_Frame_1_34-966,comp64575_c0_seq2_ORF2_Frame_1_34-966	RPIA	6	31.8	7	28.6	0.85159	1.126	0.194037	0.988795	0.75766	0.82639	0.0485994	0.792025
>comp64644_c0_seq1_ORF2_Frame_1_67-702	PPIC	4	20.8	3	16	1.0873	1.0115	0.0535987	1.0494	1.2131	1.0913	0.0861256	1.1522
>comp64648_c0_seq1_ORF2_Frame_2_113-934;>comp17458_c1_seq1_ORF1_Frame_-2_211-2	Uqcrfs1 Uqcrfs1	5	27.4	4	11.3	0.87437	0.84249	0.0225426	0.85843	1.0304	0.9622	0.0482247	0.9963
>comp64664_c0_seq1_ORF1_Frame_1_301-3777;>comp109246_c0_seq1_ORF1_Frame_1_1-207	KIAA0196 KIAA0196	6	7.1	9	9.5	1.0294	0.96112	0.0482813	0.99526	0.86069	0.98433	0.0874267	0.92251
>comp64667_c0_seq1_ORF1_Frame_-2_1933-1016	NMI	1	3.9	5	16.7	NaN	0.99113	0	0.99113	NaN	1.5504	0	1.5504
>comp64680_c0_seq1_ORF6_Frame_3_1347-2843	PRPF31	2	7.8	8	17.6	0.90618	1.0265	0.0850791	0.96634	0.56574	0.6623	0.0682782	0.61402
>comp64695_c0_seq1_ORF3_Frame_1_163-1584	GSS	10	34.8	13	33.3	1.0665	0.94092	0.0887985	1.00371	0.7846	0.76709	0.0123814	0.775845
>comp64712_c0_seq1_ORF1_Frame_-3_4378-2906	NAMPT	11	30.3	15	37.5	1.0619	0.95491	0.0756534	1.0084	1.3495	1.346	0.00247487	1.34775
>comp64717_c1_seq1_ORF6_Frame_1_244-2973;>comp88417_c0_seq1_ORF1_Frame_-1_237-1	SND1 SND1	33	46.2	27	34.3	0.97307	0.98073	0.00541644	0.9769	0.83464	0.93257	0.069247	0.883605
>comp64737_c0_seq1_ORF2_Frame_2_239-1276;>comp73853_c0_seq3_ORF2_Frame_1_1426-1626;>comp73853_c0_seq8_ORF1_Frame_1_79-282;>comp73853_c0_seq4_ORF1_Frame_1_79-333;>comp73853_c0_seq6_ORF1_Frame_2_8-271;>comp73853_c0_seq5_ORF1_Frame_2_8-322	ANXA1 ANXA1 ANXA1 ANXA1 ANXA1 ANXA1	21	64.2	23	69.7	1.014	1.0147	0.000494975	1.01435	0.81881	0.92523	0.0752503	0.87202
>comp64738_c0_seq1_ORF3_Frame_1_40-855	Exosc6	4	25.4	3	13.2	0.74892	0.98947	0.170095	0.869195	0.83111	1.3091	0.33799	1.0701
>comp64757_c0_seq1_ORF1_Frame_3_225-1736	DNAJC3	7	29	10	21	0.98374	0.97982	0.00277186	0.98178	1.0246	1.0733	0.0344361	1.04895
>comp64763_c0_seq3_ORF1_Frame_-2_1117-62;>comp64763_c0_seq1_ORF4_Frame_-1_1321-62,comp64763_c0_seq2_ORF1_Frame_-3_1321-62	FDPS FDPS	7	23	10	27.3	0.91253	1.0486	0.096216	0.980565	0.64602	0.85619	0.148613	0.751105
>comp64780_c0_seq1_ORF1_Frame_-3_2596-1766	ZNF703	5	20.2	7	32.1	0.9063	0.90307	0.00228395	0.904685	0.68121	0.646	0.0248972	0.663605
>comp64793_c0_seq1_ORF1_Frame_-2_2178-1681	PPIL1	4	26.5	4	33.1	0.85872	0.80424	0.0385232	0.83148	0.78905	0.72865	0.0427092	0.75885
>comp64800_c0_seq1_ORF3_Frame_1_208-1929;>comp93765_c0_seq1_ORF1_Frame_1_13-252	HSPD1 HSPD1	31	63.2	33	51.4	1.0017	0.93606	0.0464145	0.96888	1.4295	1.2869	0.100833	1.3582
>comp64825_c0_seq1_ORF3_Frame_2_1049-1525;>comp64825_c0_seq2_ORF4_Frame_2_1049-1564	TXNDC12 TXNDC12	2	15.1	4	30.2	0.98829	0.79803	0.134534	0.89316	0.9974	0.93629	0.0432113	0.966845
>comp64831_c0_seq1_ORF5_Frame_3_48-1271	ACADS	3	10.8	9	27.9	0.93949	0.81768	0.0861327	0.878585	0.77966	0.98153	0.142744	0.880595
>comp64838_c0_seq1_ORF2_Frame_-1_3715-2972	GNS	20	47.6	16	44.8	1.0115	0.94902	0.04418	0.98026	1.0031	0.94151	0.0435507	0.972305
>comp64838_c0_seq1_ORF6_Frame_3_156-1805	GNS	7	15.3	8	16	0.91257	0.81862	0.0664327	0.865595	0.92366	1.5559	0.447061	1.23978
>comp64845_c0_seq1_ORF5_Frame_1_319-2832	MOGS	8	14.7	10	16.1	0.96117	0.79089	0.120406	0.87603	1.0168	1.1721	0.109814	1.09445
>comp64891_c0_seq1_ORF1_Frame_-3_2825-2013	PITPNB	8	47.2	10	36.9	0.94265	0.9422	0.000318198	0.942425	0.74631	0.83526	0.0628971	0.790785
>comp64898_c0_seq1_ORF1_Frame_-1_1798-404,comp64898_c0_seq3_ORF1_Frame_-2_1798-404;>comp64898_c0_seq2_ORF1_Frame_-1_1852-404,comp64898_c0_seq4_ORF1_Frame_-2_1852-404	ATP6V1H ATP6V1H	4	14.4	11	28.4	0.90615	0.88373	0.0158533	0.89494	0.66014	0.85575	0.138317	0.757945
>comp64919_c0_seq1_ORF1_Frame_-2_2456-1035,comp64919_c0_seq2_ORF1_Frame_-2_2456-1035	Cap1	22	61.6	20	48.7	0.98024	1.0525	0.0510955	1.01637	0.8436	0.91754	0.0522835	0.88057
>comp64921_c0_seq1_ORF3_Frame_2_449-715	TIMM9	2	21.3	2	29.2	0.96627	1.1038	0.0972484	1.03503	1.3067	1.1673	0.0985707	1.237
>comp64955_c0_seq1_ORF3_Frame_-1_2124-739	FUCA1	2	4.8	6	13.6	0.88053	0.84198	0.027259	0.861255	0.89143	1.1389	0.174988	1.01517
>comp64959_c0_seq1_ORF1_Frame_-2_2314-1397	PPT1	3	19.6	3	16	0.81625	0.70792	0.0766009	0.762085	0.86163	1.051	0.133905	0.956315
>comp64975_c0_seq1_ORF1_Frame_-2_803-48;>comp64975_c0_seq4_ORF1_Frame_-3_1013-48	RBKS RBKS	2	11.1	5	24.2	0.71099	0.89163	0.127732	0.80131	0.64193	0.62321	0.013237	0.63257
>comp64978_c0_seq1_ORF1_Frame_-3_1844-1293	Rheb	6	33.2	5	29.3	1.0195	0.91138	0.0764524	0.96544	1.0004	0.89681	0.0732492	0.948605
>comp64990_c0_seq1_ORF1_Frame_-1_2436-238	XRCC5	2	6	7	10.8	0.75485	0.86835	0.0802566	0.8116	0.76754	0.92065	0.108265	0.844095
>comp65038_c0_seq1_ORF6_Frame_3_93-1982	TRIM25	8	15.9	15	29.4	0.98146	0.90683	0.0527714	0.944145	1.2375	1.0182	0.155069	1.12785
>comp65043_c0_seq1_ORF8_Frame_1_358-2040,comp65043_c0_seq2_ORF9_Frame_2_131-1813	TXLNA	7	21.4	12	27.6	0.94281	0.92833	0.0102389	0.93557	0.64515	0.70233	0.0404324	0.67374
>comp65047_c0_seq3_ORF1_Frame_-2_4587-3838,comp65047_c0_seq5_ORF2_Frame_-1_4587-3838	SBDS	2	14.8	6	26	1.0075	0.99552	0.00847114	1.00151	0.81612	0.95204	0.09611	0.88408
>comp65050_c0_seq1_ORF1_Frame_-2_6573-478	CKAP5	24	16.6	27	16.9	1.0044	1.0194	0.0106066	1.0119	0.79837	0.7868	0.00818123	0.792585
>comp65071_c0_seq1_ORF3_Frame_-2_2652-1453;>comp20087_c0_seq1_ORF1_Frame_-2_295-2	VAT1 Vat1	6	24	7	26.2	0.82329	0.91968	0.068158	0.871485	0.64249	0.62676	0.0111228	0.634625
>comp65084_c0_seq1_ORF2_Frame_-2_1506-433	SLC9A3R1	3	11.5	12	42.5	0.81649	0.82069	0.00296985	0.81859	0.66997	0.73257	0.0442649	0.70127
>comp65084_c1_seq1_ORF4_Frame_2_314-766	RPS14	8	39.7	9	41.1	0.87888	0.87253	0.00449013	0.875705	0.69741	0.77278	0.0532946	0.735095
>comp65096_c0_seq1_ORF4_Frame_-2_3899-2922	Mapre2	2	9.5	3	14.7	1.0565	1.2191	0.114976	1.1378	0.70372	0.60781	0.0678186	0.655765
>comp65106_c0_seq1_ORF7_Frame_2_212-1702	WASF2	3	8	3	6.6	1.0633	0.97563	0.0619921	1.01946	0.62496	0.79154	0.11779	0.70825
>comp65127_c0_seq1_ORF3_Frame_1_121-1071	RPLP0	7	32.8	9	30.6	0.97625	0.99295	0.0118087	0.9846	0.95956	0.98359	0.0169918	0.971575
>comp65159_c0_seq14_ORF3_Frame_1_232-1299	PCBP1	11	61.8	11	46.9	0.85771	0.87254	0.0104864	0.865125	0.92609	0.98219	0.0396687	0.95414
>comp65176_c0_seq3_ORF1_Frame_-3_2649-2311,comp65176_c0_seq4_ORF2_Frame_-1_2649-2311;>comp65176_c0_seq1_ORF1_Frame_-1_2808-2311,comp65176_c0_seq2_ORF1_Frame_-3_2808-2311	GEMIN6 GEMIN6	1	11.5	1	11.5	NaN	NaN	0	NaN	NaN	NaN	0	NaN
>comp65187_c0_seq1_ORF2_Frame_1_64-843;>comp65187_c0_seq2_ORF2_Frame_3_681-926	C19orf52 C19orf52	2	14.2	4	20.4	1.1654	1.1246	0.02885	1.145	NaN	1.2886	0	1.2886
>comp65197_c0_seq1_ORF1_Frame_-1_2463-709;>comp77333_c0_seq1_ORF1_Frame_2_41-241	EZR EZR	23	37.6	30	40.7	1.0447	0.98436	0.0426668	1.01453	0.94355	1.004	0.0427446	0.973775
>comp65261_c0_seq1_ORF5_Frame_2_101-1576	DYNC1LI2	7	24.6	11	27	0.98047	0.92378	0.0400859	0.952125	0.82554	0.83179	0.00441942	0.828665
>comp65300_c0_seq2_ORF2_Frame_-1_693-388	no_blast_hit	1	9.8	2	10.8	NaN	1.1573	0	1.1573	NaN	1.1071	0	1.1071
>comp65301_c1_seq1_ORF4_Frame_1_640-1965,comp65301_c1_seq2_ORF4_Frame_1_640-1965	CPOX	1	2.9	11	28.7	NaN	0.96944	0	0.96944	NaN	1.2822	0	1.2822
>comp65321_c0_seq1_ORF3_Frame_1_58-912	PEF1	1	3.9	3	10.2	NaN	0.9278	0	0.9278	NaN	0.82818	0	0.82818
>comp65326_c0_seq1_ORF2_Frame_-2_1847-1386	GLIPR2	4	30.5	3	19.5	1.0469	1.0769	0.0212132	1.0619	1.0682	1.196	0.0903682	1.1321
>comp65392_c0_seq1_ORF1_Frame_-3_1967-1665	VMA21	1	11.9	2	24.8	NaN	1.1117	0	1.1117	NaN	1.2738	0	1.2738
>comp65392_c3_seq1_ORF1_Frame_2_152-430	SH3BGRL3	1	16.1	2	26.9	1.0147	0.93629	0.0554442	0.975495	0.71172	0.79672	0.0601041	0.75422
>comp65401_c0_seq1_ORF1_Frame_3_72-578	Cbr3	3	15.4	2	11.2	1.2014	1.008	0.136754	1.1047	1.0911	1.0585	0.0230517	1.0748
>comp65430_c0_seq1_ORF1_Frame_-3_1731-223	DPP7	4	10.7	12	29.6	1.0112	0.92927	0.0579333	0.970235	0.87385	1.1045	0.163094	0.989175
>comp65434_c0_seq2_ORF1_Frame_-2_5183-339;>comp65434_c0_seq1_ORF1_Frame_-2_5198-339	TOP2B TOP2B	18	15.7	19	13.7	0.95128	0.97156	0.0143401	0.96142	0.99213	1.1019	0.0776191	1.04702
>comp65445_c0_seq1_ORF1_Frame_-3_3251-855	USP10	2	5.5	6	10.1	0.75579	1.0605	0.215463	0.908145	0.44637	0.85644	0.289963	0.651405
>comp65473_c0_seq1_ORF8_Frame_3_369-1505	CDC37	7	21.4	11	35.4	0.84939	0.87788	0.0201455	0.863635	0.62513	0.72022	0.0672388	0.672675
>comp65529_c1_seq2_ORF11_Frame_2_4901-5137,comp65529_c1_seq3_ORF6_Frame_2_2753-2989,comp65529_c1_seq4_ORF5_Frame_1_3169-3405	NFS1	1	21.5	1	21.5	0.71903	NaN	0	0.71903	0.74607	NaN	0	0.74607
>comp65529_c1_seq4_ORF6_Frame_3_240-1214	TMEM165	3	16.6	3	17.2	0.62237	0.96552	0.242644	0.793945	0.7905	1.1092	0.225355	0.94985
>comp65555_c3_seq1_ORF2_Frame_-2_1977-1420	Rpl15	6	28.5	13	47.8	1.0821	1.021	0.0432042	1.05155	1.0439	1.0102	0.0238295	1.02705
>comp65603_c0_seq1_ORF1_Frame_-3_1002-268,comp65603_c0_seq2_ORF1_Frame_-3_1002-268	EIF6	7	52.7	5	27.3	0.93796	0.90998	0.0197848	0.92397	0.83837	0.92349	0.0601889	0.88093
>comp65607_c0_seq1_ORF4_Frame_2_164-874	RTN3	2	21.5	3	14.3	1.0396	0.98956	0.0353836	1.01458	1.2951	1.3829	0.062084	1.339
>comp65615_c2_seq3_ORF2_Frame_-1_1846-830;>comp65615_c2_seq2_ORF3_Frame_-1_1517-309;>comp65615_c2_seq1_ORF3_Frame_-1_1565-309	RBMS1 RBMS1 RBMS1	2	8.8	3	12.1	0.69113	0.87755	0.131819	0.78434	0.48899	0.78498	0.209297	0.636985
>comp65624_c0_seq1_ORF1_Frame_-2_2471-600	PAPSS1	4	10.6	10	20.5	0.89193	0.96609	0.052439	0.92901	0.61939	1.1129	0.348964	0.866145
>comp65625_c0_seq1_ORF2_Frame_-1_4377-1225	SMARCA5	14	16.6	26	23.6	1.001	0.98802	0.00917825	0.99451	0.91811	0.88232	0.0253074	0.900215
>comp65642_c0_seq1_ORF1_Frame_3_135-1205	Fam98b	8	33.1	5	17.4	0.80641	1.078	0.192043	0.942205	0.78678	0.94194	0.109715	0.86436
>comp65692_c0_seq5_ORF4_Frame_1_391-759;>comp65692_c0_seq1_ORF4_Frame_1_391-630;>comp65692_c0_seq4_ORF3_Frame_1_391-684	MED31 MED31 MED31	3	28.5	4	36.6	0.96584	1.0017	0.0253568	0.98377	0.65984	0.75517	0.0674085	0.707505
>comp65702_c0_seq1_ORF2_Frame_3_150-764	MAD2L1	2	12.2	7	33.2	0.58831	0.9665	0.267421	0.777405	0.45361	0.8574	0.285523	0.655505
>comp65712_c1_seq2_ORF6_Frame_1_175-1587;>comp65712_c1_seq1_ORF6_Frame_1_175-1599	U2AF2 U2AF2	8	29.9	6	17.4	0.85719	0.87704	0.0140361	0.867115	0.86332	1.0735	0.14862	0.96841
>comp65713_c0_seq1_ORF3_Frame_3_60-1616;>comp97770_c0_seq1_ORF2_Frame_1_10-384	LAP3 LAP3	18	52.6	23	55.1	0.95632	1.0058	0.0349876	0.98106	0.89017	0.99394	0.0733765	0.942055
>comp65747_c0_seq1_ORF1_Frame_-3_479-90	Psmc3	6	53.1	5	36.9	0.84117	0.87017	0.0205061	0.85567	0.74227	0.81513	0.0515198	0.7787
>comp65747_c1_seq1_ORF1_Frame_-3_870-1	Psmc3	10	53.4	9	35.5	0.84527	0.91216	0.0472984	0.878715	0.73355	0.8695	0.0961312	0.801525
>comp65769_c1_seq2_ORF1_Frame_-3_4236-1297;>comp65769_c1_seq1_ORF1_Frame_-3_4269-1297	EML4 EML4	6	6.8	6	8.7	1.0961	1.0692	0.0190212	1.08265	0.79305	0.98486	0.13563	0.888955
>comp65794_c0_seq1_ORF1_Frame_2_197-454,comp65794_c0_seq2_ORF2_Frame_2_197-454	SF3B5	2	32.6	3	43	0.76295	1.0499	0.202904	0.906425	0.8168	1.1328	0.223446	0.9748
>comp65795_c0_seq1_ORF1_Frame_-2_3600-2743,comp65795_c0_seq2_ORF1_Frame_-2_3612-2755	SSR1	4	21	2	6.6	0.97834	0.8511	0.0899723	0.91472	0.98324	1.1925	0.147969	1.08787
>comp65821_c0_seq1_ORF2_Frame_-1_2687-1140	FAM98A	5	13.8	5	14.9	1.0136	1.1036	0.0636396	1.0586	0.99254	0.95434	0.0270115	0.97344
>comp65823_c0_seq1_ORF1_Frame_-3_7932-2908	CLTC	63	44.3	58	35.8	1.0233	1.0063	0.0120208	1.0148	1.0958	1.0615	0.0242538	1.07865
>comp65836_c0_seq1_ORF10_Frame_3_183-3185	RNF40	1	2.4	4	5.2	0.82871	0.91904	0.063873	0.873875	0.88558	0.67258	0.150614	0.77908
>comp65853_c0_seq1_ORF1_Frame_2_203-913	CBR4	3	17.7	4	24.9	0.94401	0.94376	0.000176777	0.943885	0.60024	0.93306	0.235339	0.76665
>comp65861_c0_seq1_ORF1_Frame_-1_1843-557	SCCPDH	5	16.8	6	17.9	0.79854	0.92258	0.0877095	0.86056	0.97096	1.1786	0.146824	1.07478
>comp65867_c0_seq2_ORF6_Frame_2_482-985	C16orf72	1	8.3	2	17.3	0.94579	0.9283	0.0123673	0.937045	0.86998	0.99207	0.0863307	0.931025
>comp65886_c0_seq1_ORF3_Frame_2_152-1501;>comp33825_c0_seq1_ORF2_Frame_-2_230-3	GOT2 GOT2	16	36.4	21	44.7	1.038	0.98163	0.0398596	1.00982	1.2559	1.2812	0.0178898	1.26855
>comp65909_c0_seq1_ORF2_Frame_1_145-921,comp65909_c0_seq2_ORF3_Frame_3_594-1370,comp65909_c0_seq3_ORF3_Frame_1_1777-2553,comp65909_c0_seq4_ORF2_Frame_2_347-1123	HDHD2	2	13.1	3	14.7	0.85569	0.94855	0.0656619	0.90212	0.79992	0.85125	0.0362958	0.825585
>comp65931_c0_seq1_ORF1_Frame_-2_592-272;>comp65931_c0_seq2_ORF1_Frame_-1_838-272	MGMT MGMT	1	16.8	1	16.8	NaN	0.95311	0	0.95311	NaN	0.81144	0	0.81144
>comp65952_c0_seq5_ORF3_Frame_-2_3039-829,comp65952_c0_seq7_ORF3_Frame_-1_3039-829,comp65952_c0_seq8_ORF3_Frame_-1_3039-829,comp65952_c0_seq9_ORF1_Frame_-3_3039-829	Irf2bpl	3	7.2	1	2	1.1601	NaN	0	1.1601	1.1031	NaN	0	1.1031
>comp65969_c0_seq1_ORF1_Frame_-2_1489-575	RTFDC1	1	6.9	2	11.1	NaN	0.87643	0	0.87643	NaN	0.44662	0	0.44662
>comp65971_c0_seq2_ORF7_Frame_2_137-2839;>comp65971_c0_seq1_ORF7_Frame_2_137-2881	SRRM1 SRRM1	2	3.2	3	5	1.5275	1.0522	0.336088	1.28985	0.87841	1.006	0.0902198	0.942205
>comp65972_c0_seq1_ORF3_Frame_-1_1367-702	COMMD9	4	26.6	2	11.3	0.80623	1.0181	0.149815	0.912165	0.70093	1.0702	0.261113	0.885565
>comp65974_c0_seq1_ORF1_Frame_-3_5051-4311,comp65974_c0_seq2_ORF2_Frame_-1_5051-4311	DCK	5	20.6	6	23.9	1.0275	1.0438	0.0115258	1.03565	1.4951	1.513	0.0126572	1.50405
>comp65974_c0_seq1_ORF4_Frame_2_305-1084,comp65974_c0_seq2_ORF4_Frame_2_305-1084	DCK	3	16.2	3	15	0.89713	0.87903	0.0127986	0.88808	0.73921	0.91128	0.121672	0.825245
>comp65976_c0_seq2_ORF1_Frame_-2_1181-201;>comp65976_c0_seq1_ORF1_Frame_-2_1226-201	PPA2 PPA2	7	30.9	9	36.1	0.83829	0.83437	0.00277186	0.83633	0.81128	0.87993	0.0485429	0.845605
>comp65979_c0_seq1_ORF2_Frame_1_187-1017;>comp82272_c0_seq1_ORF1_Frame_1_4-324	RSU1 RSU1	6	30.3	7	27.4	0.88993	0.87024	0.0139229	0.880085	0.70009	0.868	0.11873	0.784045
>comp65999_c0_seq1_ORF14_Frame_3_381-7055;>comp113809_c0_seq1_ORF1_Frame_-1_262-2	CAD CAD	30	19.5	27	13.5	0.94501	1.0325	0.0618648	0.988755	0.84001	1.0734	0.165032	0.956705
>comp66015_c0_seq1_ORF1_Frame_-3_1209-808;>comp66015_c0_seq2_ORF1_Frame_-3_1233-808,comp66015_c0_seq3_ORF1_Frame_-3_1233-808	PFDN4 PFDN4	3	29.1	2	20.1	0.93101	0.65638	0.194193	0.793695	0.64385	0.5259	0.0834032	0.584875
>comp66018_c0_seq1_ORF2_Frame_-1_4169-339	BMS1	3	3.4	3	2.4	0.93749	1.1322	0.137681	1.03485	0.56233	1.2474	0.484418	0.904865
>comp66039_c0_seq1_ORF7_Frame_2_458-2923	AP1G1	7	14.6	5	5.7	0.93831	1.0807	0.100685	1.0095	0.96908	1.1277	0.112161	1.04839
>comp66083_c0_seq1_ORF5_Frame_-1_3699-772;>comp66083_c0_seq4_ORF5_Frame_-1_3780-772;>comp66083_c0_seq2_ORF5_Frame_-1_3780-772;>comp66083_c0_seq3_ORF5_Frame_-1_3861-772	GOLGA2 GOLGA2 GOLGA2 GOLGA2	9	14.9	8	10	1.0724	1.0296	0.0302642	1.051	0.9601	1.1046	0.102177	1.03235
>comp66088_c0_seq1_ORF1_Frame_-3_3063-730	ZW10	7	15	12	18.8	1.1075	1.0482	0.0419314	1.07785	0.79158	0.99155	0.1414	0.891565
>comp66094_c2_seq1_ORF1_Frame_-2_2082-418	EPHX2	1	2.3	3	6.5	NaN	0.92997	0	0.92997	NaN	0.76663	0	0.76663
>comp66098_c0_seq1_ORF3_Frame_1_157-1590	GSDMD	3	11.3	5	12.1	0.66643	0.94438	0.19654	0.805405	0.63071	1.246	0.435076	0.938355
>comp66116_c0_seq4_ORF2_Frame_-1_2520-1903	MIS12	2	12.1	2	10.7	0.79338	1.1943	0.283493	0.99384	0.77803	0.97702	0.140707	0.877525
>comp66122_c0_seq3_ORF3_Frame_2_365-2110;>comp66122_c0_seq1_ORF3_Frame_1_1852-2526,comp66122_c0_seq2_ORF3_Frame_1_1405-2079;>comp66122_c0_seq2_ORF5_Frame_2_365-742;>comp66122_c0_seq1_ORF5_Frame_2_365-769	CDKN2AIP CDKN2AIP CDKN2AIP CDKN2AIP	4	10.8	13	29.7	0.89743	1.0482	0.10661	0.972815	0.93896	1.0823	0.101357	1.01063
>comp66143_c0_seq1_ORF7_Frame_2_98-2386	DDX27	2	3.3	5	7.5	0.89852	1.1098	0.149398	1.00416	0.68679	0.82326	0.0964989	0.755025
>comp66145_c0_seq4_ORF3_Frame_1_949-2103;>comp66145_c0_seq2_ORF2_Frame_1_94-1425;>comp66145_c0_seq3_ORF6_Frame_3_687-2255	FBXO7 FBXO7 FBXO7	1	4.4	2	7.5	NaN	0.5883	0	0.5883	NaN	0.55461	0	0.55461
>comp66159_c0_seq1_ORF1_Frame_-2_1935-1267	PSMD9	5	30.5	7	35.9	0.9038	0.9862	0.0582656	0.945	0.70757	0.85488	0.104164	0.781225
>comp66190_c0_seq1_ORF1_Frame_-3_2776-428	VAC14	6	11.1	7	9.8	0.91466	0.99463	0.0565473	0.954645	0.63893	0.77246	0.09442	0.705695
>comp66199_c0_seq4_ORF5_Frame_2_1787-3016,comp66199_c0_seq5_ORF5_Frame_3_1734-2963;>comp66199_c0_seq1_ORF2_Frame_1_262-2310,comp66199_c0_seq3_ORF2_Frame_2_209-2257;>comp66199_c0_seq2_ORF2_Frame_2_209-2290,comp66199_c0_seq6_ORF2_Frame_1_262-2343	THOC5 THOC5 THOC5	1	5.6	2	5.9	NaN	0.91876	0	0.91876	NaN	1.1165	0	1.1165
>comp66208_c0_seq1_ORF1_Frame_-1_2385-1033	SNX4	1	2	8	21.3	NaN	1.0148	0	1.0148	NaN	0.81692	0	0.81692
>comp66229_c0_seq1_ORF5_Frame_2_194-3022	PKN1	3	4.5	3	3.9	0.91818	0.89306	0.0177625	0.90562	0.5077	0.63631	0.090941	0.572005
>comp66231_c0_seq2_ORF1_Frame_-3_5221-3083;>comp66231_c0_seq3_ORF1_Frame_-3_5362-3083;>comp66231_c0_seq1_ORF1_Frame_-3_5473-3083	STRN3 STRN3 STRN3	2	3.6	5	7.7	1.1317	1.0932	0.0272236	1.11245	1.0595	0.92836	0.09273	0.99393
>comp66253_c0_seq1_ORF1_Frame_-1_4134-1516;>comp66253_c0_seq2_ORF1_Frame_-1_4197-1516	MAP4K3 MAP4K3	1	3.6	1	1.5	NaN	NaN	0	NaN	NaN	NaN	0	NaN
>comp66263_c0_seq1_ORF1_Frame_-1_2004-490	PSMD5	9	29.3	14	36	0.88656	0.87342	0.00929138	0.87999	0.84674	0.90746	0.0429355	0.8771
>comp66296_c0_seq1_ORF5_Frame_1_34-885	Nipsnap1	2	8.1	4	18.3	0.81015	0.77879	0.0221749	0.79447	0.82492	0.97221	0.10415	0.898565
>comp66301_c0_seq1_ORF1_Frame_-3_3081-2401	FAM3C	4	24.7	2	9.7	0.97275	0.84638	0.0893571	0.909565	1.4606	0.93074	0.374668	1.19567
>comp66305_c0_seq1_ORF4_Frame_1_283-3408,comp66305_c0_seq2_ORF4_Frame_1_283-3408	SKIV2L2	7	9.8	8	9.3	0.88474	0.89525	0.00743169	0.889995	0.74613	0.91152	0.116948	0.828825
>comp66341_c0_seq1_ORF2_Frame_-2_3189-1993	RSC1A1	2	8.3	3	9.5	0.88108	0.96067	0.0562786	0.920875	0.56088	0.68684	0.0890672	0.62386
>comp66345_c0_seq1_ORF1_Frame_-3_1266-310	MPST	1	8.5	2	6	NaN	0.97963	0	0.97963	NaN	1.1966	0	1.1966
>comp66360_c0_seq1_ORF9_Frame_3_120-1292	Dpf2	3	13	4	14.1	0.71067	0.90889	0.140163	0.80978	0.92467	0.81034	0.0808435	0.867505
>comp66375_c0_seq2_ORF2_Frame_-3_1320-346,comp66375_c0_seq9_ORF3_Frame_-2_1320-346,comp66375_c0_seq13_ORF3_Frame_-2_1320-346;>comp66375_c0_seq3_ORF3_Frame_-1_1587-346;>comp66375_c0_seq10_ORF1_Frame_-3_2010-346;>comp66375_c0_seq4_ORF1_Frame_-3_2130-346	TSFM TSFM TSFM TSFM	1	6.2	2	6.5	NaN	1.14	0	1.14	NaN	1.2371	0	1.2371
>comp66389_c0_seq1_ORF2_Frame_-1_3529-2144	POLD3	1	3.9	5	12.8	1.0325	1.0545	0.0155563	1.0435	0.75194	0.91533	0.115534	0.833635
>comp66402_c0_seq1_ORF2_Frame_-1_2470-614	SRP68	10	21.6	14	28.3	1.082	0.97935	0.0725845	1.03068	0.86343	0.89916	0.0252649	0.881295
>comp66403_c0_seq3_ORF1_Frame_-2_3802-2006,comp66403_c0_seq4_ORF1_Frame_-2_3802-2006	ABCE1	13	29.9	17	34.6	0.89959	0.96823	0.0485358	0.93391	0.76685	0.91476	0.104588	0.840805
>comp66407_c1_seq1_ORF3_Frame_-2_1083-1;>comp39159_c0_seq1_ORF1_Frame_1_112-339	ACTR1A ACTR1A	10	42.4	12	36.8	0.73817	0.89323	0.109644	0.8157	0.77487	0.77782	0.00208597	0.776345
>comp66434_c0_seq1_ORF1_Frame_1_214-4326	MED23	3	4.3	2	1.5	0.78302	0.84841	0.0462377	0.815715	0.74179	0.72521	0.0117238	0.7335
>comp66446_c0_seq1_ORF4_Frame_3_174-740,comp66446_c0_seq2_ORF4_Frame_3_174-740	NRAS	4	24.9	5	31.2	1.0972	0.99584	0.0716723	1.04652	1.1176	1.1344	0.0118794	1.126
>comp66458_c0_seq1_ORF4_Frame_3_123-1685;>comp66458_c0_seq2_ORF2_Frame_3_123-1145	SNX1 SNX1	10	22.5	12	25.5	1.0726	1.0286	0.0311127	1.0506	0.89447	0.79288	0.071835	0.843675
>comp66466_c0_seq1_ORF2_Frame_3_186-611	GMFB	3	26.1	1	7.7	0.96999	0.95543	0.0102955	0.96271	0.58353	0.79602	0.150253	0.689775
>comp66480_c0_seq1_ORF1_Frame_-3_1111-197,comp66480_c0_seq2_ORF1_Frame_-2_1111-197,comp66480_c0_seq3_ORF1_Frame_-2_1111-197	WDR61	6	35.7	6	20	0.83626	1.0046	0.119034	0.92043	0.97988	0.99491	0.0106278	0.987395
>comp66488_c0_seq2_ORF2_Frame_3_111-737;>comp66488_c0_seq1_ORF2_Frame_3_111-380	GPX8 GPX8	4	20.1	5	25.8	0.8331	0.81168	0.0151462	0.82239	1.0403	0.96903	0.0503955	1.00466
>comp66495_c0_seq1_ORF1_Frame_-2_2205-808;>comp83770_c0_seq1_ORF1_Frame_-1_224-3	ANXA7 ANXA7	5	14.6	9	24	0.75422	0.91702	0.115117	0.83562	0.63245	0.71603	0.0591	0.67424
>comp66504_c1_seq1_ORF1_Frame_-1_861-1	DDX17	10	39.4	15	56.8	0.88624	0.89229	0.004278	0.889265	0.81637	0.84601	0.0209586	0.83119
>comp66504_c2_seq1_ORF2_Frame_-2_2890-1895;>comp66504_c2_seq2_ORF3_Frame_-2_6825-6559;>comp66504_c2_seq2_ORF7_Frame_-1_2437-1895,comp66504_c2_seq3_ORF5_Frame_-1_2437-1895	DDX17 DDX17 DDX17	10	37	9	30.1	0.98468	0.83004	0.109347	0.90736	0.88239	0.78715	0.0673448	0.83477
>comp66530_c0_seq1_ORF2_Frame_1_55-1536	ADPGK	2	7.1	1	3.2	1.3061	0.97102	0.236937	1.13856	1.6735	1.3672	0.216587	1.52035
>comp66535_c0_seq1_ORF1_Frame_-3_3487-1724;>comp31566_c0_seq1_ORF1_Frame_-2_218-3	SACM1L SACM1L	4	9.7	22	37.2	1.0149	1.0649	0.0353553	1.0399	1.4124	1.3773	0.0248194	1.39485
>comp66542_c0_seq1_ORF1_Frame_-3_3265-464	MSH2	13	19.6	16	16.9	1.058	1.0599	0.0013435	1.05895	1.0591	1.084	0.017607	1.07155
>comp66547_c0_seq1_ORF1_Frame_-1_6563-5082,comp66547_c0_seq2_ORF1_Frame_-1_6365-4884	USP14	11	35	16	32.2	0.92483	0.93342	0.00607405	0.929125	0.90231	0.92302	0.0146442	0.912665
>comp66551_c0_seq1_ORF1_Frame_-2_1133-444	PLIN3	7	62.2	7	43.5	NaN	NaN	0	NaN	NaN	NaN	0	NaN
>comp66551_c0_seq2_ORF2_Frame_-2_1722-427	PLIN3	10	48.4	9	30.1	0.91027	0.85016	0.0425042	0.880215	0.93061	0.68435	0.174132	0.80748
>comp66564_c0_seq1_ORF7_Frame_3_336-2603	PLCD1	3	5.6	4	6.5	0.67481	0.91427	0.169324	0.79454	0.87263	0.81263	0.0424264	0.84263
>comp66599_c0_seq3_ORF1_Frame_-1_2992-1799,comp66599_c0_seq4_ORF1_Frame_-3_2992-1799;>comp66599_c0_seq2_ORF1_Frame_-1_3520-1799	Trim23 Trim23	1	2.5	1	2.5	NaN	0.99166	0	0.99166	NaN	0.92129	0	0.92129
>comp66607_c0_seq3_ORF3_Frame_-2_1462-335;>comp66607_c0_seq1_ORF1_Frame_-2_1402-335;>comp66607_c0_seq2_ORF3_Frame_-2_631-335;>comp80399_c0_seq1_ORF1_Frame_-1_389-3	PSMD13 PSMD13 PSMD13 PSMD13	15	52.7	16	49.7	1.0567	1.0273	0.0207889	1.042	0.81172	0.98245	0.120724	0.897085
>comp66618_c0_seq1_ORF2_Frame_-2_3951-2635	MFAP1	1	5.7	4	13.7	NaN	1.0276	0	1.0276	NaN	0.83467	0	0.83467
>comp66619_c0_seq1_ORF5_Frame_3_132-2090	GARS	11	23.6	12	22.1	0.99577	0.90429	0.0646861	0.95003	0.8996	0.90264	0.0021496	0.90112
>comp66620_c0_seq2_ORF8_Frame_-1_7927-5642,comp66620_c0_seq3_ORF8_Frame_-1_7927-5642;>comp121120_c0_seq1_ORF1_Frame_1_88-300;>comp27950_c0_seq1_ORF1_Frame_-2_223-2	HADHA Hadha HADHA	22	39.6	20	31.9	0.95888	0.94455	0.0101328	0.951715	1.1491	1.2998	0.106561	1.22445
>comp66633_c0_seq1_ORF4_Frame_3_516-3035	HSPA4	33	59.2	32	49	0.97939	1.0228	0.0306955	1.00109	0.89975	0.94991	0.0354685	0.92483
>comp66643_c0_seq1_ORF6_Frame_2_59-3223	ITGA5	11	16.2	9	10.8	1.0443	1.3878	0.242891	1.21605	1.219	1.9288	0.501904	1.5739
>comp66648_c0_seq1_ORF4_Frame_-2_4034-2487	DHCR24	1	2.3	8	16.7	NaN	0.98607	0	0.98607	NaN	1.4175	0	1.4175
>comp66662_c1_seq1_ORF3_Frame_-2_4612-4154	NHP2	2	24.8	1	12.4	0.84032	0.8401	0.000155563	0.84021	0.62639	0.81424	0.13283	0.720315
>comp66666_c0_seq1_ORF4_Frame_2_98-691	Ykt6	4	21.7	7	36.4	1.014	1.0248	0.00763675	1.0194	0.8765	0.89186	0.0108612	0.88418
>comp66675_c1_seq1_ORF8_Frame_1_766-1914;>comp66675_c1_seq2_ORF7_Frame_2_353-1237	VASP VASP	8	30.5	10	33.4	1.147	1.117	0.0212132	1.132	0.92068	0.9705	0.0352281	0.94559
>comp66681_c0_seq1_ORF3_Frame_1_127-726	PBDC1	5	24.5	9	40.5	0.9029	0.95969	0.0401566	0.931295	0.6028	0.73685	0.0947877	0.669825
>comp66684_c0_seq1_ORF1_Frame_-3_2217-1180	SAE1	13	56.4	10	25.7	0.83243	0.83185	0.000410122	0.83214	0.6702	0.74964	0.0561726	0.70992
>comp66687_c0_seq1_ORF4_Frame_2_29-1510	CTSA	4	15	7	15.6	0.77621	0.89236	0.0821305	0.834285	1.1091	1.2826	0.122683	1.19585
>comp66691_c1_seq1_ORF2_Frame_-1_1461-868;>comp66691_c1_seq2_ORF2_Frame_-1_983-369;>comp66691_c1_seq3_ORF2_Frame_-1_913-155	Clec2e Clec2e Clec2e	1	6.6	3	16.7	0.99417	1.0536	0.0420234	1.02388	0.43637	0.62671	0.134591	0.53154
>comp66697_c0_seq1_ORF4_Frame_2_80-1807	BAG3	1	2.3	2	6.6	0.93336	0.69623	0.167676	0.814795	1.4576	0.9032	0.39202	1.1804
>comp66729_c0_seq2_ORF4_Frame_2_128-856;>comp66729_c0_seq1_ORF3_Frame_3_1554-1949	TK1 TK1	6	30	10	47.7	1.2399	1.1868	0.0375474	1.21335	1.0842	1.0027	0.0576292	1.04345
>comp66742_c0_seq1_ORF1_Frame_3_195-620	TOMM22	5	48.6	2	16.2	0.87121	1.0953	0.158456	0.983255	1.0804	1.5603	0.339341	1.32035
>comp66751_c0_seq1_ORF7_Frame_2_14-1489,comp66751_c0_seq4_ORF7_Frame_2_14-1489	PABPC4	12	35.6	16	35.4	0.98727	0.99869	0.00807516	0.99298	0.94627	1.0833	0.0968948	1.01478
>comp66751_c0_seq2_ORF3_Frame_2_995-2926,comp66751_c0_seq4_ORF10_Frame_3_2355-4286;>comp66751_c0_seq1_ORF10_Frame_3_2355-4334,comp66751_c0_seq3_ORF3_Frame_2_995-2974	PABPC4 PABPC4	13	23.6	15	23.6	1.0593	1.0477	0.00820244	1.0535	0.79781	0.73898	0.0415991	0.768395
>comp66753_c3_seq1_ORF1_Frame_-2_455-3	GNPDA2	2	21.9	1	6.6	0.9265	NaN	0	0.9265	0.71218	NaN	0	0.71218
>comp66777_c0_seq1_ORF1_Frame_-3_2309-999	BYSL	1	3	5	14.2	0.90361	1.0296	0.0890884	0.966605	0.67205	0.94099	0.190169	0.80652
>comp66779_c0_seq1_ORF6_Frame_2_92-676	LMNB2	4	32.8	6	38.5	0.99152	1.0246	0.0233911	1.00806	0.89298	0.8369	0.0396545	0.86494
>comp66786_c0_seq4_ORF1_Frame_2_29-823;>comp66786_c0_seq7_ORF1_Frame_2_29-832;>comp66786_c0_seq5_ORF1_Frame_2_29-628,comp66786_c0_seq6_ORF1_Frame_2_29-628;>comp66786_c0_seq1_ORF1_Frame_2_29-643,comp66786_c0_seq8_ORF1_Frame_2_29-643	RPP30 RPP30 RPP30 RPP30	4	23	3	13.2	0.9575	0.94908	0.00595384	0.95329	0.86856	0.80341	0.046068	0.835985
>comp66794_c0_seq1_ORF6_Frame_3_672-1256	CHP1	4	28.7	3	16.4	0.92686	0.8894	0.0264882	0.90813	0.95416	0.96362	0.00668923	0.95889
>comp66811_c0_seq1_ORF2_Frame_1_202-2034;>comp66811_c0_seq2_ORF2_Frame_1_202-1797	LTA4H LTA4H	17	39.9	20	42.2	0.94482	0.97982	0.0247487	0.96232	0.81986	0.88194	0.0438972	0.8509
>comp66867_c0_seq1_ORF3_Frame_1_208-1632	ZMPSTE24	1	4.2	5	11.2	NaN	1.0552	0	1.0552	NaN	1.1138	0	1.1138
>comp66881_c3_seq2_ORF3_Frame_-2_1881-787;>comp66881_c3_seq1_ORF3_Frame_-2_1980-787	BRD4 BRD4	1	4.4	1	4.4	NaN	NaN	0	NaN	NaN	NaN	0	NaN
>comp66888_c0_seq2_ORF6_Frame_-1_6271-5942	EIF2AK4	1	12.7	1	9.1	1.06	1.0894	0.0207889	1.0747	0.85531	1.0704	0.152092	0.962855
>comp66900_c0_seq2_ORF1_Frame_-3_2746-131;>comp66900_c0_seq1_ORF1_Frame_-3_2758-131;>comp66900_c0_seq3_ORF1_Frame_-3_2926-734,comp66900_c0_seq4_ORF1_Frame_-3_2914-722;>comp66900_c0_seq3_ORF2_Frame_-3_373-131,comp66900_c0_seq4_ORF2_Frame_-3_373-131	Srrt Srrt Srrt Srrt	8	13	14	16.2	0.84057	0.99776	0.11115	0.919165	0.72487	1.071	0.244751	0.897935
>comp66922_c0_seq1_ORF1_Frame_-2_1665-1240	COTL1	5	31.7	6	31.7	1.157	1.056	0.0714178	1.1065	0.80453	0.92751	0.08696	0.86602
>comp66933_c0_seq1_ORF6_Frame_1_538-2586;>comp66933_c0_seq2_ORF6_Frame_2_269-1978;>comp149056_c0_seq1_ORF1_Frame_-1_215-3	DPYSL3 DPYSL3 DPYSL3	32	65	28	50.1	0.98461	0.95858	0.018406	0.971595	0.94873	0.98175	0.0233487	0.96524
>comp66951_c0_seq1_ORF2_Frame_2_101-616;>comp66951_c0_seq2_ORF2_Frame_2_101-1039	CPPED1 CPPED1	4	28.5	3	18.6	0.75942	0.85901	0.0704208	0.809215	0.61582	0.75543	0.0987192	0.685625
>comp66974_c0_seq1_ORF2_Frame_2_110-676;>comp66974_c0_seq4_ORF4_Frame_2_395-1090	APOD APOD	1	6.3	1	6.3	0.028379	0.036819	0.00596798	0.032599	0.013776	0.10755	0.0663082	0.060663
>comp66976_c0_seq2_ORF1_Frame_-3_4869-3142,comp66976_c0_seq3_ORF1_Frame_-3_3747-2020;>comp66976_c0_seq4_ORF1_Frame_-3_2758-878;>comp66976_c0_seq1_ORF1_Frame_-3_3880-1907	CPT2 CPT2 CPT2	1	3.8	1	2.8	NaN	NaN	0	NaN	NaN	NaN	0	NaN
>comp66992_c1_seq1_ORF2_Frame_-2_2746-2	GIGYF2	4	7.2	2	3.3	0.93897	0.92045	0.0130956	0.92971	0.56081	0.88726	0.230835	0.724035
>comp66996_c0_seq1_ORF2_Frame_1_292-954	FAHD1	1	7.2	2	13.6	NaN	NaN	0	NaN	NaN	NaN	0	NaN
>comp67008_c0_seq1_ORF5_Frame_3_180-1031	TPM1	18	46.8	14	39.1	1.0082	0.98893	0.0136259	0.998565	0.92766	0.93182	0.00294156	0.92974
>comp67008_c0_seq2_ORF5_Frame_3_180-1031	TPM1	12	35.2	11	28.9	1.0621	NaN	0	1.0621	0.70663	NaN	0	0.70663
>comp67014_c0_seq2_ORF1_Frame_-3_1159-155;>comp67014_c0_seq1_ORF1_Frame_-3_1382-378	CTSH CTSH	3	14	2	7.5	0.86621	1.0383	0.121686	0.952255	0.8455	1.0811	0.166594	0.9633
>comp67021_c0_seq1_ORF3_Frame_-2_2699-288;>comp81833_c0_seq1_ORF1_Frame_1_13-420;>comp83188_c0_seq1_ORF1_Frame_2_14-238	HSP90B1 HSP90B1 HSP90B1	47	57.6	45	48.3	0.92531	0.86602	0.0419244	0.895665	1.3189	1.257	0.0437699	1.28795
>comp67037_c0_seq1_ORF2_Frame_-2_3672-1558,comp67037_c0_seq2_ORF2_Frame_-2_3659-1545	Stt3a	4	6	10	14.3	0.8983	0.89623	0.00146371	0.897265	1.2516	1.2346	0.0120208	1.2431
>comp67037_c1_seq1_ORF4_Frame_2_74-1600;>comp83602_c0_seq1_ORF1_Frame_-2_231-1;>comp29299_c0_seq1_ORF6_Frame_2_188-439	P4HB P4hb P4HB	25	62.7	25	49.3	0.93336	0.95588	0.015924	0.94462	1.1645	1.3	0.095813	1.23225
>comp67050_c0_seq1_ORF1_Frame_1_331-858,comp67050_c0_seq2_ORF1_Frame_3_417-944	TTC9C	2	17	3	21.6	0.97535	1.083	0.07612	1.02917	0.84301	1.2982	0.321868	1.07061
>comp67071_c0_seq1_ORF1_Frame_-3_1651-1043	TMA16	1	9.9	2	10.8	NaN	1.0227	0	1.0227	NaN	0.91736	0	0.91736
>comp67100_c0_seq1_ORF1_Frame_-1_1444-740	Tmed9	6	30.2	4	12.8	0.81817	1.0531	0.166121	0.935635	1.0445	1.286	0.170766	1.16525
>comp67102_c0_seq1_ORF2_Frame_3_162-728	PARK7	7	45.5	9	40.2	0.82756	0.80567	0.0154786	0.816615	0.69087	0.76489	0.05234	0.72788
>comp67108_c0_seq1_ORF3_Frame_2_86-976,comp67108_c0_seq2_ORF7_Frame_2_86-976,comp67108_c0_seq4_ORF6_Frame_2_86-976	MAK16	1	4.4	5	19.9	NaN	1.1042	0	1.1042	NaN	0.77316	0	0.77316
>comp67108_c0_seq2_ORF1_Frame_-1_3724-2909	Capzb	11	52.2	20	62.5	0.98788	0.92754	0.0426668	0.95771	0.80752	0.90808	0.0711067	0.8578
>comp67113_c0_seq1_ORF1_Frame_-2_2348-1797	SMAP	3	12.5	1	8.7	1.1382	1.083	0.0390323	1.1106	1.2447	0.87947	0.258257	1.06208
>comp67118_c0_seq1_ORF1_Frame_-3_1957-749	PRDX3	5	13.6	6	17.9	0.87161	0.85698	0.010345	0.864295	1.0485	1.1985	0.106066	1.1235
>comp67119_c0_seq1_ORF2_Frame_2_116-1483	RNH1	17	65.1	14	44.5	0.98334	0.94399	0.0278247	0.963665	0.84903	0.87467	0.0181302	0.86185
>comp67122_c0_seq1_ORF4_Frame_-1_2169-1204	Sec13	9	51.2	8	24.2	0.99982	1.0187	0.0133502	1.00926	0.74676	0.88011	0.0942927	0.813435
>comp67129_c2_seq1_ORF2_Frame_1_208-921	SMNDC1	3	24.4	2	9.2	0.90338	0.79877	0.0739704	0.851075	0.65248	0.50573	0.103768	0.579105
>comp67148_c0_seq2_ORF1_Frame_-1_1779-1033	GTF2F2	1	4	4	20.5	NaN	1.0363	0	1.0363	NaN	0.8751	0	0.8751
>comp67154_c0_seq1_ORF3_Frame_2_344-2872;>comp173997_c0_seq1_ORF1_Frame_1_19-294;>comp26702_c0_seq1_ORF1_Frame_1_7-339	TRIM28 Trim28 TRIM28	18	35	19	30.7	0.92268	1.0416	0.0840891	0.98214	0.81176	0.97749	0.117189	0.894625
>comp67155_c0_seq1_ORF3_Frame_-2_2022-544,comp67155_c0_seq2_ORF2_Frame_-2_2022-544,comp67155_c0_seq3_ORF3_Frame_-1_2022-544	LRRC14	1	3	3	6.3	NaN	0.99025	0	0.99025	NaN	1.0108	0	1.0108
>comp67158_c1_seq1_ORF6_Frame_2_173-721	GNAI2	6	45.9	6	30.1	0.85136	0.77775	0.0520501	0.814555	0.92217	0.80122	0.0855246	0.861695
>comp67159_c0_seq1_ORF1_Frame_-3_3299-2919	SUB1	4	26.8	4	26.8	0.98832	0.92499	0.0447811	0.956655	0.88818	0.85675	0.0222244	0.872465
>comp67165_c0_seq1_ORF3_Frame_-1_587-72	RAB22A	4	30.8	3	19.8	0.9568	0.97448	0.0125016	0.96564	1.2432	1.4115	0.119006	1.32735
>comp67173_c0_seq1_ORF6_Frame_1_118-1788;>comp28397_c0_seq1_ORF1_Frame_-3_245-3	PTBP1 PTBP1	10	35.2	10	23.5	0.90276	0.98053	0.0549917	0.941645	0.96706	1.1258	0.112246	1.04643
>comp67186_c0_seq1_ORF1_Frame_-2_1599-1105,comp67186_c0_seq2_ORF1_Frame_-2_1591-1097	DSTN	6	34.5	8	41.2	1.0824	0.94879	0.0944765	1.0156	0.94724	0.7262	0.156299	0.83672
>comp67196_c0_seq1_ORF1_Frame_-1_2825-453	RRM1	19	37.3	15	22.5	0.97435	0.93082	0.0307804	0.952585	0.82191	0.96355	0.100155	0.89273
>comp67204_c1_seq1_ORF1_Frame_2_32-232	HNRNPF	1	23.9	2	35.8	1.0125	0.79054	0.156949	0.90152	0.92015	1.1384	0.154326	1.02928
>comp67204_c2_seq1_ORF1_Frame_-2_1847-1209	HNRNPF	6	51.6	6	42.7	1.1967	1.1088	0.0621547	1.15275	0.97416	1.0399	0.0464852	1.00703
>comp67218_c0_seq1_ORF2_Frame_1_145-927	ERP29	12	46	9	34.5	0.84285	0.81723	0.0181161	0.83004	1.087	1.1112	0.017112	1.0991
>comp67220_c0_seq1_ORF4_Frame_2_158-1756	RYK	19	39	15	34	0.95591	0.88981	0.0467398	0.92286	0.66002	0.83815	0.125957	0.749085
>comp67225_c0_seq1_ORF1_Frame_3_153-707	PEBP1	11	73	11	70.8	0.81027	0.79449	0.0111581	0.80238	0.60903	0.76165	0.107919	0.68534
>comp67237_c0_seq1_ORF4_Frame_2_245-973;>comp67237_c0_seq2_ORF5_Frame_2_245-682	VAPB VAPB	5	23.5	7	35.8	0.87911	0.8317	0.0335239	0.855405	0.91879	0.86517	0.0379151	0.89198
>comp67244_c0_seq1_ORF2_Frame_-2_6712-3557	UBA6	5	6.9	13	14.8	1.1525	0.99735	0.109708	1.07492	1.0675	0.97068	0.0684621	1.01909
>comp67253_c0_seq2_ORF4_Frame_3_246-2018;>comp67253_c0_seq1_ORF8_Frame_3_1179-2342,comp67253_c0_seq3_ORF5_Frame_2_743-1906	ATAD3 ATAD3	5	12.9	10	21	0.8159	0.95142	0.0958271	0.88366	1.1028	1.2335	0.0924189	1.16815
>comp67258_c0_seq1_ORF3_Frame_2_374-7102;>comp67258_c0_seq2_ORF3_Frame_2_374-7117	DNAJC13 DNAJC13	17	9.8	13	7.6	1.0079	1.0256	0.0125158	1.01675	0.97172	1.0663	0.0668782	1.01901
>comp67270_c1_seq3_ORF1_Frame_-3_1943-1356;>comp67270_c1_seq2_ORF1_Frame_-3_1219-632;>comp67270_c1_seq4_ORF1_Frame_-3_765-109	RBPMS RBPMS RBPMS	3	19.9	2	14.8	0.76789	0.7337	0.024176	0.750795	0.50033	0.5532	0.0373847	0.526765
>comp67349_c0_seq2_ORF5_Frame_1_673-1356	LHFPL2	1	11	2	7.9	0.74613	1.2368	0.346956	0.991465	0.48795	1.2372	0.5298	0.862575
>comp67374_c2_seq2_ORF2_Frame_1_136-741,comp67374_c2_seq4_ORF2_Frame_2_95-700;>comp67374_c2_seq1_ORF2_Frame_3_159-812,comp67374_c2_seq3_ORF2_Frame_1_118-771	Gca Gca	1	5.9	1	5	NaN	NaN	0	NaN	NaN	NaN	0	NaN
>comp67377_c0_seq1_ORF7_Frame_3_3735-4514,comp67377_c0_seq2_ORF10_Frame_3_5157-5936	GFM2	1	5	4	18.5	NaN	1.0173	0	1.0173	NaN	0.69557	0	0.69557
>comp67377_c0_seq2_ORF5_Frame_1_166-1770	GFM2	1	2.4	8	15.5	NaN	0.78179	0	0.78179	NaN	1.3134	0	1.3134
>comp67469_c1_seq1_ORF1_Frame_-3_1910-1233	RAB21	5	31.4	8	44.2	1.083	0.95963	0.0872358	1.02131	0.96096	1.0336	0.0513642	0.99728
>comp67484_c0_seq1_ORF3_Frame_1_490-1071	H1F0	1	6.7	5	27.3	NaN	0.85391	0	0.85391	NaN	0.96696	0	0.96696
>comp67487_c0_seq1_ORF1_Frame_-1_1843-785	PNMA1	1	2.8	4	14.2	0.8047	0.7889	0.0111723	0.7968	0.9832	0.96563	0.0124239	0.974415
>comp67491_c0_seq1_ORF3_Frame_1_73-1431;>comp50993_c1_seq1_ORF1_Frame_1_13-663	UQCRC2 UQCRC2	10	35.8	13	37.3	0.88917	0.996	0.0755402	0.942585	0.907	1.0905	0.129754	0.99875
>comp67511_c0_seq1_ORF4_Frame_1_430-3198	TNPO3	7	11.2	11	16.6	0.8938	0.99489	0.0714814	0.944345	0.70068	0.93844	0.168122	0.81956
>comp67528_c0_seq1_ORF3_Frame_2_122-721;>comp36972_c0_seq1_ORF2_Frame_1_46-381	ARHGDIB ARHGDIB	6	43	6	37.5	0.71616	0.66531	0.0359564	0.690735	0.54832	0.54675	0.00111016	0.547535
>comp67562_c0_seq1_ORF3_Frame_3_489-1577	LRRC58	8	32.2	7	24.5	0.88608	0.88934	0.00230517	0.88771	0.79932	0.81843	0.0135128	0.808875
>comp67570_c0_seq2_ORF1_Frame_-2_656-357;>comp67570_c0_seq1_ORF1_Frame_-3_634-335	Vamp8 VAMP8	4	33	4	32	1.0372	1.0274	0.00692965	1.0323	0.69718	0.70031	0.00221324	0.698745
>comp67575_c0_seq1_ORF6_Frame_3_270-3920,comp67575_c0_seq2_ORF5_Frame_2_209-3859,comp67575_c0_seq4_ORF6_Frame_1_403-4053;>comp67575_c0_seq3_ORF5_Frame_3_1827-4202	SF3B3 SF3B3	25	29.3	23	23.2	0.99171	0.99447	0.00195161	0.99309	0.95025	1.1244	0.123143	1.03733
>comp67603_c0_seq1_ORF4_Frame_1_22-1230	PSMC6	13	42.7	14	39.2	0.88491	1.0434	0.112069	0.964155	0.68383	0.86208	0.126042	0.772955
>comp67606_c0_seq1_ORF1_Frame_-2_6198-2896	SEC24A	7	8.7	12	13.9	1.0236	0.90394	0.0846124	0.96377	1.0137	0.88969	0.0876883	0.951695
>comp67629_c0_seq1_ORF6_Frame_1_1252-2592,comp67629_c0_seq2_ORF3_Frame_2_275-1615,comp67629_c0_seq3_ORF5_Frame_2_629-1969	MGAT1	1	3.6	4	10.7	0.67696	1.104	0.301963	0.89048	0.72665	1.6171	0.629643	1.17188
>comp67641_c0_seq2_ORF4_Frame_-1_1542-823;>comp67641_c0_seq1_ORF4_Frame_-1_1700-741	DNAJB6 DNAJB6	1	4.6	2	10	1.0141	1.0008	0.00940452	1.00745	1.0741	1.0519	0.0156978	1.063
>comp67645_c0_seq1_ORF9_Frame_1_3427-4143,comp67645_c0_seq2_ORF10_Frame_2_2711-3427	ZNF408	6	33.1	6	25.1	0.90916	0.92954	0.0144108	0.91935	0.8433	0.86031	0.0120279	0.851805
>comp67645_c1_seq1_ORF2_Frame_-1_2000-1590	ARHGAP1	1	10.9	3	24.8	NaN	0.86912	0	0.86912	NaN	0.70857	0	0.70857
>comp67647_c0_seq1_ORF7_Frame_3_72-1586	RTCB	13	35.8	16	37	1.0414	1.0332	0.00579828	1.0373	0.81455	0.95981	0.102714	0.88718
>comp67650_c0_seq1_ORF1_Frame_-3_1889-114;>comp203037_c0_seq1_ORF1_Frame_-1_211-2	ATIC Atic	21	48.3	20	42.6	0.94636	0.94305	0.00234052	0.944705	0.76812	0.81221	0.0311763	0.790165
>comp67657_c0_seq2_ORF1_Frame_-3_1504-833;>comp67657_c0_seq1_ORF1_Frame_-3_1467-796	SYNGR2 SYNGR2	1	4.5	1	4.5	0.97664	0.91771	0.0416698	0.947175	0.99908	1.0645	0.0462589	1.03179
>comp67676_c0_seq1_ORF3_Frame_2_488-1402	CCDC50	3	13.4	5	19.3	0.98172	0.9207	0.0431477	0.95121	0.48999	0.70812	0.154241	0.599055
>comp67680_c1_seq1_ORF1_Frame_-1_3083-1356;>comp67680_c1_seq3_ORF1_Frame_-3_2813-1356;>comp67680_c1_seq2_ORF1_Frame_-1_2404-1994,comp67680_c1_seq3_ORF3_Frame_-1_5428-5018	IGF2BP1 IGF2BP1 IGF2BP1	13	29.9	18	38	0.95154	0.95803	0.00458912	0.954785	0.92947	0.98937	0.0423557	0.95942
>comp67692_c0_seq2_ORF1_Frame_-2_2571-1156;>comp67692_c0_seq1_ORF2_Frame_-2_2131-923	Eif2s3 Eif2s3	14	47.9	17	41.7	0.98267	0.94602	0.0259155	0.964345	0.80819	0.962	0.10876	0.885095
>comp67695_c0_seq1_ORF1_Frame_-2_3775-2756;>comp86914_c0_seq1_ORF1_Frame_1_1-336	Cd2bp2 CD2BP2	2	7.4	4	13.5	0.7809	0.97704	0.138692	0.87897	0.63434	1.0465	0.291441	0.84042
>comp67713_c0_seq1_ORF2_Frame_1_742-1884	PRKAR1A	3	11	8	19.7	0.94977	1.0058	0.0396192	0.977785	0.73579	0.69053	0.0320037	0.71316
>comp67728_c0_seq1_ORF2_Frame_-2_3972-1885	GBE1	3	8.3	4	7.2	0.70866	1.0247	0.223474	0.86668	NaN	0.83735	0	0.83735
>comp67747_c0_seq1_ORF5_Frame_2_20-859	RRP7A	1	5.7	4	22.5	0.53761	0.89031	0.249397	0.71396	0.52286	0.78991	0.188833	0.656385
>comp67762_c0_seq2_ORF2_Frame_2_185-1138	DERA	5	23.9	10	35.8	1.1727	0.9945	0.126006	1.0836	0.78725	0.90546	0.0835871	0.846355
>comp67801_c0_seq1_ORF12_Frame_1_52-1128	LRPAP1	4	16.7	9	28.1	0.77661	0.90035	0.0874974	0.83848	0.8026	1.1708	0.260357	0.9867
>comp67812_c1_seq1_ORF3_Frame_-2_3569-3030	COG8	3	28.9	2	11.1	1.0133	NaN	0	1.0133	1.1199	NaN	0	1.1199
>comp67848_c0_seq1_ORF6_Frame_1_61-1125	Abhd4	4	18.6	3	9.9	0.96442	0.79863	0.117231	0.881525	0.67406	0.87582	0.142666	0.77494
>comp67863_c1_seq1_ORF3_Frame_2_215-5281,comp67863_c1_seq2_ORF3_Frame_2_299-5365,comp67863_c7_seq1_ORF1_Frame_-2_5148-82,comp67863_c7_seq2_ORF1_Frame_-2_5148-82	PIK3C2A	11	9.2	12	8.9	0.88384	0.8751	0.00618011	0.87947	0.66295	0.87994	0.153435	0.771445
>comp67875_c0_seq1_ORF3_Frame_2_521-1810;>comp94503_c0_seq1_ORF1_Frame_-1_228-1	ACADL ACADL	17	40.2	21	43.3	0.86498	0.90602	0.0290197	0.8855	1.078	1.1884	0.0780646	1.1332
>comp67896_c0_seq2_ORF2_Frame_-2_8382-2926	PHIP	2	1.7	2	1.6	0.90642	0.86912	0.0263751	0.88777	0.75729	0.64958	0.0761625	0.703435
>comp67908_c0_seq1_ORF2_Frame_1_43-1797	Ythdf3	4	8.9	6	11.5	1.0116	1.1345	0.0869034	1.07305	0.61698	0.67275	0.0394353	0.644865
>comp67909_c0_seq2_ORF12_Frame_3_213-1139;>comp67909_c0_seq1_ORF8_Frame_3_213-1187	Ubfd1 Ubfd1	3	12.9	4	21.4	0.89736	0.81021	0.0616244	0.853785	0.76858	0.57193	0.139053	0.670255
>comp67942_c3_seq1_ORF1_Frame_2_125-637	MESDC2	4	37.4	6	46.2	0.73731	0.71277	0.0173524	0.72504	0.97203	0.98791	0.0112289	0.97997
>comp67959_c0_seq1_ORF1_Frame_-2_1445-522;>comp67959_c0_seq4_ORF1_Frame_-2_1722-1051	BPNT1 BPNT1	7	28.9	11	43.2	0.91235	1.0102	0.0691904	0.961275	0.65062	0.78352	0.0939745	0.71707
>comp67962_c1_seq1_ORF13_Frame_3_621-3347	PPP1R10	2	3.9	5	7.9	0.41852	0.79443	0.265809	0.606475	0.72302	0.66138	0.0435861	0.6922
>comp67967_c0_seq1_ORF1_Frame_-3_4991-4101,comp67967_c0_seq2_ORF1_Frame_-3_2042-1152;>comp152571_c0_seq1_ORF3_Frame_2_161-493	SDCBP Sdcbp	8	43.8	4	17.8	0.96948	0.94956	0.0140856	0.95952	0.61304	0.58584	0.0192333	0.59944
>comp68013_c0_seq1_ORF3_Frame_1_445-2457	SRP72	8	20.3	9	17.9	1.0349	0.92	0.0812466	0.97745	0.82826	0.90284	0.052736	0.86555
>comp68029_c0_seq1_ORF2_Frame_-1_3396-2173	ACBD3	4	16.9	4	13.5	1.2903	0.80563	0.342713	1.04797	1.0275	0.74442	0.200168	0.88596
>comp68034_c0_seq1_ORF1_Frame_-1_1728-574	PRPSAP1	4	17.7	4	13.5	0.94816	1.008	0.0423133	0.97808	0.72564	0.90393	0.12607	0.814785
>comp68052_c0_seq2_ORF1_Frame_2_71-925,comp68052_c0_seq4_ORF1_Frame_2_71-925;>comp68052_c0_seq9_ORF1_Frame_2_71-928;>comp68052_c0_seq7_ORF1_Frame_2_71-1036	PCMT1 PCMT1 PCMT1	3	15.4	6	24.2	1.0887	1.0131	0.0534573	1.0509	0.81323	0.90689	0.0662276	0.86006
>comp68066_c0_seq1_ORF1_Frame_-3_1801-158	CCT8	29	62	32	58.6	1.0077	1.0251	0.0123037	1.0164	0.85464	0.96235	0.0761625	0.908495
>comp68070_c1_seq3_ORF8_Frame_2_110-826;>comp68070_c1_seq1_ORF1_Frame_2_110-826,comp68070_c1_seq2_ORF3_Frame_2_110-826;>comp35729_c0_seq1_ORF1_Frame_2_20-220	PYGB PYGB PYGB	2	13.4	3	16.7	0.74042	0.7425	0.00147078	0.74146	0.6518	0.76518	0.0801718	0.70849
>comp68110_c1_seq1_ORF4_Frame_2_239-3001	NPEPPS	29	40.8	28	33.1	0.94228	0.92107	0.0149977	0.931675	0.88441	0.90436	0.0141068	0.894385
>comp68118_c1_seq3_ORF1_Frame_-2_748-278;>comp68118_c1_seq1_ORF1_Frame_-2_1942-1619;>comp68118_c1_seq4_ORF1_Frame_-2_836-510	CDV3 CDV3 CDV3	2	23.6	4	36.9	0.81677	0.77106	0.0323219	0.793915	0.63815	0.7415	0.0730795	0.689825
>comp68125_c0_seq1_ORF3_Frame_2_95-1354	RBM22	2	7.1	6	16.4	0.97288	1.0487	0.0536128	1.01079	0.64956	0.85965	0.148556	0.754605
>comp68133_c0_seq1_ORF12_Frame_3_612-3245;>comp68133_c0_seq2_ORF12_Frame_3_612-3272	AXL AXL	2	2.8	3	4.7	0.82168	0.91394	0.0652377	0.86781	0.37755	0.56013	0.129104	0.46884
>comp68156_c0_seq1_ORF1_Frame_-3_3692-1767,comp68156_c0_seq2_ORF1_Frame_-2_3692-1767	NDC80	2	4	4	7.6	1.0083	0.8209	0.132512	0.9146	1.114	0.56011	0.391659	0.837055
>comp68160_c0_seq1_ORF5_Frame_2_314-2647	ACAP2	7	13.6	9	15.7	0.94119	1.0275	0.0610304	0.984345	0.84141	0.86779	0.0186535	0.8546
>comp68182_c0_seq1_ORF4_Frame_-2_1716-412	AAMP	1	3.9	7	20.2	NaN	0.93319	0	0.93319	NaN	0.71558	0	0.71558
>comp68182_c0_seq1_ORF5_Frame_1_2158-2580	AAMP	1	12.1	1	12.1	NaN	NaN	0	NaN	NaN	NaN	0	NaN
>comp68212_c0_seq1_ORF1_Frame_-3_2992-113;>comp185469_c0_seq1_ORF1_Frame_-1_274-5	LONP1 Lonp1	22	34.9	16	20.8	0.86426	0.91689	0.037215	0.890575	1.1219	1.2647	0.100975	1.1933
>comp68221_c0_seq1_ORF3_Frame_-2_4692-349	FANCD2	2	1.8	13	11	1.0118	0.89684	0.081289	0.95432	0.76905	0.90303	0.0947382	0.83604
>comp68221_c0_seq1_ORF6_Frame_1_5128-5910	FANCD2	2	8.4	5	21.5	1.103	0.90343	0.141117	1.00321	1.6607	1.1747	0.343654	1.4177
>comp68245_c0_seq1_ORF2_Frame_-2_1141-656	LACE1	8	36.4	9	46.3	0.92562	0.92454	0.000763675	0.92508	0.73286	0.73663	0.00266579	0.734745
>comp68260_c0_seq1_ORF11_Frame_3_87-3896;>comp39098_c0_seq1_ORF1_Frame_-1_537-1	FLII FLII	19	23.4	15	14.1	0.99559	1.0391	0.0307662	1.01734	0.83896	1.0708	0.163936	0.95488
>comp68286_c0_seq1_ORF4_Frame_-1_2520-1633	MYD88	1	7.1	4	19.9	NaN	0.76945	0	0.76945	NaN	0.6799	0	0.6799
>comp68291_c0_seq1_ORF1_Frame_-2_1410-508,comp68291_c0_seq7_ORF1_Frame_-2_1410-508,comp68291_c0_seq8_ORF1_Frame_-2_1410-508,comp68291_c0_seq9_ORF1_Frame_-2_1410-508	ECHDC1	9	44.9	7	31.9	0.91306	0.77105	0.100416	0.842055	0.77078	0.75083	0.0141068	0.760805
>comp68300_c0_seq1_ORF1_Frame_3_231-1784	UTP15	2	5.2	7	16.2	1.0118	1.2114	0.141139	1.1116	1.0081	1.0581	0.0353553	1.0331
>comp68311_c0_seq1_ORF2_Frame_1_295-1659,comp68311_c0_seq2_ORF2_Frame_1_295-1659	BLMH	10	36.7	12	27.5	0.92731	0.90697	0.0143826	0.91714	0.82592	0.87476	0.0345351	0.85034
>comp68317_c3_seq3_ORF3_Frame_1_349-1974	HNRNPLL	2	6.1	10	22.5	1.1156	0.82974	0.202134	0.97267	0.57111	0.90321	0.23483	0.73716
>comp68330_c1_seq1_ORF1_Frame_-2_3182-99	U2SURP	8	10	7	8.9	1.0943	0.99764	0.0683489	1.04597	1.047	1.0786	0.0223446	1.0628
>comp68354_c0_seq1_ORF3_Frame_2_431-1381;>comp68354_c0_seq2_ORF3_Frame_2_131-1138;>comp120753_c0_seq1_ORF1_Frame_-1_203-3	HIBADH HIBADH HIBADH	4	18.3	3	13.6	0.89956	0.96879	0.048953	0.934175	0.7987	0.94051	0.100275	0.869605
>comp68359_c0_seq1_ORF6_Frame_3_18-5534	PSME4	2	1.4	2	1.3	1.1396	0.87418	0.18768	1.00689	1.2288	1.1047	0.087752	1.16675
>comp68374_c0_seq1_ORF1_Frame_-2_939-118,comp68374_c0_seq2_ORF1_Frame_-2_1042-221	EXOSC3	1	5.5	4	23	1.1175	0.84222	0.194652	0.97986	0.64945	0.7945	0.102566	0.721975
>comp68386_c0_seq1_ORF2_Frame_-2_3536-1377	ACSL3	8	16.5	13	22.6	1.0364	0.91004	0.08935	0.97322	1.1154	0.95888	0.110676	1.03714
>comp68387_c0_seq1_ORF6_Frame_3_459-2417	GLB1	4	6.9	7	13.3	0.98283	0.8468	0.0961877	0.914815	1.2607	0.92907	0.234498	1.09488
>comp68389_c0_seq1_ORF1_Frame_-3_2832-913	WBP11	3	11.1	5	8.9	0.86489	1.0549	0.134357	0.959895	0.64626	0.7564	0.0778807	0.70133
>comp68409_c1_seq1_ORF3_Frame_1_349-1095	VAPA	5	26.9	7	27.3	0.7378	0.8567	0.084075	0.79725	0.80902	1.0159	0.146286	0.91246
>comp68411_c0_seq1_ORF2_Frame_-2_4946-1800,comp68411_c0_seq2_ORF2_Frame_-2_4946-1800,comp68411_c0_seq3_ORF2_Frame_-1_4946-1800,comp68411_c0_seq4_ORF1_Frame_-3_4946-1800	HERC4	2	2.9	4	5.5	NaN	0.95061	0	0.95061	NaN	0.78037	0	0.78037
>comp68414_c0_seq1_ORF1_Frame_2_17-1618	NAE1	3	8.2	14	32.2	0.9185	0.89372	0.0175221	0.90611	0.66669	0.96395	0.210195	0.81532
>comp68425_c0_seq1_ORF2_Frame_1_2338-3324,comp68425_c0_seq2_ORF2_Frame_1_2239-3225,comp68425_c0_seq4_ORF2_Frame_2_1439-2425,comp68425_c0_seq6_ORF2_Frame_2_1538-2524	CRYZ	9	45.6	10	45.6	0.95328	0.89196	0.0433598	0.92262	0.71473	0.77574	0.0431406	0.745235
>comp68440_c0_seq1_ORF1_Frame_-3_2782-2399	RAB5B	3	36.7	4	40.6	0.94525	0.88845	0.0401637	0.91685	0.759	0.73913	0.0140502	0.749065
>comp68444_c0_seq1_ORF1_Frame_-3_7052-1383	NUP210	11	9.2	11	7.7	0.79894	0.91159	0.0796556	0.855265	1.0023	1.2572	0.180242	1.12975
>comp68476_c0_seq1_ORF1_Frame_-3_1994-3	EDC4	3	6	3	4.8	0.99761	1.1711	0.122676	1.08435	0.84633	0.99752	0.106907	0.921925
>comp68476_c1_seq1_ORF2_Frame_-1_5510-4254	BZW1	9	31	10	22.4	1.1303	1.1829	0.0371938	1.1566	0.97414	0.99817	0.0169918	0.986155
>comp68484_c0_seq1_ORF3_Frame_1_331-1464	TP53	3	13	4	17.2	0.69567	0.71099	0.0108329	0.70333	1.0121	0.75156	0.18423	0.88183
>comp68494_c0_seq1_ORF2_Frame_-2_2676-637;>comp167992_c0_seq1_ORF2_Frame_1_31-390	HEATR3 HEATR3	6	10.7	6	10.4	0.9498	0.96709	0.0122259	0.958445	0.83288	0.83577	0.00204354	0.834325
>comp68495_c0_seq1_ORF2_Frame_1_145-636	SRSF3	3	21.3	6	32.9	0.66426	0.75697	0.0655559	0.710615	0.8432	0.87828	0.0248053	0.86074
>comp68506_c0_seq1_ORF1_Frame_-1_4102-1565,comp68506_c0_seq2_ORF1_Frame_-3_4102-1565	MAP4K5	2	3.7	1	1.5	0.92266	1.0108	0.0623244	0.96673	0.57408	0.77898	0.144886	0.67653
>comp69550_c0_seq1_ORF3_Frame_3_462-2456	MX2	11	20.5	11	19.4	0.83469	1.8429	0.712912	1.33879	27.579	7.3072	14.3343	17.4431
>comp68528_c0_seq5_ORF1_Frame_-1_949-632,comp68528_c0_seq20_ORF2_Frame_-1_1624-1307,comp68528_c0_seq24_ORF2_Frame_-1_1648-1331;>comp68528_c0_seq22_ORF1_Frame_-1_853-242;>comp68528_c0_seq18_ORF2_Frame_-1_1528-917,comp68528_c0_seq23_ORF2_Frame_-1_1552-941	UBE2T UBE2T UBE2T	2	18.9	2	18.9	NaN	0.78541	0	0.78541	NaN	0.60643	0	0.60643
>comp68537_c0_seq1_ORF1_Frame_-2_4862-4365,comp68537_c0_seq3_ORF1_Frame_-1_4862-4365	CFL2	7	47.6	6	27.1	1.0053	1.0017	0.00254558	1.0035	0.87904	0.89968	0.0145947	0.88936
>comp68540_c0_seq1_ORF1_Frame_-2_1759-992	SLC25A13	6	35.9	6	27.7	1.0033	0.888	0.0815294	0.94565	1.3335	1.2621	0.0504874	1.2978
>comp68559_c0_seq6_ORF2_Frame_-1_2722-1493,comp68559_c0_seq8_ORF2_Frame_-1_1789-560;>comp68559_c0_seq1_ORF2_Frame_-1_2812-1493,comp68559_c0_seq2_ORF2_Frame_-1_1879-560;>comp68559_c0_seq5_ORF2_Frame_-1_1131-1;>comp68559_c0_seq7_ORF3_Frame_-1_2805-1669	Bin1 BIN1 BIN1 BIN1	3	12.7	2	7.8	0.81621	0.97341	0.111157	0.89481	0.70835	0.72927	0.0147927	0.71881
>comp68581_c0_seq1_ORF4_Frame_-1_6678-2632,comp68581_c0_seq2_ORF7_Frame_-1_7964-3918,comp68581_c0_seq3_ORF7_Frame_-1_7800-3754	MYBBP1A	18	19.6	27	21.9	1.0757	1.1255	0.0352139	1.1006	1.1939	1.2122	0.0129401	1.20305
>comp68584_c0_seq1_ORF1_Frame_-1_1837-155;>comp254688_c0_seq1_ORF1_Frame_3_12-227	ASNS Asns	14	31.9	17	34.6	0.87381	0.87852	0.00333047	0.876165	0.66092	0.77172	0.0783474	0.71632
>comp68589_c0_seq2_ORF3_Frame_1_250-2172;>comp68589_c0_seq1_ORF3_Frame_3_384-2408	MPP5 MPP5	1	2.2	4	8	NaN	0.90235	0	0.90235	NaN	0.72524	0	0.72524
>comp68590_c0_seq1_ORF5_Frame_-1_3013-2639,comp68590_c0_seq2_ORF7_Frame_-1_4776-4402,comp68590_c0_seq3_ORF5_Frame_-1_2916-2542	ESRRA	3	32.8	3	32.8	0.7887	0.8082	0.0137886	0.79845	0.56664	0.89148	0.229697	0.72906
>comp68593_c0_seq1_ORF3_Frame_2_395-2206	PLK1	3	7.5	4	8.8	0.9237	1.3164	0.277681	1.12005	0.95457	1.8707	0.647802	1.41264
>comp68601_c0_seq1_ORF4_Frame_3_117-1412;>comp79555_c0_seq1_ORF1_Frame_1_55-300	AHCY AHCY	12	32.9	18	37.5	1.0408	0.99971	0.029055	1.02025	0.8528	0.86488	0.00854185	0.85884
>comp68614_c0_seq1_ORF1_Frame_-1_2087-1014	MRPS27	1	6.1	6	21.5	NaN	1.0637	0	1.0637	NaN	0.85548	0	0.85548
>comp68616_c0_seq1_ORF3_Frame_-2_3222-1;>comp68616_c0_seq2_ORF3_Frame_-2_3237-1	PRRC2C PRRC2C	4	5.9	7	9.7	0.88123	0.98862	0.0759362	0.934925	0.67491	0.57574	0.0701238	0.625325
>comp55028_c0_seq1_ORF3_Frame_3_147-2189;>comp55028_c0_seq2_ORF2_Frame_2_119-2026	M1 M1	17	36.1	18	37.4	1.5631	2.9765	0.999425	2.2698	20.29	13.722	4.64428	17.006
>comp68670_c0_seq2_ORF2_Frame_3_96-779;>comp68670_c0_seq1_ORF2_Frame_3_96-839	EIF4H EIF4H	5	31.1	5	25	0.96996	1.0724	0.072436	1.02118	0.43326	0.65575	0.157324	0.544505
>comp68715_c0_seq1_ORF2_Frame_3_51-968	VTA1	2	9.8	5	17	1.237	0.97224	0.187214	1.10462	1.2159	1.0801	0.0960251	1.148
>comp68723_c0_seq1_ORF3_Frame_3_3-374;>comp27513_c0_seq1_ORF2_Frame_3_3-329	AHNAK AHNAK	6	57.3	6	47.6	0.81209	0.90894	0.0684833	0.860515	1.127	0.63934	0.344828	0.88317
>comp68723_c1_seq4_ORF4_Frame_3_309-2237;>comp68723_c1_seq1_ORF1_Frame_3_24-1193	AHNAK AHNAK	23	48.5	24	42.6	0.96018	0.9744	0.0100551	0.96729	0.70291	0.64995	0.0374484	0.67643
>comp68723_c1_seq6_ORF4_Frame_3_309-1472;>comp68723_c1_seq2_ORF2_Frame_3_309-758;>comp68723_c1_seq3_ORF3_Frame_3_309-800;>comp68723_c1_seq7_ORF3_Frame_3_309-899	AHNAK AHNAK AHNAK AHNAK	17	57	15	44.6	NaN	NaN	0	NaN	NaN	NaN	0	NaN
>comp68724_c0_seq1_ORF2_Frame_1_244-1446	CRTAP	4	13.5	10	29.7	0.89739	1.0493	0.107417	0.973345	1.0432	1.2539	0.148987	1.14855
>comp68725_c1_seq1_ORF3_Frame_-1_2703-328,comp68725_c1_seq3_ORF3_Frame_-1_3579-1204;>comp68725_c1_seq2_ORF1_Frame_-3_3669-1204,comp68725_c1_seq4_ORF1_Frame_-3_2793-328	EPS8 EPS8	9	16.8	12	21.2	0.92976	0.80818	0.08597	0.86897	0.58299	0.63829	0.039103	0.61064
>comp68729_c0_seq1_ORF2_Frame_-1_4192-1268,comp68729_c0_seq2_ORF1_Frame_-2_4192-1268	IPO11	4	8.1	4	5	0.92519	0.94376	0.013131	0.934475	0.71823	0.84351	0.0885863	0.78087
>comp68744_c0_seq1_ORF1_Frame_-2_2882-1434	CASP10	2	5.8	6	15.3	NaN	0.90508	0	0.90508	NaN	1.0028	0	1.0028
>comp68751_c0_seq1_ORF1_Frame_-2_1484-489	HDGF	4	22	9	29.8	0.78404	0.70015	0.0593192	0.742095	0.48007	0.55753	0.0547725	0.5188
>comp68767_c0_seq3_ORF2_Frame_-3_1796-1383,comp68767_c0_seq4_ORF7_Frame_-1_1796-1383;>comp68767_c0_seq2_ORF4_Frame_-2_2108-1383;>comp68767_c0_seq1_ORF1_Frame_-3_3887-1383	CMTR1 CMTR1 CMTR1	1	8.7	2	15.9	NaN	NaN	0	NaN	NaN	NaN	0	NaN
>comp68784_c0_seq4_ORF1_Frame_-3_4188-3841;>comp68784_c0_seq1_ORF1_Frame_-3_501-115;>comp68784_c0_seq3_ORF1_Frame_-3_2688-2131	TBPL1 TBPL1 TBPL1	1	11.2	2	20.7	NaN	0.91101	0	0.91101	NaN	0.71911	0	0.71911
>comp68808_c0_seq1_ORF5_Frame_2_653-4933;>comp68808_c0_seq2_ORF5_Frame_2_653-5059	NUP153 NUP153	3	3.2	3	3.2	1.0322	1.3022	0.190919	1.1672	0.67481	1.2562	0.411105	0.965505
>comp68812_c0_seq2_ORF4_Frame_3_75-923,comp68812_c0_seq3_ORF4_Frame_3_75-923;>comp68812_c0_seq4_ORF2_Frame_1_949-1317;>comp68812_c0_seq1_ORF3_Frame_3_75-815	NIT2 NIT2 NIT2	2	11.3	6	29.3	0.76393	0.78297	0.0134633	0.77345	0.55336	0.77966	0.160018	0.66651
>comp68844_c0_seq4_ORF8_Frame_3_39-1097;>comp68844_c0_seq2_ORF5_Frame_1_1870-2334,comp68844_c0_seq3_ORF12_Frame_3_1050-1514;>comp68844_c0_seq1_ORF3_Frame_1_1231-1917;>comp68844_c0_seq3_ORF11_Frame_3_39-578	TIMM50 TIMM50 TIMM50 TIMM50	3	12.2	5	19.8	0.83519	1.0269	0.135559	0.931045	0.92271	1.2008	0.196639	1.06176
>comp68845_c0_seq1_ORF10_Frame_1_4606-5286,comp68845_c0_seq3_ORF15_Frame_3_5208-5888	CAMTA2	4	26	6	30	0.75775	0.75917	0.00100409	0.75846	0.45237	0.58268	0.0921431	0.517525
>comp68852_c1_seq2_ORF4_Frame_3_126-2795;>comp68852_c1_seq1_ORF3_Frame_1_106-2799	TNPO1 TNPO1	18	31.2	17	23.8	1.0506	0.97511	0.0533795	1.01286	0.96588	0.93854	0.0193323	0.95221
>comp68860_c0_seq1_ORF1_Frame_-1_2615-1044;>comp47142_c1_seq1_ORF1_Frame_-2_329-3	PSAP PSAP	11	26.7	7	16	0.92876	0.93094	0.00154149	0.92985	1.0833	0.55848	0.371104	0.82089
>comp68864_c0_seq1_ORF3_Frame_2_50-1261	LMNB2	10	25.2	19	45.3	0.99868	1.0176	0.0133785	1.00814	1.0954	1.0156	0.0564271	1.0555
>comp68864_c0_seq2_ORF3_Frame_3_267-2024;>comp269843_c0_seq1_ORF2_Frame_2_50-280	LMNB1 Lmnb1	19	41.8	31	44.5	0.98833	0.98547	0.00202233	0.9869	0.85669	1.0095	0.108053	0.933095
>comp68864_c0_seq3_ORF5_Frame_3_483-1628;>comp91420_c0_seq1_ORF1_Frame_2_113-340	LMNA Lmna	23	52.4	30	64.7	1.051	1.0372	0.00975807	1.0441	0.91447	1.0183	0.0734189	0.966385
>comp68874_c0_seq1_ORF3_Frame_3_237-977	Ywhag	8	44.5	9	33.2	0.82009	0.97421	0.108979	0.89715	0.78315	0.90905	0.0890247	0.8461
>comp68874_c0_seq2_ORF2_Frame_2_272-1009	Ywhah	11	51.2	11	37.8	0.93998	0.90107	0.0275135	0.920525	0.80417	0.821	0.0119006	0.812585
>comp68877_c0_seq1_ORF2_Frame_-1_3105-1477;>comp84916_c0_seq1_ORF1_Frame_3_15-248	STIP1 STIP1	21	40.5	20	35.7	0.94812	0.96342	0.0108187	0.95577	0.89171	0.94319	0.0364019	0.91745
>comp68903_c1_seq1_ORF1_Frame_-2_204-1,comp68903_c1_seq2_ORF2_Frame_-1_204-1	ARF6	2	47.1	1	16.2	1.0072	0.98921	0.0127209	0.998205	1.081	0.99723	0.0592343	1.03912
>comp68941_c0_seq1_ORF3_Frame_-1_2598-388	DPP3	10	22.5	3	4.3	0.97903	1.0576	0.0555574	1.01832	0.68193	1.068	0.272993	0.874965
>comp68947_c0_seq1_ORF1_Frame_-3_3544-284,comp68947_c0_seq2_ORF3_Frame_-1_3544-284	SUPT5H	7	11.8	9	10.8	1.0796	1.2251	0.102884	1.15235	0.80159	0.67623	0.0886429	0.73891
>comp68972_c0_seq1_ORF5_Frame_-2_7094-735,comp68972_c0_seq2_ORF1_Frame_-3_7094-735;>comp85150_c0_seq1_ORF1_Frame_1_37-312;>comp39388_c0_seq1_ORF2_Frame_3_81-419	NUMA1 NUMA1 NUMA1	39	25.7	38	22.6	0.89813	0.91655	0.0130249	0.90734	0.85383	1.0194	0.117076	0.936615
>comp68974_c0_seq1_ORF3_Frame_1_307-2385	GMPS	16	33.2	16	27.6	0.92124	0.88369	0.0265519	0.902465	0.85728	0.83929	0.0127209	0.848285
>comp68988_c0_seq1_ORF5_Frame_3_858-1913;>comp68988_c0_seq2_ORF3_Frame_3_858-1952	CXADR CXADR	9	41.5	4	12.2	1.1241	1.2016	0.0548008	1.16285	0.91636	0.8274	0.0629042	0.87188
>comp68990_c0_seq1_ORF5_Frame_2_2561-3037,comp68990_c0_seq3_ORF7_Frame_2_4031-4507,comp68990_c0_seq4_ORF6_Frame_2_3707-4183	PEO1	2	15.1	2	13.8	NaN	0.9925	0	0.9925	NaN	1.0364	0	1.0364
>comp68997_c0_seq1_ORF2_Frame_2_35-604	no_gene_name	7	47.4	9	57.4	1.0786	1.0168	0.0436992	1.0477	1.1838	1.0902	0.0661852	1.137
>comp69033_c0_seq1_ORF5_Frame_1_685-1779	CD44	2	7.1	9	24.9	1.3461	1.5188	0.122117	1.43245	0.96629	1.2555	0.204502	1.11089
>comp69038_c0_seq1_ORF5_Frame_1_796-1425	POLR2E	3	19	5	26.2	1.0862	0.93176	0.109206	1.00898	1.0568	0.89653	0.113328	0.976665
>comp69070_c0_seq1_ORF1_Frame_-3_7804-6554	OSMR	22	62.6	27	71	1.0295	1.03	0.000353553	1.02975	1.1024	1.1153	0.00912168	1.10885
>comp69075_c0_seq1_ORF1_Frame_-2_4291-2045	PLA2G4A	3	5.7	2	3.9	0.90068	0.93566	0.0247346	0.91817	1.2428	1.0657	0.125229	1.15425
>comp69076_c0_seq2_ORF2_Frame_-2_3027-970;>comp69076_c0_seq1_ORF2_Frame_-2_1736-327	MAMDC2 MAMDC2	2	2.9	4	6	0.78887	0.93463	0.103068	0.86175	0.44653	0.31048	0.0962019	0.378505
>comp69078_c0_seq1_ORF3_Frame_3_66-389	RBX1	2	17.6	3	25	0.8333	0.85917	0.0182929	0.846235	0.70441	0.79981	0.067458	0.75211
>comp69087_c0_seq1_ORF3_Frame_3_255-1448	SEC62	2	4.3	4	7.8	1.1945	1.0481	0.10352	1.1213	1.399	1.1768	0.157119	1.2879
>comp69106_c1_seq1_ORF1_Frame_-1_454-152	S100A4	3	28.7	4	36.6	1.1157	1.0187	0.0685894	1.0672	0.8744	0.8489	0.0180312	0.86165
>comp69112_c0_seq3_ORF4_Frame_1_1465-4050;>comp69112_c0_seq1_ORF6_Frame_1_4384-6312;>comp69112_c0_seq2_ORF3_Frame_3_75-1907;>comp69112_c0_seq1_ORF4_Frame_1_1465-2271	PDCD6IP PDCD6IP PDCD6IP PDCD6IP	29	40.1	30	39.1	1.0187	1.0101	0.00608112	1.0144	0.76471	0.82904	0.0454882	0.796875
>comp69133_c0_seq1_ORF1_Frame_-2_3510-769	NRDC	4	6.3	13	14.8	0.99522	1.0148	0.0138452	1.00501	0.78069	1.0132	0.164409	0.896945
>comp69205_c0_seq1_ORF4_Frame_3_348-3404	IDE	13	14.3	15	15.6	0.83657	0.99069	0.108979	0.91363	0.76045	0.9191	0.112182	0.839775
>comp69216_c1_seq1_ORF4_Frame_2_50-1903;>comp69216_c1_seq2_ORF4_Frame_2_50-1960	EIF4G3 EIF4G3	2	4.4	4	7.1	NaN	1.1929	0	1.1929	NaN	0.59436	0	0.59436
>comp69258_c0_seq1_ORF11_Frame_3_1845-2474,comp69258_c0_seq2_ORF11_Frame_3_1845-2474,comp69258_c0_seq3_ORF9_Frame_2_2051-2680,comp69258_c0_seq5_ORF10_Frame_2_2051-2680	ARPC2	2	12.4	3	12.4	1.1273	1.0108	0.0823779	1.06905	1.192	0.92025	0.192156	1.05612
>comp69258_c0_seq1_ORF6_Frame_-1_1335-436,comp69258_c0_seq2_ORF4_Frame_-2_1335-436,comp69258_c0_seq3_ORF5_Frame_-1_1335-436,comp69258_c0_seq5_ORF3_Frame_-3_1335-436	ARPC2	11	41	14	38.3	0.95945	1.0318	0.0511592	0.995625	0.87391	1.0165	0.100826	0.945205
>comp69258_c1_seq1_ORF2_Frame_-3_3885-214;>comp33745_c0_seq1_ORF1_Frame_-2_297-1	COPA COPA	36	40.3	35	32.9	0.91485	0.959	0.0312188	0.936925	0.84936	0.98944	0.0990515	0.9194
>comp69258_c1_seq1_ORF7_Frame_2_4115-6241	COPA	8	15	8	11.8	0.97592	0.97416	0.00124451	0.97504	0.96578	1.2183	0.178559	1.09204
>comp69298_c0_seq1_ORF7_Frame_1_37-2025	HK2	12	22.9	14	24.1	1.1084	1.2094	0.0714178	1.1589	2.2832	1.696	0.415213	1.9896
>comp69298_c0_seq2_ORF3_Frame_3_498-1223	HK2	1	4.5	2	9.9	NaN	1.0427	0	1.0427	NaN	1.4172	0	1.4172
>comp69316_c1_seq2_ORF4_Frame_2_746-1279	PCNP	3	24.7	4	30.9	0.74049	0.75267	0.00861256	0.74658	0.56204	0.66224	0.0708521	0.61214
>comp69325_c0_seq1_ORF7_Frame_1_100-2802	MCM2	31	48.6	24	30.2	1.0006	0.99082	0.0069155	0.99571	0.84622	1.0631	0.153357	0.95466
>comp69331_c0_seq5_ORF3_Frame_-1_1343-996;>comp69331_c0_seq3_ORF2_Frame_-1_1286-996,comp69331_c0_seq7_ORF2_Frame_-3_1286-996,comp69331_c0_seq8_ORF2_Frame_-2_1286-996	VAMP5 VAMP5	3	41.4	4	47.4	0.91659	0.98415	0.0477721	0.95037	0.65389	0.77835	0.0880065	0.71612
>comp69338_c0_seq1_ORF1_Frame_-2_6490-4913	SLC3A2	12	26	16	33.7	1.0213	0.9896	0.0224153	1.00545	0.93948	1.0216	0.0580676	0.98054
>comp69369_c1_seq1_ORF2_Frame_-1_2392-1730,comp69369_c1_seq2_ORF2_Frame_-1_1886-1224,comp69369_c1_seq3_ORF2_Frame_-1_2772-2110,comp69369_c1_seq4_ORF3_Frame_-1_2768-2106,comp69369_c1_seq5_ORF2_Frame_-1_2266-1604	SRSF2	3	18.6	4	21.7	0.95405	0.97681	0.0160938	0.96543	0.7004	0.82444	0.0877095	0.76242
>comp69373_c1_seq1_ORF1_Frame_-2_1901-348	GSR	6	20.8	5	11.8	1.0474	0.99032	0.0403617	1.01886	0.82291	0.9249	0.0721178	0.873905
>comp69377_c0_seq1_ORF1_Frame_-1_4048-665;>comp118651_c0_seq1_ORF2_Frame_1_55-297	EFL1 EFL1	7	10.4	8	8.9	0.81491	1.0634	0.175709	0.939155	0.70999	0.92163	0.149652	0.81581
>comp69380_c0_seq1_ORF4_Frame_-1_724-182,comp69380_c0_seq4_ORF3_Frame_-1_724-182	PTCD1	1	8.8	6	32	0.80067	0.8202	0.0138098	0.810435	0.30963	0.63385	0.229258	0.47174
>comp69380_c0_seq4_ORF6_Frame_2_1340-1771	PTCD1	3	19.4	3	13.9	0.68675	0.94297	0.181175	0.81486	0.55075	0.933	0.270292	0.741875
>comp69382_c1_seq1_ORF2_Frame_-1_2900-2373	EEF1E1	2	13.6	4	25.6	1.0817	1.1639	0.0581242	1.1228	0.80329	1.0207	0.153732	0.911995
>comp69385_c0_seq1_ORF2_Frame_-2_8292-2878	FOCAD	14	9.9	12	7.4	0.92802	0.9325	0.00316784	0.93026	0.86319	0.99228	0.0912804	0.927735
>comp69447_c0_seq1_ORF2_Frame_-2_1309-248,comp69447_c0_seq3_ORF2_Frame_-2_1297-236;>comp69447_c0_seq2_ORF2_Frame_-2_2147-1335,comp69447_c0_seq4_ORF2_Frame_-2_2135-1323	CRELD2 CRELD2	5	18.4	10	38.1	0.84768	0.94791	0.0708733	0.897795	1.0034	1.3682	0.257953	1.1858
>comp69454_c0_seq1_ORF2_Frame_-1_3165-1480;>comp10386_c0_seq1_ORF1_Frame_-3_1075-752	NCLN NCLN	6	12.6	12	26.9	0.94488	0.96334	0.0130532	0.95411	1.1197	1.3149	0.138027	1.2173
>comp69490_c0_seq1_ORF4_Frame_3_372-1772,comp69490_c0_seq3_ORF5_Frame_3_456-1856	SMAD2	2	8.1	5	12.4	0.75495	0.87057	0.0817557	0.81276	0.63353	0.79937	0.117267	0.71645
>comp69493_c0_seq1_ORF5_Frame_1_268-2586	LOXL2	4	8.4	2	3.4	1.057	0.98437	0.0513572	1.02068	0.47378	0.67989	0.145742	0.576835
>comp69498_c0_seq3_ORF6_Frame_3_1785-2453;>comp69498_c0_seq2_ORF6_Frame_1_397-1140;>comp69498_c0_seq4_ORF2_Frame_3_1785-2003;>comp69498_c0_seq5_ORF2_Frame_1_397-690;>comp69498_c0_seq6_ORF5_Frame_1_1357-1968	Chtop Chtop Chtop Chtop Chtop	4	27.8	3	18.8	1.0205	1.1323	0.0790545	1.0764	1.1753	1.2308	0.0392444	1.20305
>comp69512_c1_seq2_ORF5_Frame_3_300-1346,comp69512_c1_seq4_ORF6_Frame_3_300-1346	DONSON	1	6.3	8	29.2	0.5302	0.92807	0.281337	0.729135	0.27195	0.73887	0.330162	0.50541
>comp69513_c0_seq1_ORF3_Frame_1_391-4899	ARHGAP5	5	5.4	5	3.9	0.96968	0.99441	0.0174868	0.982045	0.52924	0.923	0.27843	0.72612
>comp69514_c0_seq1_ORF1_Frame_2_287-865,comp69514_c0_seq2_ORF3_Frame_3_426-1004	HPCAL1	3	17.1	2	10.9	1.0333	0.94517	0.0623173	0.989235	0.63934	1.0303	0.27645	0.83482
>comp28529_c0_seq1_ORF2_Frame_3_6-3782	L1	21	25.5	19	19.7	1.1559	1.9471	0.559463	1.5515	12.001	11.146	0.604576	11.5735
>comp69556_c0_seq1_ORF4_Frame_1_58-3726;>comp90139_c0_seq1_ORF1_Frame_1_82-351;>comp146890_c0_seq1_ORF1_Frame_-2_302-3	WDR11 WDR11 WDR11	10	14.1	10	9.1	0.90689	0.86046	0.032831	0.883675	0.80251	0.73732	0.0460963	0.769915
>comp69557_c0_seq1_ORF6_Frame_2_260-3361;>comp101428_c0_seq1_ORF1_Frame_-2_223-2	SEC24D SEC24D	8	12.6	8	10.5	1.0319	1.0464	0.010253	1.03915	0.79446	1.0214	0.160471	0.90793
>comp69570_c0_seq1_ORF4_Frame_2_359-1111	DERL1	2	7.6	1	4.4	1.1199	0.95084	0.119543	1.03537	1.2808	1.228	0.0373352	1.2544
>comp69583_c1_seq3_ORF3_Frame_1_136-1920	PDLIM5	11	28.9	15	38.2	0.83691	0.91808	0.0573959	0.877495	0.57998	0.63113	0.0361685	0.605555
>comp69608_c1_seq1_ORF5_Frame_3_195-1886	CTNNBL1	5	11.2	6	10.8	1.0688	0.79284	0.195133	0.93082	0.97788	0.97751	0.00026163	0.977695
>comp69614_c0_seq4_ORF4_Frame_2_305-2644;>comp69614_c0_seq3_ORF4_Frame_2_305-5851	BTAF1 BTAF1	5	9.5	2	3.3	1.0479	1.5908	0.383888	1.31935	1.3507	0.77143	0.409606	1.06106
>comp69615_c0_seq1_ORF4_Frame_1_181-3273	DDX46	4	5.1	6	6.2	1.1311	1.1295	0.00113137	1.1303	0.77306	0.92863	0.110005	0.850845
>comp69646_c0_seq1_ORF4_Frame_3_306-1262	ANXA4	12	51.4	17	47.3	0.93714	0.93828	0.000806102	0.93771	0.70176	0.85404	0.107678	0.7779
>comp69655_c0_seq1_ORF2_Frame_2_71-904	TMX1	3	12.2	3	12.2	0.81643	0.90452	0.062289	0.860475	1.15	1.7524	0.425961	1.4512
>comp69656_c0_seq2_ORF3_Frame_2_68-808,comp69656_c0_seq3_ORF1_Frame_2_68-808	NANP	1	7.3	4	19.8	NaN	0.91051	0	0.91051	NaN	0.83678	0	0.83678
>comp69657_c0_seq9_ORF6_Frame_2_287-1618	FADS2	3	7.9	6	14.9	1.2193	1.0028	0.153089	1.11105	0.6351	0.89959	0.187023	0.767345
>comp69658_c0_seq1_ORF1_Frame_-3_3010-710,comp69658_c0_seq2_ORF2_Frame_-2_3010-710,comp69658_c0_seq3_ORF2_Frame_-2_3010-710,comp69658_c0_seq4_ORF1_Frame_-3_3010-710	SEC23B	14	25.4	16	27.6	0.8435	0.96833	0.0882681	0.905915	0.84618	0.94559	0.0702935	0.895885
>comp69673_c0_seq1_ORF7_Frame_1_373-2724	ITGB3	5	9.6	3	4.8	0.87361	1.0696	0.138586	0.971605	1.1464	1.5338	0.273933	1.3401
>comp69673_c1_seq1_ORF4_Frame_2_521-979	SOD1	2	20.9	3	27.5	1.134	0.77528	0.253653	0.95464	0.8015	0.72337	0.0552463	0.762435
>comp62147_c0_seq1_ORF1_Frame_-1_3163-377	DDX58	4	7.2	11	13.6	1.6956	3.1749	1.04602	2.43525	7.7542	9.6837	1.36436	8.71895
>comp69681_c0_seq3_ORF6_Frame_3_537-1085,comp69681_c0_seq4_ORF6_Frame_3_537-1085	Rap2b	6	48.1	3	16.9	1.0801	1.034	0.0325976	1.05705	1.0553	1.1709	0.0817415	1.1131
>comp70159_c0_seq3_ORF3_Frame_2_389-1849,comp70159_c0_seq4_ORF3_Frame_2_332-1792	IFIT3	4	13.8	12	31.4	3.427	3.6448	0.154008	3.5359	6.8947	9.6576	1.95367	8.27615
>comp69740_c0_seq1_ORF1_Frame_-1_1947-1045	NOSIP	1	5	4	18.6	NaN	1.1215	0	1.1215	NaN	0.90304	0	0.90304
>comp69747_c0_seq1_ORF4_Frame_2_959-1876	SLC25A53	1	2.9	5	17	NaN	0.91839	0	0.91839	NaN	1.3379	0	1.3379
>comp69747_c2_seq1_ORF1_Frame_-2_1658-1275,comp69747_c2_seq2_ORF1_Frame_-2_2170-1787	RPL22	3	39.1	4	21.1	0.80002	0.94064	0.0994334	0.87033	0.73146	1.054	0.22807	0.89273
>comp69764_c0_seq1_ORF2_Frame_1_43-711	PGRMC2	6	32.7	6	26.5	0.81767	0.8545	0.0260427	0.836085	0.9564	1.1883	0.163978	1.07235
>comp69765_c0_seq1_ORF2_Frame_-2_6242-207;>comp125441_c0_seq1_ORF1_Frame_-2_432-1	NUP205 NUP205	19	11.7	17	8.9	1.1416	1.093	0.0343654	1.1173	1.2165	1.2912	0.0528209	1.25385
>comp69809_c0_seq1_ORF6_Frame_-1_10089-2002;>comp69809_c0_seq2_ORF4_Frame_-1_9526-1118	NIPBL NIPBL	2	1.6	3	1.4	0.8851	0.88349	0.00113844	0.884295	NaN	1.9431	0	1.9431
>comp69821_c0_seq1_ORF3_Frame_-1_4703-3369	FAF2	6	23.8	9	26.1	0.96088	0.96123	0.000247487	0.961055	0.96453	1.1572	0.136238	1.06086
>comp69823_c0_seq1_ORF8_Frame_2_896-2170,comp69823_c0_seq3_ORF8_Frame_2_881-2155;>comp69823_c0_seq2_ORF8_Frame_2_896-2182,comp69823_c0_seq4_ORF8_Frame_2_881-2167	UBR7 UBR7	2	8.2	3	9.9	0.60691	1.1534	0.386427	0.880155	0.75991	0.91905	0.112529	0.83948
>comp69830_c1_seq1_ORF1_Frame_-3_3194-189,comp69830_c1_seq2_ORF1_Frame_-3_3208-203;>comp115231_c0_seq1_ORF1_Frame_-3_268-2	MOV10 MOV10	22	28.3	33	39	0.88092	0.91294	0.0226416	0.89693	0.92931	0.936	0.00473054	0.932655
>comp69852_c1_seq3_ORF1_Frame_-2_1180-536	LSM12	1	6	3	20.9	NaN	0.9302	0	0.9302	NaN	0.83032	0	0.83032
>comp69866_c0_seq1_ORF2_Frame_-1_3423-1744	DIAPH1	1	2.5	8	17.7	NaN	1.0223	0	1.0223	NaN	0.93379	0	0.93379
>comp69890_c0_seq2_ORF2_Frame_1_256-1701,comp69890_c0_seq3_ORF2_Frame_2_236-1681;>comp69890_c0_seq1_ORF3_Frame_2_236-1582,comp69890_c0_seq4_ORF3_Frame_1_256-1602	G3BP2 G3BP2	4	11.4	9	26.3	0.83605	0.81229	0.0168009	0.82417	0.73134	0.64852	0.0585626	0.68993
>comp69894_c1_seq2_ORF3_Frame_-2_2602-473,comp69894_c1_seq3_ORF1_Frame_-3_2602-473	CAPRIN1	7	18	9	16.6	0.93266	1.0303	0.0690419	0.98148	0.72724	0.88871	0.114177	0.807975
>comp69897_c0_seq1_ORF1_Frame_2_128-1381	PSMC4	13	51.2	15	33	0.98309	1.0242	0.0290692	1.00365	0.87995	0.91958	0.0280226	0.899765
>comp69918_c0_seq1_ORF5_Frame_1_85-1158;>comp194717_c0_seq1_ORF1_Frame_-1_267-1	SNRNP40 SNRNP40	9	47.5	11	35.5	1.1369	0.87355	0.186217	1.00523	1.1125	1.0476	0.0458912	1.08005
>comp69918_c2_seq1_ORF1_Frame_-3_2972-1113;>comp69918_c2_seq2_ORF1_Frame_-3_2993-1113	FBXO21 FBXO21	2	6.8	2	4.5	0.83934	0.98632	0.103931	0.91283	0.77126	0.8975	0.0892652	0.83438
>comp69919_c0_seq1_ORF3_Frame_-2_3862-2918	Eif2s1	12	49.2	18	56.2	0.93882	1.0534	0.0810203	0.99611	0.78473	0.97043	0.13131	0.87758
>comp69934_c0_seq2_ORF2_Frame_-1_2928-1105,comp69934_c0_seq3_ORF2_Frame_-1_2928-1105	FAM114A1	6	16.1	9	20.7	1.0306	1.1253	0.066963	1.07795	0.48327	0.71049	0.160669	0.59688
>comp69934_c3_seq1_ORF5_Frame_2_3062-3919,comp69934_c3_seq3_ORF5_Frame_2_3581-4438	PPM1B	12	64	13	58.7	0.92308	0.95992	0.0260498	0.9415	0.75211	0.98657	0.165788	0.86934
>comp69950_c0_seq1_ORF5_Frame_2_161-2947;>comp69950_c0_seq2_ORF5_Frame_2_17-2848	UNC45A UNC45A	7	12.3	12	15.1	1.151	1.0545	0.0682358	1.10275	0.90888	0.77768	0.0927724	0.84328
>comp69953_c0_seq1_ORF4_Frame_1_178-1881	SGPL1	8	22.9	14	25.7	0.74563	0.96922	0.158102	0.857425	0.89035	1.1355	0.173347	1.01293
>comp70001_c0_seq1_ORF3_Frame_2_212-1228,comp70001_c0_seq2_ORF1_Frame_1_88-1104	SUGT1	9	40.1	15	46.9	0.92205	0.89735	0.0174655	0.9097	0.63598	0.74549	0.0774353	0.690735
>comp70033_c0_seq1_ORF1_Frame_-3_1853-1482,comp70033_c0_seq4_ORF1_Frame_-3_1841-1470;>comp70033_c0_seq2_ORF3_Frame_-1_2222-1482,comp70033_c0_seq3_ORF3_Frame_-1_2210-1470	Lgals3 Lgals3	3	37.1	7	60.5	1.0734	0.96875	0.0739987	1.02107	0.68987	0.84765	0.111567	0.76876
>comp70039_c0_seq1_ORF1_Frame_1_400-783,comp70039_c0_seq2_ORF1_Frame_1_400-783	SNU13	5	35.9	4	35.2	0.99057	1.0914	0.0712976	1.04099	1.2004	1.2442	0.0309713	1.2223
>comp70044_c0_seq1_ORF2_Frame_-2_3836-1380	ADAM9	1	3.3	2	3.8	NaN	0.81414	0	0.81414	NaN	0.86677	0	0.86677
>comp70072_c0_seq1_ORF5_Frame_3_225-4817	TOP2A	16	13.2	17	11.5	1.0739	1.0354	0.0272236	1.05465	1.2063	1.3744	0.118865	1.29035
>comp70073_c0_seq1_ORF2_Frame_2_329-832	NAA50	5	34.5	8	35.7	0.96907	0.96968	0.000431335	0.969375	0.8014	0.72516	0.0539098	0.76328
>comp70078_c2_seq2_ORF1_Frame_-3_4060-155;>comp70078_c2_seq1_ORF1_Frame_-3_4207-155;>comp70078_c2_seq3_ORF1_Frame_-3_4273-155;>comp70078_c2_seq4_ORF1_Frame_-3_4420-155;>comp33476_c0_seq1_ORF1_Frame_-1_503-3	CARMIL1 CARMIL1 CARMIL1 CARMIL1 CARMIL1	6	5.6	7	6.1	0.97875	1.1402	0.114162	1.05947	0.41572	0.93578	0.367738	0.67575
>comp70083_c0_seq1_ORF3_Frame_-2_2571-1	NES	27	46.4	33	48.5	0.97177	0.96108	0.00755897	0.966425	0.8283	1.0956	0.18901	0.96195
>comp70086_c0_seq3_ORF1_Frame_-3_2991-778;>comp70086_c0_seq1_ORF1_Frame_-3_4116-1924	Slc34a2 SLC34A2	2	3.9	4	7.3	0.52779	0.59598	0.0482176	0.561885	0.36459	0.52864	0.116001	0.446615
>comp70092_c1_seq3_ORF1_Frame_-3_2371-1808;>comp70092_c1_seq1_ORF1_Frame_-3_2083-1499	RWDD4 RWDD4	2	10.1	1	4.8	1.0293	NaN	0	1.0293	0.68773	NaN	0	0.68773
>comp70093_c0_seq1_ORF5_Frame_3_318-3071;>comp70093_c0_seq2_ORF5_Frame_3_318-3092	NRP1 NRP1	4	6.3	3	4.5	0.94595	1.1319	0.131487	1.03892	0.38232	0.48899	0.0754271	0.435655
>comp70100_c0_seq1_ORF1_Frame_-3_5702-1191	RANBP2	18	16.4	23	19.3	1.0421	1.1141	0.0509117	1.0781	0.74707	0.81088	0.0451205	0.778975
>comp70128_c1_seq1_ORF2_Frame_2_233-532	GALM	3	41	1	15	0.88328	0.82133	0.0438053	0.852305	0.78624	0.88432	0.069353	0.83528
>comp70158_c0_seq1_ORF3_Frame_-1_1847-660;>comp70158_c0_seq2_ORF4_Frame_-1_1697-660	MVK MVK	6	24	7	21.2	0.86236	0.88381	0.0151674	0.873085	0.58595	0.61052	0.0173736	0.598235
>comp72909_c1_seq1_ORF2_Frame_-2_716-324,comp72909_c1_seq2_ORF2_Frame_-2_716-324	MYDGF	1	6.9	2	15.3	NaN	1.0386	0	1.0386	NaN	7.3	0	7.3
>comp70170_c1_seq2_ORF2_Frame_-1_2194-1259;>comp70170_c1_seq1_ORF3_Frame_-1_1831-869,comp70170_c1_seq3_ORF4_Frame_-1_3016-2054,comp70170_c1_seq4_ORF4_Frame_-1_2806-1844	HADH HADH	2	12.8	1	3.2	1.3242	1.0144	0.219062	1.1693	1.2196	1.0464	0.122471	1.133
>comp70195_c0_seq2_ORF1_Frame_-3_1952-942;>comp70195_c0_seq1_ORF1_Frame_-3_2075-942;>comp127950_c0_seq1_ORF1_Frame_3_114-380	SUMF1 SUMF1 SUMF1	2	8.3	2	8.3	0.9917	0.97577	0.0112642	0.983735	1.1872	1.2005	0.00940452	1.19385
>comp70211_c0_seq1_ORF6_Frame_3_111-1607	PPP5C	10	29.3	9	20.8	0.82908	1.0164	0.132455	0.92274	0.89778	0.90307	0.00374059	0.900425
>comp70218_c1_seq1_ORF2_Frame_-1_591-1	TUBA4A	5	33	7	37.1	0.95557	0.83901	0.0824204	0.89729	0.79896	0.7529	0.0325693	0.77593
>comp70218_c2_seq1_ORF1_Frame_2_38-646	no_gene_name	15	89.2	14	78.8	NaN	1.0266	0	1.0266	NaN	0.9069	0	0.9069
>comp70220_c0_seq1_ORF9_Frame_2_23-3121;>comp70220_c0_seq2_ORF9_Frame_2_23-3181	CHAF1A CHAF1A	1	1.5	2	2	0.863	1.0071	0.101894	0.93505	0.61281	0.64	0.0192262	0.626405
>comp70221_c1_seq1_ORF1_Frame_-2_1860-250,comp70221_c1_seq2_ORF1_Frame_-3_1860-250,comp70221_c1_seq5_ORF1_Frame_-1_1860-250;>comp48193_c0_seq1_ORF3_Frame_3_60-428;>comp48193_c0_seq2_ORF3_Frame_3_60-518	CPNE1 CPNE1 CPNE1	9	24.6	11	24.6	0.79027	0.87367	0.0589727	0.83197	0.78324	0.84685	0.0449791	0.815045
>comp70221_c1_seq3_ORF1_Frame_-2_1974-1,comp70221_c1_seq4_ORF1_Frame_-1_1974-1	RBM12	4	7.3	4	5.8	0.85499	0.98397	0.0912026	0.91948	0.80746	0.9959	0.133247	0.90168
>comp70276_c0_seq1_ORF1_Frame_-3_5931-4810	EIF3M	11	41.7	14	35.3	0.91094	1.0355	0.0880772	0.97322	0.86994	0.95186	0.0579262	0.9109
>comp70292_c3_seq1_ORF1_Frame_3_411-2015	NUFIP2	2	6.2	7	19.4	0.7227	1.0257	0.214253	0.8742	0.56889	0.62524	0.0398455	0.597065
>comp70298_c0_seq1_ORF5_Frame_3_93-668	FAM210B	1	7.8	1	7.8	NaN	NaN	0	NaN	NaN	NaN	0	NaN
>comp70299_c0_seq1_ORF1_Frame_2_137-2434	TFRC	13	20.9	17	25.5	1.1605	1.1729	0.00876812	1.1667	1.0748	1.0532	0.0152735	1.064
>comp70303_c0_seq1_ORF1_Frame_-2_2213-1416	ITM2B	6	44	4	19.9	0.88837	0.97728	0.0628689	0.932825	0.3067	0.36722	0.0427941	0.33696
>comp70303_c1_seq1_ORF3_Frame_3_111-782;>comp58077_c0_seq1_ORF2_Frame_-1_809-483	PRDX6 PRDX6	18	64.7	14	57.1	0.81873	0.79785	0.0147644	0.80829	0.60342	0.67697	0.0520077	0.640195
>comp70316_c0_seq1_ORF1_Frame_-3_2868-184;>comp147026_c0_seq1_ORF1_Frame_-1_201-1	SF3B2 SF3B2	15	26.3	17	23.4	0.8735	0.89339	0.0140644	0.883445	0.64921	0.90795	0.182957	0.77858
>comp68623_c0_seq1_ORF5_Frame_1_457-3528	IFIH1	1	0.9	4	4.4	NaN	1.3297	0	1.3297	NaN	4.9826	0	4.9826
>comp70337_c0_seq2_ORF3_Frame_2_131-3142,comp70337_c0_seq3_ORF3_Frame_2_131-3142	SEC23IP	7	10.4	13	17.6	0.93459	0.93409	0.000353553	0.93434	0.81211	0.90318	0.0643962	0.857645
>comp70340_c0_seq1_ORF8_Frame_3_54-1340;>comp70340_c0_seq2_ORF11_Frame_3_1491-2252;>comp70340_c0_seq2_ORF10_Frame_3_54-917	POFUT2 Pofut2 Pofut2	3	9.8	8	22.6	1.5494	0.99731	0.390387	1.27336	1.8221	1.1847	0.45071	1.5034
>comp70362_c0_seq1_ORF1_Frame_-3_1752-229;>comp88693_c0_seq1_ORF1_Frame_3_6-224	FH FH	8	27.4	11	28.5	0.93497	0.87321	0.0436709	0.90409	1.3576	0.89081	0.33007	1.1242
>comp70384_c0_seq3_ORF4_Frame_-2_3370-1115;>comp70384_c0_seq2_ORF4_Frame_-2_3424-1115;>comp70384_c0_seq4_ORF4_Frame_-2_3145-1115;>comp70384_c0_seq1_ORF4_Frame_-2_3199-1115	APP APP APP APP	7	12.2	10	18.2	0.87387	1.0842	0.148726	0.979035	0.2375	0.53697	0.211757	0.387235
>comp70385_c0_seq1_ORF8_Frame_3_78-2801;>comp45140_c1_seq1_ORF1_Frame_-1_249-1	PSMD2 Psmd2	28	48	32	44.3	0.985	0.97088	0.00998435	0.97794	0.86075	0.95469	0.0664256	0.90772
>comp70388_c0_seq1_ORF3_Frame_1_400-1044	Rab14	11	63.3	12	67.4	0.95444	0.9609	0.00456791	0.95767	0.98146	1.0619	0.0568797	1.02168
>comp70390_c0_seq3_ORF2_Frame_-2_8647-4670,comp70390_c0_seq4_ORF1_Frame_-2_4879-902,comp70390_c0_seq5_ORF2_Frame_-2_8245-4268	POLG	4	4	8	7.3	0.85898	0.99104	0.0933805	0.92501	0.87587	1.0102	0.0949857	0.943035
>comp70393_c1_seq4_ORF3_Frame_2_131-2341	HSD17B4	7	14.4	17	29.7	1.0806	0.93549	0.102608	1.00805	1.2131	1.4756	0.185616	1.34435
>comp70401_c0_seq1_ORF1_Frame_-1_2502-2071,comp70401_c0_seq2_ORF1_Frame_-2_2502-2071	EIF1AX	4	26.4	4	29.9	1.1063	0.9407	0.117097	1.0235	0.94412	0.67907	0.187419	0.811595
>comp70416_c0_seq2_ORF1_Frame_-3_3449-2877;>comp70416_c0_seq1_ORF1_Frame_-3_3185-2475	NAA40 Naa40	2	15.2	3	16.8	0.80618	0.84287	0.0259437	0.824525	0.58906	0.67326	0.0595384	0.63116
>comp70423_c1_seq1_ORF2_Frame_-2_8141-2787	ARFGEF2	7	5	6	4.1	0.96505	0.93434	0.0217152	0.949695	0.68414	0.70565	0.0152099	0.694895
>comp70423_c1_seq2_ORF3_Frame_-2_6898-1352	ARFGEF1	5	3.6	7	4	1.0388	1.0085	0.0214253	1.02365	0.99921	0.89098	0.0765302	0.945095
>comp70434_c1_seq1_ORF3_Frame_1_1111-1842,comp70434_c1_seq2_ORF4_Frame_1_1339-2070,comp70434_c1_seq3_ORF3_Frame_3_1188-1919,comp70434_c1_seq4_ORF4_Frame_3_1416-2147	TBCB	2	11.1	7	30.3	0.82245	1.0037	0.128163	0.913075	0.48577	0.71445	0.161701	0.60011
>comp70435_c0_seq1_ORF1_Frame_-2_4094-2877	ERP44	4	17.2	12	35.7	0.88743	0.84368	0.0309359	0.865555	0.98861	1.1142	0.0888055	1.0514
>comp70438_c0_seq1_ORF1_Frame_-3_5099-1902	Vcl	36	45.2	38	36.3	0.97092	0.97691	0.00423557	0.973915	0.85571	0.8652	0.00671044	0.860455
>comp70441_c0_seq1_ORF6_Frame_1_790-4002,comp70441_c0_seq3_ORF6_Frame_1_790-4002	Xpo1	26	34.7	24	24.4	0.95906	0.93065	0.0200889	0.944855	0.9502	0.93652	0.00967322	0.94336
>comp70443_c1_seq1_ORF1_Frame_-3_889-584	NDUFB3	1	11.8	1	11.8	NaN	NaN	0	NaN	NaN	NaN	0	NaN
>comp70458_c1_seq1_ORF1_Frame_-3_2462-1569	NIFK	5	24.5	13	43	1.0146	1.0512	0.0258801	1.0329	0.88829	0.92883	0.0286661	0.90856
>comp70459_c0_seq1_ORF4_Frame_1_577-2724,comp70459_c0_seq2_ORF4_Frame_1_649-2796,comp70459_c0_seq3_ORF4_Frame_1_649-2796,comp70459_c0_seq5_ORF4_Frame_1_577-2724	MYLK	11	17.9	10	16.3	0.91434	0.90432	0.00708521	0.90933	0.71897	0.8362	0.0828941	0.777585
>comp70459_c0_seq4_ORF9_Frame_1_271-3357	MYLK	8	11.3	6	7.4	0.82482	0.87247	0.0336936	0.848645	0.7388	0.68781	0.0360554	0.713305
>comp70508_c0_seq1_ORF1_Frame_-1_831-115;>comp70508_c0_seq2_ORF4_Frame_-1_10138-9266	LYPLAL1 LYPLAL1	1	5.9	4	20.5	NaN	1.05	0	1.05	NaN	1.0461	0	1.0461
>comp70516_c0_seq1_ORF10_Frame_2_266-3061,comp70516_c0_seq3_ORF10_Frame_1_385-3180;>comp70516_c0_seq2_ORF9_Frame_1_280-2772	CTNND1 Ctnnd1	14	24.8	19	26.1	0.90553	0.91834	0.00905804	0.911935	0.55843	0.84385	0.201822	0.70114
>comp70530_c0_seq2_ORF6_Frame_3_84-1967;>comp70530_c0_seq1_ORF3_Frame_1_343-1005	BCAM BCAM	2	4.9	3	8.4	1.0073	1.0336	0.0185969	1.02045	0.54894	0.57644	0.0194454	0.56269
>comp70562_c0_seq1_ORF3_Frame_-2_9081-4483;>comp203308_c0_seq1_ORF1_Frame_-2_241-2	UGGT1 UGGT1	26	25.6	17	12.3	0.93912	1.0258	0.061292	0.98246	1.2342	1.4022	0.118794	1.3182
>comp70573_c0_seq1_ORF5_Frame_1_2635-3270,comp70573_c0_seq2_ORF6_Frame_2_2654-3289	SERPINI1	3	21.2	8	34.9	0.75465	1.0871	0.235078	0.920875	0.63629	0.96993	0.235919	0.80311
>comp70588_c0_seq1_ORF1_Frame_-1_1325-168;>comp172811_c0_seq1_ORF1_Frame_-1_203-3	EIF3F Eif3f	7	25.1	8	26.9	1.0512	1.0166	0.0244659	1.0339	0.95131	1.0154	0.0453185	0.983355
>comp70682_c0_seq2_ORF7_Frame_2_263-1201,comp70682_c0_seq4_ORF7_Frame_2_263-1201;>comp70682_c0_seq1_ORF6_Frame_2_263-1162,comp70682_c0_seq3_ORF6_Frame_2_263-1162	KIF2A KIF2A	2	7.3	7	24	NaN	1.0462	0	1.0462	NaN	0.98051	0	0.98051
>comp70688_c0_seq1_ORF1_Frame_-3_3218-1632;>comp100215_c0_seq1_ORF1_Frame_-1_281-3	KPNA2 Kpna2	16	53.7	14	34.8	1.0466	1.0599	0.00940452	1.05325	1.2017	1.1053	0.0681651	1.1535
>comp70693_c0_seq1_ORF4_Frame_1_67-603	Ahcyl1	5	29.1	8	39.1	1.1134	0.10283	0.714581	0.608115	0.94128	0.071656	0.614917	0.506468
>comp70693_c1_seq1_ORF1_Frame_-2_1009-2	Ahcyl1	6	24.1	6	20.8	0.84999	1.0971	0.174733	0.973545	0.80219	0.82828	0.0184484	0.815235
>comp70696_c0_seq1_ORF1_Frame_-2_1161-1	AP1B1	19	58.9	11	31.3	0.87854	1.0031	0.0880772	0.94082	0.60399	0.69845	0.0667933	0.65122
>comp70696_c1_seq1_ORF6_Frame_2_200-1675;>comp94792_c0_seq1_ORF1_Frame_1_1-201	AP1B1 AP1B1	10	31.5	8	19.5	0.83615	0.93137	0.0673307	0.88376	0.76477	0.82799	0.0447033	0.79638
>comp70741_c0_seq1_ORF1_Frame_-3_6099-3571;>comp172944_c0_seq1_ORF1_Frame_1_22-249	RBM25 Rbm25	8	13.8	19	27.9	0.76671	0.83767	0.0501763	0.80219	0.91653	0.81692	0.0704349	0.866725
>comp70749_c0_seq1_ORF2_Frame_1_19-1929;>comp70749_c0_seq2_ORF3_Frame_3_387-1979	PRMT5 PRMT5	5	11	5	9.9	0.97002	1.0624	0.0653225	1.01621	0.93893	0.83386	0.0742957	0.886395
>comp70758_c0_seq1_ORF5_Frame_-1_2831-2229	RAB35	2	10.4	4	15.9	1.2686	0.96666	0.213504	1.11763	1.0428	0.85955	0.129577	0.951175
>comp70774_c0_seq1_ORF2_Frame_1_172-1944,comp70774_c0_seq2_ORF5_Frame_3_294-2066	Ctps1	14	34.3	16	33.8	1.0673	1.0656	0.00120208	1.06645	0.87836	0.92819	0.0352351	0.903275
>comp70783_c0_seq1_ORF6_Frame_2_149-1915;>comp46782_c1_seq1_ORF1_Frame_2_50-256	PPP2R1A PPP2R1A	17	40.2	18	39.2	0.97835	0.93858	0.0281216	0.958465	0.89233	0.88015	0.00861256	0.88624
>comp70789_c0_seq1_ORF1_Frame_-2_6468-4723,comp70789_c0_seq2_ORF1_Frame_-2_6468-4723,comp70789_c0_seq4_ORF1_Frame_-3_6468-4723,comp70789_c0_seq5_ORF1_Frame_-1_6468-4723,comp70789_c0_seq8_ORF1_Frame_-1_6468-4723,comp70789_c0_seq9_ORF1_Frame_-2_6468-4723	SHOC2	2	5.7	4	6.7	0.86593	0.92786	0.0437911	0.896895	0.87341	1.014	0.0994121	0.943705
>comp70807_c0_seq1_ORF7_Frame_3_3489-5279;>comp70807_c0_seq2_ORF8_Frame_3_3585-5456	KARS KARS	13	32	17	30.7	1.1204	1.0384	0.0579828	1.0794	1.0843	1.1517	0.047659	1.118
>comp70814_c0_seq3_ORF3_Frame_-2_3850-1118	ACTN4	50	65.3	51	64.1	0.97168	1.024	0.0369958	0.99784	0.91036	1.0223	0.0791535	0.96633
>comp70819_c0_seq1_ORF2_Frame_-2_1301-255	IKBIP	2	8.3	6	16.9	NaN	0.88567	0	0.88567	NaN	1.0843	0	1.0843
>comp70819_c0_seq2_ORF3_Frame_-2_3234-2107	Ikbip	3	9.3	9	24.5	0.73768	1.0077	0.190933	0.87269	1.1876	1.1868	0.000565685	1.1872
>comp70831_c0_seq1_ORF1_Frame_3_180-806;>comp70831_c0_seq2_ORF2_Frame_3_180-1115	PRPF38A PRPF38A	2	9.6	5	26.3	1.1422	1.0236	0.0838629	1.0829	1.2027	1.0085	0.13732	1.1056
>comp70838_c1_seq2_ORF2_Frame_-2_2567-1833,comp70838_c1_seq5_ORF2_Frame_-2_2543-1809	Fzd5	3	11.4	5	17.1	1.1673	0.92123	0.173998	1.04426	1.1402	0.76203	0.267407	0.951115
>comp70851_c0_seq1_ORF1_Frame_-2_1309-602	CD81	1	8.5	1	8.5	0.97521	1.0301	0.0388131	1.00266	1.0507	0.92802	0.0867479	0.98936
>comp70852_c2_seq1_ORF2_Frame_-1_2185-2	Vars	20	39.8	15	27.5	0.94045	0.88727	0.0376039	0.91386	0.75423	0.82303	0.0486489	0.78863
>comp70878_c0_seq1_ORF1_Frame_-2_4415-2910	SLC38A2	2	7.4	5	13.3	0.92369	0.93535	0.00824487	0.92952	0.36091	1.1091	0.52905	0.735005
>comp70889_c0_seq1_ORF1_Frame_-3_4305-2710	SLC1A4	3	10.3	3	9	0.62842	0.95803	0.233069	0.793225	0.5572	0.80773	0.177151	0.682465
>comp70904_c0_seq1_ORF3_Frame_-1_3121-1265	GUCY1B3	2	4.2	4	7.4	0.99584	0.98493	0.00771453	0.990385	0.77417	0.92977	0.110026	0.85197
>comp70905_c2_seq2_ORF8_Frame_3_66-7310;>comp70905_c2_seq1_ORF8_Frame_3_66-7328	UBR5 UBR5	1	0.7	4	2.4	0.75499	0.86423	0.0772443	0.80961	0.63925	0.67041	0.0220334	0.65483
>comp70920_c0_seq2_ORF6_Frame_1_268-1656;>comp70920_c0_seq1_ORF6_Frame_1_268-1749	ZNF207 Znf207	1	4.3	5	13.4	NaN	0.93284	0	0.93284	NaN	0.96284	0	0.96284
>comp70942_c0_seq1_ORF3_Frame_1_139-609,comp70942_c0_seq2_ORF4_Frame_3_348-818,comp70942_c0_seq3_ORF3_Frame_1_139-609,comp70942_c0_seq4_ORF4_Frame_3_348-818	no_blast_hit	2	20.4	5	37.6	0.70922	0.94106	0.163936	0.82514	0.60316	0.61464	0.00811759	0.6089
>comp70947_c2_seq1_ORF4_Frame_-2_1691-543,comp70947_c2_seq2_ORF3_Frame_-2_1691-543,comp70947_c2_seq5_ORF6_Frame_-1_1691-543,comp70947_c2_seq11_ORF3_Frame_-3_1691-543;>comp70947_c2_seq17_ORF1_Frame_-3_2312-543	CAPNS1 CAPNS1	7	28.2	6	13.6	1.0274	0.99686	0.021595	1.01213	0.76265	0.85563	0.0657468	0.80914
>comp70953_c0_seq2_ORF2_Frame_2_131-796	Lxn	4	26.6	4	21.2	0.97729	0.95888	0.0130178	0.968085	0.63366	0.90936	0.194949	0.77151
>comp70953_c0_seq3_ORF2_Frame_-1_3392-1131	GFM1	5	9.7	9	14.5	0.84307	0.99085	0.104496	0.91696	0.82137	0.92041	0.0700319	0.87089
>comp70958_c1_seq3_ORF1_Frame_1_142-1119;>comp70958_c1_seq2_ORF1_Frame_1_142-888;>comp70958_c1_seq1_ORF3_Frame_1_142-747;>comp85587_c0_seq1_ORF2_Frame_1_4-249;>comp81160_c0_seq1_ORF1_Frame_-1_266-3	GET4 GET4 GET4 GET4 GET4	4	15.6	8	26.4	0.89199	1.0073	0.0815365	0.949645	0.95743	0.9882	0.0217577	0.972815
>comp70981_c0_seq3_ORF3_Frame_2_257-709	Arpc5	3	31.1	3	29.1	0.74496	1.1426	0.281174	0.94378	0.4255	1.0222	0.421931	0.72385
>comp71002_c0_seq1_ORF9_Frame_2_194-1450	Itpk1	2	8.4	3	9.1	0.94274	1.2789	0.237701	1.11082	0.64176	0.84481	0.143578	0.743285
>comp71005_c0_seq1_ORF6_Frame_1_412-1434	CAB39	5	17.9	10	26.4	0.95855	0.97284	0.0101046	0.965695	0.84603	0.84926	0.00228395	0.847645
>comp71011_c0_seq1_ORF1_Frame_-3_4828-2435	DNAJC10	8	14.5	11	17.2	0.80913	0.92005	0.0784323	0.86459	0.9401	1.1041	0.115966	1.0221
>comp71017_c0_seq1_ORF5_Frame_3_291-2057	FARSB	12	23.6	17	32.4	0.98729	1.0064	0.0135128	0.996845	0.95827	0.98501	0.018908	0.97164
>comp71018_c0_seq1_ORF3_Frame_1_811-4425	SLC12A2	16	18.5	22	22.1	0.82558	0.8927	0.047461	0.85914	0.50442	0.52512	0.0146371	0.51477
>comp71033_c0_seq1_ORF2_Frame_3_201-1274,comp71033_c0_seq2_ORF2_Frame_3_234-1307,comp71033_c0_seq3_ORF2_Frame_3_159-1232	FCGRT	1	5.9	2	7	NaN	0.86788	0	0.86788	NaN	1.0442	0	1.0442
>comp71034_c0_seq1_ORF5_Frame_2_44-1660	ALDH7A1	10	31	15	34.5	0.92582	0.87675	0.0346977	0.901285	0.88686	0.95612	0.0489742	0.92149
>comp71036_c0_seq1_ORF7_Frame_1_367-1335	PPP2R4	5	26.3	6	22.3	0.74593	0.87567	0.09174	0.8108	0.60574	0.8503	0.17293	0.72802
>comp71045_c0_seq1_ORF3_Frame_-2_4053-100	SYMPK	2	2.5	6	6.1	0.85433	0.91182	0.0406516	0.883075	0.75818	0.92715	0.11948	0.842665
>comp71054_c0_seq1_ORF7_Frame_3_3054-6575	POLR2B	14	16.3	15	15.5	1.0091	0.98586	0.0164332	0.99748	0.96362	0.98757	0.0169352	0.975595
>comp72222_c0_seq2_ORF4_Frame_2_254-3283	HERC6	2	3.3	4	5.1	0.80353	1.4716	0.472397	1.13756	5.4047	4.5154	0.62883	4.96005
>comp71061_c5_seq2_ORF1_Frame_-3_3545-1830	TPP1	4	15.4	6	13.3	0.83697	0.8924	0.0391949	0.864685	1.0563	0.78235	0.193712	0.919325
>comp71061_c7_seq1_ORF3_Frame_2_77-1738;>comp71061_c7_seq2_ORF3_Frame_2_77-1762	NT5C2 NT5C2	9	23.6	11	22	0.9365	0.91487	0.0152947	0.925685	0.76592	0.8264	0.0427658	0.79616
>comp71067_c0_seq4_ORF2_Frame_1_214-1197;>comp71067_c0_seq1_ORF2_Frame_1_214-1032;>comp71067_c0_seq3_ORF1_Frame_2_710-1102	SORBS3 SORBS3 SORBS3	5	22.9	9	40.5	0.75265	0.95163	0.1407	0.85214	0.66583	0.84146	0.124189	0.753645
>comp71071_c0_seq1_ORF2_Frame_1_184-1422,comp71071_c0_seq2_ORF3_Frame_3_291-1529,comp71071_c0_seq3_ORF2_Frame_1_184-1422,comp71071_c0_seq6_ORF3_Frame_3_291-1529;>comp71071_c0_seq4_ORF2_Frame_1_49-1305,comp71071_c0_seq5_ORF2_Frame_1_49-1305	HAT1 HAT1	7	26.2	8	22.3	0.96739	1.0165	0.034726	0.991945	0.89986	1.0169	0.0827598	0.95838
>comp71074_c1_seq1_ORF3_Frame_2_158-769	THOC7	1	6.9	3	18.6	NaN	0.86335	0	0.86335	NaN	0.95774	0	0.95774
>comp71076_c0_seq1_ORF7_Frame_3_168-2093	SLC27A4	2	3.4	2	3.4	1.1211	0.86679	0.179824	0.993945	1.8006	1.2096	0.4179	1.5051
>comp71097_c0_seq1_ORF14_Frame_3_339-3236;>comp71097_c0_seq2_ORF14_Frame_3_339-3446	Crim1 Crim1	3	4.1	3	3.6	0.8951	0.94063	0.0321946	0.917865	0.21041	NaN	0	0.21041
>comp71101_c0_seq1_ORF2_Frame_-1_3450-2419	ABHD5	1	3.5	2	8.1	0.76261	0.84914	0.0611859	0.805875	0.46499	0.59227	0.0900006	0.52863
>comp71105_c0_seq3_ORF4_Frame_3_96-464,comp71105_c0_seq4_ORF4_Frame_3_96-464;>comp71105_c0_seq1_ORF3_Frame_2_209-586,comp71105_c0_seq2_ORF2_Frame_2_209-586	RAB8A RAB8A	1	11.4	4	28.5	1.0124	0.86395	0.10497	0.938175	0.91341	1.0383	0.0883106	0.975855
>comp71111_c0_seq1_ORF1_Frame_-3_1911-1381	COPZ1	6	41.8	5	32.8	0.91127	0.82777	0.0590434	0.86952	0.76531	0.78758	0.0157473	0.776445
>comp71113_c0_seq1_ORF2_Frame_1_214-1446	SMARCE1	4	12.4	5	17.3	0.92352	0.90865	0.0105147	0.916085	0.84725	0.91379	0.0470509	0.88052
>comp71114_c0_seq1_ORF5_Frame_2_551-3598	AARS	28	42.9	23	28.8	0.90714	0.94434	0.0263044	0.92574	0.665	0.7257	0.0429214	0.69535
>comp71116_c0_seq2_ORF1_Frame_3_225-1628;>comp71116_c0_seq1_ORF1_Frame_2_332-712	ERO1A ERO1A	12	39.7	14	33.1	0.97734	0.92407	0.0376676	0.950705	1.4748	1.4172	0.0407294	1.446
>comp71124_c0_seq1_ORF1_Frame_-3_2621-1884	YWHAB	8	36.2	10	37.8	1.0141	0.95621	0.0409344	0.985155	0.96454	0.89067	0.052234	0.927605
>comp71129_c0_seq1_ORF2_Frame_-3_1848-1573,comp71129_c0_seq2_ORF2_Frame_-3_1721-1446,comp71129_c0_seq3_ORF2_Frame_-3_1702-1427,comp71129_c0_seq4_ORF2_Frame_-3_2016-1741,comp71129_c0_seq5_ORF2_Frame_-3_2143-1868,comp71129_c0_seq6_ORF2_Frame_-3_1829-1554	Slc50a1	1	10.9	2	23.9	1.102	1.0387	0.0447599	1.07035	1.2719	1.0218	0.176847	1.14685
>comp71135_c0_seq1_ORF1_Frame_-2_3911-1548	PDXDC1	15	29.3	13	20.3	0.93559	0.81128	0.0879004	0.873435	0.67304	0.76911	0.0679317	0.721075
>comp71137_c0_seq1_ORF3_Frame_-1_6565-5690,comp71137_c0_seq2_ORF3_Frame_-1_6550-5675	EPHA7	2	7.5	4	12.7	0.74529	0.88715	0.10031	0.81622	0.76079	0.56282	0.139986	0.661805
>comp71143_c1_seq2_ORF7_Frame_1_70-1737;>comp71143_c1_seq1_ORF7_Frame_1_70-1866	IGF2BP2 IGF2BP2	6	16.4	10	24.3	0.88261	0.99702	0.0809001	0.939815	0.70494	0.87327	0.119027	0.789105
>comp71146_c0_seq1_ORF9_Frame_1_1162-2589,comp71146_c0_seq2_ORF9_Frame_3_1128-2555,comp71146_c0_seq3_ORF9_Frame_3_1014-2441;>comp90972_c0_seq1_ORF1_Frame_-3_486-1	WARS WARS	13	47.9	9	29.4	0.68202	0.81429	0.093529	0.748155	0.70404	0.89446	0.134647	0.79925
>comp71148_c0_seq1_ORF4_Frame_2_107-1339;>comp29392_c0_seq1_ORF1_Frame_-3_513-1	CTSD CTSD	13	42.6	12	32.1	0.85292	0.92106	0.0481823	0.88699	1.0188	1.1432	0.0879641	1.081
>comp71150_c0_seq1_ORF3_Frame_-1_2453-252	MCM5	19	31.9	22	35.1	0.99298	0.963	0.0211991	0.97799	0.93727	1.1243	0.13225	1.03079
>comp71173_c0_seq1_ORF5_Frame_1_70-2127	ACSS1	3	8.9	3	6.3	0.524	0.82915	0.215774	0.676575	0.67827	1.1116	0.306411	0.894935
>comp71196_c0_seq1_ORF2_Frame_3_252-986	EXOSC4	2	11.8	4	20.4	1.0375	0.99782	0.028058	1.01766	1.0682	1.0983	0.0212839	1.08325
>comp71245_c0_seq1_ORF5_Frame_1_547-1455	Crkl	4	23.8	6	25.4	0.85117	0.92802	0.0543412	0.889595	0.71688	0.87882	0.114509	0.79785
>comp71253_c0_seq1_ORF2_Frame_2_83-1837	Swap70	4	8.2	6	13.3	1.0158	1.0627	0.0331633	1.03925	0.85121	0.97093	0.0846548	0.91107
>comp71265_c0_seq3_ORF1_Frame_-3_1150-254;>comp71265_c0_seq2_ORF4_Frame_-1_1225-254	CFDP1 CFDP1	1	5	2	10.4	NaN	1.0183	0	1.0183	NaN	0.79092	0	0.79092
>comp71284_c1_seq1_ORF1_Frame_-3_4889-4578,comp71284_c1_seq2_ORF1_Frame_-3_4867-4556	CISD1	4	45.2	2	26.9	0.90241	0.85911	0.0306177	0.88076	0.95403	0.8526	0.0717218	0.903315
>comp71286_c0_seq2_ORF2_Frame_-1_1453-203;>comp71286_c0_seq1_ORF2_Frame_-1_3090-1840	ACTR10 ACTR10	1	5.8	3	13.4	NaN	0.64484	0	0.64484	NaN	1.0229	0	1.0229
>comp71309_c0_seq2_ORF3_Frame_1_337-3711,comp71309_c0_seq3_ORF5_Frame_3_111-3485	WDHD1	7	12	7	7.4	0.96072	1.1286	0.118709	1.04466	0.6933	0.98411	0.205634	0.838705
>comp71315_c0_seq1_ORF1_Frame_-3_5710-4307	PSEN1	1	4.1	1	4.1	0.92009	NaN	0	0.92009	0.45533	NaN	0	0.45533
>comp71343_c0_seq2_ORF3_Frame_2_203-790;>comp71343_c0_seq1_ORF2_Frame_2_86-673	SPRYD7 SPRYD7	3	16.8	4	24.5	0.94199	0.97337	0.022189	0.95768	1.174	1.2454	0.0504874	1.2097
>comp71358_c0_seq1_ORF1_Frame_-1_4575-2452	APPL1	4	9.3	5	8.9	0.99407	0.93113	0.0445053	0.9626	0.77201	0.89036	0.0836861	0.831185
>comp71372_c0_seq1_ORF1_Frame_-3_9167-4092	XRN1	3	2.7	5	3.7	0.74455	0.92536	0.127852	0.834955	0.40302	0.88822	0.343088	0.64562
>comp71389_c0_seq1_ORF2_Frame_-2_3824-1569	NSF	4	6.8	3	4.7	0.86661	1.0254	0.112281	0.946005	1.1384	0.89639	0.171127	1.0174
>comp71408_c0_seq1_ORF1_Frame_1_58-810	MAP2K4	1	6.8	1	6.8	NaN	NaN	0	NaN	NaN	NaN	0	NaN
>comp71476_c2_seq1_ORF6_Frame_1_169-3309	SUPT16H	16	20.6	18	19.9	1.0417	1.0024	0.0277893	1.02205	0.94651	0.9776	0.0219839	0.962055
>comp71519_c2_seq1_ORF3_Frame_3_486-938,comp71519_c2_seq3_ORF3_Frame_3_384-836,comp71519_c2_seq4_ORF3_Frame_2_326-778;>comp71519_c2_seq2_ORF3_Frame_2_248-862	CNPY3 CNPY3	1	11.9	2	24.5	NaN	0.71419	0	0.71419	NaN	1.0235	0	1.0235
>comp71523_c0_seq1_ORF2_Frame_-1_7511-4299,comp71523_c0_seq2_ORF1_Frame_-3_7511-4299,comp71523_c0_seq3_ORF1_Frame_-3_8331-5119,comp71523_c0_seq4_ORF3_Frame_-1_8331-5119	LUZP1	7	9.2	7	9.2	1.0243	1.0762	0.0366988	1.05025	0.56277	0.61199	0.0348038	0.58738
>comp71551_c0_seq1_ORF3_Frame_2_305-1165	EIF3A	4	8.7	2	9.1	1.1325	1.6192	0.344149	1.37585	0.60862	0.96986	0.255435	0.78924
>comp71551_c0_seq2_ORF5_Frame_2_233-3229	EIF3A	32	37.6	37	38.7	1.1313	0.98667	0.102269	1.05899	0.80108	0.917	0.0819678	0.85904
>comp71560_c0_seq2_ORF3_Frame_3_399-1997,comp71560_c0_seq3_ORF3_Frame_2_161-1759	TBXAS1	3	7.3	13	29.3	1.0793	0.88899	0.134569	0.984145	0.85968	1.4225	0.397974	1.14109
>comp71562_c0_seq1_ORF1_Frame_-3_5096-4122	CCDC6	3	13.5	1	5.2	1.0292	0.92389	0.0744654	0.976545	0.43332	0.76058	0.231408	0.59695
>comp71589_c0_seq1_ORF3_Frame_1_289-1473	ASAH1	4	12.2	9	24.6	1.0214	0.84373	0.125632	0.932565	1.026	1.0171	0.00629325	1.02155
>comp71597_c0_seq1_ORF6_Frame_1_3310-4167,comp71597_c0_seq2_ORF7_Frame_2_3293-4150	NTRK2	11	46.9	16	62.9	1.0127	0.99507	0.0124663	1.00388	1.2532	1.2649	0.00827315	1.25905
>comp71621_c0_seq1_ORF2_Frame_-2_4728-3550	Xxylt1	2	6.4	4	13.7	0.99014	0.81955	0.120625	0.904845	1.1545	0.94743	0.146421	1.05097
>comp71638_c0_seq2_ORF1_Frame_-3_7106-2580;>comp71638_c0_seq1_ORF1_Frame_-3_700-392	GEMIN5 GEMIN5	21	18.3	22	17.4	1.0784	1.0728	0.0039598	1.0756	0.86486	0.9411	0.0539098	0.90298
>comp71655_c0_seq1_ORF3_Frame_3_66-1916	PGM2	5	11.7	13	25.9	1.0584	1.026	0.0229103	1.0422	0.99629	0.80764	0.133396	0.901965
>comp71680_c0_seq1_ORF1_Frame_2_584-1297	TSPAN8	6	34.9	6	32.8	1.0198	0.95002	0.0493419	0.98491	1.2656	1.182	0.0591141	1.2238
>comp71685_c0_seq1_ORF12_Frame_3_183-3392	PTK7	14	18.3	18	20.7	1.0748	1.1231	0.0341533	1.09895	1.1598	1.299	0.0984293	1.2294
>comp71697_c1_seq1_ORF1_Frame_-2_2737-2045,comp71697_c1_seq2_ORF1_Frame_-1_2737-2045;>comp71697_c1_seq3_ORF1_Frame_-3_2860-2045	TIPRL TIPRL	4	21.6	6	30.3	0.98522	0.93943	0.0323784	0.962325	0.90775	0.76117	0.103648	0.83446
>comp71698_c0_seq3_ORF2_Frame_-2_6429-1171,comp71698_c0_seq5_ORF2_Frame_-2_6429-1171;>comp71698_c0_seq2_ORF2_Frame_-2_6570-1171,comp71698_c0_seq6_ORF2_Frame_-2_6570-1171	NUP98 NUP98	9	6.8	11	8.4	0.93856	1.0624	0.0875681	1.00048	0.91658	1.0264	0.0776545	0.97149
>comp71711_c0_seq2_ORF5_Frame_2_89-1327;>comp71711_c0_seq1_ORF5_Frame_2_89-1408	EXOSC9 EXOSC9	1	3.1	2	5.1	NaN	0.91856	0	0.91856	NaN	0.69408	0	0.69408
>comp71729_c2_seq2_ORF3_Frame_3_297-1238;>comp71729_c2_seq4_ORF3_Frame_3_297-1256	ZRANB2 ZRANB2	2	8.6	6	20.1	0.71041	1.0476	0.238429	0.879005	0.79177	0.78969	0.00147078	0.79073
>comp71733_c1_seq1_ORF4_Frame_-1_1603-1025,comp71733_c1_seq2_ORF2_Frame_-2_1603-1025	Csrp1	6	46.6	7	50.8	1.1711	1.1183	0.0373352	1.1447	0.92308	0.93904	0.0112854	0.93106
>comp71737_c0_seq1_ORF4_Frame_3_264-899,comp71737_c0_seq2_ORF4_Frame_1_157-792	GAR1	2	13.7	3	13.7	1.1465	1.0761	0.0497803	1.1113	1.3635	0.99682	0.259282	1.18016
>comp71751_c0_seq2_ORF1_Frame_-1_3205-2144;>comp71751_c0_seq1_ORF1_Frame_-1_3283-2144;>comp71751_c0_seq3_ORF1_Frame_-1_3451-2144	CASC4 CASC4 CASC4	2	7.6	4	13	0.86525	1.0424	0.125264	0.953825	1.1838	1.459	0.194596	1.3214
>comp71753_c0_seq2_ORF1_Frame_-3_3848-3291,comp71753_c0_seq4_ORF1_Frame_-1_3848-3291;>comp71753_c0_seq1_ORF1_Frame_-1_3929-3291,comp71753_c0_seq3_ORF1_Frame_-3_3929-3291	ARL6 ARL6	4	33.9	7	34.4	1.013	0.88994	0.0870166	0.95147	0.87437	0.80553	0.0486772	0.83995
>comp71811_c1_seq1_ORF1_Frame_-2_3807-1	BAZ1B	3	3	10	9.5	1.0848	1.0229	0.0437699	1.05385	0.62141	1.0783	0.32307	0.849855
>comp71853_c0_seq1_ORF5_Frame_2_131-823	PUDP	3	19.5	5	29.9	0.82797	0.82289	0.0035921	0.82543	0.9024	0.63703	0.187645	0.769715
>comp71858_c0_seq1_ORF2_Frame_1_103-669	REEP5	5	22.8	8	22.8	1.0476	0.99701	0.0357725	1.02231	1.1576	0.96495	0.136224	1.06127
>comp71879_c0_seq1_ORF3_Frame_-1_4385-2325	Crnkl1	2	3.8	2	3.8	1.1103	0.93358	0.12496	1.02194	0.94594	0.76171	0.13027	0.853825
>comp71885_c0_seq2_ORF3_Frame_3_291-1259;>comp71885_c0_seq1_ORF3_Frame_3_291-1292	TMEM59 TMEM59	2	7.7	3	10.2	0.83231	0.83911	0.00480833	0.83571	0.25258	0.88384	0.446368	0.56821
>comp71908_c0_seq1_ORF3_Frame_2_200-1591;>comp201092_c0_seq1_ORF1_Frame_1_7-300	no_gene_name MYH10	19	46.8	16	35.8	0.93803	0.88121	0.0401778	0.90962	0.83657	0.92396	0.0617941	0.880265
>comp71908_c1_seq1_ORF1_Frame_2_140-910	Myh10	12	55.3	16	54.9	0.98698	0.94467	0.0299177	0.965825	0.9027	0.97795	0.0532098	0.940325
>comp71910_c1_seq1_ORF1_Frame_-3_2054-474	EOGT	2	4	8	16.9	1.0097	0.98465	0.017713	0.997175	1.431	1.3098	0.0857013	1.3704
>comp71925_c0_seq3_ORF1_Frame_-3_5497-1892	PPFIA1	2	2.2	5	5.6	1.2569	1.0957	0.113986	1.1763	0.84126	0.66508	0.124578	0.75317
>comp71929_c0_seq1_ORF4_Frame_1_91-2478;>comp71929_c2_seq1_ORF1_Frame_1_109-372	VPS35 VPS35	18	27.4	21	32.4	1.0178	0.9298	0.0622254	0.9738	0.82828	0.86361	0.0249821	0.845945
>comp71936_c0_seq3_ORF1_Frame_-3_1348-2;>comp71936_c0_seq1_ORF1_Frame_-3_1369-2;>comp71936_c0_seq4_ORF1_Frame_-3_1264-2;>comp71936_c0_seq2_ORF1_Frame_-3_1285-2	GOLIM4 GOLIM4 GOLIM4 GOLIM4	2	5.6	5	13.6	0.78987	0.87976	0.0635618	0.834815	1.0133	0.96856	0.031636	0.99093
>comp71949_c0_seq1_ORF10_Frame_1_631-9636,comp71949_c0_seq4_ORF13_Frame_3_456-9461;>comp71949_c0_seq2_ORF10_Frame_1_631-9801,comp71949_c0_seq3_ORF13_Frame_3_456-9626	ATM ATM	4	1.9	2	0.7	0.86737	1.2781	0.29043	1.07273	0.81922	1.3164	0.351559	1.06781
>comp71958_c0_seq1_ORF1_Frame_-1_2386-368	ANXA6	43	67.8	40	58.7	1.0437	0.8541	0.134067	0.9489	0.96709	0.90523	0.0437416	0.93616
>comp71958_c0_seq2_ORF1_Frame_-1_2368-368	ANXA6	42	66.6	41	59.2	NaN	1.0361	0	1.0361	NaN	1.0283	0	1.0283
>comp71964_c0_seq1_ORF1_Frame_-1_826-2	GNA11	4	24	5	21.8	0.95464	1.0286	0.0522976	0.99162	1.0217	1.0135	0.00579828	1.0176
>comp71965_c0_seq1_ORF9_Frame_3_5871-6182	SLC39A9	2	30.8	4	41.3	0.98327	0.96676	0.0116743	0.975015	1.1812	1.1624	0.0132936	1.1718
>comp71966_c0_seq1_ORF1_Frame_-3_7085-3	GCN1	53	29	45	22.2	0.97998	1.0075	0.0194596	0.99374	0.85502	0.99517	0.099101	0.925095
>comp71966_c1_seq1_ORF4_Frame_3_120-950	GCN1	6	26.7	4	15.2	1.051	1.0302	0.0147078	1.0406	1.0413	0.91761	0.087462	0.979455
>comp71977_c0_seq1_ORF8_Frame_3_1212-2822,comp71977_c0_seq2_ORF8_Frame_2_2936-4546,comp71977_c0_seq3_ORF6_Frame_1_2956-4566	Paf1	4	9.9	3	7.6	1.035	0.98518	0.0352281	1.01009	0.56499	0.5791	0.00997728	0.572045
>comp71992_c0_seq2_ORF2_Frame_-2_3464-702;>comp71992_c0_seq1_ORF2_Frame_-2_4043-702	USP8 USP8	3	5.8	3	5	0.98347	0.91542	0.0481186	0.949445	0.63488	0.73433	0.0703218	0.684605
>comp71999_c5_seq1_ORF1_Frame_-1_990-412	CFAP20	3	20.7	3	16.1	0.9718	0.91248	0.0419456	0.94214	0.733	1.119	0.272943	0.926
>comp72001_c0_seq1_ORF1_Frame_-3_1856-1014	RANGAP1	3	21.7	4	17.4	0.79632	1.0105	0.151448	0.90341	0.72177	0.88424	0.114884	0.803005
>comp72015_c0_seq1_ORF2_Frame_-1_3594-1579	Prkca	7	16.8	6	10.6	0.95627	0.82199	0.0949503	0.88913	0.66607	0.67317	0.00502046	0.66962
>comp72037_c0_seq1_ORF4_Frame_1_289-1698,comp72037_c0_seq2_ORF3_Frame_2_278-1687	MLKL	3	9.8	7	16.8	0.80987	1.088	0.196668	0.948935	1.3802	1.9597	0.409768	1.66995
>comp72061_c3_seq1_ORF2_Frame_1_364-1788,comp72061_c3_seq2_ORF2_Frame_2_506-1930,comp72061_c3_seq3_ORF2_Frame_3_213-1637	DCDC2	5	15.6	8	21.1	1.0466	0.93229	0.0808294	0.989445	0.55384	0.645	0.0644599	0.59942
>comp72061_c4_seq1_ORF8_Frame_1_784-2397	SLC1A5	4	10.8	5	12.6	1.3451	1.3035	0.0294156	1.3243	1.281	1.2118	0.0489318	1.2464
>comp72067_c0_seq1_ORF1_Frame_-3_4474-1721,comp72067_c0_seq2_ORF3_Frame_-2_4474-1721	Sun1	8	15.7	9	11.8	1.0247	1.1542	0.0915703	1.08945	0.9707	1.1113	0.0994192	1.041
>comp72082_c0_seq1_ORF1_Frame_2_260-3832,comp72082_c0_seq2_ORF1_Frame_3_186-3758	SMC2	18	20.2	27	25.3	0.96913	1.0343	0.0460821	1.00171	0.93241	0.98532	0.037413	0.958865
>comp72085_c0_seq2_ORF2_Frame_1_46-1848	PPP2R1B	8	20.8	10	20.8	0.94788	0.96756	0.0139159	0.95772	0.90238	0.85437	0.0339482	0.878375
>comp72086_c2_seq1_ORF3_Frame_-1_1797-1	LARP1	4	10.2	3	7.8	0.92399	1.1598	0.166743	1.0419	0.41598	1.7045	0.911121	1.06024
>comp72095_c0_seq1_ORF1_Frame_-3_3480-2827	Fam101b	6	41.7	3	11	0.56614	0.55746	0.00613769	0.5618	0.36488	0.34692	0.0126996	0.3559
>comp72118_c0_seq3_ORF8_Frame_3_4734-5345	MCM9	2	21.1	2	12.7	1.2844	0.8751	0.289419	1.07975	1.2001	0.81873	0.269669	1.00941
>comp72123_c0_seq1_ORF1_Frame_-3_3254-2883	Slc35a4	3	32.3	2	14.5	1.133	1.2278	0.0670337	1.1804	1.212	1.0641	0.104581	1.13805
>comp72126_c0_seq1_ORF2_Frame_-2_4413-340	PIK3R4	2	2.9	2	2.1	0.81821	NaN	0	0.81821	0.5659	NaN	0	0.5659
>comp72130_c0_seq1_ORF1_Frame_-3_3865-671,comp72130_c0_seq4_ORF1_Frame_-3_3865-671;>comp72130_c0_seq2_ORF3_Frame_-1_4510-671	DHX9 DHX9	6	7.7	6	6.6	0.85936	0.78812	0.0503743	0.82374	0.91497	0.82554	0.0632366	0.870255
>comp72131_c2_seq2_ORF2_Frame_3_306-2822	HSPA4L	19	33.4	17	27.5	0.92028	0.91209	0.0057912	0.916185	0.84432	0.84562	0.000919239	0.84497
>comp72146_c0_seq1_ORF3_Frame_2_188-2296	NLN	2	4.8	3	5.5	0.85989	1.1619	0.213553	1.0109	1.0169	0.94565	0.0503814	0.981275
>comp72183_c0_seq1_ORF11_Frame_3_102-4034	GAK	4	4.7	1	1	1.0054	NaN	0	1.0054	0.71537	NaN	0	0.71537
>comp72184_c0_seq1_ORF1_Frame_-1_1993-953	MICU2	1	5.8	1	3.7	0.86875	0.93041	0.0436002	0.89958	0.85269	0.97292	0.0850154	0.912805
>comp72191_c0_seq1_ORF7_Frame_3_126-1445	Pdia6	15	48	13	37.5	0.89525	0.99996	0.0740412	0.947605	1.1306	1.289	0.112006	1.2098
>comp72203_c0_seq1_ORF1_Frame_-3_738-64	EEF1B	5	42.7	6	33.8	0.92366	0.99634	0.0513925	0.96	0.86743	0.75997	0.0759857	0.8137
>comp72204_c0_seq1_ORF1_Frame_1_175-669	FOLH1	1	12.7	4	23	NaN	0.77927	0	0.77927	NaN	0.88339	0	0.88339
>comp72204_c2_seq1_ORF1_Frame_-3_2555-810;>comp72204_c2_seq2_ORF1_Frame_-3_2462-810	FOLH1 FOLH1	14	37.1	10	21.1	1.0299	0.88696	0.101074	0.95843	1.2118	1.0687	0.101187	1.14025
>comp72211_c0_seq1_ORF1_Frame_-3_4154-2628	UBXN4	2	7.3	7	25.1	0.74217	1.0241	0.199355	0.883135	0.66839	0.63476	0.02378	0.651575
>comp72220_c0_seq2_ORF2_Frame_-2_2531-1608	SAP30BP	1	4.9	2	7.8	0.80016	0.92391	0.0875045	0.862035	0.71115	0.85671	0.102926	0.78393
>comp74013_c0_seq1_ORF10_Frame_3_165-5564	PARP14	2	1.4	3	2.1	1.5708	2.2755	0.498298	1.92315	4.0222	4.5228	0.353978	4.2725
>comp72225_c0_seq1_ORF2_Frame_-1_2493-1792;>comp72225_c0_seq2_ORF1_Frame_-1_2362-1925	FKBP7 FKBP7	4	18.4	9	35.5	0.97061	0.97643	0.00411536	0.97352	1.1865	1.3412	0.109389	1.26385
>comp72236_c1_seq1_ORF6_Frame_1_43-1866	PFKP	14	33.1	15	30.1	0.96439	1.0341	0.0492924	0.999245	0.97228	1.1816	0.148012	1.07694
>comp72236_c1_seq2_ORF4_Frame_1_73-2412	PFKL	15	24	22	31.7	1.1905	1.0744	0.0820951	1.13245	1.5337	1.4237	0.0777817	1.4787
>comp72255_c0_seq1_ORF3_Frame_3_210-2105	CLPX	3	6	8	14.9	0.88953	0.86597	0.0166594	0.87775	0.88099	0.88433	0.00236174	0.88266
>comp72256_c0_seq1_ORF1_Frame_-1_4588-4211	Rab8b	1	11.1	3	31.7	1.1109	1.008	0.0727613	1.05945	1.3099	1.1883	0.0859842	1.2491
>comp72266_c0_seq1_ORF5_Frame_2_173-2275;>comp38475_c0_seq1_ORF3_Frame_1_37-468	NSUN2 NSUN2	11	23.4	9	16.4	0.9636	0.9898	0.0185262	0.9767	0.89143	0.95457	0.0446467	0.923
>comp72268_c1_seq1_ORF2_Frame_-2_4259-1122	ATAD2	3	4.4	3	3	0.83133	0.94816	0.0826113	0.889745	0.70373	0.89579	0.135807	0.79976
>comp72286_c0_seq1_ORF2_Frame_-1_1638-1	EIF5B	4	14.1	7	16.1	0.86043	0.72794	0.0936846	0.794185	0.58951	0.69751	0.0763675	0.64351
>comp72286_c1_seq3_ORF7_Frame_1_73-2436	REV1	13	20.8	13	20.3	0.88766	0.88054	0.0050346	0.8841	0.72065	0.91871	0.14005	0.81968
>comp72296_c0_seq1_ORF5_Frame_1_70-672,comp72296_c0_seq4_ORF5_Frame_1_70-672;>comp72296_c0_seq2_ORF5_Frame_1_70-1014,comp72296_c0_seq3_ORF5_Frame_1_70-1014	DHX32 DHX32	1	11.4	4	31.8	NaN	1.0159	0	1.0159	NaN	0.95456	0	0.95456
>comp72318_c1_seq1_ORF8_Frame_3_267-1172,comp72318_c1_seq2_ORF8_Frame_3_267-1172,comp72318_c1_seq3_ORF7_Frame_3_267-1172,comp72318_c1_seq4_ORF8_Frame_3_267-1172	C9orf114	2	8.9	3	12.3	0.79156	0.87655	0.060097	0.834055	0.77923	1.2171	0.309621	0.998165
>comp72327_c0_seq2_ORF4_Frame_1_37-1644,comp72327_c0_seq3_ORF6_Frame_1_37-1644,comp72327_c0_seq5_ORF4_Frame_1_37-1644,comp72327_c0_seq6_ORF6_Frame_1_37-1644;>comp72327_c0_seq1_ORF3_Frame_1_37-2316,comp72327_c0_seq4_ORF5_Frame_1_37-2316	ERCC2 ERCC2	1	4.7	1	2.1	NaN	NaN	0	NaN	NaN	NaN	0	NaN
>comp72330_c0_seq2_ORF5_Frame_2_371-1021	Grb2	7	32.7	10	41	1.1282	1.0126	0.0817415	1.0704	0.76155	0.88878	0.0899652	0.825165
>comp72367_c0_seq1_ORF1_Frame_-2_2195-1383	SRPRB	13	53.9	13	56.5	0.97141	1.0763	0.0741684	1.02385	1.1487	1.1749	0.0185262	1.1618
>comp72369_c0_seq1_ORF4_Frame_3_120-974,comp72369_c0_seq2_ORF5_Frame_2_320-1174	TRMT61A	3	12.6	2	9.1	1.0248	0.98966	0.0248477	1.00723	0.90193	1.1916	0.204828	1.04676
>comp72375_c0_seq1_ORF5_Frame_3_477-3407	MTHFD1L	10	12.9	7	8.2	1.0416	1.0738	0.0227688	1.0577	1.1587	1.4199	0.184696	1.2893
>comp72379_c0_seq1_ORF1_Frame_-3_9196-7073,comp72379_c0_seq2_ORF1_Frame_-3_9435-7312	SRPRA	3	5.2	3	5.4	1.1762	1.0601	0.0820951	1.11815	0.80682	0.9011	0.066666	0.85396
>comp72379_c0_seq1_ORF9_Frame_1_4267-5316,comp72379_c0_seq2_ORF14_Frame_3_4506-5555	SRPRA	1	4.6	1	4.3	NaN	NaN	0	NaN	NaN	NaN	0	NaN
>comp72406_c0_seq2_ORF8_Frame_1_1333-3795;>comp72406_c0_seq1_ORF8_Frame_1_1333-3813;>comp72406_c0_seq5_ORF7_Frame_1_1333-3837;>comp72406_c0_seq4_ORF9_Frame_1_1333-3951;>comp72406_c0_seq3_ORF8_Frame_1_1333-4257	BICD1 BICD1 BICD1 BICD1 BICD1	3	5.7	4	6.7	0.88903	1.277	0.274336	1.08302	0.60431	0.81125	0.146329	0.70778
>comp72407_c0_seq1_ORF1_Frame_1_127-900;>comp72407_c0_seq4_ORF1_Frame_2_227-1033	RNF170 RNF170	1	5.4	1	5.4	1.0128	0.66617	0.245104	0.839485	0.7747	0.80767	0.0233133	0.791185
>comp72409_c1_seq2_ORF2_Frame_-2_1992-1195;>comp72409_c1_seq1_ORF4_Frame_-2_2938-2558;>comp72409_c1_seq1_ORF2_Frame_-3_1785-1195	NECAP2 NECAP2 NECAP2	3	22.2	3	15.8	0.83808	0.97629	0.0977292	0.907185	0.68763	0.91688	0.162104	0.802255
>comp72413_c0_seq4_ORF1_Frame_-3_3503-2277	LAMP2	2	6.8	3	6.6	0.86398	0.97899	0.0813244	0.921485	1.0795	1.3815	0.213546	1.2305
>comp72457_c0_seq1_ORF12_Frame_3_567-2618;>comp72457_c0_seq2_ORF8_Frame_3_567-2738	SYNPO SYNPO	2	6	1	2.5	0.67682	NaN	0	0.67682	0.45417	NaN	0	0.45417
>comp72459_c0_seq1_ORF3_Frame_-1_1232-600	CLDN1	2	14.7	3	16.1	0.84052	0.87665	0.0255478	0.858585	0.72098	0.72752	0.00462448	0.72425
>comp72462_c0_seq1_ORF1_Frame_-1_3985-3542	CYB5B	2	31.1	3	27.7	0.78462	0.83888	0.0383676	0.81175	0.80848	1.2903	0.340698	1.04939
>comp72470_c0_seq2_ORF3_Frame_-1_4784-2409;>comp72470_c0_seq1_ORF2_Frame_-1_4972-2273	EPS15 EPS15	3	7.2	5	6.6	1.0281	0.94882	0.0560594	0.98846	0.6891	0.88353	0.137483	0.786315
>comp72472_c0_seq1_ORF1_Frame_-2_3222-838	ALDH18A1	15	25.9	21	33.2	0.95917	1.0102	0.0360837	0.984685	0.87355	0.9049	0.0221678	0.889225
>comp72486_c1_seq1_ORF2_Frame_1_94-744	SMN1	1	8.3	2	14.3	0.93118	1.0664	0.095615	0.99879	0.59039	0.94506	0.25079	0.767725
>comp72507_c1_seq3_ORF2_Frame_1_268-1236;>comp72507_c1_seq2_ORF3_Frame_3_1569-1790	ANXA3 ANXA3	19	55.7	22	57	1.0531	1.0766	0.016617	1.06485	0.71755	0.84834	0.0924825	0.782945
>comp72509_c0_seq1_ORF2_Frame_-2_8263-407	USP24	12	6.7	15	6.9	1.0203	0.99966	0.0145947	1.00998	0.86799	0.85439	0.00961665	0.86119
>comp72511_c1_seq2_ORF2_Frame_-1_4215-2791,comp72511_c1_seq6_ORF3_Frame_-1_4229-2805;>comp64993_c4_seq4_ORF1_Frame_-1_1466-534;>comp27521_c0_seq1_ORF1_Frame_-1_214-2	CNDP2 CNDP2 CNDP2	21	63.4	15	44	0.90443	0.90349	0.00066468	0.90396	0.81101	0.93503	0.0876954	0.87302
>comp72512_c3_seq1_ORF4_Frame_2_212-769	ARL8B	5	22.6	3	16.1	1.0335	1.1131	0.0562857	1.0733	1.1553	1.1069	0.034224	1.1311
>comp72519_c0_seq3_ORF1_Frame_-3_4628-3519;>comp72519_c0_seq1_ORF1_Frame_-3_4664-3519;>comp72519_c0_seq2_ORF1_Frame_-1_4766-3519	FAM172A FAM172A FAM172A	1	5.9	2	8.9	NaN	0.92519	0	0.92519	NaN	NaN	0	NaN
>comp72532_c0_seq2_ORF5_Frame_-2_6474-5992;>comp72532_c0_seq1_ORF5_Frame_-2_6723-5992	LAMTOR1 LAMTOR1	5	45.3	5	40.4	0.99016	0.92926	0.0430628	0.95971	0.71507	0.90663	0.135453	0.81085
>comp72538_c0_seq1_ORF4_Frame_2_191-1804	TROVE2	7	20.3	14	26.6	1.0224	1.0189	0.00247487	1.02065	0.86718	0.97031	0.0729239	0.918745
>comp72547_c0_seq1_ORF12_Frame_1_175-981	Surf4	2	11.5	2	8.2	1.1029	1.1718	0.0487197	1.13735	1.4169	1.3365	0.0568514	1.3767
>comp72547_c0_seq1_ORF8_Frame_-1_4129-3362	Surf4	2	13.7	3	15.2	0.74778	0.80289	0.0389687	0.775335	0.56031	0.63367	0.0518734	0.59699
>comp72567_c0_seq1_ORF4_Frame_3_474-1478;>comp72567_c0_seq2_ORF3_Frame_3_474-1649	LUC7L2 LUC7L2	4	16.4	10	32.8	1.0365	1.0897	0.0376181	1.0631	0.57324	0.96441	0.276599	0.768825
>comp72584_c0_seq1_ORF2_Frame_1_121-2394;>comp72584_c0_seq2_ORF3_Frame_2_500-1255	GGCX GGCX	2	4	5	8.2	0.70784	0.94618	0.168532	0.82701	0.62487	0.80295	0.125922	0.71391
>comp72588_c0_seq2_ORF3_Frame_2_44-805;>comp72588_c0_seq4_ORF3_Frame_2_44-832;>comp72588_c0_seq3_ORF3_Frame_2_44-880;>comp72588_c0_seq5_ORF3_Frame_2_44-454	EMC10 EMC10 EMC10 EMC10	2	13.8	3	17.7	0.95854	0.92137	0.0262832	0.939955	1.1845	0.89146	0.207211	1.03798
>comp72595_c0_seq1_ORF3_Frame_-1_1274-291,comp72595_c0_seq6_ORF1_Frame_-3_1274-291,comp72595_c0_seq8_ORF2_Frame_-2_1274-291,comp72595_c0_seq9_ORF2_Frame_-1_1274-291,comp72595_c0_seq10_ORF1_Frame_-3_1274-291,comp72595_c0_seq12_ORF2_Frame_-3_1274-291	gag-pol	10	35.4	9	19.5	1.0789	1.1186	0.0280721	1.09875	0.86771	0.89839	0.021694	0.88305
>comp72595_c0_seq3_ORF8_Frame_3_132-980,comp72595_c0_seq4_ORF6_Frame_3_132-980,comp72595_c0_seq7_ORF8_Frame_3_132-980	gag-pol	7	43.1	13	52.7	0.90088	0.99454	0.0662276	0.94771	0.70628	0.94908	0.171686	0.82768
>comp72601_c1_seq3_ORF1_Frame_-3_4611-4192,comp72601_c1_seq7_ORF1_Frame_-3_6815-6396,comp72601_c1_seq16_ORF1_Frame_-3_7418-6999	ACOT13	1	8.6	1	8.6	NaN	NaN	0	NaN	NaN	NaN	0	NaN
>comp72612_c0_seq1_ORF1_Frame_-2_4417-3080	Prrc1	6	20.2	3	9	0.97335	1.115	0.100162	1.04418	0.75176	0.90283	0.106823	0.827295
>comp72613_c0_seq1_ORF5_Frame_3_192-1961	ZC3H11A	1	3.7	2	4.1	NaN	0.92086	0	0.92086	NaN	1.9791	0	1.9791
>comp72616_c0_seq1_ORF1_Frame_-3_1137-202;>comp96263_c0_seq1_ORF1_Frame_2_20-220	SGTA SGTA	7	27.6	7	27.2	0.95536	0.95623	0.000615183	0.955795	0.76941	0.85143	0.0579969	0.81042
>comp72616_c1_seq2_ORF3_Frame_1_193-600	KRTCAP2	1	12.5	1	12.5	0.76195	NaN	0	0.76195	1.0094	NaN	0	1.0094
>comp72616_c2_seq1_ORF3_Frame_2_308-1615	39326	12	36.2	15	35.3	0.88403	0.93295	0.0345917	0.90849	0.77815	0.8541	0.0537048	0.816125
>comp72625_c0_seq1_ORF4_Frame_2_308-3448	ITGAV	13	20.2	17	18.9	0.94132	1.0767	0.0957281	1.00901	1.3051	1.371	0.0465983	1.33805
>comp72629_c0_seq1_ORF1_Frame_-3_3276-1675,comp72629_c0_seq2_ORF1_Frame_-3_2829-1228	Ehd1	3	9.7	17	34.6	0.94332	1.1099	0.11779	1.02661	0.82824	1.0032	0.123715	0.91572
>comp72636_c0_seq2_ORF2_Frame_1_319-3039;>comp72636_c0_seq1_ORF2_Frame_1_319-1731,comp72636_c0_seq4_ORF2_Frame_1_319-1731	TUBGCP3 Tubgcp3	3	5.8	6	7.8	0.80275	1.0746	0.192227	0.938675	0.82793	1.1551	0.231344	0.991515
>comp72647_c0_seq3_ORF3_Frame_2_50-1882	AHCYL2	8	13.4	11	16.5	0.9502	1.0173	0.0474469	0.98375	0.71467	0.81432	0.0704632	0.764495
>comp72654_c0_seq1_ORF1_Frame_-3_2553-1549	STX18	5	22.7	4	17	0.75106	0.99826	0.174797	0.87466	0.60252	0.91401	0.220257	0.758265
>comp72663_c0_seq1_ORF6_Frame_1_664-1296	BAK1	5	27	7	40.8	1.0977	1.0988	0.000777817	1.09825	1.3264	1.6137	0.203152	1.47005
>comp72675_c0_seq1_ORF1_Frame_2_98-1147	TWF1	11	43.7	16	46.9	1.0013	0.95023	0.0361119	0.975765	0.74901	0.7501	0.000770746	0.749555
>comp72705_c0_seq1_ORF1_Frame_-3_1917-1015	CYB5R3	11	49.2	15	50.5	0.96906	0.89489	0.0524461	0.931975	1.0743	1.2233	0.105359	1.1488
>comp72706_c0_seq1_ORF4_Frame_1_178-2235;>comp72706_c0_seq2_ORF8_Frame_1_178-2040;>comp72706_c0_seq2_ORF11_Frame_3_2613-2894	THOP1 THOP1 THOP1	15	27.3	17	27.4	0.88401	0.98487	0.0713188	0.93444	0.68846	0.85652	0.118836	0.77249
>comp72735_c0_seq1_ORF7_Frame_3_2490-4124,comp72735_c0_seq2_ORF5_Frame_2_1271-2905	RSL1D1	4	9.4	15	26.8	1.0581	1.0205	0.0265872	1.0393	1.792	0.9968	0.562291	1.3944
>comp72737_c2_seq1_ORF3_Frame_1_1441-2418,comp72737_c2_seq2_ORF2_Frame_2_917-1894	CDK6	9	37.7	14	49.7	0.99721	1.0984	0.0715521	1.04781	0.8803	0.92825	0.0339058	0.904275
>comp72752_c0_seq1_ORF6_Frame_2_50-1459	WASH1	2	6.2	2	6.6	0.8723	0.8047	0.0478004	0.8385	NaN	0.79449	0	0.79449
>comp72758_c0_seq1_ORF4_Frame_-2_1981-767;>comp72758_c0_seq4_ORF2_Frame_-2_711-229;>comp72758_c0_seq5_ORF3_Frame_-2_730-134;>comp72758_c0_seq2_ORF5_Frame_-2_1468-767	DAZAP1 DAZAP1 Dazap1 DAZAP1	3	11.6	6	19.5	1.0827	1.0317	0.0360624	1.0572	0.88871	0.80581	0.0586192	0.84726
>comp72764_c0_seq1_ORF4_Frame_-1_4434-2596,comp72764_c0_seq9_ORF3_Frame_-1_4434-2596;>comp72764_c0_seq7_ORF2_Frame_-1_2357-192,comp72764_c0_seq22_ORF3_Frame_-1_2357-192;>comp72764_c0_seq19_ORF4_Frame_-1_2385-127,comp72764_c0_seq21_ORF3_Frame_-1_2385-127	GNE GNE GNE	2	5.7	3	5.5	0.66985	0.71948	0.0350937	0.694665	0.60453	0.5312	0.0518521	0.567865
>comp72770_c3_seq1_ORF6_Frame_3_252-1844	CDC73	3	7.2	6	12.1	1.2818	1.1259	0.110238	1.20385	0.74056	0.81365	0.0516824	0.777105
>comp72788_c0_seq1_ORF2_Frame_2_50-682	FXN	1	5.7	1	5.7	1.4499	NaN	0	1.4499	1.2135	NaN	0	1.2135
>comp72807_c0_seq1_ORF7_Frame_1_1528-6705,comp72807_c0_seq2_ORF7_Frame_2_1604-6781	Supt6h	14	14.8	9	5.8	0.9444	1.0724	0.0905097	1.0084	0.76729	1.0051	0.168157	0.886195
>comp72829_c0_seq2_ORF1_Frame_-3_3002-1791,comp72829_c0_seq3_ORF3_Frame_-1_3002-1791,comp72829_c0_seq4_ORF4_Frame_-1_3002-1791,comp72829_c0_seq6_ORF2_Frame_-2_3002-1791	Snx5	6	18.3	11	31.4	0.85038	0.98577	0.0957352	0.918075	0.5386	0.6286	0.0636396	0.5836
>comp72865_c0_seq1_ORF4_Frame_2_26-1492,comp72865_c0_seq2_ORF4_Frame_2_26-1492	UBXN7	2	7	7	18.8	0.61742	0.83435	0.153393	0.725885	0.75703	0.84262	0.0605213	0.799825
>comp72869_c1_seq5_ORF3_Frame_-2_3847-932	EFTUD2	28	45.7	24	28.8	0.91845	0.92669	0.00582656	0.92257	0.9642	1.0148	0.0357796	0.9895
>comp72873_c0_seq1_ORF2_Frame_1_181-585	MRPS16	1	13.3	1	13.3	NaN	NaN	0	NaN	NaN	NaN	0	NaN
>comp72874_c0_seq2_ORF3_Frame_3_249-2762	FAM91A1	5	7.9	4	6	0.9342	1.0214	0.0616597	0.9778	0.58666	0.80174	0.152085	0.6942
>comp72874_c0_seq3_ORF2_Frame_2_35-940	Gnai3	9	36.4	6	23.8	1.0273	0.96657	0.0429426	0.996935	0.97529	0.94212	0.0234547	0.958705
>comp72886_c0_seq1_ORF5_Frame_1_118-3816	Smc1a	16	16.5	17	16.5	1.0157	0.91559	0.0707885	0.965645	0.93546	0.98585	0.0356311	0.960655
>comp72886_c2_seq2_ORF1_Frame_-1_4106-2514;>comp72886_c2_seq1_ORF1_Frame_-1_4184-2514	HNF1B HNF1B	2	6.2	1	2.6	NaN	0.89362	0	0.89362	NaN	0.49067	0	0.49067
>comp72893_c2_seq3_ORF2_Frame_3_87-716;>comp72893_c2_seq2_ORF1_Frame_3_33-662;>comp72893_c2_seq1_ORF2_Frame_3_33-662	GSTP1 GSTP1 GSTP1	9	43.3	13	60.5	0.96991	0.94405	0.0182858	0.95698	0.75084	0.79827	0.0335381	0.774555
>comp72899_c0_seq1_ORF9_Frame_1_430-3753	MYO1E	9	10.1	13	13.5	0.96727	1.0155	0.0341038	0.991385	0.89771	0.91144	0.00970858	0.904575
>comp72909_c0_seq1_ORF9_Frame_3_162-2228;>comp72909_c0_seq2_ORF4_Frame_3_162-893	ASPH ASPH	5	12	10	20.3	0.75275	0.89594	0.101251	0.824345	0.92501	1.0732	0.104786	0.999105
>comp75030_c4_seq1_ORF2_Frame_-1_2116-1073	CTGF	4	14.4	6	20.7	0.84238	0.9582	0.0818971	0.90029	3.2814	4.462	0.83481	3.8717
>comp72909_c1_seq1_ORF4_Frame_2_968-1252,comp72909_c1_seq2_ORF4_Frame_2_968-1252	MYDGF	2	28.4	4	49.5	0.96982	0.9031	0.0471782	0.93646	0.87404	1.1947	0.226741	1.03437
>comp72933_c1_seq1_ORF1_Frame_-3_2744-276	AEBP1	2	3.8	3	4.5	0.84828	0.97781	0.0915915	0.913045	0.63942	0.64635	0.00490025	0.642885
>comp72967_c0_seq2_ORF1_Frame_-1_2282-1281,comp72967_c0_seq3_ORF1_Frame_-3_2282-1281	Jun	1	4.5	2	8.7	NaN	NaN	0	NaN	NaN	NaN	0	NaN
>comp72968_c1_seq3_ORF1_Frame_3_114-1073;>comp72968_c1_seq7_ORF5_Frame_3_114-530;>comp72968_c1_seq8_ORF1_Frame_1_130-780;>comp72968_c1_seq2_ORF1_Frame_1_535-1251,comp72968_c1_seq5_ORF1_Frame_1_1318-2034	NUBP1 NUBP1 NUBP1 NUBP1	2	11.2	2	11.2	0.89815	0.78209	0.0820668	0.84012	0.35771	0.90821	0.389262	0.63296
>comp72976_c0_seq1_ORF8_Frame_3_435-1604	Ptrf	9	31.8	13	36.9	1.0989	1.2456	0.103733	1.17225	0.82788	0.70192	0.0890672	0.7649
>comp73002_c3_seq1_ORF1_Frame_-3_677-288	RPS24	5	36.2	4	26.9	1.0902	1.0688	0.0151321	1.0795	1.0064	1.0116	0.00367696	1.009
>comp73006_c1_seq1_ORF1_Frame_-2_1639-854	SPIN1	1	6.5	1	5	NaN	0.7171	0	0.7171	NaN	0.67956	0	0.67956
>comp73006_c4_seq1_ORF2_Frame_-2_2211-709,comp73006_c4_seq2_ORF1_Frame_-3_2211-709	SLC16A1	1	3.4	7	15.2	0.97426	1.0145	0.028454	0.99438	0.99455	0.76027	0.165661	0.87741
>comp73021_c0_seq1_ORF1_Frame_-1_4149-1969,comp73021_c0_seq2_ORF1_Frame_-1_4149-1969	GPD2	30	51.7	24	36	0.88494	0.83926	0.0323006	0.8621	1.0647	1.1666	0.0720542	1.11565
>comp73022_c0_seq1_ORF6_Frame_3_99-1880	Snx9	3	8.6	4	8.8	0.99529	0.93793	0.0405596	0.96661	0.49184	0.60118	0.0773151	0.54651
>comp73048_c1_seq1_ORF4_Frame_2_689-1768	THUMPD1	2	16.4	6	28.9	0.6823	0.96225	0.197955	0.822275	0.31492	1.0174	0.496728	0.66616
>comp73050_c0_seq1_ORF4_Frame_1_109-1425,comp73050_c0_seq2_ORF4_Frame_1_109-1425	NXN	9	36	11	29.6	0.72105	0.83913	0.0834952	0.78009	0.59342	0.71076	0.0829719	0.65209
>comp73050_c0_seq2_ORF3_Frame_-1_7080-6349;>comp73050_c0_seq1_ORF2_Frame_-1_5510-4656	NXN NXN	3	14.3	2	8.6	0.8625	1.0981	0.166594	0.9803	0.76205	0.9398	0.125688	0.850925
>comp73053_c0_seq1_ORF4_Frame_2_86-2266	PLOD1	7	12.2	14	25.2	0.95654	0.90436	0.0368968	0.93045	1.1578	1.2655	0.0761554	1.21165
>comp73088_c1_seq1_ORF3_Frame_2_275-1594	SHROOM2	2	6.1	2	5.5	0.95819	1.3618	0.285395	1.15999	0.55087	0.41144	0.0985919	0.481155
>comp73098_c3_seq2_ORF6_Frame_3_150-1235	TIPARP	1	5.8	3	9.7	0.81019	0.77993	0.0213971	0.79506	1.017	1.1682	0.106915	1.0926
>comp73131_c2_seq3_ORF3_Frame_-1_6921-4819,comp73131_c2_seq4_ORF3_Frame_-1_5352-3250;>comp73131_c2_seq6_ORF2_Frame_-1_2204-216;>comp73131_c2_seq2_ORF3_Frame_-1_9330-7252,comp73131_c2_seq5_ORF3_Frame_-1_7761-5683	SFPQ SFPQ SFPQ	16	31.1	22	37.5	0.96559	0.93137	0.0241972	0.94848	0.8918	0.98444	0.0655064	0.93812
>comp73133_c0_seq1_ORF13_Frame_1_6475-7572,comp73133_c0_seq2_ORF17_Frame_2_7154-8251,comp73133_c0_seq3_ORF11_Frame_1_5878-6975	AKR7L	5	22.1	8	24.9	0.99658	0.88342	0.0800162	0.94	0.70645	0.86412	0.11149	0.785285
>comp73134_c0_seq1_ORF7_Frame_2_1886-2905	Dnajb1	6	23.8	12	33.2	1.0659	0.95459	0.0787081	1.01025	1.05	0.89918	0.106646	0.97459
>comp73150_c0_seq1_ORF1_Frame_3_213-2207,comp73150_c0_seq2_ORF1_Frame_3_1818-3812,comp73150_c0_seq3_ORF1_Frame_1_187-2181,comp73150_c0_seq4_ORF1_Frame_2_107-2101	RPAP3	12	23.8	13	25	0.94574	0.90194	0.0309713	0.92384	0.61923	0.69629	0.0544896	0.65776
>comp73153_c0_seq1_ORF2_Frame_3_90-608	Rbm8a	3	32.4	5	26.6	0.79611	0.68665	0.0773999	0.74138	0.69979	0.65614	0.0308652	0.677965
>comp73159_c0_seq2_ORF1_Frame_-2_4175-1287;>comp73159_c0_seq1_ORF1_Frame_-2_4229-1287	SART3 SART3	8	12.6	9	12.3	0.88158	0.99453	0.0798677	0.938055	0.78518	0.87872	0.0661428	0.83195
>comp73176_c1_seq4_ORF5_Frame_2_122-1597	TOM1	1	3.3	5	11.8	0.64729	0.97237	0.229866	0.80983	0.51178	0.89208	0.268913	0.70193
>comp73187_c0_seq4_ORF6_Frame_3_501-1568	STOML2	8	38.2	8	26.4	0.88211	0.93895	0.0401919	0.91053	1.0074	1.1448	0.0971565	1.0761
>comp73196_c0_seq2_ORF4_Frame_1_121-4353;>comp73196_c0_seq1_ORF3_Frame_1_121-4461	PDS5B PDS5B	6	6.9	17	15.3	0.88465	0.98491	0.0708945	0.93478	0.80375	0.96217	0.11202	0.88296
>comp73209_c0_seq1_ORF1_Frame_-2_3672-1849	NPLOC4	4	9.9	6	12.3	0.85841	0.9882	0.0917754	0.923305	0.74963	0.96005	0.148789	0.85484
>comp73210_c0_seq1_ORF1_Frame_-3_4754-219;>comp136264_c0_seq1_ORF2_Frame_1_43-501;>comp104075_c0_seq1_ORF1_Frame_2_32-244;>comp47290_c0_seq1_ORF1_Frame_3_9-275;>comp108785_c0_seq1_ORF1_Frame_1_13-321	EPRS EPRS EPRS EPRS EPRS	45	39.7	45	32.1	0.99438	0.97659	0.0125794	0.985485	0.85632	0.94072	0.0596798	0.89852
>comp73213_c0_seq1_ORF14_Frame_2_1982-5290,comp73213_c0_seq2_ORF13_Frame_2_1982-5290,comp73213_c0_seq3_ORF11_Frame_2_1982-5290,comp73213_c0_seq4_ORF10_Frame_2_1982-5290,comp73213_c0_seq5_ORF11_Frame_2_1982-5290,comp73213_c0_seq6_ORF12_Frame_2_1982-5290	NUP188	4	4.6	5	5.3	0.85277	1.0208	0.118815	0.936785	1.0347	1.24	0.145169	1.13735
>comp73213_c0_seq1_ORF16_Frame_3_39-1982,comp73213_c0_seq2_ORF14_Frame_3_39-1982,comp73213_c0_seq3_ORF13_Frame_3_39-1982,comp73213_c0_seq4_ORF11_Frame_3_39-1982,comp73213_c0_seq5_ORF12_Frame_3_39-1982,comp73213_c0_seq6_ORF14_Frame_3_39-1982	NUP188	2	4.8	1	1.4	1.0542	1.1042	0.0353553	1.0792	0.9925	1.3274	0.23681	1.15995
>comp73222_c0_seq1_ORF3_Frame_-1_9692-8433,comp73222_c0_seq2_ORF4_Frame_-2_9692-8433,comp73222_c0_seq3_ORF3_Frame_-2_1393-134,comp73222_c0_seq5_ORF2_Frame_-1_1393-134,comp73222_c0_seq6_ORF3_Frame_-2_10828-9569,comp73222_c0_seq7_ORF3_Frame_-1_10828-9569	HNRNPDL	9	19	10	18.1	1.0343	1.0405	0.00438406	1.0374	1.042	0.96187	0.0566605	1.00194
>comp73229_c0_seq1_ORF3_Frame_-1_3451-2159	EIF5	12	33.9	12	35	1.0518	1.1056	0.0380423	1.0787	0.96799	0.80922	0.112267	0.888605
>comp73245_c3_seq1_ORF1_Frame_-2_1423-311	RRS1	1	4.6	6	19.4	1.048	0.85728	0.134859	0.95264	0.95086	0.85987	0.0643396	0.905365
>comp73254_c0_seq1_ORF7_Frame_2_371-2596;>comp80086_c0_seq1_ORF1_Frame_-1_212-3	JUP Jup	21	45.6	14	24.1	0.71676	0.87138	0.109333	0.79407	0.4889	0.6151	0.0892369	0.552
>comp73275_c1_seq1_ORF5_Frame_2_1796-3205,comp73275_c1_seq2_ORF7_Frame_3_1227-2636,comp73275_c1_seq3_ORF7_Frame_3_765-2174,comp73275_c1_seq4_ORF8_Frame_3_1038-2447	DHCR7	3	7.7	5	12.1	0.99678	0.96042	0.0257104	0.9786	1.3517	1.1023	0.176352	1.227
>comp73277_c1_seq20_ORF2_Frame_-2_4157-3483	NSUN4	3	16	8	43.6	1.0586	0.96348	0.06726	1.01104	0.9487	0.97954	0.0218072	0.96412
>comp73279_c0_seq1_ORF3_Frame_-1_3882-2566,comp73279_c0_seq2_ORF3_Frame_-1_3882-2566	PAICS	20	53.8	19	45.3	0.94201	0.94177	0.000169706	0.94189	0.72526	0.82299	0.0691055	0.774125
>comp73289_c0_seq2_ORF1_Frame_-3_4111-3425;>comp73289_c0_seq4_ORF1_Frame_-3_1043-681	CCDC134 CCDC134	4	23.1	5	20.1	0.95403	1.0003	0.0327178	0.977165	0.8912	1.2801	0.274994	1.08565
>comp73311_c1_seq1_ORF7_Frame_1_895-3720,comp73311_c1_seq3_ORF8_Frame_3_867-3692,comp73311_c1_seq6_ORF7_Frame_1_895-3720,comp73311_c1_seq7_ORF4_Frame_3_867-3692,comp73311_c1_seq9_ORF8_Frame_3_867-3692,comp73311_c1_seq11_ORF4_Frame_1_895-3720	ERAP1	22	29.6	15	18.7	0.96289	0.87054	0.0653013	0.916715	1.2475	1.3037	0.0397394	1.2756
>comp73312_c0_seq1_ORF3_Frame_-1_3418-98;>comp73312_c0_seq2_ORF3_Frame_-1_3846-289;>comp37581_c0_seq1_ORF2_Frame_3_105-401	POLD1 POLD1 POLD1	11	15.9	15	16.6	0.90456	1.0218	0.0829012	0.96318	0.89279	0.96637	0.0520289	0.92958
>comp73332_c0_seq2_ORF3_Frame_2_107-844,comp73332_c0_seq4_ORF3_Frame_2_107-844	PMM2	4	20.7	7	34.1	0.85336	0.93604	0.0584636	0.8947	0.70353	0.74542	0.0296207	0.724475
>comp73356_c1_seq1_ORF2_Frame_-1_2567-1836	CTHRC1	4	23.4	5	26.6	0.94424	0.82345	0.0854114	0.883845	1.3326	1.0471	0.201879	1.18985
>comp73377_c1_seq3_ORF3_Frame_3_1614-2618,comp73377_c1_seq4_ORF2_Frame_1_1384-2388;>comp73377_c1_seq1_ORF2_Frame_1_1387-2412,comp73377_c1_seq2_ORF3_Frame_3_1617-2642	Plscr1 PLSCR1	1	6	1	3	NaN	NaN	0	NaN	NaN	NaN	0	NaN
>comp73381_c0_seq1_ORF9_Frame_3_1302-2132,comp73381_c0_seq3_ORF4_Frame_1_550-1380;>comp73381_c0_seq2_ORF4_Frame_1_550-1428,comp73381_c0_seq4_ORF9_Frame_3_1302-2180	Raly Raly	7	47.7	10	46.2	0.85844	1.0876	0.162041	0.97302	0.85009	0.96103	0.0784464	0.90556
>comp73387_c0_seq1_ORF1_Frame_-1_2344-1922	VAMP4	1	13.5	1	8.5	NaN	1.0736	0	1.0736	NaN	0.36843	0	0.36843
>comp73388_c0_seq3_ORF1_Frame_1_295-765,comp73388_c0_seq4_ORF2_Frame_1_295-765;>comp73388_c0_seq1_ORF6_Frame_2_1634-2281,comp73388_c0_seq5_ORF5_Frame_2_1634-2281;>comp73388_c0_seq6_ORF1_Frame_1_295-546;>comp73388_c0_seq2_ORF5_Frame_2_1634-2062	GINS3 GINS3 GINS3 GINS3	3	22.3	2	15.9	1.0571	1.1599	0.0726906	1.1085	1.1339	1.0177	0.0821658	1.0758
>comp73402_c0_seq1_ORF2_Frame_-1_8596-947,comp73402_c0_seq2_ORF2_Frame_-1_8596-947	MTOR	2	1.1	2	0.9	0.67107	0.66067	0.00735391	0.66587	1.3479	0.73359	0.434383	1.04075
>comp73404_c0_seq1_ORF4_Frame_1_256-3423	KIF11	4	7.3	2	2.3	1.0678	0.9811	0.0613062	1.02445	1.1331	1.0054	0.0902975	1.06925
>comp73412_c0_seq1_ORF2_Frame_-2_4586-2166,comp73412_c0_seq2_ORF2_Frame_-2_4597-2177	OSBP	4	7.2	7	12.8	0.68271	0.77457	0.0649548	0.72864	0.65452	0.67108	0.0117097	0.6628
>comp73416_c1_seq1_ORF3_Frame_1_361-6285	TPR	37	26.2	41	23.3	1.0487	1.0566	0.00558614	1.05265	1.1166	1.1299	0.00940452	1.12325
>comp73418_c0_seq1_ORF6_Frame_1_58-1743;>comp73418_c0_seq2_ORF5_Frame_1_58-1485	ALDH4A1 ALDH4A1	5	11.6	6	13.3	0.99507	0.84928	0.103089	0.922175	1.3539	1.0966	0.181939	1.22525
>comp73428_c0_seq1_ORF5_Frame_-1_7863-3412	AQR	4	3.3	5	4.5	1.0402	1.0085	0.0224153	1.02435	1.0078	1.1011	0.0659731	1.05445
>comp73439_c0_seq1_ORF1_Frame_-3_5237-4614	RAB6B	7	40.9	5	28.8	1.2057	0.95066	0.180341	1.07818	1.8573	0.71108	0.8105	1.28419
>comp73440_c0_seq1_ORF3_Frame_2_566-2035	STEAP2	2	6.7	9	19	0.89638	1.175	0.197014	1.03569	0.4543	0.65954	0.145127	0.55692
>comp73454_c0_seq1_ORF3_Frame_-2_5781-4756	DCAF7	1	4.7	7	24.6	NaN	0.85242	0	0.85242	NaN	0.82985	0	0.82985
>comp73456_c0_seq1_ORF2_Frame_-1_3580-2987;>comp127530_c0_seq1_ORF3_Frame_3_6-599;>comp73456_c1_seq1_ORF1_Frame_1_4-207	SRI Sri SRI	10	62.6	6	37.9	0.89798	0.86519	0.023186	0.881585	0.83143	0.88877	0.0405455	0.8601
>comp73470_c1_seq1_ORF16_Frame_3_3108-3437	Aco2	2	26.4	2	20	1.0399	0.93031	0.0774918	0.985105	1.004	0.89085	0.0800091	0.947425
>comp73470_c1_seq1_ORF5_Frame_-2_2700-361;>comp143896_c0_seq1_ORF1_Frame_-3_335-3	Aco2 Aco2	23	44.2	27	40.8	0.95007	0.83702	0.0799384	0.893545	1.0788	1.1039	0.0177484	1.09135
>comp73504_c0_seq2_ORF1_Frame_-3_2562-1504	BRIX1	4	14.2	4	11.9	0.97421	1.1191	0.102453	1.04665	0.8585	0.96322	0.0740482	0.91086
>comp73509_c0_seq1_ORF5_Frame_2_158-1537	CTSC	5	17.8	2	3.7	1.2104	0.86333	0.245416	1.03686	2.2932	0.42983	1.3176	1.36152
>comp73535_c1_seq29_ORF1_Frame_-1_777-1	PBK	2	8.5	4	17.4	0.94561	0.96556	0.0141068	0.955585	0.52833	0.83763	0.218708	0.68298
>comp73537_c1_seq1_ORF2_Frame_1_160-753,comp73537_c1_seq2_ORF3_Frame_1_223-816;>comp73537_c1_seq3_ORF5_Frame_1_880-1506	DENR DENR	4	27.8	5	29.3	0.94826	0.89755	0.0358574	0.922905	0.49829	0.78292	0.201264	0.640605
>comp73538_c0_seq1_ORF12_Frame_3_6678-7391	EMC1	4	20.6	8	32.4	1.0183	1.1269	0.0767918	1.0726	1.0784	1.1006	0.0156978	1.0895
>comp73538_c0_seq1_ORF5_Frame_-1_6366-3385	EMC1	7	10.1	8	10.5	1.1079	0.95818	0.105868	1.03304	1.25	1.0892	0.113703	1.1696
>comp73540_c0_seq3_ORF1_Frame_-3_3488-693;>comp73540_c0_seq1_ORF1_Frame_-3_3551-693;>comp73540_c0_seq2_ORF1_Frame_-3_6642-1048;>comp73540_c0_seq4_ORF1_Frame_-3_6705-1048	DOCK1 DOCK1 DOCK1 DOCK1	3	4.8	1	1.3	0.99703	NaN	0	0.99703	0.58316	NaN	0	0.58316
>comp73547_c0_seq11_ORF4_Frame_3_336-746	SELT	1	9.5	1	9.5	0.81412	0.74436	0.0493278	0.77924	1.3917	0.74078	0.46027	1.06624
>comp73559_c0_seq1_ORF2_Frame_-2_4148-3;>comp73559_c0_seq2_ORF3_Frame_-2_4842-682	KIF15 KIF15	5	4.7	7	6.3	1.1774	1.1655	0.00841457	1.17145	0.78121	0.82353	0.0299248	0.80237
>comp73560_c0_seq1_ORF2_Frame_-1_3829-752,comp73560_c0_seq2_ORF1_Frame_-2_3829-752	NAT10	2	3.1	8	8.6	0.99609	1.1255	0.0915067	1.06079	1.0475	1.2407	0.136613	1.1441
>comp73569_c1_seq1_ORF2_Frame_1_43-1458	SAAL1	2	8.3	4	9.3	1.0529	0.80682	0.174005	0.92986	0.66393	0.66892	0.00352846	0.666425
>comp73626_c1_seq2_ORF7_Frame_-2_8737-7817	FSTL1	1	3.6	3	11.1	NaN	0.78958	0	0.78958	NaN	0.62593	0	0.62593
>comp75937_c3_seq3_ORF4_Frame_3_231-1646;>comp75937_c3_seq1_ORF4_Frame_3_231-1685;>comp75937_c3_seq2_ORF2_Frame_2_47-1504	RBPJ RBPJ RBPJ	1	2.3	2	5.7	NaN	1.0663	0	1.0663	NaN	3.8318	0	3.8318
>comp73630_c0_seq1_ORF3_Frame_2_626-1327	NAT8B	1	5.6	2	12	0.78174	0.70589	0.053634	0.743815	0.62853	0.78141	0.108102	0.70497
>comp73638_c0_seq1_ORF1_Frame_-2_4991-3954,comp73638_c0_seq3_ORF1_Frame_-2_4978-3941	TMX4	3	13	8	26	1.2031	0.78322	0.2969	0.99316	0.90989	0.82104	0.0628264	0.865465
>comp73646_c0_seq1_ORF11_Frame_2_188-1696	ANKRD52	8	29.2	7	25.2	0.75973	0.79067	0.0218779	0.7752	0.58121	0.82503	0.172407	0.70312
>comp73680_c0_seq1_ORF4_Frame_3_6-1736,comp73680_c0_seq2_ORF4_Frame_3_6-1736	DCP1A	2	7.8	4	10.6	0.62508	0.88084	0.18085	0.75296	0.50312	1.0031	0.353539	0.75311
>comp73683_c0_seq1_ORF1_Frame_3_228-2381	HOOK3	2	3.6	5	9.3	0.97713	0.89448	0.0584424	0.935805	0.91958	0.69037	0.162076	0.804975
>comp73704_c0_seq1_ORF1_Frame_-3_10999-9473,comp73704_c0_seq2_ORF1_Frame_-3_9990-8464,comp73704_c0_seq3_ORF1_Frame_-3_11183-9657	LAMB1	8	25.5	12	28.5	0.96483	0.94527	0.013831	0.95505	1.0801	1.3217	0.170837	1.2009
>comp73704_c0_seq1_ORF11_Frame_3_1254-6608,comp73704_c0_seq2_ORF7_Frame_2_245-5599;>comp73704_c0_seq3_ORF8_Frame_1_1174-6792	LAMB1 LAMB1	8	6.3	3	1.8	0.96033	1.0092	0.0345563	0.984765	0.83823	0.61146	0.160351	0.724845
>comp73713_c0_seq1_ORF1_Frame_-3_3551-3132	MED22	1	7.9	1	7.9	NaN	NaN	0	NaN	NaN	NaN	0	NaN
>comp73728_c0_seq1_ORF16_Frame_3_270-7388	SPTBN2	13	6.8	12	5.2	0.8727	0.97467	0.0721037	0.923685	0.7047	0.776	0.0504167	0.74035
>comp73733_c0_seq1_ORF12_Frame_3_1743-4895;>comp29085_c0_seq1_ORF1_Frame_1_4-309	ITGA3 ITGA3	13	15.4	14	17.1	1.1954	1.0955	0.07064	1.14545	1.2555	1.1784	0.0545179	1.21695
>comp73741_c0_seq1_ORF10_Frame_1_886-8574;>comp73741_c0_seq2_ORF11_Frame_1_886-8715	HECTD1 HECTD1	12	6.6	15	7.1	0.95525	0.94666	0.00607405	0.950955	0.74886	0.81073	0.0437487	0.779795
>comp73741_c2_seq1_ORF1_Frame_-3_3057-1225;>comp73741_c2_seq2_ORF1_Frame_-3_3072-1225	EIF4B EIF4B	4	12.4	4	8.2	0.75732	1.2346	0.337488	0.99596	0.36482	0.63025	0.187687	0.497535
>comp73757_c3_seq1_ORF3_Frame_2_128-676	SLC12A6	1	8.7	1	8.7	NaN	NaN	0	NaN	NaN	NaN	0	NaN
>comp73763_c1_seq2_ORF7_Frame_2_80-4672;>comp73763_c1_seq1_ORF7_Frame_2_80-4693	ABCC1 ABCC1	2	1.6	9	7.9	1.0529	1.0714	0.0130815	1.06215	1.0245	1.0435	0.013435	1.034
>comp73781_c0_seq1_ORF4_Frame_-2_9966-8839,comp73781_c0_seq2_ORF4_Frame_-2_9979-8852,comp73781_c0_seq3_ORF1_Frame_-3_9966-8839,comp73781_c0_seq4_ORF1_Frame_-3_9979-8852,comp73781_c0_seq5_ORF1_Frame_-3_9161-8034,comp73781_c0_seq6_ORF3_Frame_-2_9161-8034	KDM1B	5	15.2	11	33.2	1.0285	0.96786	0.042879	0.99818	0.89601	1.1437	0.175143	1.01985
>comp73785_c0_seq1_ORF4_Frame_3_249-3614	ANLN	2	3	6	6.7	0.94022	1.3779	0.309486	1.15906	0.53965	0.77438	0.165979	0.657015
>comp73812_c0_seq1_ORF1_Frame_-2_4361-1422	ANKLE2	1	1.8	3	5.4	0.77248	0.96374	0.135241	0.86811	0.59077	0.60709	0.01154	0.59893
>comp73839_c1_seq1_ORF2_Frame_-1_9109-8213,comp73839_c1_seq2_ORF2_Frame_-1_10442-9546	Pex19	5	31.1	6	31.8	0.95035	0.88533	0.0459761	0.91784	0.69224	0.66739	0.0175716	0.679815
>comp73846_c0_seq1_ORF1_Frame_-1_3542-3189	MTPN	3	33.9	3	33.9	1.0893	0.82409	0.187532	0.956695	0.82113	0.65834	0.11511	0.739735
>comp73849_c0_seq3_ORF5_Frame_1_10-2001	HDGFRP2	3	5.9	2	3.9	0.88158	0.88111	0.00033234	0.881345	0.48603	0.78663	0.212556	0.63633
>comp73851_c0_seq1_ORF3_Frame_-1_3999-2485;>comp26939_c0_seq1_ORF2_Frame_1_154-915,comp26939_c0_seq2_ORF3_Frame_2_203-964	ANXA11 ANXA11	12	25.7	15	33.5	1.0548	1.0784	0.0166877	1.0666	1.1491	1.0059	0.101258	1.0775
>comp73854_c1_seq1_ORF1_Frame_1_184-780	PURA	5	47.7	3	22.1	0.69248	0.75697	0.0456013	0.724725	0.82692	0.79954	0.0193606	0.81323
>comp73863_c0_seq6_ORF3_Frame_1_196-3072;>comp73863_c0_seq1_ORF3_Frame_1_196-3183;>comp73863_c0_seq2_ORF3_Frame_1_196-3126;>comp73863_c0_seq3_ORF3_Frame_1_196-3237;>comp73863_c0_seq5_ORF1_Frame_1_196-882	OPA1 OPA1 OPA1 OPA1 OPA1	6	9.5	14	16.8	1.008	0.86592	0.100466	0.93696	0.82774	0.98032	0.10789	0.90403
>comp73866_c0_seq1_ORF4_Frame_1_202-2625	MCM3	25	50	27	42.5	1.1046	1.0207	0.0593263	1.06265	1.0198	1.0432	0.0165463	1.0315
>comp73872_c1_seq1_ORF2_Frame_3_222-539	CMC1	4	43.4	2	18.9	0.81362	0.88714	0.0519865	0.85038	1.0132	0.90899	0.0736876	0.961095
>comp73884_c0_seq1_ORF3_Frame_-2_4319-3495	DOK4	5	31.6	3	12	0.89326	0.84911	0.0312188	0.871185	0.57878	0.70905	0.0921148	0.643915
>comp73889_c0_seq2_ORF1_Frame_-3_2174-348	TOMM70	7	14.6	9	19.9	1.0358	1.0205	0.0108187	1.02815	1.0622	1.0005	0.0436285	1.03135
>comp73916_c2_seq1_ORF3_Frame_1_361-2064,comp73916_c2_seq2_ORF3_Frame_3_291-1994	FTSJ3	2	8.5	1	3.9	0.85419	NaN	0	0.85419	0.43888	NaN	0	0.43888
>comp73917_c1_seq1_ORF5_Frame_2_200-1321	Ndrg1	7	36.6	7	29.1	1.0823	1.0013	0.0572756	1.0418	1.1867	1.3038	0.0828022	1.24525
>comp73923_c1_seq2_ORF2_Frame_2_92-892;>comp73923_c1_seq4_ORF2_Frame_2_92-910	Brcc3 Brcc3	1	4.1	6	29.6	NaN	0.95645	0	0.95645	NaN	0.71808	0	0.71808
>comp73951_c0_seq1_ORF4_Frame_3_156-1943	ZWILCH	2	9.4	4	7.2	0.85299	1.0029	0.106002	0.927945	0.68083	0.81895	0.0976656	0.74989
>comp73969_c0_seq3_ORF11_Frame_2_287-3643;>comp73969_c0_seq1_ORF11_Frame_2_287-3676;>comp73969_c0_seq2_ORF13_Frame_3_1470-3824;>comp73969_c0_seq2_ORF9_Frame_2_287-1393;>comp30085_c1_seq1_ORF1_Frame_2_77-298	UPF1 UPF1 UPF1 UPF1 UPF1	19	25.2	21	25.6	0.92946	0.98796	0.0413657	0.95871	0.82588	1.0611	0.166326	0.94349
>comp73981_c0_seq1_ORF6_Frame_3_687-1934	LOX	9	36.1	7	27.2	0.76178	0.86509	0.0730512	0.813435	0.28735	0.34672	0.0419809	0.317035
>comp73989_c1_seq1_ORF4_Frame_2_116-1894,comp73989_c1_seq2_ORF5_Frame_2_197-1975	CANX	15	27	23	38.1	0.86989	0.85087	0.0134492	0.86038	1.0794	1.044	0.0250316	1.0617
>comp73993_c0_seq1_ORF1_Frame_-3_2828-159;>comp73993_c0_seq2_ORF1_Frame_-3_2275-2	LIG1 LIG1	5	8.8	8	11.1	0.87138	1.0992	0.161093	0.98529	0.63122	0.94924	0.224874	0.79023
>comp74002_c0_seq1_ORF10_Frame_2_614-3703;>comp74002_c0_seq2_ORF10_Frame_2_614-3763	USP47 USP47	3	4.9	5	6.3	0.95374	0.87996	0.0521703	0.91685	0.4754	0.73571	0.184067	0.605555
>comp74004_c2_seq1_ORF6_Frame_3_78-1130	40422	3	13.4	7	20.2	0.69703	0.91744	0.155853	0.807235	0.59268	0.75877	0.117443	0.675725
>comp74006_c3_seq1_ORF1_Frame_1_127-999	UCHL3	5	32.3	6	29.9	0.99837	0.93068	0.0478641	0.964525	0.7661	0.8001	0.0240416	0.7831
>comp74006_c7_seq13_ORF1_Frame_2_119-1015	LZTFL1	1	3.7	4	15.7	NaN	0.77213	0	0.77213	NaN	0.51629	0	0.51629
>comp74010_c1_seq1_ORF1_Frame_1_91-771;>comp74010_c1_seq2_ORF1_Frame_1_91-399	ERVS71-1 ERVS71-1	4	20.3	4	20.3	1.2025	1.0389	0.115683	1.1207	1.7455	1.3447	0.283408	1.5451
>comp74840_c0_seq1_ORF1_Frame_-3_3595-1820;>comp74840_c0_seq3_ORF1_Frame_-3_6371-4482;>comp74840_c0_seq4_ORF1_Frame_-3_2966-522;>comp74840_c0_seq2_ORF1_Frame_-3_5358-2731	PML PML PML PML	2	4.1	2	2.4	0.92311	1.1866	0.186316	1.05486	3.0544	3.1159	0.0434871	3.08515
>comp74063_c0_seq1_ORF14_Frame_3_174-3683	THBS1	21	24.2	22	21.9	1.0634	1.3541	0.205556	1.20875	0.31347	0.70982	0.280262	0.511645
>comp74074_c0_seq2_ORF3_Frame_3_129-1490	TMX3	3	11.7	5	13.9	0.87157	0.98782	0.0822012	0.929695	1.3387	1.183	0.110097	1.26085
>comp74080_c0_seq1_ORF5_Frame_1_232-888	RAB3D	5	29.7	5	25.1	0.94592	0.86288	0.0587181	0.9044	0.75048	0.75357	0.00218496	0.752025
>comp74082_c0_seq1_ORF6_Frame_3_168-4895	DIP2B	5	6.2	7	6.1	0.56417	0.96858	0.285961	0.766375	0.44843	0.90422	0.322292	0.676325
>comp74098_c1_seq1_ORF1_Frame_-2_4032-3817	GNG12	2	41.7	3	56.9	1.2216	1.3033	0.0577706	1.26245	1.1343	1.5681	0.306743	1.3512
>comp74107_c3_seq1_ORF5_Frame_2_164-1066	SLC25A20	4	13.3	9	26.2	1.1801	0.88608	0.207904	1.03309	1.0974	1.0764	0.0148492	1.0869
>comp74115_c4_seq1_ORF2_Frame_2_77-703,comp74115_c4_seq2_ORF1_Frame_2_77-703	Exosc1	3	21.1	3	18.7	0.85624	0.9456	0.0631871	0.90092	0.647	0.84245	0.138204	0.744725
>comp74118_c1_seq1_ORF5_Frame_1_133-1080;>comp97753_c0_seq1_ORF1_Frame_2_5-211	Hmox2 HMOX2	2	11.1	7	25.6	0.89481	0.86112	0.0238224	0.877965	1.1818	0.94616	0.166623	1.06398
>comp74120_c0_seq1_ORF5_Frame_2_20-1573	LMAN1	5	14.9	12	28.8	0.99759	0.89998	0.0690207	0.948785	1.3035	1.1767	0.0896611	1.2401
>comp74128_c0_seq1_ORF5_Frame_2_320-3178;>comp169617_c0_seq1_ORF3_Frame_1_67-273	PSMD1 Psmd1	23	35.3	24	32.2	0.94065	0.98687	0.0326825	0.96376	0.85153	0.95404	0.0724855	0.902785
>comp74142_c0_seq1_ORF1_Frame_3_30-566	MANF	8	36.9	10	44.7	0.9366	0.9046	0.0226274	0.9206	1.0711	1.074	0.00205061	1.07255
>comp74142_c1_seq1_ORF2_Frame_-2_2160-118;>comp63624_c0_seq2_ORF1_Frame_-2_2865-820;>comp63624_c0_seq1_ORF1_Frame_-3_1932-820	Gfpt1 GFPT2 GFPT2	23	44.2	21	39.8	1.059	1.0226	0.0257387	1.0408	1.0076	1.1077	0.0707814	1.05765
>comp74142_c2_seq6_ORF3_Frame_1_124-2223;>comp74142_c2_seq4_ORF4_Frame_1_124-1353	CAPN2 CAPN2	21	43	16	25.3	1.0185	1.0372	0.0132229	1.02785	0.80949	0.78806	0.0151533	0.798775
>comp74158_c0_seq1_ORF1_Frame_-3_3961-2681	39692	5	21.3	11	26.9	0.86368	0.94727	0.0591071	0.905475	0.55346	0.87044	0.224139	0.71195
>comp74160_c0_seq2_ORF2_Frame_-2_4693-3428	SCRN3	1	4.7	5	11.1	NaN	0.87103	0	0.87103	NaN	0.73403	0	0.73403
>comp74186_c2_seq1_ORF4_Frame_3_729-2996;>comp73564_c0_seq10_ORF6_Frame_3_192-2060;>comp73564_c0_seq2_ORF5_Frame_2_89-2368	OSBPL11 OSBPL10 OSBPL10	4	8.9	4	6.3	0.90164	0.90359	0.00137886	0.902615	0.77842	0.84502	0.0470933	0.81172
>comp74196_c0_seq1_ORF2_Frame_-1_2200-725	PPIL4	1	2.8	1	2.2	0.89184	NaN	0	0.89184	0.93586	NaN	0	0.93586
>comp74197_c2_seq1_ORF2_Frame_2_194-1108	EBNA1BP2	1	6.9	6	27.2	NaN	0.92663	0	0.92663	NaN	0.91098	0	0.91098
>comp74199_c3_seq1_ORF1_Frame_-2_8293-6899	G3BP	11	31.6	15	44.5	0.93336	0.94192	0.00605283	0.93764	0.77841	0.92906	0.106526	0.853735
>comp74204_c0_seq1_ORF12_Frame_2_107-6625	HSPG2	7	5.1	12	7.6	0.77909	0.96381	0.130617	0.87145	0.87324	0.74191	0.0928643	0.807575
>comp74208_c0_seq1_ORF17_Frame_-1_11207-840	LRP1	15	5.5	22	7.2	1.0036	0.89258	0.078503	0.94809	1.6405	1.2458	0.279095	1.44315
>comp74208_c0_seq2_ORF5_Frame_-1_3138-1	LRP1	1	1.1	4	4.1	NaN	0.84701	0	0.84701	NaN	1.2429	0	1.2429
>comp74216_c1_seq1_ORF5_Frame_1_436-3246;>comp74216_c1_seq2_ORF5_Frame_1_436-3288	Ap2b1 AP2B1	33	44.8	22	26.9	0.93635	0.96553	0.0206334	0.95094	0.89875	0.88754	0.00792667	0.893145
>comp74216_c11_seq5_ORF12_Frame_2_674-5782,comp74216_c11_seq15_ORF11_Frame_2_674-5782	HSPG2	4	3.9	6	4.6	0.71482	0.71584	0.000721249	0.71533	0.76477	0.60209	0.115032	0.68343
>comp74216_c12_seq1_ORF1_Frame_1_40-402	RPL22L1	3	32.2	2	19.8	1.0567	1.155	0.0695086	1.10585	0.8811	1.0873	0.145805	0.9842
>comp74216_c6_seq2_ORF2_Frame_-2_13630-1136	PRKDC	2	0.7	3	0.8	0.95586	1.0374	0.0576575	0.99663	NaN	1.1662	0	1.1662
>comp74253_c0_seq1_ORF4_Frame_3_105-1955,comp74253_c0_seq2_ORF4_Frame_3_105-1955	LBR	2	6.8	4	7.6	0.6238	0.95787	0.236223	0.790835	0.75953	0.81104	0.0364231	0.785285
>comp74255_c0_seq1_ORF2_Frame_-2_6706-6074,comp74255_c0_seq3_ORF2_Frame_-2_7190-6558	Lrrc57	4	27.5	8	47.9	1.061	1.1437	0.0584777	1.10235	0.80662	0.89756	0.0643043	0.85209
>comp74297_c0_seq7_ORF8_Frame_3_162-1847;>comp74297_c0_seq4_ORF7_Frame_3_162-1967	PRC1 PRC1	2	6	4	8	1.1345	0.82812	0.216643	0.98131	0.72781	0.78601	0.0411536	0.75691
>comp74299_c2_seq7_ORF2_Frame_3_216-896;>comp74299_c2_seq14_ORF2_Frame_3_216-605;REV__>comp67377_c0_seq2_ORF5_Frame_1_166-1770	Nudt21 Nudt21	6	30.4	10	44.5	1.0264	0.94267	0.0592061	0.984535	1.053	1.0536	0.000424264	1.0533
>comp74327_c2_seq1_ORF9_Frame_2_221-2197,comp74327_c2_seq2_ORF9_Frame_2_221-2197	ABCD3	9	19.4	16	27.9	0.92296	0.8935	0.0208314	0.90823	1.0516	1.0438	0.00551543	1.0477
>comp74327_c2_seq2_ORF15_Frame_3_7413-8288;>comp74327_c2_seq1_ORF15_Frame_3_7413-8321	ABCD3 ABCD3	2	17.1	1	8.9	0.81772	NaN	0	0.81772	0.48365	NaN	0	0.48365
>comp74328_c1_seq3_ORF4_Frame_-1_2155-1640,comp74328_c1_seq4_ORF4_Frame_-1_2766-2251;>comp74328_c1_seq1_ORF4_Frame_-1_3135-2476,comp74328_c1_seq2_ORF4_Frame_-1_2524-1865	CIRBP CIRBP	4	33.1	5	28.5	1.1524	1.1669	0.010253	1.15965	0.56721	0.75356	0.131769	0.660385
>comp74335_c1_seq5_ORF8_Frame_3_3402-6449,comp74335_c1_seq6_ORF5_Frame_1_2746-5793,comp74335_c1_seq8_ORF8_Frame_3_3387-6434,comp74335_c1_seq12_ORF7_Frame_1_3496-6543,comp74335_c1_seq14_ORF7_Frame_1_3481-6528	NCAPG	5	8.5	11	14.5	0.98933	0.96467	0.0174373	0.977	0.90795	0.92514	0.0121552	0.916545
>comp74338_c2_seq2_ORF4_Frame_-1_5313-2623;>comp74338_c2_seq1_ORF5_Frame_-1_5346-2623;>comp74338_c2_seq3_ORF5_Frame_-1_5382-2623	CASK CASK CASK	3	5.4	8	10.1	0.91402	0.94587	0.0225214	0.929945	0.77698	1.0368	0.18372	0.90689
>comp74338_c3_seq1_ORF1_Frame_-3_746-57,comp74338_c3_seq2_ORF1_Frame_-2_746-57	PAFAH1B3	6	30.9	8	39.1	1.0161	0.90349	0.0796273	0.959795	0.99964	0.97302	0.0188232	0.98633
>comp74340_c3_seq2_ORF1_Frame_-2_3243-2635,comp74340_c3_seq3_ORF1_Frame_-2_3243-2635	RAB30	4	26.6	3	16.7	1.0573	1.0399	0.0123037	1.0486	1.3175	1.2601	0.0405879	1.2888
>comp74352_c0_seq1_ORF5_Frame_1_442-5166	IQGAP2	46	38.4	43	28.6	0.86636	0.8319	0.0243669	0.84913	0.82012	0.88997	0.0493914	0.855045
>comp74353_c2_seq1_ORF5_Frame_2_485-892	PPM1A	1	19.9	1	19.9	NaN	NaN	0	NaN	NaN	NaN	0	NaN
>comp74354_c0_seq1_ORF4_Frame_1_55-945	ZC3HAV1L	1	4.4	7	27.9	1.2174	1.0751	0.100621	1.14625	1.0523	1.0448	0.0053033	1.04855
>comp74359_c0_seq2_ORF3_Frame_2_137-1411	RBBP4	10	36.2	11	29.4	0.8856	0.77149	0.080688	0.828545	0.92834	0.70892	0.155153	0.81863
>comp74364_c1_seq9_ORF2_Frame_-2_10943-9423,comp74364_c1_seq49_ORF3_Frame_-2_11494-9974,comp74364_c1_seq53_ORF1_Frame_-3_10943-9423,comp74364_c1_seq59_ORF1_Frame_-3_11494-9974	THUMPD3	2	6.7	6	14.6	0.38412	1.0709	0.485627	0.72751	0.23969	0.85168	0.432742	0.545685
>comp74384_c0_seq5_ORF1_Frame_-3_2303-1968,comp74384_c0_seq8_ORF1_Frame_-3_1326-991,comp74384_c0_seq11_ORF1_Frame_-3_2334-1999	MLLT6	1	28.6	5	44.6	0.67638	1.0093	0.23541	0.84284	0.58886	0.86105	0.192467	0.724955
>comp74397_c0_seq1_ORF1_Frame_-2_2428-1895;>comp74397_c0_seq4_ORF2_Frame_-2_2335-1895	CAV1 CAV1	5	42.1	5	29.2	0.95159	0.98119	0.0209304	0.96639	1.1878	1.4311	0.172039	1.30945
>comp74397_c1_seq1_ORF4_Frame_2_668-2557	Pls1	18	37.6	19	37.9	0.88635	0.85144	0.0246851	0.868895	0.66228	0.79156	0.0914148	0.72692
>comp74422_c0_seq1_ORF1_Frame_-3_6930-2335;>comp74422_c0_seq3_ORF3_Frame_-1_5622-2335;>comp74422_c0_seq2_ORF1_Frame_-3_5316-2335;>comp74422_c0_seq3_ORF1_Frame_-3_7018-5762	AGL AGL AGL AGL	12	11.4	13	9.7	1.0372	1.0415	0.00304056	1.03935	0.89604	1.0269	0.092532	0.96147
>comp74427_c0_seq5_ORF9_Frame_2_104-5074;>comp82055_c0_seq1_ORF1_Frame_-1_315-1	IQGAP1 IQGAP1	61	48.7	53	34.7	0.98494	1.0348	0.0352563	1.00987	0.80068	0.90914	0.0766928	0.85491
>comp74429_c3_seq1_ORF1_Frame_3_276-917	OSTF1	5	37.4	5	25.2	0.95753	1.0741	0.0824274	1.01581	0.91172	0.83618	0.0534148	0.87395
>comp74433_c5_seq1_ORF4_Frame_-1_6262-4700,comp74433_c5_seq2_ORF4_Frame_-1_6310-4748	KIRREL	14	39.9	18	41.7	0.95903	0.93122	0.0196646	0.945125	0.93892	0.97277	0.0239356	0.955845
>comp74435_c0_seq1_ORF1_Frame_-2_5255-2238	MYO1D	6	9.8	9	10.6	0.99821	1.0357	0.0265094	1.01696	0.87202	0.94333	0.0504238	0.907675
>comp74436_c1_seq1_ORF5_Frame_1_208-1836	EHD2	22	50.5	20	39.6	0.95065	0.90198	0.0344149	0.926315	0.76953	0.84363	0.0523966	0.80658
>comp74448_c0_seq2_ORF6_Frame_2_230-8680;>comp74448_c0_seq1_ORF6_Frame_2_230-8743	NF1 NF1	2	1	3	1.3	0.73479	1.0369	0.213624	0.885845	0.55289	0.88412	0.234215	0.718505
>comp74453_c0_seq1_ORF1_Frame_-3_1895-849	PTER	4	14.9	7	22.9	0.84246	0.78822	0.0383535	0.81534	0.52082	0.54423	0.0165534	0.532525
>comp74464_c1_seq1_ORF1_Frame_-1_5871-3214	TTC37	5	6.7	6	8.9	0.97379	0.96314	0.00753069	0.968465	0.71083	0.84476	0.0947028	0.777795
>comp74473_c0_seq1_ORF10_Frame_1_184-8556	UTP20	8	4	15	5.9	0.83529	0.94835	0.0799455	0.89182	0.81673	0.90729	0.0640356	0.86201
>comp74503_c0_seq1_ORF3_Frame_3_48-1769	NT5E	12	33.8	15	35.4	0.93129	0.93323	0.00137179	0.93226	1.1456	1.1818	0.0255973	1.1637
>comp74507_c1_seq1_ORF3_Frame_1_61-723,comp74507_c1_seq4_ORF1_Frame_1_61-723	SRSF9	2	8.6	6	26.7	0.73816	0.87768	0.0986555	0.80792	0.74176	0.94419	0.14314	0.842975
>comp74515_c0_seq1_ORF1_Frame_-2_1163-165	MCUB	1	4.5	2	6.9	NaN	0.97572	0	0.97572	NaN	1.1291	0	1.1291
>comp74520_c0_seq2_ORF1_Frame_-2_7531-4409	RASA1	2	2.4	4	4.4	1.0241	1.2394	0.15224	1.13175	0.96629	0.81211	0.109022	0.8892
>comp74546_c0_seq1_ORF20_Frame_3_270-1853,comp74546_c0_seq2_ORF21_Frame_3_270-1853	YARS	12	28.4	23	43.9	0.85123	0.90124	0.0353624	0.876235	0.59654	0.70074	0.0736805	0.64864
>comp74559_c1_seq1_ORF4_Frame_1_154-1392;>comp74559_c1_seq2_ORF3_Frame_2_440-1726	MYO1C Myo1c	9	29.8	7	21.5	0.90445	0.99252	0.0622749	0.948485	0.84137	0.92297	0.0576999	0.88217
>comp74559_c2_seq1_ORF6_Frame_3_396-1865,comp74559_c2_seq2_ORF7_Frame_3_396-1865	MYO1C	14	36.5	17	37.8	0.96314	0.95771	0.00383959	0.960425	0.85812	0.97939	0.0857508	0.918755
>comp74559_c3_seq11_ORF6_Frame_2_98-625,comp74559_c3_seq22_ORF3_Frame_2_98-625	SOD2	6	33.5	6	30.1	1.19	1.1236	0.0469519	1.1568	1.2872	1.3608	0.0520431	1.324
>comp74566_c0_seq1_ORF4_Frame_-2_8850-2989	Dennd4c	5	3.6	6	3.8	0.83884	1.1285	0.204821	0.98367	0.52474	0.89898	0.264628	0.71186
>comp74579_c5_seq5_ORF2_Frame_1_289-4521	EEA1	16	14.6	28	24.2	1.0664	1.074	0.00537401	1.0702	0.96067	1.0146	0.0381343	0.987635
>comp74598_c0_seq2_ORF9_Frame_2_338-6187	THADA	2	1.4	2	1.2	0.75881	0.89523	0.0964635	0.82702	0.57286	0.80389	0.163363	0.688375
>comp74611_c0_seq1_ORF1_Frame_-2_3023-1941;>comp69163_c1_seq1_ORF1_Frame_1_277-600;>comp69163_c0_seq1_ORF1_Frame_1_7-255	37500 37500 37500	12	56	14	49.6	0.90382	0.95436	0.0357372	0.92909	0.76594	0.84444	0.0555079	0.80519
>comp74611_c1_seq1_ORF2_Frame_1_97-903	BSG	4	23.8	8	31.2	0.95807	1.0927	0.0951978	1.02538	1.0664	1.2152	0.105217	1.1408
>comp74613_c0_seq2_ORF4_Frame_1_154-3411;>comp74613_c0_seq1_ORF4_Frame_2_20-3298	Phkb PHKB	2	4.9	1	1.6	0.70425	NaN	0	0.70425	0.82925	NaN	0	0.82925
>comp74614_c1_seq1_ORF1_Frame_-3_7131-3505;>comp74614_c1_seq2_ORF1_Frame_-3_7224-3505	SLK SLK	5	7.9	9	9	0.84689	0.96622	0.0843791	0.906555	0.54655	0.91945	0.26368	0.733
>comp74618_c0_seq1_ORF1_Frame_-3_2539-1409	FBLIM1	4	16.7	9	32.9	0.78101	1.0197	0.168779	0.900355	0.65025	0.90629	0.181048	0.77827
>comp74635_c0_seq1_ORF2_Frame_1_67-2895,comp74635_c0_seq2_ORF2_Frame_1_130-2958;>comp20402_c0_seq1_ORF1_Frame_1_28-366	WDR3 WDR3	5	9.2	2	1.8	0.92357	1.1552	0.163787	1.03939	0.89057	1.5157	0.442034	1.20314
>comp74636_c0_seq2_ORF2_Frame_1_286-1545;>comp74636_c0_seq4_ORF3_Frame_1_286-1758	GLS GLS	6	22.4	6	18.3	1.0734	1.0503	0.0163342	1.06185	1.2042	1.4538	0.176494	1.329
>comp74642_c2_seq3_ORF5_Frame_3_2724-4247	FARSA	5	12.4	9	16.5	1.1331	1.015	0.0835093	1.07405	0.87411	0.96236	0.0624022	0.918235
>comp74654_c4_seq1_ORF3_Frame_3_261-1721	MINPP1	1	4.1	6	14.4	0.64921	0.87376	0.158781	0.761485	0.8051	1.0337	0.161645	0.9194
>comp74669_c1_seq1_ORF2_Frame_-1_8884-6782	ACSS2	18	30.1	19	27.4	1.0338	0.97029	0.0449084	1.00205	0.94093	0.97937	0.0271812	0.96015
>comp74675_c0_seq4_ORF7_Frame_-1_8821-8228,comp74675_c0_seq11_ORF2_Frame_-1_3958-3365,comp74675_c0_seq12_ORF4_Frame_-1_8801-8208,comp74675_c0_seq17_ORF2_Frame_-1_3938-3345	HIF1AN	6	35.4	4	21.2	1.0226	0.93507	0.0618931	0.978835	1.1315	0.87532	0.181147	1.00341
>comp74702_c1_seq1_ORF1_Frame_-2_2474-1509,comp74702_c1_seq2_ORF1_Frame_-2_2459-1494	SFXN1	6	27	5	18.6	0.85911	1.0934	0.165668	0.976255	1.1734	1.5127	0.239921	1.34305
>comp74716_c0_seq1_ORF15_Frame_2_212-6361	MYO18A	11	8	11	6.5	0.86856	0.87067	0.001492	0.869615	0.6004	0.78312	0.129203	0.69176
>comp74721_c0_seq1_ORF1_Frame_-2_3108-1651	Pacsin2	5	19.5	4	13.4	1.0607	1.0933	0.0230517	1.077	0.69637	0.84047	0.101894	0.76842
>comp74727_c2_seq6_ORF4_Frame_-2_6214-539;>comp74727_c2_seq5_ORF4_Frame_-2_6235-539;>comp74727_c2_seq1_ORF4_Frame_-2_6253-539;>comp74727_c2_seq8_ORF4_Frame_-2_6274-539	CHD4 CHD4 CHD4 CHD4	15	12.4	30	18.1	1.0422	0.95855	0.0591495	1.00038	0.88582	1.0262	0.0992636	0.95601
>comp74761_c0_seq1_ORF4_Frame_-2_5789-3075,comp74761_c0_seq2_ORF4_Frame_-2_5771-3057	COPB2	20	30.8	22	30.3	0.90937	0.97529	0.0466125	0.94233	0.90137	0.9776	0.0539027	0.939485
>comp74761_c1_seq1_ORF2_Frame_-1_1127-138	Ppp1ca	16	62.4	15	43	0.8698	0.92235	0.0371585	0.896075	0.77883	0.92649	0.104411	0.85266
>comp74795_c0_seq2_ORF5_Frame_3_51-2186,comp74795_c0_seq14_ORF5_Frame_3_51-2186,comp74795_c0_seq19_ORF1_Frame_3_51-2186,comp74795_c0_seq25_ORF1_Frame_3_51-2186,comp74795_c0_seq27_ORF1_Frame_3_51-2186,comp74795_c0_seq30_ORF1_Frame_3_51-2186	GPR155	3	5.2	3	5.1	0.91352	1.1632	0.17655	1.03836	0.80836	1.0039	0.138268	0.90613
>comp74813_c0_seq1_ORF3_Frame_-2_869-3	PVR	1	6.2	1	6.2	0.9813	0.88157	0.0705198	0.931435	1.2883	1.115	0.122542	1.20165
>comp74822_c0_seq1_ORF7_Frame_2_131-4432	AGRN	1	1	6	4.8	NaN	0.88041	0	0.88041	NaN	1.2325	0	1.2325
>comp74822_c1_seq1_ORF1_Frame_-3_2356-1205	AGRN	3	10.7	6	19	0.88838	0.93139	0.0304127	0.909885	NaN	0.68311	0	0.68311
>comp74823_c1_seq1_ORF1_Frame_-2_752-123	MRPL22	4	25.2	1	5.7	0.86412	1.1046	0.170045	0.98436	0.76152	1.1583	0.280566	0.95991
>comp74827_c2_seq1_ORF3_Frame_-2_4129-2279,comp74827_c2_seq2_ORF2_Frame_-2_3627-1777	ETFDH	4	9.1	5	9.9	0.91291	0.82488	0.0622466	0.868895	0.83506	0.90291	0.0479772	0.868985
>comp74827_c2_seq1_ORF6_Frame_1_241-1350	ETFDH	7	33	13	34.1	0.86343	0.92831	0.0458771	0.89587	0.7675	0.70377	0.0450639	0.735635
>comp74830_c1_seq20_ORF2_Frame_1_190-1680	TRMT6	1	2.6	6	12.5	NaN	1.0147	0	1.0147	NaN	0.8797	0	0.8797
>comp74832_c0_seq1_ORF1_Frame_-3_13032-1903	VPS13C	21	7.7	28	9.1	0.90646	0.97581	0.0490379	0.941135	0.82786	0.78934	0.0272378	0.8086
>comp74837_c0_seq1_ORF3_Frame_3_87-1292	COL18A1	2	7.2	2	7.2	0.94505	0.60311	0.241788	0.77408	1.2216	1.5958	0.264599	1.4087
>comp74837_c1_seq1_ORF4_Frame_2_245-2410	COL18A1	6	11.4	8	14	1.002	0.9513	0.0358503	0.97665	1.0519	1.0736	0.0153442	1.06275
>comp68511_c0_seq1_ORF1_Frame_-2_2372-237;>comp68511_c0_seq2_ORF1_Frame_-2_4080-1831	STAT1 STAT1	16	27.9	21	37.1	1.0058	0.98459	0.0149977	0.995195	2.6541	2.8137	0.112854	2.7339
>comp74866_c2_seq6_ORF13_Frame_3_339-647	ERGIC1	6	53.4	5	35	0.96986	0.79894	0.120859	0.8844	1.2799	1.1256	0.109107	1.20275
>comp74866_c4_seq1_ORF9_Frame_3_213-1259,comp74866_c4_seq2_ORF5_Frame_1_361-1407,comp74866_c4_seq3_ORF7_Frame_2_269-1315	Capg	10	44.1	9	28.7	0.79919	0.98714	0.132901	0.893165	0.58045	0.75507	0.123475	0.66776
>comp74874_c0_seq5_ORF1_Frame_-2_360-1	Plec	3	25.8	4	35	1.1575	1.0293	0.0906511	1.0934	1.5739	1.143	0.304692	1.35845
>comp74888_c1_seq1_ORF11_Frame_2_359-2302,comp74888_c1_seq3_ORF11_Frame_2_359-2302,comp74888_c1_seq4_ORF12_Frame_2_359-2302	DLAT	5	10	6	12.2	0.85847	0.84552	0.00915703	0.851995	1.0275	1.0803	0.0373352	1.0539
>comp74898_c2_seq1_ORF7_Frame_1_1213-3075	ICAM1	2	5.8	5	10.1	1.4384	1.8979	0.324916	1.66815	1.5443	1.7247	0.127562	1.6345
>comp74917_c1_seq2_ORF8_Frame_1_208-5541;>comp74917_c1_seq1_ORF5_Frame_1_208-5589	COL14A1 COL14A1	12	9.8	13	8.4	0.84072	0.92222	0.0576292	0.88147	0.72361	0.87778	0.109015	0.800695
>comp74925_c0_seq1_ORF6_Frame_2_32-934	PPIE	2	11.3	3	8	0.78209	1.0313	0.176218	0.906695	0.74921	0.9336	0.130383	0.841405
>comp74928_c0_seq1_ORF8_Frame_3_99-3305,comp74928_c0_seq2_ORF8_Frame_3_99-3305	HIP1R	2	1.9	9	10.1	NaN	1.0451	0	1.0451	NaN	0.88238	0	0.88238
>comp74942_c0_seq1_ORF2_Frame_-1_6423-4603	XRCC6	1	2.3	4	8.1	0.83046	0.83998	0.00673166	0.83522	0.53546	0.93528	0.282715	0.73537
>comp74962_c0_seq35_ORF7_Frame_2_203-652,comp74962_c0_seq47_ORF3_Frame_2_203-652;>comp74962_c0_seq8_ORF2_Frame_2_203-856,comp74962_c0_seq31_ORF6_Frame_2_203-856;>comp74962_c0_seq7_ORF2_Frame_2_203-856	RAB4A RAB4A RAB4A	1	9.3	1	9.3	NaN	0.94256	0	0.94256	NaN	1.0003	0	1.0003
>comp74965_c5_seq2_ORF9_Frame_2_86-3772;>comp74965_c5_seq1_ORF9_Frame_2_86-3805	DCTN1 Dctn1	8	9.3	18	16.6	0.84285	0.97128	0.0908137	0.907065	0.77059	0.93114	0.113526	0.850865
>comp74966_c0_seq1_ORF2_Frame_3_93-2444	DDX21	22	38	30	42.3	1.0394	1.2463	0.1463	1.14285	1.1236	1.1424	0.0132936	1.133
>comp74970_c0_seq1_ORF13_Frame_3_45-542	SYVN1	2	15.7	1	8.4	1.0237	0.97166	0.0367978	0.99768	0.99849	0.92359	0.0529623	0.96104
>comp74997_c0_seq1_ORF1_Frame_-2_2561-1008	Nup62	4	14.1	6	13.3	0.96471	1.0989	0.0948867	1.0318	0.68316	0.8586	0.124055	0.77088
>comp75002_c0_seq3_ORF1_Frame_-3_5506-2564,comp75002_c0_seq4_ORF1_Frame_-3_8051-5109;>comp75002_c0_seq1_ORF1_Frame_-3_5480-2532	TCAF1 TCAF1	6	9	7	7.3	0.96691	0.93975	0.019205	0.95333	0.54582	0.84011	0.208094	0.692965
>comp75004_c0_seq1_ORF5_Frame_3_78-632	DUSP3	7	51.4	5	33.5	0.97957	0.96453	0.0106349	0.97205	0.64722	0.75435	0.0757523	0.700785
>comp75012_c0_seq2_ORF1_Frame_-3_5854-4076;>comp75012_c0_seq1_ORF1_Frame_-3_5866-4076	PTPN11 Ptpn11	5	12.3	6	11.8	0.93016	0.99436	0.0453963	0.96226	0.78122	0.90656	0.0886288	0.84389
>comp75028_c0_seq1_ORF9_Frame_-1_11117-9378,comp75028_c0_seq2_ORF9_Frame_-1_11117-9378	YTHDF2	2	3.3	7	18.3	NaN	0.83161	0	0.83161	NaN	0.7158	0	0.7158
>comp75328_c2_seq1_ORF3_Frame_-1_9299-7683	EIF2AK2	3	6.7	7	14.7	1.3122	1.1128	0.140997	1.2125	2.6559	2.4246	0.163554	2.54025
>comp75030_c5_seq1_ORF4_Frame_2_383-2203,comp75030_c5_seq9_ORF14_Frame_2_383-2203	EPM2AIP1	2	5.9	4	9.7	0.72791	0.63924	0.0626992	0.683575	0.62074	0.70391	0.0588101	0.662325
>comp75030_c5_seq3_ORF2_Frame_3_114-599	CAV2	5	45.7	2	17.3	0.90837	0.75674	0.107219	0.832555	1.0309	0.89785	0.0940806	0.964375
>comp75039_c0_seq2_ORF1_Frame_-1_5578-3182;>comp75039_c0_seq1_ORF1_Frame_-1_5478-3073	NOC3L NOC3L	2	5.8	4	5.6	0.96802	0.87291	0.0672529	0.920465	0.94658	0.73015	0.153039	0.838365
>comp75043_c0_seq1_ORF1_Frame_-3_8566-8051,comp75043_c0_seq2_ORF1_Frame_-3_8566-8051,comp75043_c0_seq3_ORF1_Frame_-3_8578-8063,comp75043_c0_seq4_ORF1_Frame_-3_8578-8063	NUDT3	2	17.4	2	18	0.87753	0.95759	0.056611	0.91756	0.63759	0.80044	0.115152	0.719015
>comp75062_c1_seq2_ORF1_Frame_-2_7269-667	ascc3	4	2	3	1.3	1.1028	1.254	0.106915	1.1784	1.0976	1.1141	0.0116673	1.10585
>comp75066_c3_seq1_ORF3_Frame_-1_4851-1027	Sin3a	1	1	4	3.7	NaN	0.97011	0	0.97011	NaN	0.84008	0	0.84008
>comp75074_c0_seq1_ORF5_Frame_-1_1585-269,comp75074_c0_seq3_ORF4_Frame_-2_1585-269	RRP1	2	9.3	7	18.7	0.63513	0.94516	0.219224	0.790145	0.57928	0.58552	0.00441235	0.5824
>comp75074_c0_seq1_ORF6_Frame_1_2998-3306,comp75074_c0_seq3_ORF7_Frame_2_2981-3289	RRP1	4	54.4	5	74.8	1.0968	0.9953	0.0717713	1.04605	0.79399	0.85033	0.0398384	0.82216
>comp75093_c2_seq1_ORF1_Frame_-3_5554-5105,comp75093_c2_seq2_ORF1_Frame_-3_5535-5086	Aif1l	4	33.3	3	22.7	0.98701	0.82031	0.117875	0.90366	0.83215	0.63498	0.13942	0.733565
>comp75109_c1_seq13_ORF23_Frame_3_312-2564;>comp75109_c1_seq10_ORF10_Frame_3_312-3014;>comp29515_c0_seq1_ORF2_Frame_2_38-352	Fam129b Fam129b FAM129B	21	43.7	21	33	1.0701	1.0969	0.0189505	1.0835	0.96416	1.0097	0.0322016	0.98693
>comp75109_c2_seq1_ORF2_Frame_1_112-606	Rpl12	6	54.5	7	55.2	1.0672	0.99583	0.0504662	1.03151	1.0155	0.98396	0.0223021	0.99973
>comp75109_c3_seq1_ORF2_Frame_-2_967-137	PSMB7	4	21.7	5	13.7	0.86622	0.79882	0.047659	0.83252	0.56519	0.70034	0.0955655	0.632765
>comp75109_c8_seq1_ORF3_Frame_-2_2674-1535	NOLC1	1	3.7	3	10	NaN	1.0947	0	1.0947	NaN	0.74684	0	0.74684
>comp75119_c0_seq1_ORF1_Frame_-2_1463-3	STAM	2	6.4	3	7.4	0.7103	0.85861	0.104871	0.784455	0.54089	0.51969	0.0149907	0.53029
>comp75154_c3_seq12_ORF1_Frame_-3_4706-3861,comp75154_c3_seq14_ORF3_Frame_-2_4706-3861,comp75154_c3_seq15_ORF3_Frame_-2_4624-3779,comp75154_c3_seq16_ORF1_Frame_-3_4624-3779;>comp198692_c0_seq1_ORF1_Frame_1_31-264	SNRPA Snrpa	4	16.7	6	18.1	1.0571	0.90625	0.106667	0.981675	0.98925	0.9847	0.00321734	0.986975
>comp75155_c1_seq1_ORF4_Frame_1_115-2148,comp75155_c1_seq11_ORF4_Frame_1_148-2181,comp75155_c1_seq15_ORF4_Frame_1_136-2169	DHX58	1	2.1	1	1.5	NaN	NaN	0	NaN	NaN	NaN	0	NaN
>comp75156_c6_seq1_ORF4_Frame_1_2290-5673	NCKAP1	11	13.3	9	9.5	0.95577	0.98802	0.0228042	0.971895	0.99405	0.86082	0.0942078	0.927435
>comp75187_c2_seq1_ORF1_Frame_-3_372-1	AKR1E2	2	18.5	3	25	0.8309	0.9004	0.0491439	0.86565	0.51089	0.75622	0.173475	0.633555
>comp75195_c0_seq1_ORF1_Frame_-3_3076-2591,comp75195_c0_seq2_ORF1_Frame_-3_3064-2579,comp75195_c0_seq3_ORF1_Frame_-3_3060-2575,comp75195_c0_seq4_ORF1_Frame_-3_3048-2563	PLA2G16	2	10.5	3	19.1	1.2345	1.1836	0.0359917	1.20905	1.0616	1.1532	0.064771	1.1074
>comp75222_c0_seq1_ORF3_Frame_-1_6869-5739,comp75222_c0_seq2_ORF3_Frame_-1_6905-5775,comp75222_c0_seq3_ORF2_Frame_-1_5529-4399,comp75222_c0_seq4_ORF3_Frame_-1_6989-5859,comp75222_c0_seq5_ORF3_Frame_-1_7025-5895	AMACR	13	53.1	11	31.8	0.89422	0.78204	0.0793232	0.83813	0.87506	0.88805	0.00918532	0.881555
>comp75224_c0_seq1_ORF3_Frame_2_32-1057,comp75224_c0_seq2_ORF3_Frame_2_32-1057;>comp75224_c0_seq6_ORF2_Frame_2_32-1108	MRPS22 MRPS22	4	16.4	4	13.7	0.86766	1.1273	0.183593	0.99748	0.68633	1.0479	0.255669	0.867115
>comp75267_c0_seq1_ORF11_Frame_2_47-2488	LETM1	13	23.3	10	17.2	0.84516	0.9527	0.0760423	0.89893	1.1301	1.1251	0.00353553	1.1276
>comp75271_c1_seq1_ORF1_Frame_-3_2347-914	SCARB2	7	19.2	9	23.6	0.84271	0.81953	0.0163907	0.83112	1.1411	1.1187	0.0158392	1.1299
>comp75271_c4_seq6_ORF2_Frame_1_139-1017,comp75271_c4_seq10_ORF1_Frame_1_139-1017,comp75271_c4_seq12_ORF1_Frame_1_139-1017;>comp75271_c4_seq1_ORF3_Frame_2_461-865,comp75271_c4_seq3_ORF2_Frame_2_461-865,comp75271_c4_seq11_ORF2_Frame_2_461-865	Otud6b OTUD6B	4	25.3	2	7.5	0.80902	1.0093	0.141619	0.90916	0.86057	0.73765	0.0869176	0.79911
>comp75280_c0_seq1_ORF3_Frame_-1_2966-906,comp75280_c0_seq2_ORF3_Frame_-1_3596-1536	ADGRG1	1	1.5	2	3.2	NaN	1.48	0	1.48	NaN	0.3496	0	0.3496
>comp75292_c0_seq3_ORF8_Frame_3_120-668,comp75292_c0_seq5_ORF7_Frame_3_120-668	FUCA2	1	6.6	1	6.6	NaN	0.78222	0	0.78222	NaN	0.98427	0	0.98427
>comp75297_c1_seq1_ORF7_Frame_2_260-5740	MGAM	4	2.9	4	2.8	1.0475	0.8639	0.129825	0.9557	0.76558	1.0225	0.18167	0.89404
>comp75302_c0_seq1_ORF5_Frame_1_115-5274	PARP4	4	4.4	4	2.9	0.92165	1.1477	0.159841	1.03468	0.83562	1.1057	0.190975	0.97066
>comp75322_c0_seq1_ORF12_Frame_3_288-6470;>comp89306_c0_seq1_ORF1_Frame_2_200-466	MYOF MYOF	71	43.1	57	33.9	1.0117	1.0537	0.0296985	1.0327	0.97527	1.1344	0.112522	1.05483
>comp75324_c0_seq1_ORF5_Frame_1_376-3231;>comp75324_c0_seq2_ORF5_Frame_1_376-3318	RAI14 RAI14	5	6.7	8	9.8	1.0715	0.99258	0.0558049	1.03204	0.85525	0.92732	0.0509612	0.891285
>comp70160_c2_seq1_ORF4_Frame_2_101-445	Rhob	3	23.5	4	30.4	0.81628	1.0232	0.146315	0.91974	2.4751	2.2369	0.168433	2.356
>comp75334_c1_seq1_ORF4_Frame_-1_6917-4698	DCLK1	10	20.9	15	22.3	0.91701	0.93225	0.0107763	0.92463	0.66386	0.74352	0.0563281	0.70369
>comp75334_c1_seq2_ORF2_Frame_-1_5852-4764	Dclk1	7	28.9	11	32.5	0.71453	0.78809	0.0520148	0.75131	0.48621	0.35775	0.0908349	0.42198
>comp75342_c0_seq1_ORF3_Frame_2_326-1849	PODXL	4	12	4	8.5	0.70238	0.63434	0.0481115	0.66836	0.81138	0.9113	0.0706541	0.86134
>comp75349_c1_seq4_ORF5_Frame_1_214-2781;>comp75349_c1_seq5_ORF5_Frame_1_214-999;>comp75349_c1_seq1_ORF6_Frame_2_1196-2689,comp75349_c1_seq2_ORF6_Frame_3_333-1826,comp75349_c1_seq5_ORF7_Frame_2_1958-3451	Hgs Hgs Hgs	3	3.9	8	9.8	1.087	1.0264	0.0428507	1.0567	0.72607	0.85354	0.0901349	0.789805
>comp75354_c3_seq2_ORF7_Frame_2_137-4306;>comp75354_c3_seq1_ORF14_Frame_1_4426-5724	NUP155 NUP155	22	24.4	21	18.4	1.0087	1.0893	0.0569928	1.049	1.078	1.1698	0.0649124	1.1239
>comp75365_c0_seq2_ORF1_Frame_-2_1532-609,comp75365_c0_seq5_ORF1_Frame_-3_1532-609,comp75365_c0_seq9_ORF1_Frame_-3_1532-609;>comp75365_c0_seq6_ORF1_Frame_-2_1703-609	ASRGL1 ASRGL1	12	62.3	9	42.5	0.9251	0.86609	0.0417264	0.895595	0.62608	0.67173	0.0322794	0.648905
>comp75365_c0_seq3_ORF1_Frame_-3_5699-3783,comp75365_c0_seq11_ORF1_Frame_-3_8833-6917	MCMBP	9	19.9	10	20.2	1.0247	1.2484	0.15818	1.13655	0.9505	1.2923	0.241689	1.1214
>comp75374_c0_seq16_ORF2_Frame_3_3954-4880	KBTBD3	2	8.1	7	22.3	0.88533	0.96571	0.0568372	0.92552	0.9344	0.85485	0.0562503	0.894625
>comp75374_c4_seq1_ORF3_Frame_1_109-2568;>comp38777_c1_seq1_ORF1_Frame_1_25-225	DDX23 DDX23	6	9.5	12	15.1	1.056	1.0357	0.0143543	1.04585	0.99876	1.1103	0.0788707	1.05453
>comp75385_c0_seq1_ORF3_Frame_-2_3322-1586,comp75385_c0_seq2_ORF2_Frame_-2_3297-1561;>comp75385_c0_seq3_ORF1_Frame_-2_1896-625	LRRC47 LRRC47	4	10.7	9	21.4	0.79153	0.95965	0.118879	0.87559	0.49143	0.70438	0.150578	0.597905
>comp75392_c0_seq2_ORF7_Frame_2_128-793;>comp75392_c0_seq3_ORF7_Frame_2_128-1870	CHAF1B CHAF1B	1	9.9	2	14.9	1.0372	0.96734	0.0493985	1.00227	0.69266	0.5994	0.0659448	0.64603
>comp75404_c1_seq1_ORF1_Frame_-2_1337-141,comp75404_c1_seq2_ORF1_Frame_-1_1337-141	LANCL1	2	9.5	3	9.8	0.91367	0.88356	0.021291	0.898615	1.0469	0.68694	0.25453	0.86692
>comp75405_c0_seq14_ORF7_Frame_3_471-5609;>comp75405_c0_seq4_ORF7_Frame_3_471-5627;>comp75405_c0_seq8_ORF4_Frame_3_471-3899	MON2 MON2 MON2	5	4.6	7	4.3	0.89507	0.99008	0.0671822	0.942575	0.82725	0.94461	0.0829861	0.88593
>comp75405_c3_seq1_ORF2_Frame_2_125-859;>comp75405_c3_seq2_ORF2_Frame_2_125-703	TFAM TFAM	3	14.7	4	19.6	0.82093	0.99536	0.123341	0.908145	1.1312	1.2697	0.0979343	1.20045
>comp75411_c1_seq1_ORF11_Frame_-2_1248-523,comp75411_c1_seq4_ORF6_Frame_-3_1248-523,comp75411_c1_seq5_ORF5_Frame_-3_1248-523,comp75411_c1_seq6_ORF13_Frame_-1_1248-523	GGA3	3	14.9	5	26.4	0.99122	1.0359	0.0315935	1.01356	0.9381	0.92875	0.00661145	0.933425
>comp75420_c0_seq1_ORF1_Frame_3_204-608,comp75420_c0_seq2_ORF1_Frame_2_128-532	PLS3	3	43	2	25.9	0.91466	NaN	0	0.91466	0.97331	NaN	0	0.97331
>comp75420_c1_seq2_ORF1_Frame_2_62-1507	PLS3	10	25.7	11	27.6	1.0479	1.0351	0.00905097	1.0415	0.81826	0.86911	0.0359564	0.843685
>comp75431_c2_seq2_ORF8_Frame_1_202-1317,comp75431_c2_seq4_ORF10_Frame_2_320-1435	LYAR	1	3.5	10	34.7	NaN	1.0239	0	1.0239	NaN	0.95203	0	0.95203
>comp75436_c1_seq1_ORF1_Frame_-1_3035-2016;>comp75436_c1_seq2_ORF1_Frame_-1_3050-2016	AGA AGA	2	12.6	3	12.6	0.77154	0.88022	0.0768484	0.82588	1.0346	1.104	0.0490732	1.0693
>comp75444_c0_seq1_ORF15_Frame_2_233-5761,comp75444_c0_seq2_ORF15_Frame_2_287-5815,comp75444_c0_seq3_ORF15_Frame_2_287-5815,comp75444_c0_seq4_ORF15_Frame_2_233-5761,comp75444_c0_seq5_ORF15_Frame_2_287-5815,comp75444_c0_seq6_ORF15_Frame_2_233-5761	PLXNB2	7	5.2	18	12.3	0.99441	0.91291	0.0576292	0.95366	0.69131	0.70245	0.00787717	0.69688
>comp75456_c14_seq1_ORF1_Frame_-2_450-76	RPS25	3	16	4	24	1.0648	1.0447	0.0142128	1.05475	1.2093	0.95807	0.177646	1.08369
>comp75456_c3_seq1_ORF1_Frame_-2_4347-3589,comp75456_c3_seq2_ORF1_Frame_-2_4329-3571,comp75456_c3_seq3_ORF2_Frame_-2_13699-12941,comp75456_c3_seq4_ORF1_Frame_-2_4392-3634,comp75456_c3_seq5_ORF1_Frame_-2_3412-2654,comp75456_c3_seq6_ORF1_Frame_-2_4374-3616	CLIC4	11	58.9	15	67.2	0.89743	0.8668	0.0216587	0.882115	0.83991	0.85881	0.0133643	0.84936
>comp75456_c3_seq3_ORF6_Frame_2_92-499	CLIC4	4	36	5	46.3	0.9871	0.95754	0.0209021	0.97232	0.98897	0.9467	0.0298894	0.967835
>comp75456_c5_seq1_ORF5_Frame_3_525-1439,comp75456_c5_seq2_ORF3_Frame_1_460-1374	RNPS1	2	8.9	2	8.9	1.0294	0.96051	0.0487126	0.994955	0.74	0.8261	0.0608819	0.78305
>comp75467_c1_seq6_ORF1_Frame_-3_7742-7317;>comp75467_c1_seq1_ORF1_Frame_-3_2802-2260;>comp75467_c1_seq2_ORF1_Frame_-3_2614-2357	PAWR PAWR PAWR	2	23.2	5	39.4	0.89562	1.0538	0.11185	0.97471	0.4682	0.61874	0.106448	0.54347
>comp75482_c0_seq1_ORF8_Frame_3_120-3587;>comp178176_c0_seq1_ORF1_Frame_-2_386-3	NUP133 NUP133	11	16.3	11	13.1	1.0003	1.0102	0.00700036	1.00525	1.0205	0.94825	0.0510885	0.984375
>comp75494_c0_seq1_ORF9_Frame_-2_3463-956,comp75494_c0_seq2_ORF4_Frame_-3_3463-956,comp75494_c0_seq3_ORF4_Frame_-3_3463-956	DBN1	10	19.5	9	15.3	0.87124	0.8267	0.0314945	0.84897	0.58453	0.77369	0.133756	0.67911
>comp75494_c0_seq3_ORF16_Frame_3_2925-3707;>comp75494_c0_seq2_ORF16_Frame_3_2925-3737;>comp75494_c0_seq1_ORF18_Frame_3_2925-3833	DBN1 DBN1 DBN1	1	5	2	8	1.0043	1.0081	0.00268701	1.0062	0.91341	1.1069	0.136818	1.01016
>comp75507_c0_seq2_ORF1_Frame_-2_5157-3487;>comp75507_c0_seq3_ORF1_Frame_-2_5235-3487	RALGPS2 RALGPS2	1	2	1	2	1.2018	NaN	0	1.2018	0.67641	NaN	0	0.67641
>comp75529_c0_seq1_ORF4_Frame_1_58-7128	NBAS	5	2.7	4	2	1.063	0.97256	0.0639507	1.01778	1.1313	0.86479	0.188451	0.998045
>comp75542_c0_seq1_ORF7_Frame_-1_8859-1378;>comp34083_c0_seq1_ORF1_Frame_1_97-465;>comp46054_c2_seq1_ORF1_Frame_1_58-1098	IGF2R IGF2R IGF2R	46	24.7	51	21.1	0.9689	0.94996	0.0133926	0.95943	1.1888	1.27	0.0574171	1.2294
>comp75558_c1_seq1_ORF2_Frame_-2_945-1	GNAQ	3	14.3	4	16.5	1.0305	0.82511	0.145233	0.927805	0.93583	0.77814	0.111504	0.856985
>comp75560_c0_seq1_ORF2_Frame_-1_4293-3034	NUCB2	1	5	6	17.6	NaN	0.86846	0	0.86846	NaN	1.078	0	1.078
>comp75567_c4_seq1_ORF8_Frame_1_2143-6153,comp75567_c4_seq2_ORF8_Frame_1_1966-5976	PDS5A	12	13.8	21	20.7	0.93998	0.8934	0.032937	0.91669	1.0249	0.84627	0.12631	0.935585
>comp75579_c0_seq1_ORF3_Frame_-1_5081-3735,comp75579_c0_seq2_ORF4_Frame_-1_5064-3718	PPM1F	1	4.7	8	29.6	NaN	1.0141	0	1.0141	NaN	0.94071	0	0.94071
>comp75586_c3_seq1_ORF2_Frame_2_659-1675,comp75586_c3_seq4_ORF1_Frame_2_764-1780	no_gene_name	2	10	2	10	0.83512	0.79425	0.0288995	0.814685	0.40754	0.71608	0.218171	0.56181
>comp75601_c0_seq3_ORF5_Frame_-2_3235-2474,comp75601_c0_seq4_ORF5_Frame_-2_3235-2474	RRP1B	6	29.9	10	34.6	1.1155	1.0625	0.0374767	1.089	0.89145	1.042	0.106455	0.966725
>comp75608_c0_seq2_ORF10_Frame_3_60-665,comp75608_c0_seq4_ORF9_Frame_3_60-665,comp75608_c0_seq5_ORF10_Frame_3_60-665,comp75608_c0_seq7_ORF9_Frame_3_60-665	CD99	1	7.4	1	7.4	0.93343	0.81448	0.0841104	0.873955	0.40049	0.62194	0.156589	0.511215
>comp75609_c4_seq1_ORF2_Frame_-1_980-114	MLEC	7	35.3	9	30.1	0.95107	0.81592	0.0955655	0.883495	1.1781	1.1206	0.0406586	1.14935
>comp75626_c0_seq1_ORF10_Frame_2_224-1210,comp75626_c0_seq2_ORF10_Frame_2_224-1210	GATSL2	3	14.3	1	3.6	0.79812	NaN	0	0.79812	0.54152	NaN	0	0.54152
>comp75632_c1_seq1_ORF9_Frame_3_402-2438;>comp48237_c0_seq1_ORF2_Frame_-1_237-1	HSPA9 Hspa9	21	41.2	26	44.3	0.97483	1.0104	0.0251518	0.992615	1.2416	1.2466	0.00353553	1.2441
>comp75632_c2_seq1_ORF9_Frame_2_11120-13594	MIB1	2	3.8	4	4.6	1.1126	0.94778	0.116545	1.03019	1.2675	1.3376	0.0495682	1.30255
>comp75667_c2_seq3_ORF1_Frame_-2_1523-339;>comp75667_c2_seq4_ORF1_Frame_-3_1643-339;>comp75667_c2_seq1_ORF1_Frame_-2_3770-2175;>comp75667_c2_seq5_ORF1_Frame_-3_3890-2175	VRK1 VRK1 VRK1 VRK1	2	7.8	4	12.2	0.65196	0.89292	0.170384	0.77244	0.90806	0.88036	0.0195869	0.89421
>comp75675_c1_seq1_ORF12_Frame_1_76-3969	RRP12	4	6	7	6.8	0.86395	0.93927	0.0532593	0.90161	1.5265	0.92056	0.428464	1.22353
>comp75705_c0_seq1_ORF1_Frame_-1_3768-2797	ANXA10	11	39.2	10	33	1.0177	0.9949	0.016122	1.0063	0.82032	0.96474	0.10212	0.89253
>comp75714_c2_seq1_ORF1_Frame_3_99-929;>comp259827_c0_seq1_ORF1_Frame_1_25-324	CASP3 Casp3	3	11.2	3	11.6	0.93463	1.0233	0.0626992	0.978965	0.8329	0.69092	0.100395	0.76191
>comp75732_c4_seq6_ORF6_Frame_2_83-949	GNPDA1	5	23.9	8	35.3	0.91596	0.99527	0.0560806	0.955615	0.62846	0.73014	0.0718986	0.6793
>comp75735_c0_seq1_ORF1_Frame_-1_1563-1132	SRP19	3	26.4	3	27.1	0.90635	0.8898	0.0117026	0.898075	0.8232	0.77697	0.0326895	0.800085
>comp75735_c0_seq3_ORF2_Frame_-1_5155-2267	STK10	6	8.8	9	12.1	0.93502	1.0572	0.0863943	0.99611	0.70257	0.75034	0.0337785	0.726455
>comp75735_c3_seq1_ORF4_Frame_1_55-1563	PCYOX1	6	15.3	10	23.3	0.92844	0.92228	0.00435578	0.92536	1.4035	1.3291	0.0526087	1.3663
>comp75748_c1_seq1_ORF1_Frame_-3_5052-3919	SLC30A7	2	8.2	4	12.4	0.74388	0.82791	0.0594182	0.785895	1.0268	0.83143	0.138147	0.929115
>comp75759_c0_seq1_ORF1_Frame_3_138-1220,comp75759_c0_seq2_ORF7_Frame_3_138-1220,comp75759_c0_seq4_ORF4_Frame_3_138-1220,comp75759_c0_seq6_ORF7_Frame_3_138-1220	ATAD1	1	3.9	5	20.2	NaN	0.76288	0	0.76288	NaN	0.79001	0	0.79001
>comp75762_c0_seq1_ORF10_Frame_2_5207-5821	SLC25A44	1	5.9	4	21	NaN	1.1606	0	1.1606	NaN	1.545	0	1.545
>comp75786_c0_seq11_ORF3_Frame_3_168-1283;>comp75786_c0_seq10_ORF4_Frame_3_93-1775;>comp75786_c0_seq2_ORF4_Frame_3_168-1862	FAM114A1 FAM114A1 FAM114A1	1	4	2	8.1	1.0603	1.0872	0.0190212	1.07375	0.53096	0.74372	0.150444	0.63734
>comp75795_c1_seq1_ORF2_Frame_3_1074-1532	ARPC5L	3	28.8	4	34	1.1826	1.0447	0.09751	1.11365	0.9473	1.1196	0.121834	1.03345
>comp75804_c0_seq1_ORF8_Frame_3_9-3242;>comp75804_c0_seq2_ORF8_Frame_3_9-3293	AHNAK2 AHNAK2	4	4.8	2	1.9	0.81338	0.73552	0.0550553	0.77445	0.38842	0.46835	0.056519	0.428385
>comp75808_c0_seq1_ORF27_Frame_3_5829-7640,comp75808_c0_seq3_ORF11_Frame_2_431-2242,comp75808_c0_seq4_ORF19_Frame_1_5710-7521,comp75808_c0_seq5_ORF13_Frame_3_360-2171,comp75808_c0_seq6_ORF20_Frame_2_5000-6811,comp75808_c0_seq7_ORF19_Frame_1_5119-6930	CHDH	2	6.8	8	17.7	0.41807	0.86283	0.314493	0.64045	0.41125	0.8907	0.339022	0.650975
>comp75813_c0_seq3_ORF4_Frame_3_306-1523;>comp75813_c0_seq8_ORF4_Frame_3_306-1592;>comp75813_c0_seq4_ORF3_Frame_3_417-1508,comp75813_c0_seq9_ORF4_Frame_3_618-1709;>comp75813_c0_seq10_ORF3_Frame_3_417-1577,comp75813_c0_seq11_ORF4_Frame_3_618-1778	ACTL6A ACTL6A ACTL6A ACTL6A	9	36.9	8	27.6	0.92536	0.92193	0.00242538	0.923645	0.96087	0.98091	0.0141704	0.97089
>comp75824_c3_seq23_ORF5_Frame_3_285-2042	CTPS2	2	7	6	12.5	NaN	0.9288	0	0.9288	NaN	0.60043	0	0.60043
>comp75827_c0_seq1_ORF6_Frame_1_136-2139	DDX18	2	3.6	5	8.4	1.0261	0.94967	0.0540442	0.987885	1.1761	0.97012	0.14565	1.07311
>comp75836_c3_seq1_ORF1_Frame_-3_7170-2350	LAMC1	4	3.3	5	4.4	0.96594	1.2084	0.171445	1.08717	1.0861	0.93873	0.104206	1.01242
>comp75839_c0_seq1_ORF4_Frame_3_246-2375,comp75839_c0_seq2_ORF4_Frame_3_246-2375	MRE11A	5	8.7	7	11.3	1.0994	0.9478	0.107197	1.0236	1.0157	0.87768	0.0975949	0.94669
>comp75849_c1_seq1_ORF10_Frame_1_4309-6687	SF3A1	19	30.5	16	23	0.89642	0.92655	0.0213051	0.911485	0.81953	0.98008	0.113526	0.899805
>comp75858_c0_seq1_ORF1_Frame_-3_4534-3515	DCPS	3	16.2	7	25.6	1.0856	0.86365	0.156942	0.974625	0.87714	0.9098	0.0230941	0.89347
>comp75863_c1_seq1_ORF2_Frame_1_463-2463	LEO1	2	6.1	1	1.9	0.81549	NaN	0	0.81549	0.61341	NaN	0	0.61341
>comp75876_c0_seq1_ORF1_Frame_-2_5908-4157	ME2	6	16.3	13	24.3	0.95952	0.95976	0.000169706	0.95964	1.1706	0.99027	0.127513	1.08044
>comp75879_c2_seq1_ORF2_Frame_-2_6974-5700;>comp75879_c2_seq2_ORF2_Frame_-2_6821-5700	SDPR SDPR	5	15.8	9	24.5	1.0241	1.0725	0.034224	1.0483	0.51511	0.6439	0.0910683	0.579505
>comp75901_c0_seq1_ORF1_Frame_-3_6865-299	INTS1	2	1.3	6	3.1	0.98807	0.95332	0.024572	0.970695	0.78558	0.79367	0.00572049	0.789625
>comp75927_c1_seq8_ORF2_Frame_1_64-471	Snapin	2	19.1	1	10.3	1.1559	NaN	0	1.1559	0.96832	NaN	0	0.96832
>comp75929_c0_seq1_ORF1_Frame_-3_7159-6110,comp75929_c0_seq3_ORF1_Frame_-3_1512-463	CSNK2A2	5	22	11	35.4	0.84816	0.99919	0.106794	0.923675	0.8118	0.96107	0.10555	0.886435
>comp75929_c4_seq1_ORF5_Frame_3_1080-4697,comp75929_c4_seq3_ORF5_Frame_3_1080-4697,comp75929_c4_seq4_ORF6_Frame_3_1080-4697,comp75929_c4_seq5_ORF5_Frame_3_1080-4697	FNDC3B	7	8.1	5	5.6	0.96784	1.0228	0.0388626	0.99532	0.90783	0.83688	0.0501692	0.872355
>comp75933_c0_seq1_ORF13_Frame_2_521-6694	MYO10	1	0.9	6	3.2	NaN	0.9246	0	0.9246	NaN	0.5376	0	0.5376
>comp69725_c0_seq1_ORF1_Frame_-3_2794-839;>comp69725_c0_seq2_ORF1_Frame_-3_3713-1947	DNAAF5 DNAAF5	2	4.3	5	9.5	0.69178	1.0026	0.219783	0.84719	3.3983	1.2197	1.5405	2.309
>comp75968_c1_seq6_ORF1_Frame_-3_5268-4381	PDXP	1	4.7	4	16.9	NaN	0.97901	0	0.97901	NaN	0.97556	0	0.97556
>comp75971_c0_seq1_ORF1_Frame_-1_3022-1793	Pafah1b1	8	27.3	14	43.2	0.95361	0.99297	0.0278317	0.97329	0.86179	0.83111	0.021694	0.84645
>comp75978_c1_seq1_ORF7_Frame_3_228-1358	GNA13	4	13.5	7	21.2	0.98913	0.99667	0.00533159	0.9929	1.1167	1.0389	0.0550129	1.0778
>comp75986_c0_seq16_ORF5_Frame_3_117-860	PSMA7	11	52.4	11	46.4	1.0244	1.0296	0.00367696	1.027	0.95258	0.97293	0.0143896	0.962755
>comp75992_c4_seq1_ORF3_Frame_-2_623-60	TMCO1	2	15.4	1	8	0.76521	0.75595	0.00654781	0.76058	1.0547	1.2196	0.116602	1.13715
>comp75992_c7_seq1_ORF1_Frame_-2_771-1	EHD4	6	26.5	10	43.2	1.0467	0.93454	0.0793091	0.99062	0.99198	1.1042	0.0793515	1.04809
>comp75995_c1_seq1_ORF23_Frame_3_4008-9125	PHC1	12	11.1	8	7	0.93941	0.87144	0.048062	0.905425	0.7228	0.7417	0.0133643	0.73225
>comp75995_c1_seq2_ORF10_Frame_3_228-1145	EME1	9	44.8	7	28.1	1.0099	1.0104	0.000353553	1.01015	0.99432	1.1556	0.114042	1.07496
>comp76024_c9_seq1_ORF3_Frame_1_52-2031	RARS	26	50.8	31	46.2	1.0629	0.99193	0.0501834	1.02741	1.0774	1.1354	0.0410122	1.1064
>comp76025_c1_seq1_ORF12_Frame_3_282-7805	BOD1L1	5	3.1	4	2.6	1.0421	1.172	0.0918532	1.10705	0.8697	0.7909	0.05572	0.8303
>comp76063_c1_seq1_ORF1_Frame_-1_240-1,comp76063_c1_seq4_ORF1_Frame_-2_240-1	AHNAK	3	50	3	50	1.0518	0.99801	0.0380353	1.0249	1.1017	0.70021	0.283896	0.900955
>comp76063_c1_seq16_ORF1_Frame_-2_387-1;>comp76063_c1_seq10_ORF1_Frame_-2_204-1;>comp76063_c1_seq26_ORF1_Frame_-1_240-1	AHNAK AHNAK AHNAK	8	68.2	8	61.2	0.76004	0.81386	0.0380565	0.78695	1.0387	0.74738	0.205994	0.89304
>comp76063_c1_seq17_ORF1_Frame_-2_462-1;>comp76063_c1_seq20_ORF1_Frame_-2_240-1	AHNAK AHNAK	8	48.1	8	45.5	0.99264	0.94314	0.0350018	0.96789	0.86765	0.84629	0.0151038	0.85697
>comp76063_c1_seq18_ORF1_Frame_-1_240-1,comp76063_c1_seq32_ORF1_Frame_-2_240-1;>comp76063_c1_seq13_ORF1_Frame_-1_204-1	AHNAK AHNAK	5	66.2	6	66.2	0.67253	0.95521	0.199885	0.81387	1.5157	0.79033	0.512914	1.15301
>comp76063_c1_seq2_ORF1_Frame_-1_228-1	AHNAK	6	68.4	4	52.6	0.94346	0.97755	0.0241053	0.960505	0.74477	0.70482	0.0282489	0.724795
>comp76063_c1_seq22_ORF1_Frame_-2_222-1	AHNAK	6	83.8	4	56.8	0.96621	1.1126	0.103513	1.0394	0.84155	0.66937	0.12175	0.75546
>comp76063_c1_seq25_ORF1_Frame_-2_387-1;>comp76063_c1_seq3_ORF1_Frame_-1_240-1,comp76063_c1_seq31_ORF1_Frame_-1_240-1	AHNAK AHNAK	9	76.7	9	69.8	0.74684	0.87191	0.0884378	0.809375	0.96566	0.80867	0.111009	0.887165
>comp76063_c1_seq33_ORF1_Frame_-2_663-1;>comp50893_c1_seq1_ORF1_Frame_-2_207-1;>comp50893_c0_seq1_ORF1_Frame_-3_255-1	AHNAK AHNAK AHNAK	17	76.5	11	58.4	0.87684	0.86748	0.00661852	0.87216	0.81743	0.62301	0.137476	0.72022
>comp76063_c1_seq37_ORF1_Frame_-1_792-1;>comp76063_c1_seq15_ORF1_Frame_-1_621-1;>comp76063_c1_seq19_ORF1_Frame_-2_240-1,comp76063_c1_seq24_ORF1_Frame_-2_240-1,comp76063_c1_seq30_ORF1_Frame_-1_240-1	AHNAK AHNAK AHNAK	17	63.6	17	62.5	0.87792	0.86836	0.00675994	0.87314	0.92561	0.68702	0.168709	0.806315
>comp76063_c1_seq7_ORF1_Frame_-1_1016-3,comp76063_c1_seq11_ORF1_Frame_-2_1016-3	AHNAK	21	58.3	14	40.8	0.86064	0.85766	0.00210718	0.85915	0.74191	0.5635	0.126155	0.652705
>comp76063_c1_seq9_ORF1_Frame_-1_462-1,comp76063_c1_seq21_ORF1_Frame_-2_462-1,comp76063_c1_seq29_ORF1_Frame_-2_462-1	AHNAK	8	55.2	7	49.4	1.0857	0.96775	0.0834032	1.02673	0.88944	0.79263	0.068455	0.841035
>comp76078_c4_seq5_ORF5_Frame_3_93-1655;>comp76078_c4_seq4_ORF5_Frame_3_93-1238;>comp76078_c4_seq2_ORF4_Frame_2_1175-2011;>comp76078_c4_seq6_ORF3_Frame_2_1175-1594;>comp76078_c4_seq4_ORF4_Frame_1_1285-1764,comp76078_c4_seq6_ORF4_Frame_3_1641-2120	PRPF4 PRPF4 PRPF4 PRPF4 PRPF4	4	11.7	20	46.4	0.96086	1.0234	0.0442225	0.99213	0.78158	0.87251	0.0642972	0.827045
>comp76080_c0_seq2_ORF3_Frame_3_81-707;>comp76080_c0_seq3_ORF8_Frame_3_81-650,comp76080_c0_seq4_ORF7_Frame_3_81-650	COPS8 COPS8	3	18.7	2	13.9	1.0635	0.97977	0.0592061	1.02163	0.82777	0.99512	0.118334	0.911445
>comp76097_c2_seq1_ORF8_Frame_1_5320-6279,comp76097_c2_seq3_ORF9_Frame_1_5320-6279;>comp76097_c2_seq4_ORF9_Frame_1_5320-6159,comp76097_c2_seq5_ORF8_Frame_1_5320-6159	PMS2 PMS2	5	23.4	6	20.3	1.022	1.0514	0.0207889	1.0367	0.79572	0.8993	0.0732421	0.84751
>comp76133_c0_seq1_ORF1_Frame_-3_9250-4751	ARHGAP35	3	3.9	1	0.6	0.76118	NaN	0	0.76118	0.61495	NaN	0	0.61495
>comp76138_c0_seq1_ORF1_Frame_-3_7975-2723	AKAP12	3	3.8	8	6.7	0.95138	0.98816	0.0260074	0.96977	0.49866	0.7352	0.167259	0.61693
>comp76138_c1_seq1_ORF1_Frame_-3_5478-1099;>comp76138_c1_seq2_ORF1_Frame_-3_2763-1099	POLA1 POLA1	3	3.2	3	2.9	1.1969	1.1354	0.0434871	1.16615	0.78593	1.0441	0.182554	0.915015
>comp76157_c0_seq1_ORF6_Frame_3_99-1481,comp76157_c0_seq2_ORF2_Frame_3_99-1481,comp76157_c0_seq3_ORF6_Frame_3_99-1481	CYP20A1	6	20.2	5	10.2	0.90267	1.0764	0.122846	0.989535	0.996	1.0155	0.0137886	1.00575
>comp76164_c4_seq5_ORF3_Frame_3_189-866	CD9	2	12.4	4	12.4	0.81952	0.74217	0.0546947	0.780845	0.75138	0.87511	0.0874903	0.813245
>comp76175_c3_seq1_ORF11_Frame_3_39-866,comp76175_c3_seq3_ORF12_Frame_3_39-866,comp76175_c3_seq4_ORF13_Frame_3_39-866,comp76175_c3_seq6_ORF9_Frame_3_39-866	EXOSC8	1	9.8	4	20.7	NaN	0.82618	0	0.82618	NaN	0.83572	0	0.83572
>comp76176_c1_seq2_ORF2_Frame_-3_5819-3822,comp76176_c1_seq5_ORF2_Frame_-3_10137-8140,comp76176_c1_seq6_ORF2_Frame_-3_9987-7990,comp76176_c1_seq8_ORF2_Frame_-3_9894-7897,comp76176_c1_seq10_ORF2_Frame_-3_10044-8047	STAT3	2	5.3	6	14.1	0.69702	0.94673	0.176572	0.821875	0.77844	0.91122	0.0938896	0.84483
>comp76180_c1_seq1_ORF6_Frame_3_186-2495	Flnc	21	34.5	21	26	0.88944	0.94074	0.0362746	0.91509	1.1848	0.99205	0.136295	1.08842
>comp76180_c2_seq1_ORF2_Frame_-1_2157-1	FLNC	22	46.5	26	46.6	0.95955	0.98111	0.0152452	0.97033	1.0583	1.0782	0.0140714	1.06825
>comp76199_c0_seq19_ORF8_Frame_1_505-3744;>comp76199_c0_seq2_ORF11_Frame_3_156-3428	MKL2 MKL2	2	3.1	3	4.9	0.54983	0.62541	0.0534431	0.58762	0.52093	0.77242	0.17783	0.646675
>comp76210_c0_seq1_ORF4_Frame_-1_8744-8064,comp76210_c0_seq6_ORF3_Frame_-1_6253-5573	AK3	3	17.2	4	21.6	0.90734	0.88609	0.015026	0.896715	0.9291	1.1745	0.173524	1.0518
>comp76213_c0_seq20_ORF3_Frame_-1_2444-831	NECTIN2	2	6.7	2	5.4	1.3473	1.017	0.233557	1.18215	1.2499	0.86352	0.273212	1.05671
>comp76213_c0_seq5_ORF9_Frame_3_48-1517,comp76213_c0_seq7_ORF9_Frame_3_48-1517,comp76213_c0_seq8_ORF9_Frame_3_48-1517,comp76213_c0_seq11_ORF9_Frame_3_48-1517,comp76213_c0_seq16_ORF9_Frame_3_48-1517,comp76213_c0_seq22_ORF9_Frame_3_48-1517	ADSL	7	21.8	14	37.1	0.7574	1.0527	0.208809	0.90505	0.74984	0.86213	0.079401	0.805985
>comp76265_c1_seq1_ORF1_Frame_-3_9138-8425,comp76265_c1_seq2_ORF1_Frame_-3_9358-8645	UBAP2	2	9.2	4	16	0.86179	0.89637	0.0244518	0.87908	0.74464	0.6154	0.0913865	0.68002
>comp76265_c2_seq1_ORF7_Frame_-1_4439-252;>comp76265_c2_seq3_ORF5_Frame_-2_3068-252;>comp76265_c2_seq3_ORF7_Frame_-1_4536-3124	NCAPD2 NCAPD2 NCAPD2	9	8.6	18	15.7	0.98133	1.0008	0.0137674	0.991065	0.90839	0.98722	0.0557412	0.947805
>comp76300_c1_seq1_ORF5_Frame_3_252-2849;>comp74512_c1_seq2_ORF2_Frame_-2_1974-1;>comp74512_c1_seq1_ORF2_Frame_-2_2028-1	SMARCA4 Smarca2 SMARCA2	5	7	7	9.2	0.99861	1.0403	0.0294793	1.01946	1.1274	1.1797	0.0369817	1.15355
>comp76301_c1_seq1_ORF1_Frame_1_313-984	TMED7	3	15.6	6	25.9	0.99509	1.0472	0.0368473	1.02114	1.4683	1.385	0.058902	1.42665
>comp76312_c0_seq1_ORF7_Frame_2_236-2047,comp76312_c0_seq2_ORF8_Frame_2_236-2047	FAM111A	2	3.8	3	3.8	0.94664	1.3294	0.270652	1.13802	0.87025	1.748	0.620663	1.30912
>comp44610_c0_seq1_ORF2_Frame_-1_659-291;>comp44610_c0_seq2_ORF1_Frame_-1_593-153	TTR TTR	1	10.6	1	10.6	0.056742	1.8515	1.26909	0.954121	0.056555	4.4876	3.13322	2.27208
>comp76315_c2_seq1_ORF6_Frame_1_79-3837	PHLDB2	4	6	5	4.8	0.87959	1.0217	0.100487	0.950645	0.5538	0.84718	0.207451	0.70049
>comp76315_c2_seq4_ORF3_Frame_1_460-1683	RAD23B	4	18.6	7	21.8	0.77223	0.93923	0.118087	0.85573	0.7227	0.84275	0.0848882	0.782725
>comp76340_c1_seq13_ORF8_Frame_1_4618-6177,comp76340_c1_seq14_ORF12_Frame_3_4080-5639,comp76340_c1_seq32_ORF12_Frame_2_6524-8083	DYNC1LI1	7	19.4	13	31.3	1.0643	0.99892	0.0462306	1.03161	0.64095	0.80393	0.115244	0.72244
>comp76371_c0_seq2_ORF3_Frame_3_420-1241	GCLM	3	16.1	6	27.4	1.0175	0.9021	0.0816001	0.9598	0.85567	0.98039	0.0881904	0.91803
>comp76372_c0_seq2_ORF6_Frame_2_47-718,comp76372_c0_seq3_ORF6_Frame_2_47-718,comp76372_c0_seq4_ORF6_Frame_2_47-718	N6AMT2	2	12.5	3	17.9	1.0799	1.0499	0.0212132	1.0649	0.553	0.91344	0.25487	0.73322
>comp76378_c1_seq8_ORF1_Frame_-3_4076-3549	FUNDC2	1	7.4	1	7.4	0.88214	0.89274	0.00749533	0.88744	0.9448	0.79739	0.104235	0.871095
>comp76380_c0_seq1_ORF4_Frame_2_68-604,comp76380_c0_seq2_ORF4_Frame_2_68-604,comp76380_c0_seq3_ORF4_Frame_2_68-604,comp76380_c0_seq4_ORF4_Frame_2_68-604	ZBTB8A	1	5.6	2	10.6	0.92155	0.86748	0.0382333	0.894515	0.66425	0.73262	0.0483449	0.698435
>comp76395_c0_seq1_ORF1_Frame_-2_2552-804	ALCAM	3	9.6	4	7.5	1.1483	1.0828	0.0463155	1.11555	1.0371	1.2365	0.140997	1.1368
>comp76402_c0_seq1_ORF2_Frame_-1_5944-5300	Sec22b	6	29.8	6	34	1.022	0.95306	0.0487479	0.98753	0.92076	1.0328	0.0792242	0.97678
>comp76420_c0_seq2_ORF1_Frame_-3_11378-10758,comp76420_c0_seq3_ORF1_Frame_-3_11610-10990	SERPINB9	13	71.5	12	57.5	0.97485	0.98979	0.0105642	0.98232	0.977	1.0188	0.0295571	0.9979
>comp76422_c0_seq1_ORF6_Frame_3_78-1577	Ptgis	6	16.4	13	31	1.1395	1.0937	0.0323855	1.1166	1.6152	1.8527	0.167938	1.73395
>comp76475_c1_seq5_ORF3_Frame_1_283-966,comp76475_c1_seq7_ORF4_Frame_1_283-966,comp76475_c1_seq9_ORF3_Frame_1_283-966	TSN	5	29.8	8	26.8	1.0689	0.9315	0.0971565	1.0002	0.90269	0.83752	0.0460821	0.870105
>comp76476_c2_seq1_ORF1_Frame_-3_7436-1155	NUP214	8	5.6	13	8.3	0.84318	0.90633	0.0446538	0.874755	0.52116	0.75452	0.16501	0.63784
>comp76490_c0_seq1_ORF6_Frame_1_9088-9672,comp76490_c0_seq2_ORF19_Frame_3_8481-9065,comp76490_c0_seq3_ORF4_Frame_1_3400-3984,comp76490_c0_seq4_ORF4_Frame_1_7384-7968,comp76490_c0_seq5_ORF7_Frame_3_4728-5312,comp76490_c0_seq6_ORF25_Frame_3_10185-10769	POLE	1	5.1	2	10.3	NaN	0.74524	0	0.74524	NaN	1.2359	0	1.2359
>comp76519_c1_seq1_ORF1_Frame_-3_1685-3	TNS1	1	3	3	8.9	NaN	0.90932	0	0.90932	NaN	0.7849	0	0.7849
>comp76519_c2_seq1_ORF4_Frame_2_416-661	TNS1	2	39	1	19.5	1.0329	NaN	0	1.0329	0.60561	NaN	0	0.60561
>comp76524_c1_seq2_ORF1_Frame_-3_4208-1977	ABCF1	9	22.3	10	17.6	1.0031	1.1191	0.0820244	1.0611	0.81245	0.87334	0.0430557	0.842895
>comp76546_c4_seq1_ORF1_Frame_-2_2031-826	SERPINE1	2	8.7	4	10.9	1.4653	1.3406	0.0881762	1.40295	NaN	0.73667	0	0.73667
>comp76552_c1_seq1_ORF2_Frame_3_138-905	CHORDC1	7	41	10	47.3	1.0004	0.8638	0.0965908	0.9321	0.82943	0.83638	0.00491439	0.832905
>comp76562_c1_seq1_ORF1_Frame_-3_1457-966	HSPB6	2	23.2	2	14	0.74625	0.84258	0.0681156	0.794415	0.77573	0.83633	0.0428507	0.80603
>comp76563_c0_seq1_ORF5_Frame_1_877-4413,comp76563_c0_seq2_ORF5_Frame_1_877-4413	ITGA1	1	1	2	2.1	0.91792	0.83272	0.0602455	0.87532	1.2648	1.363	0.0694379	1.3139
>comp76574_c2_seq1_ORF10_Frame_2_4289-5218,comp76574_c2_seq4_ORF5_Frame_1_1351-2280;>comp76574_c2_seq3_ORF11_Frame_2_3689-5068	Upp1 Upp1	7	38.1	10	33.9	0.95432	1.0294	0.0530896	0.99186	0.89861	0.99809	0.070343	0.94835
>comp76576_c1_seq1_ORF14_Frame_1_8926-11148	GTF3C4	12	23.8	17	27	1.076	1.0272	0.0345068	1.0516	0.94887	1.0516	0.0726411	1.00023
>comp76580_c2_seq1_ORF2_Frame_-2_2358-1000,comp76580_c2_seq5_ORF2_Frame_-2_4615-3257;>comp76580_c2_seq2_ORF2_Frame_-2_2397-1000,comp76580_c2_seq3_ORF2_Frame_-2_4654-3257	STAT5B STAT5B	2	6.2	5	14.6	NaN	0.95316	0	0.95316	NaN	1.2125	0	1.2125
>comp76599_c0_seq1_ORF1_Frame_-2_6414-5284,comp76599_c0_seq2_ORF1_Frame_-2_6400-5270,comp76599_c0_seq3_ORF2_Frame_-2_8459-7329,comp76599_c0_seq4_ORF1_Frame_-2_8445-7315	NCK1	1	3.7	4	14.9	NaN	0.88309	0	0.88309	NaN	0.87959	0	0.87959
>comp76654_c0_seq1_ORF1_Frame_-3_14370-1	MDN1	12	3.5	12	2.9	1.1532	1.0131	0.0990657	1.08315	1.209	1.0265	0.129047	1.11775
>comp76675_c2_seq1_ORF2_Frame_-2_7281-5680	P4HA1	10	25.8	16	31.3	0.93416	0.85503	0.0559534	0.894595	1.5222	1.4401	0.0580535	1.48115
>comp76717_c0_seq1_ORF8_Frame_2_179-9511	CENPF	5	2.6	3	1.1	0.94924	0.94084	0.0059397	0.94504	1.1695	0.81611	0.249884	0.992805
>comp76738_c0_seq1_ORF9_Frame_1_124-1056;>comp76738_c0_seq2_ORF12_Frame_2_980-1255,comp76738_c0_seq3_ORF10_Frame_2_590-865	PDXK PDXK	10	51.4	9	25.1	0.81799	1.085	0.188805	0.951495	0.74201	1.1636	0.298109	0.952805
>comp76745_c5_seq1_ORF2_Frame_-2_6853-5198	Smad4	3	12	2	6	0.75957	1.103	0.242842	0.931285	NaN	0.90385	0	0.90385
>comp76766_c0_seq1_ORF18_Frame_3_135-3044,comp76766_c0_seq2_ORF18_Frame_3_135-3044	RBM19	1	1	1	1	NaN	1.1387	0	1.1387	NaN	0.9279	0	0.9279
>comp76781_c0_seq1_ORF15_Frame_2_131-4297	RAB3GAP2	2	3	9	8	1.0184	1.0288	0.00735391	1.0236	1.3789	1.0776	0.213051	1.22825
>comp76781_c0_seq1_ORF8_Frame_-1_10644-7618	RAB3GAP2	4	4.7	2	2.2	1.0091	1.0405	0.0222032	1.0248	1.2475	1.0126	0.166099	1.13005
>comp76783_c0_seq1_ORF6_Frame_1_124-9789;>comp76783_c0_seq3_ORF6_Frame_1_124-9912	GOLGB1 GOLGB1	19	8.3	18	6.5	1.0337	0.95701	0.054228	0.995355	1.0056	0.79525	0.14874	0.900425
>comp76793_c0_seq4_ORF16_Frame_2_260-7183;>comp76793_c0_seq7_ORF16_Frame_2_260-7558;>comp76793_c0_seq15_ORF15_Frame_2_260-8272	ITPR3 ITPR3 ITPR3	3	2.6	2	0.9	0.74257	0.897	0.109199	0.819785	1.0195	0.99312	0.0186535	1.00631
>comp76799_c0_seq3_ORF19_Frame_3_285-13937,comp76799_c0_seq4_ORF19_Frame_3_1248-14900;>comp76799_c0_seq1_ORF18_Frame_3_285-14048,comp76799_c0_seq2_ORF18_Frame_3_1248-15011	FAT1 FAT1	3	0.9	7	1.7	0.85506	1.0829	0.161107	0.96898	0.58708	0.47807	0.0770817	0.532575
>comp76817_c1_seq2_ORF3_Frame_3_159-842;>comp76817_c1_seq3_ORF7_Frame_3_159-857;>comp76817_c1_seq5_ORF3_Frame_3_159-458	BNIP1 BNIP1 BNIP1	6	38.2	8	36	1.0404	1.0791	0.027365	1.05975	0.77156	1.102	0.233656	0.93678
>comp76819_c3_seq1_ORF6_Frame_2_50-3556	Ankfy1	17	21.5	13	16.3	0.97362	0.93364	0.0282701	0.95363	0.97261	1.0655	0.0656831	1.01905
>comp76823_c2_seq1_ORF1_Frame_-3_4146-1369	AASS	11	17.6	14	18.5	0.76528	0.75013	0.0107127	0.757705	0.78238	0.83671	0.0384171	0.809545
>comp76823_c5_seq1_ORF21_Frame_-1_6556-1421;>comp50219_c1_seq1_ORF1_Frame_-1_446-3	Col4a2 COL4A2	6	6.2	2	1.3	0.66927	1.1715	0.35513	0.920385	0.21011	0.93972	0.515912	0.574915
>comp76852_c0_seq1_ORF7_Frame_1_115-672,comp76852_c0_seq3_ORF7_Frame_1_115-672,comp76852_c0_seq5_ORF7_Frame_1_115-672,comp76852_c0_seq10_ORF7_Frame_1_115-672	TNFAIP8L1	1	10.8	2	12.9	1.2074	1.2205	0.0092631	1.21395	0.82843	1.1994	0.262315	1.01391
>comp76852_c0_seq2_ORF2_Frame_-1_6706-5651,comp76852_c0_seq6_ORF2_Frame_-1_6733-5678,comp76852_c0_seq7_ORF2_Frame_-1_6733-5678,comp76852_c0_seq11_ORF2_Frame_-1_6706-5651	TMOD3	6	24.1	10	30.1	0.9378	0.94805	0.00724784	0.942925	0.92801	0.96528	0.0263539	0.946645
>comp76887_c1_seq1_ORF7_Frame_2_4790-5647	ST7L	9	58	9	44.1	0.93356	0.89589	0.0266367	0.914725	0.76546	0.9001	0.0952049	0.83278
>comp76907_c0_seq1_ORF4_Frame_1_907-8175;>comp76907_c0_seq2_ORF4_Frame_1_907-8190	GVINP1 GVINP1	3	1.6	4	1.9	NaN	NaN	0	NaN	NaN	NaN	0	NaN
>comp76908_c0_seq5_ORF3_Frame_-1_3617-2526;>comp76908_c0_seq4_ORF3_Frame_-1_3629-2526;>comp76908_c0_seq2_ORF2_Frame_-2_2855-2526;>comp76908_c0_seq3_ORF2_Frame_-2_2867-2526	HLA-A HLA-A no_gene_name no_gene_name	6	28.8	8	31.3	1.0089	0.98698	0.0154998	0.99794	1.2433	1.4665	0.157826	1.3549
>comp76914_c0_seq1_ORF2_Frame_-1_1213-215	GAPDH	17	72.1	17	48.9	1.0234	0.94359	0.0564342	0.983495	1.051	1.1178	0.0472347	1.0844
>comp76914_c1_seq1_ORF1_Frame_1_301-1863	KPNA4	9	35.3	7	16.7	1.0569	0.98472	0.051039	1.02081	0.94749	0.98057	0.0233911	0.96403
>comp76915_c0_seq1_ORF3_Frame_1_52-930;>comp26620_c0_seq1_ORF1_Frame_2_164-652	Rps2 Rps2	11	42.3	11	39.9	0.92892	0.93859	0.00683772	0.933755	0.9664	0.99326	0.0189929	0.97983
>comp76917_c0_seq1_ORF1_Frame_1_58-513	Rps18	9	44.7	12	55.3	0.99676	1.0173	0.014524	1.00703	0.96822	0.97049	0.00160513	0.969355
>comp76918_c0_seq1_ORF2_Frame_3_279-674	RPS12	8	70.5	6	53.8	1.0954	1.0775	0.0126572	1.08645	1.218	1.0714	0.103662	1.1447
>comp76919_c0_seq1_ORF1_Frame_-1_887-291,comp76919_c1_seq1_ORF1_Frame_1_124-720	PRDX1	14	55.3	15	59.8	0.93706	0.88551	0.0364514	0.911285	0.8679	0.9489	0.0572756	0.9084
>comp76922_c0_seq1_ORF1_Frame_-1_508-65	RPL27A	5	31.1	5	31.1	0.92559	0.98653	0.0430911	0.95606	1.0514	1.0525	0.000777817	1.05195
>comp76924_c0_seq1_ORF1_Frame_-1_451-62	RPS15A	7	50.8	7	50.8	1.0332	1.0164	0.0118794	1.0248	0.92065	1.0583	0.0973332	0.989475
>comp76926_c0_seq1_ORF1_Frame_-1_354-79	Rpl37a-ps1	2	32.6	4	51.1	1.1325	1.1337	0.000848528	1.1331	1.1268	1.3121	0.131027	1.21945
>comp76928_c0_seq1_ORF2_Frame_-1_1117-344;>comp81336_c0_seq1_ORF1_Frame_-1_443-3	RPL7 Rpl7	17	48.1	19	44.2	1.011	1.0068	0.00296985	1.0089	1.1264	0.98509	0.0999213	1.05574
>comp76929_c0_seq1_ORF3_Frame_2_290-877	Rpl19	5	22.4	7	30.6	0.91696	1.0742	0.111185	0.99558	0.75987	0.99554	0.166644	0.877705
>comp76930_c0_seq1_ORF1_Frame_1_127-579	RPS13	6	41.7	6	40.4	1.0005	1.0156	0.0106773	1.00805	0.98122	1.1448	0.115669	1.06301
>comp76931_c0_seq1_ORF1_Frame_-1_1195-614	Rps7	9	39.7	9	33	1.0876	1.0759	0.00827315	1.08175	1.126	0.97819	0.104517	1.0521
>comp76932_c0_seq1_ORF1_Frame_-1_1323-967	Rps20	3	22.7	4	28.6	0.79818	0.82602	0.0196859	0.8121	0.67558	0.81513	0.0986768	0.745355
>comp76933_c0_seq1_ORF1_Frame_-3_426-58;>comp37574_c0_seq1_ORF1_Frame_-3_219-1	RPL35 Rpl35	3	26	4	29.3	1.1046	0.96207	0.100784	1.03334	1.0986	0.93335	0.116849	1.01598
>comp76934_c0_seq1_ORF2_Frame_-1_1301-546	CFL1	13	40.1	11	33.3	1.0066	0.98903	0.0124239	0.997815	0.74712	0.82895	0.0578625	0.788035
>comp76935_c0_seq1_ORF3_Frame_-1_2263-1616;>comp96988_c0_seq1_ORF1_Frame_-2_213-1	Ran ran	7	29.6	11	37.5	0.96389	0.95395	0.00702864	0.95892	0.8115	0.83809	0.018802	0.824795
>comp76937_c0_seq1_ORF1_Frame_-1_489-70	rpl23	6	45	6	50	1.0189	0.9503	0.0485075	0.9846	1.0729	0.9212	0.107268	0.99705
>comp76938_c0_seq1_ORF2_Frame_1_85-660,comp76938_c0_seq2_ORF2_Frame_1_85-660	RPL9	6	42.7	4	17.7	1.0945	1.1179	0.0165463	1.1062	1.3411	1.1629	0.126006	1.252
>comp76939_c0_seq1_ORF9_Frame_1_3901-5211	TUT1	23	61.6	19	38.4	0.99292	1.0365	0.0308157	1.01471	0.83316	0.95794	0.0882328	0.89555
>comp76941_c0_seq1_ORF3_Frame_2_671-1315	Naca	5	32.6	4	25.6	0.98069	1.0057	0.0176847	0.993195	0.79468	0.91797	0.0871792	0.856325
>comp76942_c0_seq1_ORF1_Frame_-2_1586-492	SMS	17	59.5	11	24.7	0.99975	0.97569	0.017013	0.98772	0.7357	0.75282	0.0121057	0.74426
>comp76943_c0_seq1_ORF1_Frame_1_136-849	CD63	4	17.2	3	11.8	0.99399	1.0208	0.0189575	1.0074	1.0788	1.0313	0.0335876	1.05505
>comp76945_c0_seq1_ORF1_Frame_-3_4760-2844;>comp95048_c0_seq1_ORF1_Frame_-3_381-1;>comp39449_c0_seq1_ORF1_Frame_2_41-370	PDIA4 Pdia4 PDIA4	34	51.5	34	54.1	0.88235	0.87575	0.0046669	0.87905	1.2159	1.2174	0.00106066	1.21665
>comp76947_c0_seq1_ORF1_Frame_-2_453-109	MIF	3	18.3	2	17.4	0.86171	0.82443	0.0263609	0.84307	1.0806	1.1394	0.0415779	1.11
>comp76948_c0_seq1_ORF3_Frame_-2_1764-181;>comp99797_c0_seq1_ORF1_Frame_-2_209-3	ATP5B no_gene_name	25	71.2	18	45.5	0.87193	0.96425	0.0652801	0.91809	1.1048	1.286	0.128128	1.1954
>comp76951_c0_seq1_ORF2_Frame_-2_2597-1992	TM4SF1	1	5	2	9.4	1.3187	1.0565	0.185403	1.1876	1.2954	1.3424	0.033234	1.3189
>comp76953_c0_seq1_ORF1_Frame_3_213-440	SNRPG	1	15.8	1	15.8	1.0205	1.0527	0.0227688	1.0366	0.88435	0.93115	0.0330926	0.90775
>comp76954_c0_seq1_ORF5_Frame_1_133-1791;>comp92615_c0_seq1_ORF1_Frame_2_83-283	ATP5A1 ATP5A1	25	56.4	19	40.9	0.95806	0.89924	0.041592	0.92865	1.1459	1.2249	0.0558614	1.1854
>comp76957_c0_seq1_ORF2_Frame_2_461-766	Hspe1	3	25.5	6	54.9	1.041	0.975	0.046669	1.008	1.2687	1.2753	0.0046669	1.272
>comp76959_c0_seq1_ORF3_Frame_3_111-1193	Slc25a3	8	26.9	11	30.5	0.91956	0.97737	0.0408778	0.948465	1.2917	1.3973	0.0746705	1.3445
>comp76962_c0_seq1_ORF3_Frame_-2_1029-403	HMGB2	8	41.6	13	42.1	0.97552	0.88679	0.0627416	0.931155	0.86074	0.94889	0.0623315	0.904815
>comp76964_c0_seq1_ORF1_Frame_-2_1566-685	VDAC2	13	64.6	10	34.7	0.97844	0.95386	0.0173807	0.96615	1.3594	1.4254	0.046669	1.3924
>comp76965_c0_seq1_ORF2_Frame_-3_433-227	GPX4	1	17.4	1	18.8	NaN	NaN	0	NaN	NaN	NaN	0	NaN
>comp76968_c0_seq1_ORF2_Frame_-1_1104-373	BCAP31	7	29.1	12	34.4	0.99945	0.96825	0.0220617	0.98385	1.1286	1.0539	0.0528209	1.09125
>comp76972_c0_seq1_ORF2_Frame_-1_1369-593	ANP32B	5	23.2	9	29	1.0284	0.99922	0.0206334	1.01381	1.0307	0.98375	0.0331987	1.00723
>comp76973_c0_seq1_ORF1_Frame_3_120-368	COX7A2P2	1	12	3	39.8	1.222	0.9835	0.168645	1.10275	1.2094	1.347	0.0972979	1.2782
>comp76974_c0_seq1_ORF3_Frame_1_238-984	PSME1	12	45.8	16	59	0.87258	0.91407	0.0293379	0.893325	0.74573	0.96153	0.152594	0.85363
>comp76975_c0_seq1_ORF1_Frame_-1_481-149	UQCRB	5	40.5	5	43.2	0.92892	0.83697	0.0650185	0.882945	0.93718	1.0138	0.0541785	0.97549
>comp76976_c0_seq1_ORF2_Frame_-1_1678-404	RBBP7	9	28.2	13	38.6	0.72109	0.80328	0.0581171	0.762185	0.68688	0.87433	0.132547	0.780605
>comp76978_c0_seq1_ORF1_Frame_1_115-570	COX5A	3	21.1	4	21.7	0.98027	1.0207	0.0285883	1.00048	1.0031	1.189	0.131451	1.09605
>comp76980_c0_seq1_ORF1_Frame_-3_1328-462;>comp87732_c0_seq1_ORF1_Frame_-1_321-1	PNP PNP	15	79.6	9	37.4	1.0001	0.98614	0.00987121	0.99312	0.88218	1.0979	0.152537	0.99004
>comp76981_c0_seq1_ORF8_Frame_2_242-2368	SSRP1	14	23.1	15	23.8	1.0881	1.0481	0.0282843	1.0681	1.032	1.1977	0.117168	1.11485
>comp76982_c0_seq1_ORF2_Frame_3_87-803	PSME2	6	22.6	4	14.6	1.0777	0.97751	0.070845	1.02761	0.89371	0.85294	0.0288287	0.873325
>comp76985_c0_seq1_ORF1_Frame_1_103-354	RPS27L	5	40.5	5	40.5	0.81624	0.69119	0.0884237	0.753715	0.62931	0.53902	0.0638447	0.584165
>comp76986_c0_seq1_ORF5_Frame_2_110-2731;>comp267387_c0_seq1_ORF1_Frame_1_37-237	COPG1 Copg1	25	43.5	21	31.7	0.92387	0.93913	0.0107904	0.9315	0.82247	0.83758	0.0106844	0.830025
>comp76989_c0_seq1_ORF1_Frame_-2_491-243	TIMM8B	4	50.6	1	15.7	0.97789	1.0099	0.0226345	0.993895	0.87607	0.78833	0.0620415	0.8322
>comp76990_c0_seq1_ORF6_Frame_1_244-2064;>comp142821_c0_seq1_ORF1_Frame_-1_215-3	RPN1 Rpn1	20	47.6	25	47.8	0.93048	0.90826	0.0157119	0.91937	1.2398	1.424	0.130249	1.3319
>comp76992_c0_seq1_ORF1_Frame_-2_1934-888	Atp6ap2	1	3.7	4	11.2	0.58105	0.92759	0.245041	0.75432	0.91873	0.78059	0.0976797	0.84966
>comp76995_c0_seq1_ORF1_Frame_-3_4672-3275	CS	8	20	10	20.2	0.87819	0.92212	0.0310632	0.900155	1.0832	1.0823	0.000636396	1.08275
>comp76997_c0_seq1_ORF2_Frame_1_523-2775	HNRNPUL2	13	22.2	18	24.6	1.0013	0.93545	0.046563	0.968375	1.0975	1.0426	0.0388202	1.07005
>comp77003_c0_seq1_ORF2_Frame_1_562-1095	PRAF2	3	22.5	1	6.2	0.91586	0.99546	0.0562857	0.95566	1.0422	1.1993	0.111086	1.12075
>comp77005_c0_seq1_ORF4_Frame_3_132-821	LYPLA1	4	30.9	2	10.4	0.98558	0.79309	0.136111	0.889335	0.95086	0.81541	0.0957776	0.883135
>comp77006_c0_seq1_ORF1_Frame_-3_507-184	TBCA	2	24.1	5	40.7	0.99369	0.95557	0.0269549	0.97463	0.62877	0.80117	0.121905	0.71497
>comp77007_c0_seq1_ORF2_Frame_-2_3585-3097	VKORC1	1	8	1	8	1.0236	1.2374	0.151179	1.1305	1.2336	1.3336	0.0707107	1.2836
>comp77009_c0_seq1_ORF2_Frame_-2_2292-652	G6PD	19	47.3	24	48.6	0.99776	1.0032	0.00384666	1.00048	0.90859	0.98431	0.0535421	0.94645
>comp77010_c0_seq1_ORF1_Frame_-3_512-153	NDUFC2	2	16.7	5	43.3	0.91535	0.82483	0.0640073	0.87009	1.151	1.1939	0.0303349	1.17245
[truncated: 74 more rows]
