# Supplementary material for: Proteomics informed by transcriptomics for characterising differential cellular susceptibility to Nelson Bay orthoreovirus infection
Source: BMC Genomics. 2017 Aug 14;18:615. doi: 10.1186/s12864-017-3994-x (PMC5556373; doi:10.1186/s12864-017-3994-x)
Supplement: Supplementary file 8 — MaxQuant proteinGroups files for L929 with fold changes at 8 hpi (M/L) and 24 hpi (H/L) for the two replicates. Gene names are included along with the peptide contributing to each protein group. (XLSX 401 kb) [file 12864_2017_3994_MOESM8_ESM.xlsx]

## Sheet: Sheet1
						8 hpi				24 hpi
Protein Group	gene names	no. peps rep1	% cov rep1	no. peps rep2	% cov rep2	M/L rep1	M/L rep2	Stdev	M/L average	H/L rep1	H/L rep2	Stdev	H/L average
>comp102400_c0_seq1_ORF1_Frame_1_46-276	AKR1B1	1	13	1	13	0.83487	0.85685	0.0155422	0.84586	0.83576	0.8747	0.0275347	0.85523
>comp102409_c0_seq1_ORF1_Frame_-2_354-1	no_blast_hit	1	10.2	2	17.8	NaN	2.0838	0	2.0838	NaN	5.6618	0	5.6618
>comp121695_c0_seq1_ORF1_Frame_-2_318-1	no_blast_hit	1	15.1	2	26.4	NaN	NaN	0	NaN	NaN	NaN	0	NaN
>comp12517_c0_seq1_ORF1_Frame_-1_348-4,comp13923_c0_seq1_ORF3_Frame_1_268-612	RPS26	3	31.3	4	42.6	1.0892	1.0808	0.0059397	1.085	1.0599	1.0737	0.00975807	1.0668
>comp13133_c0_seq1_ORF3_Frame_-1_2017-1391	no_gene_id	1	5.7	2	11	0.76978	0.99901	0.16209	0.884395	0.96132	1.0528	0.0646861	1.00706
>comp13135_c0_seq1_ORF1_Frame_-3_3269-858;>comp13135_c0_seq2_ORF1_Frame_-3_3428-858	Agap1 Agap1	1	1.6	3	4.7	NaN	1.0934	0	1.0934	NaN	0.96919	0	0.96919
>comp13153_c0_seq1_ORF4_Frame_1_205-1101;>comp13153_c0_seq2_ORF4_Frame_1_205-1026	Nmral1 Nmral1	2	8.7	3	12.4	1.0464	1.0137	0.0231224	1.03005	1.3492	1.2621	0.061589	1.30565
>comp13163_c0_seq1_ORF3_Frame_1_355-1761	Cwc27	2	5.8	2	5.3	1.0777	0.88061	0.139364	0.979155	1.3198	0.84731	0.334101	1.08356
>comp13197_c0_seq2_ORF4_Frame_1_148-1083	Napg	4	15.7	9	28.2	0.87662	0.96162	0.0601041	0.91912	0.72327	0.87704	0.108732	0.800155
>comp13200_c0_seq1_ORF2_Frame_3_81-1082	Rdh14	2	8.7	3	9.9	1.1103	0.88953	0.156108	0.999915	1.0271	0.9037	0.087257	0.9654
>comp13201_c1_seq1_ORF2_Frame_3_519-1484	FTSJ1	2	9.6	5	17.1	0.65912	1.0345	0.265434	0.84681	0.83704	0.89785	0.0429992	0.867445
>comp13208_c0_seq1_ORF1_Frame_-1_1684-731	Dera	8	34.6	3	9.7	1.0172	0.95998	0.0404607	0.98859	1.0038	1.0021	0.00120208	1.00295
>comp13216_c1_seq1_ORF3_Frame_3_174-1076	Slc25a15	1	4.3	2	7.3	NaN	0.94748	0	0.94748	NaN	0.82926	0	0.82926
>comp13219_c0_seq2_ORF2_Frame_3_126-1484;>comp13219_c0_seq1_ORF2_Frame_3_126-1541	Selenbp1 Selenbp1	7	24.9	8	20.8	0.76818	0.88668	0.0837922	0.82743	0.62919	0.78751	0.111949	0.70835
>comp13225_c0_seq1_ORF4_Frame_2_89-2215	Abcf3	1	3.1	3	4.4	NaN	1.0869	0	1.0869	NaN	1.0356	0	1.0356
>comp13230_c0_seq1_ORF3_Frame_3_108-3827	Ercc6l	3	4.2	6	5.7	0.76477	0.77459	0.00694379	0.76968	1.0752	1.1631	0.0621547	1.11915
>comp13242_c0_seq1_ORF9_Frame_3_21-2939	Map1s	5	7.2	9	11.9	0.94678	0.86323	0.0590788	0.905005	1.0718	1.0104	0.0434164	1.0411
>comp13246_c0_seq1_ORF2_Frame_3_57-923;>comp13246_c0_seq2_ORF2_Frame_2_305-1033	Eci1 Eci1	5	23.2	8	30.8	0.8873	0.93571	0.034231	0.911505	0.78517	0.82118	0.0254629	0.803175
>comp13259_c0_seq1_ORF1_Frame_-2_8176-1448	Ahctf1	11	7.7	5	3.3	0.92661	1.026	0.0702793	0.976305	1.131	1.0091	0.0861963	1.07005
>comp13264_c0_seq1_ORF1_Frame_-2_1606-296	Fntb	5	16.7	4	10.3	1.0321	1.1461	0.0806102	1.0891	0.94952	1.0515	0.0721107	1.00051
>comp13267_c0_seq1_ORF1_Frame_-3_3549-979	Akap1	2	6.3	2	2.9	NaN	0.78529	0	0.78529	0.64899	0.7166	0.0478075	0.682795
>comp13270_c0_seq1_ORF1_Frame_2_17-865	Mrpl46	3	15.5	5	19.8	0.8716	1.0002	0.0909339	0.9359	0.83078	0.8457	0.01055	0.83824
>comp13273_c0_seq1_ORF1_Frame_-3_2097-1	Mia3	4	9.2	8	14.2	0.86745	0.86242	0.00355675	0.864935	0.64809	0.71199	0.0451841	0.68004
>comp13279_c0_seq1_ORF1_Frame_-3_1328-405;>comp13279_c0_seq2_ORF1_Frame_-3_1373-405	Bpnt1 Bpnt1	3	10.1	4	14.9	1.2664	1.249	0.0123037	1.2577	1.0849	1.1228	0.0267993	1.10385
>comp13287_c0_seq1_ORF1_Frame_-1_5491-1556	Rad50	5	5.6	18	14.3	0.91653	1.0595	0.101095	0.988015	1.0544	1.1973	0.101046	1.12585
>comp13292_c0_seq2_ORF2_Frame_3_51-653;>comp13292_c0_seq1_ORF2_Frame_3_51-263;>comp13292_c0_seq1_ORF1_Frame_1_427-699	Hs1bp3 Hs1bp3 Hs1bp3	2	14.9	5	31.8	0.88573	0.80446	0.0574666	0.845095	0.83199	0.77633	0.0393576	0.80416
>comp13296_c0_seq1_ORF3_Frame_-2_2507-750	Ctps2	5	11.4	7	13	0.82609	1.0693	0.171975	0.947695	0.76808	0.9168	0.105161	0.84244
>comp13300_c0_seq1_ORF1_Frame_-3_1347-676,comp13300_c0_seq2_ORF2_Frame_-1_1347-676	Commd5	2	13.8	5	31.7	0.99895	0.88873	0.0779373	0.94384	1.1277	0.78365	0.24328	0.955675
>comp13302_c0_seq1_ORF2_Frame_-2_2666-129	Ttc27	3	4	4	5.1	1.0479	1.2986	0.177272	1.17325	0.91987	1.0775	0.111461	0.998685
>comp13305_c0_seq1_ORF2_Frame_-1_1474-428	Twf2	5	25.8	6	22.1	0.81745	0.85585	0.0271529	0.83665	0.88031	0.77378	0.0753281	0.827045
>comp13307_c0_seq1_ORF1_Frame_-3_1998-418	Cat	4	10.8	11	26.9	0.81579	0.94158	0.088947	0.878685	0.66908	0.7443	0.0531886	0.70669
>comp13318_c0_seq2_ORF4_Frame_3_60-2531;>comp13318_c0_seq1_ORF4_Frame_3_60-2552	Elac2 Elac2	3	5.7	7	9.8	0.96163	0.92626	0.0250104	0.943945	0.91804	0.98245	0.0455447	0.950245
>comp13319_c1_seq1_ORF4_Frame_1_367-1959	Uri1	1	4.9	1	2.1	NaN	NaN	0	NaN	NaN	NaN	0	NaN
>comp13354_c0_seq1_ORF1_Frame_-2_1156-170	Sdsl	1	3.6	4	11.2	NaN	0.93162	0	0.93162	NaN	0.83404	0	0.83404
>comp13391_c0_seq2_ORF9_Frame_2_392-3730;>comp13391_c0_seq1_ORF10_Frame_2_392-3805	Ube2o Ube2o	4	7.7	2	3.1	0.856	0.92364	0.0478287	0.88982	0.81805	0.87028	0.0369322	0.844165
>comp13395_c0_seq1_ORF5_Frame_-2_6712-3482;>comp13395_c0_seq2_ORF1_Frame_-3_6934-3482	Xpo4 Xpo4	1	1.2	3	4	NaN	0.98004	0	0.98004	NaN	0.90242	0	0.90242
>comp13408_c0_seq1_ORF1_Frame_-2_1828-779	Mcu	2	8.9	2	6.6	0.73715	1.1106	0.264069	0.923875	0.80041	0.97832	0.125801	0.889365
>comp13417_c0_seq1_ORF2_Frame_2_155-2179	Slc25a13	8	14.4	15	24.6	0.78169	0.95562	0.122987	0.868655	0.87426	0.85281	0.0151674	0.863535
>comp13422_c0_seq2_ORF4_Frame_-2_5055-3067;>comp13422_c0_seq1_ORF4_Frame_-2_5232-3067	Gne Gne	2	4.2	5	9.5	1.0094	0.96604	0.0306602	0.98772	1.1537	0.89755	0.181125	1.02563
>comp13438_c0_seq1_ORF1_Frame_-3_2067-1	Hk2	9	16.5	12	19.7	1.0482	1.3069	0.182929	1.17755	1.0012	1.0367	0.0251023	1.01895
>comp13469_c0_seq1_ORF1_Frame_-2_2589-2002	Spryd7	2	12.8	2	13.8	0.93212	1.1191	0.132215	1.02561	0.98068	1.198	0.153668	1.08934
>comp13476_c1_seq1_ORF9_Frame_3_171-5009	Kiaa1429	2	1.6	3	2.4	1.0252	0.91632	0.0769898	0.97076	1.2336	1.0332	0.141704	1.1334
>comp13483_c0_seq1_ORF2_Frame_-1_1664-327	Bckdha	4	15	5	14.3	0.83788	0.88369	0.0323926	0.860785	0.56711	0.66581	0.0697914	0.61646
>comp13488_c0_seq1_ORF2_Frame_-1_1362-592;>comp126504_c0_seq1_ORF1_Frame_-3_211-2	Prdx3 PRDX3	6	36.2	5	18.7	0.92947	0.84454	0.0600546	0.887005	0.99559	0.98117	0.0101965	0.98838
>comp13489_c0_seq1_ORF1_Frame_-1_2150-990	Scly	4	17.6	6	18.6	0.75765	0.79722	0.0279802	0.777435	0.98953	0.83992	0.10579	0.914725
>comp13491_c0_seq2_ORF1_Frame_-1_2227-1103;>comp13491_c0_seq1_ORF1_Frame_-1_2191-1034	Nap1l4 Nap1l4	9	38.7	7	18.4	0.92128	1.1147	0.136769	1.01799	0.97205	1.1491	0.125193	1.06058
>comp13493_c0_seq1_ORF1_Frame_-1_3429-2647	Uck2	1	4.6	2	10.3	NaN	1.3052	0	1.3052	NaN	0.92305	0	0.92305
>comp13494_c0_seq1_ORF3_Frame_2_137-856	Efhd2	8	37.1	7	36.2	1.0726	1.0774	0.00339411	1.075	1.2475	1.2465	0.000707107	1.247
>comp13495_c0_seq1_ORF2_Frame_2_89-547	Mgst3	1	9.2	1	9.2	NaN	0.73118	0	0.73118	NaN	0.81858	0	0.81858
>comp13498_c0_seq1_ORF4_Frame_2_176-958	Emc3	3	16.5	4	19.9	1.0447	0.9596	0.0601748	1.00215	0.95993	0.82492	0.0954665	0.892425
>comp13502_c0_seq1_ORF6_Frame_1_2161-2586	AAMP	1	12	2	19.7	NaN	NaN	0	NaN	NaN	NaN	0	NaN
>comp13504_c0_seq2_ORF4_Frame_-1_1420-293;>comp13504_c0_seq1_ORF4_Frame_-1_1447-293	SMARCB1 Smarcb1	1	3.7	2	7.2	NaN	1.0694	0	1.0694	NaN	1.0957	0	1.0957
>comp13505_c0_seq1_ORF9_Frame_2_242-2020;>comp13505_c0_seq2_ORF9_Frame_2_242-2032	Ptpn11 Ptpn11	3	6.6	6	11.6	1.1889	0.99622	0.136245	1.09256	0.99643	0.83241	0.11598	0.91442
>comp13507_c0_seq2_ORF4_Frame_3_186-2678;>comp13507_c0_seq1_ORF4_Frame_3_186-2429	Cars Cars	14	23.2	25	34.1	1.0482	0.99362	0.0385939	1.02091	1.0791	1.0537	0.0179605	1.0664
>comp13508_c0_seq2_ORF1_Frame_-3_2742-1831;>comp13508_c0_seq1_ORF1_Frame_-3_2572-1961	Crk Crk	5	23	7	28.6	0.95337	0.9541	0.000516188	0.953735	0.93719	1.1191	0.12863	1.02814
>comp13509_c0_seq1_ORF3_Frame_-1_3996-2287	Galnt2	1	3.5	5	8.8	0.87859	1.0074	0.0910824	0.942995	0.55657	0.81845	0.185177	0.68751
>comp13510_c0_seq2_ORF1_Frame_3_141-1469;>comp13510_c0_seq1_ORF1_Frame_3_141-1490	Cops2 Cops2	10	27.3	13	33.2	1.0099	1.0628	0.0374059	1.03635	1.0095	1.0877	0.0552958	1.0486
>comp13511_c0_seq2_ORF6_Frame_1_937-3345;>comp13511_c0_seq1_ORF7_Frame_1_937-3171;>comp13511_c0_seq1_ORF8_Frame_1_3184-3426	Tsr1 Tsr1 Tsr1	6	10.6	11	16.4	1.022	1.0563	0.0242538	1.03915	1.1655	1.0514	0.0806809	1.10845
>comp13512_c0_seq1_ORF1_Frame_2_239-856	Rala	4	22.8	4	19.4	0.97826	0.86565	0.0796273	0.921955	0.92953	0.89083	0.027365	0.91018
>comp13518_c0_seq1_ORF8_Frame_1_115-2826	Mcm2	26	39.7	21	27.2	0.98056	1.0476	0.0474044	1.01408	1.3282	1.3636	0.0250316	1.3459
>comp13519_c0_seq1_ORF2_Frame_2_248-1108	Snrpa	6	25.1	5	17.4	0.69105	0.9807	0.204813	0.835875	0.76609	1.0597	0.207614	0.912895
>comp13522_c0_seq2_ORF5_Frame_2_3275-3808;>comp13522_c0_seq1_ORF5_Frame_1_3511-3714	Mtbp Mtbp	4	28.1	3	16.3	0.80178	1.0218	0.155578	0.91179	0.78424	0.69496	0.0631305	0.7396
>comp13524_c0_seq1_ORF1_Frame_1_73-1428	Rsl1d1	6	21.2	9	22.8	1.0009	1.0485	0.0336583	1.0247	0.92589	0.97486	0.034627	0.950375
>comp13526_c0_seq1_ORF4_Frame_3_75-908	Tmx1	5	17.6	7	17.6	1.0174	1.0314	0.00989949	1.0244	1.0275	1.0049	0.0159806	1.0162
>comp13527_c0_seq1_ORF1_Frame_-1_317-60	Bola2	2	32.6	1	22.1	1.0339	NaN	0	1.0339	1.0016	NaN	0	1.0016
>comp13530_c0_seq1_ORF1_Frame_-2_4635-1723	Cse1l	25	29.5	23	28.6	1.0437	1.0993	0.0393151	1.0715	1.2539	1.2241	0.0210718	1.239
>comp13531_c0_seq1_ORF1_Frame_-2_857-291,comp13531_c0_seq2_ORF1_Frame_-2_1004-438	H-RAS	6	34.4	4	24.9	1.091	1.1537	0.0443356	1.12235	1.0622	1.2388	0.124875	1.1505
>comp13533_c0_seq1_ORF1_Frame_3_363-866;>comp13533_c0_seq2_ORF1_Frame_3_363-896	Pabpn1 Pabpn1	2	12.5	2	6	1.1181	0.87694	0.170526	0.99752	1.1441	0.92644	0.153909	1.03527
>comp13534_c0_seq1_ORF17_Frame_2_3773-6277	LTBP3	5	12	2	3.6	0.71468	0.89572	0.128015	0.8052	0.97181	0.8435	0.0907289	0.907655
>comp13537_c0_seq1_ORF6_Frame_2_122-1477	Idh2	18	42	18	35.8	0.93478	0.99465	0.0423345	0.964715	0.90099	0.94773	0.0330502	0.92436
>comp13540_c0_seq1_ORF1_Frame_-3_1006-116,comp13540_c0_seq2_ORF1_Frame_-2_1006-116	Ubxn1	2	16.2	4	19.5	0.82796	0.67101	0.11098	0.749485	0.74915	0.85921	0.0778242	0.80418
>comp13541_c0_seq1_ORF1_Frame_-3_1919-798	Vasp	3	16.6	7	24.3	0.81398	0.99389	0.127216	0.903935	0.93114	1.01	0.0557624	0.97057
>comp13542_c0_seq1_ORF2_Frame_1_163-945	Wbp2	1	5.4	5	16.9	NaN	0.89059	0	0.89059	NaN	0.82744	0	0.82744
>comp13543_c0_seq1_ORF1_Frame_-1_885-235	Ccdc124	3	15.7	2	10.6	0.96366	0.99771	0.024077	0.980685	1.003	1.0299	0.0190212	1.01645
>comp13544_c0_seq1_ORF10_Frame_2_116-5086;>comp148397_c0_seq1_ORF1_Frame_2_14-235	Iqgap1 IQGAP1	59	44.5	51	33.1	0.99012	1.0448	0.0386646	1.01746	0.96739	0.99741	0.0212273	0.9824
>comp13548_c1_seq1_ORF1_Frame_-3_911-3	Ppp4r2	2	10.2	3	13.2	1.4667	0.9318	0.378231	1.19925	1.1942	0.9556	0.168716	1.0749
>comp13551_c1_seq1_ORF3_Frame_3_123-779	Guk1	4	21.5	4	23.3	0.90796	0.95272	0.0316501	0.93034	0.83348	1.0625	0.161942	0.94799
>comp13552_c0_seq1_ORF1_Frame_-3_4360-1073	SEC24C	13	17.9	14	15.5	0.83627	0.81797	0.0129401	0.82712	0.95678	0.94792	0.00626497	0.95235
>comp13558_c0_seq1_ORF1_Frame_-2_1934-492	Umps	8	24.1	11	20.2	1.0831	1.0563	0.0189505	1.0697	1.3731	1.2287	0.102106	1.3009
>comp13559_c0_seq1_ORF1_Frame_-3_1196-159	Aga	4	21.7	6	17.9	1.0539	1.1094	0.0392444	1.08165	1.1885	1.3155	0.0898026	1.252
>comp13562_c0_seq1_ORF6_Frame_2_599-2773	Ppp6r1	3	7.6	4	5.7	1.4055	1.0665	0.239709	1.236	1.0033	1.1343	0.092631	1.0688
>comp13562_c1_seq1_ORF1_Frame_-3_700-323	Ppp6r1	1	14.3	1	14.3	NaN	NaN	0	NaN	NaN	NaN	0	NaN
>comp13569_c0_seq1_ORF2_Frame_-3_2958-634	Irf2bpl	5	13.3	6	10.6	0.95938	0.88901	0.0497591	0.924195	0.8883	0.87549	0.00905804	0.881895
>comp13570_c0_seq1_ORF1_Frame_-1_1193-309	Mrpl15	1	5.8	2	7.5	1.5142	1.0929	0.297904	1.30355	0.84387	0.77866	0.0461104	0.811265
>comp13577_c0_seq1_ORF2_Frame_-1_2831-1674	Vps36	10	35.8	13	33.7	1.0482	0.93724	0.0784606	0.99272	1.0318	1.025	0.00480833	1.0284
>comp1358_c0_seq1_ORF4_Frame_3_324-1562	Afap1l1	1	2.2	1	2.2	0.88841	NaN	0	0.88841	0.91199	NaN	0	0.91199
>comp13580_c1_seq1_ORF1_Frame_-1_1132-404	Tmem109	1	4.9	1	4.9	1.0724	1.0308	0.0294156	1.0516	1.1576	1.0972	0.0427092	1.1274
>comp13581_c0_seq1_ORF1_Frame_-3_1000-497,comp13581_c0_seq2_ORF1_Frame_-1_1000-497	Cdkn2c	1	8.3	2	13.1	NaN	2.161	0	2.161	NaN	0.89665	0	0.89665
>comp13583_c0_seq1_ORF2_Frame_3_42-1418	Snx8	2	5.2	3	7.4	0.77664	0.91524	0.098005	0.84594	0.76001	0.74945	0.00746705	0.75473
>comp13585_c0_seq1_ORF2_Frame_1_193-1356	Lyar	3	12.6	4	12.6	0.86046	1.2515	0.276507	1.05598	1.2771	1.3101	0.0233345	1.2936
>comp13588_c0_seq1_ORF1_Frame_-3_3665-2841	Dok4	5	32.4	3	11.6	0.9217	0.90962	0.00854185	0.91566	0.89318	0.91247	0.0136401	0.902825
>comp13590_c0_seq1_ORF1_Frame_-3_2422-425;>comp13590_c0_seq2_ORF2_Frame_-1_2293-425	Xpnpep1 Xpnpep1	10	21.5	9	15.3	0.82841	0.98248	0.108944	0.905445	0.81245	0.94492	0.0936704	0.878685
>comp13593_c1_seq1_ORF1_Frame_-3_312-1	S100A16	2	19.2	1	11.5	1.2193	1.3121	0.0656195	1.2657	1.0012	1.0503	0.0347189	1.02575
>comp13595_c0_seq2_ORF1_Frame_-3_3362-2304;>comp13595_c0_seq1_ORF1_Frame_-3_3404-2304	Kcnab2 Kcnab2	4	19.3	7	11.9	0.94569	0.96796	0.0157473	0.956825	0.86717	0.86704	9.19239e-05	0.867105
>comp13597_c1_seq1_ORF3_Frame_1_154-1077	Ezr	12	32.1	11	23.7	1.0251	0.99396	0.0220193	1.00953	1.2114	1.0995	0.0791252	1.15545
>comp13600_c0_seq1_ORF3_Frame_-1_3543-1993,comp13600_c0_seq2_ORF3_Frame_-1_4645-3095	Lman1	8	23.4	8	13	0.95913	1.0183	0.0418395	0.988715	0.81234	0.91738	0.0742745	0.86486
>comp13604_c0_seq1_ORF2_Frame_-1_3361-1418	Pum3	4	9.7	9	15.7	1.0889	1.1336	0.0316077	1.11125	1.0448	1.0559	0.00784889	1.05035
>comp13607_c0_seq2_ORF1_Frame_-3_1040-261;>comp13607_c0_seq1_ORF1_Frame_-3_987-367	Dpm1 Dpm1	4	20.4	8	38.5	0.91995	0.97299	0.0375049	0.94647	0.98416	1.0164	0.0227971	1.00028
>comp13610_c0_seq1_ORF1_Frame_-3_3397-2525	Tmem41b	1	4.8	3	12.4	0.72699	0.99167	0.187157	0.85933	0.74764	0.83759	0.0636043	0.792615
>comp13613_c0_seq1_ORF1_Frame_-1_3175-1700	Dync1li2	3	12.2	7	18.9	1.0857	0.87609	0.148217	0.980895	1.4564	1.0696	0.273509	1.263
>comp13614_c0_seq1_ORF1_Frame_-1_758-327	Med21	1	9.7	1	9.7	NaN	NaN	0	NaN	NaN	NaN	0	NaN
>comp13615_c0_seq1_ORF1_Frame_-2_1146-553	Itpa	5	36.9	4	14.1	0.97127	1.0676	0.0681156	1.01944	1.0041	1.0765	0.0511945	1.0403
>comp13617_c0_seq1_ORF3_Frame_2_446-880	Pole3	2	18.6	1	11	0.98121	0.74982	0.163617	0.865515	1.0082	0.66524	0.242509	0.83672
>comp13617_c0_seq2_ORF5_Frame_2_164-1594	Pes1	5	15.9	6	11.7	1.0172	1.1472	0.0919239	1.0822	1.0405	0.97888	0.0435719	1.00969
>comp13618_c0_seq2_ORF5_Frame_-2_8757-1309	Igf2r	28	14.4	28	12.7	0.95053	1.022	0.0505369	0.986265	0.96237	0.93332	0.0205415	0.947845
>comp13621_c0_seq1_ORF1_Frame_-2_2680-380,comp13621_c0_seq2_ORF1_Frame_-2_2680-380	Sec23b	15	28.2	14	19.8	0.88011	1.0193	0.0984222	0.949705	1.0226	1.178	0.109884	1.1003
>comp13622_c0_seq1_ORF1_Frame_-3_2815-245	Ddx24	2	3	8	10.4	1.1285	1.175	0.0328805	1.15175	1.482	1.2526	0.16221	1.3673
>comp13624_c0_seq1_ORF1_Frame_-3_819-316	Atp5d	1	8.3	2	13.7	1.0239	0.99742	0.0187242	1.01066	0.96768	0.9825	0.0104793	0.97509
>comp13627_c0_seq1_ORF1_Frame_-1_1527-424	Usp18	5	23.4	3	12	6.9185	3.0828	2.71225	5.00065	12.083	11.633	0.318198	11.858
>comp13630_c0_seq1_ORF2_Frame_-2_590-144	Ndufa12	3	29.5	6	43.6	0.88628	0.87978	0.00459619	0.88303	0.80008	0.77453	0.0180666	0.787305
>comp13633_c0_seq1_ORF1_Frame_-2_1280-702;>comp54177_c0_seq1_ORF1_Frame_-2_266-3;>comp710_c0_seq1_ORF1_Frame_-2_219-1	Rhoa no_gene_id RHOA	8	45.6	9	44	1.0212	1.0138	0.00523259	1.0175	1.0983	0.96483	0.0943775	1.03157
>comp13634_c0_seq1_ORF3_Frame_2_74-718;>comp13634_c0_seq2_ORF3_Frame_2_74-910	Cd74 Cd74	2	11.2	1	4.7	1.0673	0.98257	0.0599132	1.02493	0.46383	0.42777	0.0254983	0.4458
>comp13636_c1_seq1_ORF4_Frame_1_136-1740	Cct2	27	59.1	20	39.3	1.0734	1.0652	0.00579828	1.0693	1.0471	1.0372	0.00700036	1.04215
>comp13637_c0_seq1_ORF2_Frame_-1_2156-1164	Eif2s2	10	32.6	12	32.6	0.98475	1.0396	0.0387848	1.01218	1.0412	1.0827	0.0293449	1.06195
>comp13638_c0_seq1_ORF1_Frame_-3_3130-2186	CALU	11	40.6	10	35.6	0.97645	0.86468	0.0790333	0.920565	1.0245	0.97318	0.0362887	0.99884
>comp13639_c0_seq2_ORF2_Frame_-1_587-108	S100a13	2	13.1	4	20.6	1.0203	0.9421	0.0552958	0.9812	0.98526	0.86012	0.0884873	0.92269
>comp13639_c0_seq2_ORF4_Frame_2_1274-1555	S100a13	1	13.8	2	24.5	NaN	1.2989	0	1.2989	NaN	0.81244	0	0.81244
>comp13640_c0_seq1_ORF1_Frame_-3_2034-679	Scpep1	5	15	4	8.2	1.0359	1.2724	0.167231	1.15415	1.1897	1.1368	0.0374059	1.16325
>comp13642_c0_seq1_ORF7_Frame_3_282-2738	Avil	30	42.2	29	35.7	0.95864	0.98833	0.020994	0.973485	0.70629	0.73652	0.0213758	0.721405
>comp13643_c0_seq1_ORF1_Frame_-3_718-89	Gstp1	9	45.2	10	54.8	0.97043	0.93575	0.0245225	0.95309	0.91307	0.88913	0.0169281	0.9011
>comp13645_c0_seq1_ORF4_Frame_3_123-722	Arhgdib	8	57.5	7	37.5	0.68466	0.94892	0.18686	0.81679	0.66574	0.90814	0.171403	0.78694
>comp13646_c0_seq1_ORF1_Frame_-2_3556-2300;>comp116462_c0_seq1_ORF1_Frame_2_62-280	BZW1 no_gene_id	7	21.7	12	24.6	1.1253	1.1234	0.0013435	1.12435	1.1639	1.1157	0.0340825	1.1398
>comp13647_c0_seq2_ORF2_Frame_-3_1223-513	Anp32b	5	26.2	8	27.4	1.1374	1.0563	0.0573464	1.09685	1.0926	1.1312	0.0272943	1.1119
>comp13648_c0_seq1_ORF1_Frame_-2_1822-749	Dnajb11	11	31.6	10	20.7	0.90649	0.84779	0.0415072	0.87714	0.84857	0.87573	0.019205	0.86215
>comp13649_c0_seq1_ORF1_Frame_-3_3524-189	FAM120A	10	13.4	17	21.6	1.0122	1.014	0.00127279	1.0131	0.96495	0.96301	0.00137179	0.96398
>comp13650_c0_seq1_ORF3_Frame_-1_1863-307	Aldh2	17	45.5	17	39.9	0.94841	0.95974	0.00801152	0.954075	0.85481	0.8651	0.00727613	0.859955
>comp13651_c0_seq1_ORF1_Frame_-1_1827-211;>comp80975_c0_seq1_ORF1_Frame_-1_228-1	Cct4 Cct4	23	51.8	19	37.5	1.0571	1.0316	0.0180312	1.04435	1.0622	1.045	0.0121622	1.0536
>comp13652_c0_seq1_ORF1_Frame_-1_1986-1414	CDC42	5	36.6	6	29.3	1.0529	0.86794	0.130786	0.96042	0.90091	0.92665	0.0182009	0.91378
>comp13654_c0_seq1_ORF1_Frame_-2_1850-264	Kpna2	11	31.6	9	22.7	1.0768	1.1492	0.0511945	1.113	0.81195	0.94316	0.0927795	0.877555
>comp13656_c0_seq2_ORF1_Frame_-2_1761-646;>comp13656_c0_seq1_ORF1_Frame_-2_1812-646	Mtch1 Mtch1	2	6.2	2	5.6	0.98088	0.89011	0.0641841	0.935495	1.1049	0.88701	0.154071	0.995955
>comp13657_c0_seq1_ORF5_Frame_3_579-4637	Nckap1	17	19.9	19	13.9	1.162	1.0523	0.0775696	1.10715	1.1379	1.0009	0.0968736	1.0694
>comp13658_c0_seq2_ORF10_Frame_3_696-3542;>comp13658_c0_seq1_ORF10_Frame_3_696-3389;>comp107891_c0_seq1_ORF1_Frame_2_8-361	Lonp1 Lonp1 LONP1	32	40.8	26	26.1	0.91885	0.92176	0.00205768	0.920305	0.74761	0.80705	0.0420304	0.77733
>comp13660_c0_seq1_ORF1_Frame_-3_2529-406;>comp88781_c0_seq1_ORF1_Frame_-2_247-2	Ssrp1 SSRP1	11	18.9	16	25.1	1.1555	1.111	0.0314663	1.13325	1.3228	1.2648	0.0410122	1.2938
>comp13661_c0_seq1_ORF5_Frame_2_218-502;>comp83412_c0_seq1_ORF1_Frame_-2_257-3	Timm13 TIMM13	4	53.7	5	69.5	1.0409	1.0533	0.00876812	1.0471	1.0203	0.97939	0.0289277	0.999845
>comp13664_c0_seq1_ORF9_Frame_1_781-3126	Cpsf2	3	5.4	3	4.7	1.0205	0.99918	0.0150755	1.00984	1.5812	1.0919	0.345987	1.33655
>comp13665_c0_seq1_ORF2_Frame_1_469-2376	Pabpc1	23	42	26	38.2	1.051	1.0454	0.0039598	1.0482	1.1064	1.0821	0.0171827	1.09425
>comp13666_c1_seq1_ORF3_Frame_3_126-935;>comp37821_c0_seq1_ORF1_Frame_-1_624-1	Rpl7 RPL7	16	48.1	19	40.4	1.0829	1.0164	0.0470226	1.04965	1.0806	1.0504	0.0213546	1.0655
>comp13667_c0_seq1_ORF1_Frame_-3_2285-1068	Lamp1	4	11.8	4	10.3	0.96001	0.96501	0.00353553	0.96251	0.82073	0.84802	0.0192969	0.834375
>comp13669_c0_seq1_ORF2_Frame_-1_1806-292;>comp44612_c0_seq1_ORF1_Frame_3_99-479	Pdia3 PDIA3	33	58.4	29	48.7	0.98403	0.98613	0.00148492	0.98508	0.99916	1.034	0.0246356	1.01658
>comp13671_c0_seq1_ORF1_Frame_-3_505-101	Lgals1	8	60	9	67.4	1.0216	0.99456	0.0191202	1.00808	0.95277	1.0117	0.0416698	0.982235
>comp13672_c0_seq1_ORF2_Frame_2_125-1012	Rpl5	10	37.8	10	30.4	1.1002	1.0765	0.0167584	1.08835	1.0662	1.0309	0.0249609	1.04855
>comp13673_c0_seq2_ORF4_Frame_-1_864-67;>comp13673_c0_seq1_ORF2_Frame_-2_336-67;>comp56487_c0_seq1_ORF1_Frame_-1_242-3	Rpl7a Rpl7a Rpl7a	16	38.7	17	44.7	1.0215	1.0767	0.0390323	1.0491	1.0686	1.0646	0.00282843	1.0666
>comp13676_c0_seq1_ORF3_Frame_1_211-798;>comp24464_c0_seq2_ORF3_Frame_1_7-450;>comp24464_c0_seq1_ORF2_Frame_1_7-273	Rpl19 Rpl19 Rpl19	4	17.9	7	30.6	0.91953	1.0896	0.120258	1.00456	0.96587	1.1402	0.12327	1.05303
>comp13677_c0_seq1_ORF1_Frame_-3_1108-563;>comp22313_c0_seq1_ORF1_Frame_-3_227-3	Fth1 FTH1	11	69.2	8	39.6	0.60556	0.67072	0.0460751	0.63814	0.62755	0.71751	0.0636113	0.67253
>comp13678_c0_seq1_ORF3_Frame_1_208-1437	Ctsd	6	22	9	23.9	0.93495	1.0856	0.106526	1.01028	0.91154	1.0435	0.0933098	0.97752
>comp13683_c1_seq1_ORF1_Frame_-2_853-146	Cd81	3	21.2	1	9.3	0.88981	NaN	0	0.88981	0.8835	NaN	0	0.8835
>comp13685_c1_seq1_ORF1_Frame_1_94-645	Glo1	5	34.2	8	26.6	1.0391	1.0339	0.00367696	1.0365	1.0387	0.99834	0.0285388	1.01852
>comp13692_c0_seq1_ORF1_Frame_-3_813-1	TUBB4B	16	76.8	11	41	0.9717	1.1491	0.125441	1.0604	0.97972	1.0799	0.070838	1.02981
>comp13693_c1_seq1_ORF3_Frame_-3_1524-100	Cdk14	14	35.6	17	36.4	1.0507	1.0581	0.00523259	1.0544	0.94102	0.89754	0.030745	0.91928
>comp13694_c0_seq1_ORF1_Frame_-2_1028-768	Dbi	4	48.3	6	49.4	1.0032	0.99239	0.00764382	0.997795	0.97695	0.90045	0.0540937	0.9387
>comp13695_c0_seq1_ORF1_Frame_-1_1094-651	Rpl27a	6	36.5	5	31.1	0.99136	1.0157	0.017211	1.00353	0.9793	1.04	0.0429214	1.00965
>comp13696_c1_seq1_ORF3_Frame_3_123-1841;>comp71860_c0_seq1_ORF1_Frame_1_13-252	Hspd1 HSPD1	32	67.7	25	38.4	1.0116	0.99217	0.0137391	1.00189	0.9861	0.99788	0.00832972	0.99199
>comp13697_c0_seq1_ORF3_Frame_2_68-622	Ssr3	1	7.6	1	7.6	1.1078	1.1125	0.0033234	1.11015	0.98643	0.9902	0.00266579	0.988315
>comp13699_c0_seq1_ORF1_Frame_-1_748-185	Commd1	2	12.8	3	13.3	1.0001	1.1567	0.110733	1.0784	0.82551	0.91754	0.065075	0.871525
>comp13701_c0_seq1_ORF1_Frame_-2_3001-1820	Asah1	5	15.5	11	23.1	0.95794	1.0299	0.0508834	0.99392	1.0972	1.2012	0.0735391	1.1492
>comp13705_c0_seq1_ORF3_Frame_1_34-1143	Nsfl1c	12	44.1	17	51.6	0.94757	0.92877	0.0132936	0.93817	0.91166	1.0032	0.0647286	0.95743
>comp13708_c0_seq1_ORF1_Frame_2_185-778	Denr	7	41.4	4	22.7	1.0004	1.2109	0.148846	1.10565	1.0214	0.96287	0.041387	0.992135
>comp13709_c0_seq1_ORF4_Frame_1_706-1284	Csrp1	6	41.5	8	50.3	1.0347	1.0052	0.0208597	1.01995	1.412	1.2721	0.0989242	1.34205
>comp13711_c0_seq1_ORF4_Frame_2_98-1063	Sec13	8	48.4	9	24.5	0.87109	1.0649	0.137044	0.967995	0.90774	0.99956	0.0649265	0.95365
>comp13713_c0_seq1_ORF2_Frame_-2_2343-1750	Ykt6	7	47	6	33.8	0.99807	1.0819	0.0592768	1.03999	0.99621	1.0449	0.034429	1.02055
>comp13715_c0_seq1_ORF2_Frame_-3_2789-666	Copa	5	9.2	6	8.9	0.94389	0.8216	0.0864721	0.882745	0.90195	0.80757	0.0667367	0.85476
>comp13715_c0_seq1_ORF9_Frame_2_3017-6688	Copa	40	45.9	36	30.6	0.95494	1.0243	0.0490449	0.98962	0.97107	1.004	0.023285	0.987535
>comp13716_c0_seq1_ORF1_Frame_-3_2681-1149	Atp6v1b2	14	40.1	14	26.4	0.80126	0.80304	0.00125865	0.80215	0.84099	0.8486	0.00538108	0.844795
>comp13717_c0_seq1_ORF2_Frame_1_199-606	RPL27	6	43.4	7	47.1	0.98146	0.96362	0.0126148	0.97254	1.0385	0.95059	0.0621618	0.994545
>comp13719_c0_seq1_ORF1_Frame_-2_1238-300	RRAGA	6	22	8	26.5	1.0139	1.0038	0.00714178	1.00885	0.98833	0.92683	0.0434871	0.95758
>comp13721_c0_seq1_ORF1_Frame_-3_2703-415	Hadha	24	40.8	18	26.7	0.97491	0.97951	0.00325269	0.97721	0.8966	0.94071	0.0311905	0.918655
>comp13722_c0_seq2_ORF1_Frame_-3_1315-485;>comp13722_c0_seq1_ORF1_Frame_-3_1112-255	Ifi35 Ifi35	8	41.5	3	11.2	0.81389	0.7752	0.027358	0.794545	4.1009	3.6555	0.314945	3.8782
>comp13724_c0_seq1_ORF1_Frame_1_100-945	Esd	7	36.9	5	16	1.0796	1.126	0.0328098	1.1028	1.0321	0.96393	0.0482035	0.998015
>comp13725_c0_seq1_ORF2_Frame_3_114-848;>comp13725_c0_seq2_ORF3_Frame_3_114-860	Rtp4 Rtp4	1	4.9	4	18.8	NaN	1.4645	0	1.4645	NaN	5.4375	0	5.4375
>comp13726_c0_seq1_ORF1_Frame_-2_1366-710	Chmp5	3	29.2	2	10.5	1.0223	0.81748	0.14483	0.91989	1.3506	0.97941	0.262471	1.16501
>comp13727_c0_seq1_ORF1_Frame_-2_1364-111	Psmc4	11	42.1	12	26.1	0.89085	1.0654	0.123425	0.978125	0.91896	1.0863	0.118327	1.00263
>comp13728_c0_seq1_ORF5_Frame_2_368-1474,comp13728_c0_seq2_ORF4_Frame_2_368-1474	Dhps	2	6	6	20.9	0.91474	1.2408	0.230559	1.07777	1.0028	0.97165	0.0220264	0.987225
>comp13729_c0_seq1_ORF3_Frame_2_497-1282	Spr	12	61.5	11	45	0.90743	0.90245	0.00352139	0.90494	0.88072	0.82097	0.0422496	0.850845
>comp13729_c1_seq1_ORF1_Frame_-2_605-303	Vamp8	3	35.6	6	52.5	0.87521	0.88951	0.0101116	0.88236	0.83665	0.80303	0.0237729	0.81984
>comp13730_c0_seq2_ORF1_Frame_2_80-2404;>comp13730_c0_seq1_ORF1_Frame_1_328-2295	Ptpn12 Ptpn12	6	10.1	13	20.1	0.90212	0.97239	0.0496884	0.937255	1.0089	1.0152	0.00445477	1.01205
>comp13731_c1_seq1_ORF5_Frame_3_147-1133	DNAJA2	2	12.2	3	9.4	1.2628	1.0159	0.174585	1.13935	1.0985	1.1763	0.0550129	1.1374
>comp13732_c0_seq1_ORF5_Frame_1_178-2523	Nsun2	16	30.2	16	23.5	1.0863	1.1243	0.0268701	1.1053	1.1205	1.1224	0.0013435	1.12145
>comp13734_c0_seq1_ORF3_Frame_-2_2441-222	Ddx1	16	26.8	19	30.4	1.0507	1.1087	0.0410122	1.0797	0.98162	1.1014	0.0846973	1.04151
>comp13735_c0_seq1_ORF1_Frame_-3_2959-1274	Tpp1	2	6.9	3	7.3	0.55035	0.82819	0.196463	0.68927	0.33281	0.70456	0.262867	0.518685
>comp13736_c0_seq1_ORF1_Frame_2_53-415	Rpl22l1	3	32.2	3	26.4	1.0994	1.0961	0.00233345	1.09775	1.0907	1.0771	0.00961665	1.0839
>comp13737_c0_seq2_ORF3_Frame_1_571-795;>comp13737_c0_seq1_ORF2_Frame_2_365-739	Bloc1s1 BLOC1S1	1	14.7	2	29.3	NaN	0.97896	0	0.97896	NaN	1.0404	0	1.0404
>comp13738_c0_seq1_ORF1_Frame_-3_2450-1311	Dek	6	17.9	10	28.9	0.99421	1.0077	0.00953887	1.00096	1.2762	1.2665	0.00685894	1.27135
>comp13740_c0_seq1_ORF1_Frame_-1_1976-1302	Snrpb2	3	17.3	6	27.1	1.0075	0.9922	0.0108187	0.99985	1.0143	1.029	0.0103945	1.02165
>comp13742_c0_seq1_ORF7_Frame_3_132-4163	Mybbp1a	32	35.2	39	34.2	1.112	1.1017	0.0072832	1.10685	1.1123	1.1036	0.00615183	1.10795
>comp13743_c0_seq1_ORF4_Frame_2_2654-4396	Eif2a	11	27.5	12	25.1	0.98905	0.94214	0.0331704	0.965595	0.84835	0.99395	0.102955	0.92115
>comp13744_c0_seq1_ORF2_Frame_-2_2388-1276	H2afy	6	26.4	13	40.2	0.88121	1.1905	0.218701	1.03585	1.1204	1.2355	0.081388	1.17795
>comp13744_c0_seq1_ORF5_Frame_1_313-957	H2afy	6	37.7	5	23.3	0.99621	0.9671	0.0205839	0.981655	1.0067	1.0504	0.0309006	1.02855
>comp13745_c0_seq1_ORF2_Frame_-3_753-436;>comp13745_c0_seq2_ORF2_Frame_-2_777-436	Tmem14c Tmem14c	1	10.4	1	10.4	NaN	NaN	0	NaN	NaN	NaN	0	NaN
>comp13748_c0_seq1_ORF2_Frame_-2_4134-1876;>comp117523_c0_seq1_ORF1_Frame_-2_236-3	Stt3a Stt3a	6	9.2	9	10.5	0.95684	0.97374	0.0119501	0.96529	0.89889	0.95196	0.0375262	0.925425
>comp13749_c0_seq1_ORF1_Frame_2_62-508	Ostc	1	8.1	3	19.5	NaN	1.0694	0	1.0694	NaN	0.95684	0	0.95684
>comp13750_c0_seq1_ORF4_Frame_1_172-1449;>comp13750_c0_seq2_ORF4_Frame_1_172-1560	Mfge8 Mfge8	8	28.2	15	38.3	0.77222	0.77323	0.000714178	0.772725	0.63299	0.73192	0.0699541	0.682455
>comp13751_c0_seq1_ORF2_Frame_1_97-357	Tpm4	7	67.8	6	73.6	1.1032	1.0749	0.0200111	1.08905	1.2665	1.1961	0.0497803	1.2313
>comp13751_c1_seq1_ORF3_Frame_2_26-499	Tpm4	4	27.2	6	25.9	1.2374	1.0384	0.140714	1.1379	1.4203	1.2188	0.142482	1.31955
>comp13753_c0_seq1_ORF2_Frame_-1_1496-648	Vdac1	12	51.9	11	37.8	1.0121	0.99569	0.0116036	1.00389	1.0208	0.98759	0.023483	1.00419
>comp13754_c0_seq1_ORF1_Frame_-3_1023-1	Txndc5	7	27.6	6	21.7	1.012	1.0312	0.0135765	1.0216	1.0148	1.0099	0.00346482	1.01235
>comp13755_c0_seq1_ORF1_Frame_2_176-463	Sec61b	3	37.5	3	37.5	0.94296	0.92514	0.0126006	0.93405	0.93714	0.89473	0.0299884	0.915935
>comp13756_c0_seq1_ORF5_Frame_1_211-1500	Got2	18	45.6	21	40.7	0.98921	0.96643	0.0161079	0.97782	0.97529	0.96746	0.00553665	0.971375
>comp13763_c0_seq1_ORF1_Frame_-1_1651-752	F11r	3	15.3	3	13.3	0.85511	0.88224	0.0191838	0.868675	1.165	1.276	0.0784889	1.2205
>comp13764_c0_seq1_ORF11_Frame_1_247-6714	Prrc2a	12	10.5	3	1.7	0.72892	0.73553	0.00467398	0.732225	0.84535	0.89228	0.0331845	0.868815
>comp13765_c0_seq1_ORF1_Frame_-2_4088-3222	Txnl1	13	62.3	11	47.4	0.98996	0.94403	0.0324774	0.966995	0.97055	0.8485	0.0863024	0.909525
>comp13766_c0_seq1_ORF3_Frame_2_32-649	Ndufa8	5	30.1	5	30.1	0.93947	0.88172	0.0408354	0.910595	0.80937	0.73901	0.049752	0.77419
>comp13767_c0_seq1_ORF1_Frame_-2_1519-350	ILF2	12	48.2	9	26.7	0.97378	0.99863	0.0175716	0.986205	0.98002	1.0219	0.0296136	1.00096
>comp13769_c0_seq2_ORF2_Frame_1_97-1155;>comp13769_c0_seq1_ORF3_Frame_1_97-1209	Prmt1 Prmt1	16	55.5	14	38	0.96249	1.1093	0.10381	1.0359	1.019	1.0924	0.0519016	1.0557
>comp13772_c0_seq1_ORF3_Frame_1_190-3879	Dhx9	35	38.8	30	22.7	1.0521	1.0516	0.000353553	1.05185	1.0127	1.0679	0.0390323	1.0403
>comp13773_c0_seq1_ORF2_Frame_-1_1351-665	Cacybp	8	47.2	13	54.1	1.0037	1.0163	0.00890955	1.01	1.2424	1.2269	0.0109602	1.23465
>comp13774_c0_seq2_ORF2_Frame_2_80-619	SPCS3	3	17.8	2	12.8	1.0062	1.0555	0.0348604	1.03085	0.86669	0.9447	0.0551614	0.905695
>comp13775_c0_seq1_ORF1_Frame_-3_718-227	Ppia	13	71.3	11	59.8	0.99388	1.0301	0.0256114	1.01199	0.97871	0.985	0.0044477	0.981855
>comp13777_c0_seq1_ORF4_Frame_3_684-1232	UBE2M	4	25.7	7	33.3	0.95818	0.98674	0.020195	0.97246	0.99754	1.0261	0.020195	1.01182
>comp13777_c0_seq1_ORF5_Frame_3_2262-2927	UBE2M	4	15.8	1	4.1	1.0737	0.94176	0.0932957	1.00773	0.9137	0.92084	0.00504874	0.91727
>comp13781_c0_seq1_ORF9_Frame_3_948-2336	Slc39a7	1	3.2	2	6	NaN	0.731	0	0.731	NaN	0.82743	0	0.82743
>comp13782_c1_seq1_ORF1_Frame_2_281-1129	Idi1	6	30	6	18	0.96937	0.93716	0.0227759	0.953265	0.71898	0.79282	0.0522128	0.7559
>comp13785_c0_seq1_ORF11_Frame_2_230-1558	Prrc1	3	9.9	2	5	0.8864	0.96297	0.0541432	0.924685	0.86501	0.84696	0.0127633	0.855985
>comp13787_c0_seq1_ORF6_Frame_2_317-3202;>comp13787_c0_seq2_ORF6_Frame_2_317-3256	Sart3 Sart3	8	11.2	18	18.6	0.89866	0.99278	0.0665529	0.94572	0.95361	1.1114	0.111574	1.03251
>comp13793_c0_seq1_ORF5_Frame_2_164-970	Surf1	3	15.2	2	7.1	0.97075	1.0292	0.0413304	0.999975	0.99742	1.0359	0.0272095	1.01666
>comp13795_c0_seq1_ORF2_Frame_1_106-621	Timm17b	3	30.2	2	17.4	0.74956	0.63156	0.0834386	0.69056	0.95079	0.55836	0.27749	0.754575
>comp13806_c0_seq1_ORF1_Frame_-3_1245-232	Dhrs7	3	11.8	6	20.7	1.0756	0.88962	0.131508	0.98261	0.97797	0.79244	0.13119	0.885205
>comp13807_c0_seq1_ORF2_Frame_-1_2167-797	Adssl1	6	18.6	6	16.8	0.91671	0.87547	0.0291611	0.89609	1.094	0.9086	0.131098	1.0013
>comp13809_c0_seq1_ORF5_Frame_3_279-2321	Mphosph10	4	11.5	2	3.5	1.0493	1.4174	0.260286	1.23335	0.9552	0.96097	0.00408001	0.958085
>comp13810_c0_seq1_ORF3_Frame_3_87-2036;>comp13810_c0_seq2_ORF3_Frame_3_87-1919	Rnpep Rnpep	5	10.5	14	26.5	1.0261	0.87146	0.109347	0.94878	1.0847	1.0935	0.00622254	1.0891
>comp13818_c0_seq1_ORF2_Frame_1_331-1230,comp13818_c0_seq2_ORF3_Frame_1_124-1023	Arpc2	12	40.3	13	38	1.0186	1.0583	0.0280721	1.03845	1.046	0.98679	0.0418678	1.01639
>comp13819_c0_seq1_ORF1_Frame_-2_774-1	Nek7	5	22.5	3	12	0.91342	0.96808	0.0386505	0.94075	1.0027	1.0106	0.00558614	1.00665
>comp13820_c0_seq1_ORF14_Frame_2_38-8350	Itpr3	2	1.3	3	1.1	1.2979	1.0887	0.147927	1.1933	1.6454	1.5223	0.0870448	1.58385
>comp13827_c0_seq1_ORF1_Frame_-3_749-147	Psmb2	7	38.3	8	32.3	0.95149	0.89815	0.0377171	0.92482	1.0109	1.0305	0.0138593	1.0207
>comp13829_c0_seq1_ORF1_Frame_-3_2053-1019	Micu2	1	4.9	2	7.2	NaN	0.88924	0	0.88924	NaN	0.87309	0	0.87309
>comp13832_c0_seq1_ORF4_Frame_1_511-3561;>comp13832_c0_seq2_ORF5_Frame_2_299-3538	Usp8 Usp8	1	2.2	5	5.6	NaN	0.75426	0	0.75426	NaN	1.0275	0	1.0275
>comp13840_c0_seq1_ORF2_Frame_-1_3586-872	Tubgcp3	2	3.1	5	6.1	1.1591	0.76123	0.281337	0.960165	1.1085	1.0644	0.0311834	1.08645
>comp13841_c0_seq1_ORF1_Frame_-2_1559-303	Casp12	1	3.1	3	7.9	NaN	0.70811	0	0.70811	NaN	2.0182	0	2.0182
>comp13842_c0_seq1_ORF1_Frame_-1_3369-2377	Mcl1	1	6.3	2	6.9	1.2272	1.4046	0.125441	1.3159	0.56957	0.85362	0.200854	0.711595
>comp13847_c0_seq2_ORF1_Frame_-2_1668-841;>comp13847_c0_seq1_ORF1_Frame_-2_1743-841	Nosip Nosip	1	5.4	1	7.6	NaN	NaN	0	NaN	NaN	NaN	0	NaN
>comp13849_c0_seq1_ORF4_Frame_2_77-1750	PUS7	6	18.6	7	12.5	1.1203	1.3569	0.167301	1.2386	1.1318	1.2225	0.0641346	1.17715
>comp13852_c0_seq1_ORF2_Frame_2_377-1159	Ptpmt1	2	11.1	1	5	NaN	0.82363	0	0.82363	1.1902	0.68278	0.3588	0.93649
>comp13854_c0_seq1_ORF13_Frame_3_3876-5030	Aldh7a1	1	2.9	2	5.7	0.87388	0.95911	0.0602667	0.916495	1.0627	0.95506	0.076113	1.00888
>comp13861_c0_seq1_ORF2_Frame_2_53-745;>comp13861_c0_seq2_ORF2_Frame_2_53-505	Psmd10 Psmd10	2	17.3	6	37.2	1.0255	1.0226	0.00205061	1.02405	1.3524	1.0173	0.236951	1.18485
>comp13862_c0_seq2_ORF5_Frame_3_486-2474;>comp13862_c0_seq1_ORF5_Frame_3_486-2525	Palld Palld	5	11.9	5	9.7	1.1283	1.0082	0.0849235	1.06825	1.0345	0.91276	0.0860832	0.97363
>comp13863_c0_seq2_ORF8_Frame_3_174-1811;>comp13863_c0_seq1_ORF7_Frame_3_174-1700;>comp78418_c0_seq1_ORF2_Frame_-2_460-2	Cttn Cttn Cttn	11	24.7	15	28.4	0.98549	1.0822	0.0683843	1.03384	0.99478	1.1393	0.102191	1.06704
>comp13866_c0_seq2_ORF3_Frame_2_224-2083;>comp13866_c0_seq1_ORF3_Frame_2_224-2125	Clpx Clpx	2	3.9	10	18.7	0.92709	0.89706	0.0212344	0.912075	0.62694	0.93871	0.220455	0.782825
>comp13867_c0_seq1_ORF2_Frame_-1_3566-102	Nup133	13	21	11	11	0.9699	1.1319	0.114551	1.0509	1.0505	1.1534	0.0727613	1.10195
>comp13875_c0_seq1_ORF2_Frame_1_181-2415,comp13875_c0_seq2_ORF3_Frame_2_182-2416	Cul2	1	1.6	12	15.7	1.0225	1.0602	0.0266579	1.04135	1.0211	0.96204	0.0417617	0.99157
>comp13881_c0_seq1_ORF7_Frame_3_411-2261	Colgalt1	13	27.1	9	14.6	0.87941	0.87762	0.00126572	0.878515	0.96037	0.98428	0.0169069	0.972325
>comp13888_c0_seq1_ORF2_Frame_-1_2821-359;>comp129105_c0_seq1_ORF1_Frame_2_56-280	Mcm6 MCM6	22	31.9	24	31.5	1.0496	1.0774	0.0196576	1.0635	1.4376	1.4042	0.0236174	1.4209
>comp13890_c0_seq1_ORF3_Frame_1_991-2331	Ifi44l	2	5.4	5	12.1	NaN	11.39	0	11.39	NaN	10.447	0	10.447
>comp13897_c0_seq1_ORF4_Frame_3_309-938	Rab43	1	8.1	2	9	NaN	0.91608	0	0.91608	NaN	0.95104	0	0.95104
>comp13902_c0_seq1_ORF3_Frame_-2_3518-3009	Ube2g1	2	16.5	1	5.9	0.82964	NaN	0	0.82964	0.82925	NaN	0	0.82925
>comp13904_c0_seq1_ORF2_Frame_3_51-1133	Mia3	3	14.1	2	8	1.0511	0.90502	0.103294	0.97806	0.85718	0.83242	0.017508	0.8448
>comp13910_c0_seq1_ORF2_Frame_-1_1420-293	Psmd4	5	14.4	8	21.8	0.92614	1.1412	0.15207	1.03367	0.9608	1.0066	0.0323855	0.9837
>comp13911_c0_seq1_ORF3_Frame_1_385-1659	Plin2	5	20.7	2	7.1	1.3393	1.4108	0.0505581	1.37505	1.3997	1.2919	0.0762261	1.3458
>comp13915_c0_seq1_ORF7_Frame_3_63-2819	Pwp2	3	6.7	4	4.8	1.3501	1.2745	0.0534573	1.3123	1.1437	1.2079	0.0453963	1.1758
>comp13918_c0_seq1_ORF9_Frame_1_199-6873	Cad	41	25.1	27	14	0.9853	1.0573	0.0509117	1.0213	1.0017	1.1094	0.0761554	1.05555
>comp13919_c0_seq1_ORF3_Frame_-2_5292-2632	Nedd4	23	35.2	28	31.9	0.8943	0.89928	0.00352139	0.89679	0.74411	0.77921	0.0248194	0.76166
>comp13926_c0_seq1_ORF6_Frame_2_206-1867;>comp13926_c0_seq2_ORF6_Frame_2_206-1951	Ubqln1 Ubqln1	5	13.4	2	5.4	0.88775	1.0982	0.148811	0.992975	0.97356	0.93959	0.0240204	0.956575
>comp13929_c0_seq1_ORF4_Frame_2_260-2095,comp13929_c0_seq2_ORF3_Frame_1_187-2022	Dync1i2	4	11.6	9	18.3	0.93916	0.92589	0.00938331	0.932525	0.94221	0.90826	0.0240063	0.925235
>comp13930_c0_seq1_ORF1_Frame_-1_1294-446	Vdac3	9	35	9	33.2	1.002	0.91868	0.0589161	0.96034	0.9758	0.91168	0.0453397	0.94374
>comp13933_c0_seq1_ORF5_Frame_3_402-3134;>comp57754_c0_seq1_ORF1_Frame_1_40-321	Eif3c EIF3C	23	27.1	23	23.5	1.0371	1.0391	0.00141421	1.0381	1.0551	1.0947	0.0280014	1.0749
>comp13935_c0_seq2_ORF3_Frame_3_354-1778;>comp13935_c0_seq1_ORF3_Frame_2_710-1990	Fhod1 Fhod1	8	26.1	3	6.3	0.85324	0.854	0.000537401	0.85362	0.78538	0.80448	0.0135057	0.79493
>comp13939_c0_seq1_ORF2_Frame_3_564-1121	Arl6	4	23.7	6	36.6	0.92109	1.024	0.0727684	0.972545	0.84864	0.88917	0.028659	0.868905
>comp13941_c0_seq1_ORF2_Frame_2_188-970,comp13941_c0_seq2_ORF3_Frame_2_293-1075	Stx7	6	36.4	3	14.6	0.87017	0.87084	0.000473762	0.870505	0.83427	0.88846	0.0383181	0.861365
>comp13942_c0_seq1_ORF1_Frame_-2_1202-294;>comp13942_c0_seq2_ORF1_Frame_-2_980-294;>comp92439_c0_seq1_ORF1_Frame_-3_359-3	Cdk4 Cdk4 CDK4	6	26.7	7	30	1.0466	0.99398	0.037208	1.02029	0.78886	0.71748	0.0504733	0.75317
>comp13944_c0_seq1_ORF1_Frame_-2_2346-1165	Pa2g4	17	55.3	17	45.7	1.0607	1.0674	0.00473762	1.06405	1.1147	1.1273	0.00890955	1.121
>comp13945_c0_seq1_ORF1_Frame_-2_1027-602	TOMM22	7	66.2	1	8.5	0.92017	1.145	0.158979	1.03259	0.85088	1.137	0.202317	0.99394
>comp13947_c0_seq1_ORF4_Frame_1_205-2040	Aifm1	16	32.5	15	27.6	0.91215	0.89389	0.0129118	0.90302	0.87116	0.87259	0.00101116	0.871875
>comp13950_c0_seq1_ORF3_Frame_1_40-1806,comp13950_c0_seq2_ORF3_Frame_1_40-1806	Farsb	11	21.6	18	31.7	1.0074	1.0186	0.0079196	1.013	1.0795	0.96201	0.083078	1.02075
>comp13952_c0_seq1_ORF3_Frame_3_66-926	Pgam5	5	20.6	4	14.3	1.0276	1.0524	0.0175362	1.04	0.91881	1.0455	0.0895834	0.982155
>comp13955_c0_seq1_ORF3_Frame_2_353-1660	Bysl	4	12.6	8	19.5	1.1715	1.1393	0.0227688	1.1554	1.2483	1.1587	0.0633568	1.2035
>comp13956_c0_seq1_ORF3_Frame_3_630-2138	Cyp51a1	19	48.1	16	34.6	0.96635	0.97884	0.00883176	0.972595	0.55204	0.56275	0.00757311	0.557395
>comp13957_c0_seq1_ORF1_Frame_-3_1345-992	Bet1	1	15.3	1	9.3	NaN	1.2279	0	1.2279	NaN	0.74104	0	0.74104
>comp13959_c0_seq1_ORF1_Frame_2_89-928;>comp13959_c0_seq2_ORF1_Frame_2_89-1015	Vta1 Vta1	6	31.1	5	16.4	0.98252	1.0898	0.0758584	1.03616	0.94862	0.96395	0.0108399	0.956285
>comp13962_c0_seq1_ORF3_Frame_3_147-695	Jagn1	1	6.6	2	7.1	0.98646	1.0564	0.049455	1.02143	0.84368	0.94011	0.0681863	0.891895
>comp13965_c0_seq1_ORF2_Frame_-1_1694-756	Ciapin1	4	18.5	3	12.8	0.88262	0.90512	0.0159099	0.89387	0.78764	0.79398	0.00448306	0.79081
>comp13965_c0_seq1_ORF4_Frame_1_1894-2820,comp13965_c0_seq2_ORF2_Frame_3_351-1277	Ciapin1	5	28.5	5	18.1	1.1106	1.0224	0.0623668	1.0665	1.0086	1.0537	0.0318905	1.03115
>comp13974_c0_seq1_ORF2_Frame_1_88-1065	Impdh1	1	5.5	3	8.3	NaN	0.96185	0	0.96185	NaN	1.0221	0	1.0221
>comp13977_c0_seq1_ORF2_Frame_1_355-1599,comp13977_c0_seq2_ORF3_Frame_3_630-1874	Hnrnpf	10	33	7	21.7	1.0217	1.0774	0.0393858	1.04955	1.0691	1.1145	0.0321026	1.0918
>comp13978_c0_seq1_ORF3_Frame_1_241-1038	Itm2b	4	21.8	1	3.4	0.37385	NaN	0	0.37385	0.53419	NaN	0	0.53419
>comp13981_c1_seq1_ORF1_Frame_-2_1122-541	Ak1	6	36.6	5	25.3	0.878	0.93211	0.0382615	0.905055	0.87955	0.88231	0.00195161	0.88093
>comp13982_c1_seq1_ORF1_Frame_-3_871-188	Tsn	6	30.7	7	25.9	0.96423	0.98688	0.016016	0.975555	0.97351	1.0089	0.0250245	0.991205
>comp13989_c0_seq1_ORF5_Frame_1_184-3267	Fmnl3	1	1.2	2	1.9	NaN	0.81652	0	0.81652	NaN	1.1008	0	1.1008
>comp13992_c0_seq1_ORF3_Frame_2_125-1156	Wdr45b	1	4.1	3	10.8	NaN	0.99637	0	0.99637	NaN	0.82813	0	0.82813
>comp13993_c0_seq1_ORF2_Frame_1_340-639	Baz1b	2	21	3	30	1.0398	1.0121	0.0195869	1.02595	1.3364	1.055	0.19898	1.1957
>comp13997_c0_seq1_ORF1_Frame_-3_3277-1520	Hnrnpl	13	39.2	13	31.2	0.87164	0.95003	0.0554301	0.910835	0.92727	0.96604	0.0274145	0.946655
>comp13997_c0_seq1_ORF2_Frame_-3_1354-98;>comp49720_c0_seq1_ORF1_Frame_2_65-286	Hnrnpl RPL4	19	45.1	17	39.6	0.99243	0.9898	0.00185969	0.991115	0.95188	0.97232	0.0144533	0.9621
>comp14001_c0_seq1_ORF4_Frame_2_1775-5467,comp14001_c0_seq2_ORF3_Frame_1_1705-5397	Kif4	3	4.1	11	9.9	1.6318	0.9715	0.466903	1.30165	2.8415	1.2188	1.14742	2.03015
>comp14004_c0_seq2_ORF1_Frame_-2_2685-277;>comp14004_c0_seq1_ORF2_Frame_-2_2745-277	Kdm1a Kdm1a	3	5.6	5	7.5	0.77068	1.2325	0.326556	1.00159	0.91985	1.2247	0.215562	1.07227
>comp14008_c0_seq1_ORF3_Frame_-1_1328-39;>comp14008_c0_seq2_ORF2_Frame_-1_1286-39	Renbp Renbp	7	18.1	8	16.5	0.80796	0.95349	0.102905	0.880725	0.79245	0.75305	0.02786	0.77275
>comp14010_c0_seq1_ORF1_Frame_-3_2599-113	WDR75	2	2.8	5	7.8	0.92956	1.0613	0.0931542	0.99543	0.87979	0.88733	0.00533159	0.88356
>comp14013_c0_seq1_ORF2_Frame_2_125-502	Hint1	2	17.5	3	19	0.94476	1.0212	0.0540512	0.98298	1.0208	0.99091	0.0211354	1.00585
>comp14017_c1_seq1_ORF3_Frame_1_214-1671	Pacsin2	9	25.5	11	21.2	1.0829	1.0233	0.0421436	1.0531	0.98444	0.94323	0.0291399	0.963835
>comp14020_c0_seq2_ORF2_Frame_1_439-891;>comp14020_c0_seq1_ORF2_Frame_1_439-891	Myl6 MYL6	9	66.2	8	55.6	1.0805	1.0827	0.00155563	1.0816	1.1	1.0858	0.0100409	1.0929
>comp14021_c0_seq1_ORF3_Frame_3_102-2558,comp14021_c0_seq2_ORF3_Frame_1_154-2610;>comp139118_c0_seq1_ORF1_Frame_-1_203-3	Nup93 Nup93	11	16.4	17	23.2	1.1203	1.1043	0.0113137	1.1123	1.1814	1.1536	0.0196576	1.1675
>comp14022_c0_seq1_ORF1_Frame_-3_1690-722;>comp14022_c0_seq2_ORF1_Frame_-3_1723-722	Mat2b Mat2b	4	20.1	5	17	0.77748	0.97738	0.141351	0.87743	0.95259	1.0035	0.0359988	0.978045
>comp14024_c0_seq1_ORF1_Frame_-3_5643-3445	Lss	11	19.4	17	28.4	0.96544	0.91974	0.0323148	0.94259	0.81044	0.8275	0.0120632	0.81897
>comp14025_c0_seq1_ORF7_Frame_1_211-3054;>comp14025_c0_seq2_ORF8_Frame_1_211-3126	Zc3h18 Zc3h18	2	4.9	4	6.8	0.70533	1.0252	0.226182	0.865265	0.90399	1.0882	0.130256	0.996095
>comp14027_c0_seq1_ORF2_Frame_2_77-1411	Faf2	8	29.2	6	18.9	0.9142	0.97599	0.0436921	0.945095	1.0156	0.96582	0.0351998	0.99071
>comp14028_c0_seq1_ORF3_Frame_-2_2374-728	Rela	3	7.3	6	13.5	0.86117	0.9057	0.0314875	0.883435	1.1881	0.98367	0.144554	1.08588
>comp14032_c0_seq1_ORF6_Frame_2_1034-2512;>comp18107_c0_seq1_ORF2_Frame_-1_309-1	Fscn1 FSCN1	26	64.1	21	38.9	0.98226	0.99783	0.0110097	0.990045	0.94412	0.98314	0.0275913	0.96363
>comp14035_c0_seq1_ORF1_Frame_-3_4364-1611	Hk1	20	28.5	18	20.4	1.0113	1.0275	0.0114551	1.0194	1.0263	1.0445	0.0128693	1.0354
>comp14037_c0_seq1_ORF5_Frame_1_100-2655	Lonp2	2	3.2	1	1.6	0.70957	NaN	0	0.70957	0.52289	NaN	0	0.52289
>comp14043_c0_seq1_ORF1_Frame_-3_2189-588	Lpcat1	2	4.1	4	7.3	1.1268	0.84672	0.198046	0.98676	1.3748	1.2832	0.064771	1.329
>comp14047_c0_seq1_ORF8_Frame_1_100-2868	Aldh1l2	29	46.9	33	40	0.92658	0.81951	0.0757099	0.873045	0.69891	0.74023	0.0292177	0.71957
>comp14049_c0_seq1_ORF3_Frame_-1_1271-489	Rchy1	1	5	1	5	NaN	NaN	0	NaN	NaN	NaN	0	NaN
>comp14052_c0_seq1_ORF2_Frame_-2_1289-153	Rabepk	1	4	2	6.9	NaN	0.87959	0	0.87959	NaN	0.99613	0	0.99613
>comp14059_c0_seq1_ORF1_Frame_-3_1191-1	Lmnb2	7	21.2	11	27.2	1.2881	1.1395	0.105076	1.2138	1.3701	1.2915	0.0555786	1.3308
>comp14059_c1_seq1_ORF3_Frame_1_103-672	Lmnb2	2	13.7	6	33.2	0.95671	0.95012	0.00465983	0.953415	1.2389	1.2434	0.00318198	1.24115
>comp14062_c0_seq1_ORF2_Frame_2_200-949	Sbds	6	33.2	5	19.2	1.0612	0.94387	0.0829648	1.00253	1.1704	0.9941	0.124663	1.08225
>comp14064_c0_seq1_ORF1_Frame_-3_630-166	Fam162a	1	11	1	7.7	NaN	1.0834	0	1.0834	NaN	1.1353	0	1.1353
>comp14065_c0_seq1_ORF5_Frame_-2_5270-3315	Eng	6	15.6	7	13	0.75422	0.84593	0.0648488	0.800075	1.1169	0.93004	0.13213	1.02347
>comp14074_c0_seq1_ORF6_Frame_1_127-2505,comp14074_c0_seq2_ORF7_Frame_2_203-2581	Vwa5a	14	24	18	27.2	0.90335	0.93122	0.0197071	0.917285	1.325	1.2409	0.0594677	1.28295
>comp14075_c0_seq1_ORF4_Frame_3_120-1910	Utp6	2	4.9	6	10.7	1.2072	1.1566	0.0357796	1.1819	1.2784	1.1095	0.11943	1.19395
>comp14078_c0_seq1_ORF1_Frame_-2_3105-2056	Twf1	6	21.1	12	34.3	0.84767	0.9833	0.0959049	0.915485	0.95882	0.97693	0.0128057	0.967875
>comp14079_c0_seq1_ORF2_Frame_3_477-908	Ccdc58	4	39.6	2	18.8	0.9429	1.0018	0.0416486	0.97235	0.90429	1.0098	0.0746068	0.957045
>comp14088_c0_seq1_ORF3_Frame_3_57-1064	Mrpl39	2	8	8	23.8	0.91871	1.0375	0.0839972	0.978105	0.71577	0.88506	0.119706	0.800415
>comp14089_c0_seq2_ORF1_Frame_-3_4747-3392;>comp14089_c0_seq1_ORF2_Frame_-2_4792-3392	Psen1 Psen1	1	4.2	1	4.2	0.91355	NaN	0	0.91355	0.78734	NaN	0	0.78734
>comp14092_c0_seq1_ORF2_Frame_-1_2133-442	Usp39	4	10.5	4	7.4	0.92769	1.024	0.0681015	0.975845	1.1182	0.9923	0.0890247	1.05525
>comp14093_c0_seq1_ORF5_Frame_3_165-1829	Pigs	3	9.2	4	7.9	0.86991	1.016	0.103301	0.942955	0.91589	1.029	0.0799808	0.972445
>comp14095_c0_seq1_ORF1_Frame_-3_1132-146	Ptgr1	7	30.1	6	21.3	0.85907	1.0213	0.114714	0.940185	0.78545	1.0009	0.152346	0.893175
>comp14096_c0_seq1_ORF4_Frame_1_10-1638	Irf2bp2	3	12.9	3	9	1.0701	1.0868	0.0118087	1.07845	1.0711	0.88126	0.134237	0.97618
>comp14098_c0_seq1_ORF1_Frame_-3_1864-758	Isg20l2	1	3.5	1	3.3	NaN	NaN	0	NaN	NaN	NaN	0	NaN
>comp14102_c0_seq1_ORF9_Frame_3_123-3053	Epha2	3	4.4	3	3.6	1.5423	1.6195	0.0545886	1.5809	1.1251	0.93547	0.134089	1.03029
>comp14105_c0_seq1_ORF4_Frame_1_43-1959	Scfd1	12	29.9	7	12.7	0.92154	0.86094	0.0428507	0.89124	1.0677	0.86281	0.144879	0.965255
>comp14110_c0_seq2_ORF2_Frame_-2_2051-639;>comp14110_c0_seq1_ORF2_Frame_-2_2063-639	U2af2 U2af2	7	27.2	5	11.3	1.0372	0.96272	0.0526653	0.99996	1.1498	1.0599	0.0635689	1.10485
>comp14111_c0_seq1_ORF1_Frame_-1_1142-624	Rbm8a	3	32.4	4	22.5	1.0093	1.0159	0.0046669	1.0126	1.1741	1.0796	0.0668216	1.12685
>comp14112_c0_seq1_ORF1_Frame_-3_2127-763	Blmh	6	20	12	26.2	0.87397	0.93693	0.0445194	0.90545	0.99696	1.0138	0.0119077	1.00538
>comp14116_c0_seq1_ORF3_Frame_1_826-1644	Exosc6	4	23.8	1	5.9	0.81743	NaN	0	0.81743	0.93213	NaN	0	0.93213
>comp14120_c0_seq1_ORF1_Frame_-3_3003-586	VCP	41	63.2	32	37.8	0.98264	1.0389	0.0397818	1.01077	0.91211	0.95588	0.0309501	0.933995
>comp14121_c0_seq1_ORF5_Frame_1_5134-5445	Kpna6	1	6.7	1	6.7	NaN	NaN	0	NaN	NaN	NaN	0	NaN
>comp14121_c0_seq1_ORF6_Frame_2_116-1723	Kpna6	3	8	3	8.8	0.70588	0.89214	0.131706	0.79901	0.78307	0.75172	0.0221678	0.767395
>comp14124_c0_seq1_ORF5_Frame_2_98-2032	Agps	9	19.7	9	16.1	0.87238	0.8836	0.00793374	0.87799	0.86676	0.85446	0.00869741	0.86061
>comp14125_c0_seq1_ORF1_Frame_-3_1405-734	Prdx6	15	65.2	15	50.4	0.83304	0.89937	0.0469024	0.866205	0.88818	0.9118	0.0167019	0.89999
>comp14137_c0_seq1_ORF3_Frame_1_247-744	Gemin6	2	14.5	1	7.8	NaN	NaN	0	NaN	NaN	NaN	0	NaN
>comp14167_c0_seq2_ORF1_Frame_-2_2107-1034;>comp14167_c0_seq1_ORF1_Frame_-2_2188-1034	Hibch Hibch	3	11.5	11	36.3	0.97774	0.94703	0.0217152	0.962385	0.98489	0.86917	0.0818264	0.92703
>comp14173_c0_seq1_ORF6_Frame_3_279-899	Them6	1	4.3	5	24.2	1.423	1.0017	0.297904	1.21235	1.5233	1.1899	0.235749	1.3566
>comp14181_c0_seq1_ORF6_Frame_2_176-3052	Uso1	23	36.4	24	28.4	0.99736	1.0048	0.00526087	1.00108	0.88693	0.94378	0.040199	0.915355
>comp14203_c0_seq1_ORF1_Frame_-3_3281-903;>comp148921_c0_seq1_ORF2_Frame_3_63-266	Aldh18a1 Aldh18a1	17	27.9	22	31.5	0.91136	1.0243	0.0798606	0.96783	0.93821	0.97791	0.0280721	0.95806
>comp14210_c0_seq1_ORF5_Frame_3_66-1745	Nt5c2	4	12.9	7	13.9	0.97838	0.92835	0.0353766	0.953365	0.84506	0.88881	0.0309359	0.866935
>comp14216_c0_seq1_ORF7_Frame_3_1326-3326	Slc27a3	2	4.9	6	10	0.80758	1.0455	0.168235	0.92654	0.97984	1.016	0.025569	0.99792
>comp14219_c0_seq1_ORF4_Frame_2_71-1051;>comp14219_c0_seq2_ORF3_Frame_2_50-1078	Naxd Naxd	7	32.7	7	26	1.0371	0.90517	0.0932886	0.971135	1.0509	0.8805	0.120491	0.9657
>comp14221_c0_seq1_ORF3_Frame_-2_1907-639;>comp14221_c0_seq2_ORF2_Frame_-2_842-639	Ap1m1 AP1M1	9	30.3	7	22	0.94283	0.92267	0.0142553	0.93275	0.86046	0.92636	0.0465983	0.89341
>comp14223_c0_seq1_ORF1_Frame_-3_3509-1296	Gys1	8	15.6	9	14.6	0.79107	0.9322	0.099794	0.861635	0.83093	0.90139	0.0498227	0.86616
>comp14224_c0_seq2_ORF1_Frame_-1_1497-352;>comp14224_c0_seq1_ORF1_Frame_-1_2858-1641	Ptpn2 Ptpn2	1	3.7	1	3.7	NaN	NaN	0	NaN	NaN	NaN	0	NaN
>comp14227_c0_seq1_ORF3_Frame_3_66-1511;>comp14227_c0_seq2_ORF2_Frame_3_66-1520	Nle1 Nle1	4	14.1	6	16.2	1.3761	1.1537	0.157261	1.2649	1.1009	1.1594	0.0413657	1.13015
>comp14233_c0_seq1_ORF9_Frame_2_188-4723;>comp140111_c0_seq1_ORF1_Frame_1_43-297	Eprs Eprs	48	38.6	44	31.5	0.94565	0.99433	0.034422	0.96999	0.85133	0.86509	0.00972979	0.85821
>comp14235_c0_seq1_ORF1_Frame_-3_1251-112;>comp14235_c0_seq2_ORF2_Frame_-2_1431-112	Cr1l Cr1l	1	4.7	4	12.6	NaN	0.94733	0	0.94733	NaN	0.87869	0	0.87869
>comp14240_c0_seq1_ORF4_Frame_1_67-2097	Wdr43	3	5.2	6	11.5	1.2611	1.211	0.035426	1.23605	1.1925	1.3276	0.0955301	1.26005
>comp14248_c0_seq2_ORF1_Frame_-3_839-222;>comp14248_c0_seq1_ORF1_Frame_-3_752-222	Mrpl58 Mrpl58	2	13.1	2	13.1	1.1305	1.0864	0.0311834	1.10845	0.84352	0.97339	0.091832	0.908455
>comp14263_c0_seq1_ORF3_Frame_-1_3941-2238,comp14263_c0_seq2_ORF1_Frame_-3_3941-2238;>comp143853_c0_seq1_ORF1_Frame_3_30-335	Sgpl1 SGPL1	9	23.4	10	19	0.86897	0.96599	0.0686035	0.91748	0.84159	0.81503	0.0187808	0.82831
>comp14267_c0_seq1_ORF1_Frame_-3_1900-542;>comp14267_c0_seq2_ORF1_Frame_-3_2017-578	Dnaja3 Dnaja3	2	6.2	3	8.4	0.84524	1.0764	0.163455	0.96082	0.89661	1.0073	0.0782696	0.951955
>comp14291_c0_seq1_ORF7_Frame_2_173-1693	Uap1l1	16	43.2	16	29.4	0.98147	0.94312	0.0271175	0.962295	0.81015	0.74101	0.0488894	0.77558
>comp14295_c1_seq1_ORF3_Frame_1_88-2877	Erap1	11	15.9	10	11.5	0.84237	0.98227	0.0989242	0.91232	1.7087	1.7322	0.016617	1.72045
>comp14296_c0_seq1_ORF3_Frame_1_196-2037;>comp14296_c0_seq2_ORF5_Frame_3_111-2024	Nub1 Nub1	6	16.3	7	13.5	0.7894	1.0744	0.201525	0.9319	1.3527	1.9474	0.420516	1.65005
>comp14297_c0_seq1_ORF2_Frame_-2_1871-1491	Nutf2	5	53.5	3	22.8	0.9633	0.99848	0.024876	0.98089	1.0025	1.0063	0.00268701	1.0044
>comp14315_c0_seq1_ORF6_Frame_1_112-4185	Msh6	14	13	15	13.2	1.0277	0.94798	0.0563706	0.98784	1.1634	1.1156	0.0337997	1.1395
>comp14323_c0_seq1_ORF1_Frame_-2_2054-417	Suox	2	11	4	9.2	0.55219	0.93282	0.269146	0.742505	0.57357	0.88337	0.219062	0.72847
>comp14325_c0_seq1_ORF2_Frame_-2_5499-2407	Ddx46	5	6.7	11	11.5	1.1318	1.1002	0.0223446	1.116	1.0666	1.1171	0.0357089	1.09185
>comp14332_c0_seq1_ORF1_Frame_-2_4438-3071	Tmx3	6	21.7	5	12.9	1.0637	1.0212	0.030052	1.04245	1.0956	1.0325	0.0446184	1.06405
>comp14333_c0_seq1_ORF1_Frame_-3_1708-158	Pdia5	1	3.1	8	17	NaN	0.95195	0	0.95195	NaN	1.0286	0	1.0286
>comp14362_c0_seq1_ORF2_Frame_-1_2677-2114	Rwdd4	3	17.6	1	4.8	0.96264	NaN	0	0.96264	1.0609	NaN	0	1.0609
>comp14363_c0_seq1_ORF1_Frame_-2_2595-2134	UBE2L3	3	27.3	3	13	0.83887	0.99659	0.111525	0.91773	0.92824	0.92255	0.00402344	0.925395
>comp14368_c0_seq1_ORF1_Frame_-3_1257-352,comp14368_c0_seq2_ORF1_Frame_-3_1257-352	Dohh	2	12.3	3	12.3	1.0452	1.0491	0.00275772	1.04715	1.0694	0.81304	0.181274	0.94122
>comp14370_c0_seq1_ORF1_Frame_-1_2328-280	Prpf3	5	10.1	4	6	0.96818	0.8503	0.0833537	0.90924	1.1507	1.0975	0.0376181	1.1241
>comp14371_c0_seq1_ORF1_Frame_-3_2682-532	Cstf3	2	3.1	4	5.6	1.23	1.209	0.0148492	1.2195	1.6896	1.2731	0.29451	1.48135
>comp14378_c0_seq2_ORF2_Frame_-2_564-193	Phpt1	5	39.5	4	37.9	0.91564	1.0126	0.0685611	0.96412	0.82193	0.94951	0.0902127	0.88572
>comp14379_c0_seq1_ORF2_Frame_-3_3315-1765	Ppat	3	8.7	7	16.2	1.1467	1.3544	0.146866	1.25055	1.1072	1.2691	0.114481	1.18815
>comp14392_c0_seq1_ORF1_Frame_-1_3197-1773	Zmpste24	2	5.1	5	10.9	0.97247	1.1788	0.145897	1.07564	0.96099	1.1583	0.139519	1.05965
>comp14406_c0_seq1_ORF1_Frame_-3_2450-1083	Adss	9	27	10	24.1	1.049	1.0601	0.00784889	1.05455	1.1057	1.061	0.0316077	1.08335
>comp14412_c0_seq1_ORF7_Frame_1_1051-2835	Tor1aip1	6	19.8	10	21.8	0.80158	1.0367	0.166255	0.91914	1.9037	1.9036	7.07107e-05	1.90365
>comp14414_c0_seq2_ORF2_Frame_2_1073-1348;>comp14414_c0_seq1_ORF3_Frame_3_234-605	Lamtor3 Lamtor3	1	12	1	12	NaN	NaN	0	NaN	NaN	NaN	0	NaN
>comp14416_c0_seq2_ORF1_Frame_-3_3534-1798;>comp14416_c0_seq1_ORF2_Frame_-2_2046-1798;>comp14416_c0_seq1_ORF1_Frame_-3_3557-2340	Ncoa5 Ncoa5 Ncoa5	4	15.9	3	7.6	0.9055	0.82006	0.0604152	0.86278	1.1046	0.99265	0.0791606	1.04862
>comp14426_c0_seq1_ORF4_Frame_2_182-3040,comp14426_c0_seq2_ORF4_Frame_1_313-3171	Gaa	6	9.9	3	4	0.61888	0.69674	0.0550553	0.65781	0.44135	0.58731	0.103209	0.51433
>comp14438_c0_seq1_ORF2_Frame_-1_1421-555	Hmox1	3	18	2	8.7	1.0913	0.86813	0.157805	0.979715	0.94901	0.70401	0.173241	0.82651
>comp14443_c0_seq1_ORF3_Frame_2_35-1177	Ptcd2	2	6	3	8.7	0.98738	0.97048	0.0119501	0.97893	0.88806	0.67157	0.153082	0.779815
>comp14449_c0_seq1_ORF2_Frame_-2_1421-438	Grhpr	5	21.3	6	21.6	0.95506	0.90375	0.0362816	0.929405	0.76045	0.86732	0.0755685	0.813885
>comp14465_c0_seq1_ORF1_Frame_-3_2933-1551	Pold3	1	3	4	10.6	NaN	1.0088	0	1.0088	NaN	1.1672	0	1.1672
>comp14468_c0_seq1_ORF2_Frame_-1_3897-1141	Wdr47	1	1.4	6	6.3	NaN	0.99682	0	0.99682	NaN	0.91956	0	0.91956
>comp14477_c0_seq1_ORF9_Frame_3_285-2300	Aacs	13	19.2	16	24.9	0.98702	0.95874	0.019997	0.97288	0.88336	0.84983	0.0237093	0.866595
>comp14479_c0_seq1_ORF1_Frame_-2_1680-223	Ripk3	9	26.3	12	33.5	1.0159	0.96066	0.0390606	0.98828	1.1192	0.94863	0.120611	1.03391
>comp14492_c0_seq1_ORF2_Frame_-2_2724-1084;>comp14492_c0_seq2_ORF2_Frame_-2_2781-1084	Elp3 Elp3	2	4.2	6	13.7	0.95397	1.1024	0.104956	1.02819	0.88667	1.1175	0.163221	1.00208
>comp14496_c1_seq1_ORF3_Frame_1_169-3774	Slk	17	21.9	17	15.6	0.9499	1.0277	0.0550129	0.9888	0.88181	0.97852	0.0683843	0.930165
>comp14498_c0_seq1_ORF5_Frame_1_172-2937	Dhx36	5	8.5	3	3.9	0.96856	1.014	0.0321309	0.99128	0.90713	1.0516	0.102156	0.979365
>comp14502_c0_seq1_ORF5_Frame_2_266-2110	Snx18	4	9.3	5	9.6	0.90088	0.77787	0.0869812	0.839375	0.79437	0.68068	0.080391	0.737525
>comp14505_c0_seq1_ORF7_Frame_1_274-4449	Lrpprc	35	34.4	43	30.3	0.98043	1.0113	0.0218284	0.995865	0.71983	0.74063	0.0147078	0.73023
>comp14530_c0_seq1_ORF3_Frame_2_128-1285;>comp14530_c0_seq2_ORF4_Frame_2_128-1303	Ilkap Ilkap	1	3.1	5	13.2	0.74099	1.032	0.205775	0.886495	1.0459	1.1209	0.053033	1.0834
>comp14535_c0_seq1_ORF7_Frame_-1_2965-170	Lig1	16	24.2	23	25.3	0.83259	0.94273	0.0778807	0.88766	1.391	1.4324	0.0292742	1.4117
>comp14545_c0_seq1_ORF5_Frame_3_333-3905,comp14545_c0_seq2_ORF5_Frame_2_257-3829	Smc2	17	17.5	31	27.7	1.0525	1.1713	0.0840043	1.1119	1.1694	1.2384	0.0487904	1.2039
>comp14554_c0_seq1_ORF2_Frame_1_226-843	Isoc2a	5	40.8	1	5.3	0.88011	NaN	0	0.88011	0.82448	NaN	0	0.82448
>comp14555_c0_seq1_ORF3_Frame_-1_2099-201	Ddx41	2	5.2	3	5.5	1.1655	0.88329	0.199553	1.02439	1.1447	0.83094	0.221862	0.98782
>comp14566_c0_seq1_ORF2_Frame_3_252-923	Epdr1	3	15.2	3	16.1	0.93976	1.0987	0.112388	1.01923	1.1667	1.2729	0.0750947	1.2198
>comp14569_c0_seq1_ORF1_Frame_-1_3755-1506	Rbm28	5	8.1	12	19.2	1.06	1.0736	0.00961665	1.0668	0.96976	1.0559	0.0609102	1.01283
>comp14600_c0_seq1_ORF2_Frame_-3_957-214	Pik3r2	5	21	2	9.7	1.19	1.0936	0.0681651	1.1418	1.0312	1.0762	0.0318198	1.0537
>comp14609_c0_seq1_ORF1_Frame_-3_3893-1137	Sardh	1	2.8	2	2.9	NaN	0.77301	0	0.77301	NaN	0.74075	0	0.74075
>comp14633_c0_seq1_ORF6_Frame_3_231-3401;>comp14633_c0_seq2_ORF6_Frame_3_231-3488	Tdrd7 Tdrd7	3	4.4	3	3.1	1.6702	1.8332	0.115258	1.7517	2.3065	3.7581	1.02644	3.0323
>comp14640_c0_seq1_ORF2_Frame_1_100-930	Impa1	6	29.2	8	34.7	0.85049	0.98176	0.0928219	0.916125	0.97636	0.98372	0.00520431	0.98004
>comp14645_c0_seq1_ORF2_Frame_3_690-2120,comp14645_c0_seq2_ORF2_Frame_3_774-2204	Enpp5	3	7.3	2	4.8	0.91383	1.2673	0.249941	1.09057	0.74183	0.98855	0.174457	0.86519
>comp14651_c0_seq1_ORF1_Frame_-2_1504-452	Atp6v0d1	6	26.5	7	19.1	1.0885	0.9886	0.07064	1.03855	0.94911	0.89001	0.04179	0.91956
>comp14666_c0_seq1_ORF2_Frame_-1_732-97,comp14666_c0_seq2_ORF1_Frame_-3_732-97	Ndufs8	3	17.9	2	9.4	0.84141	1.1123	0.191548	0.976855	0.76456	1.0527	0.203746	0.90863
>comp14669_c0_seq1_ORF3_Frame_1_169-1029	Tra2b	3	17.8	4	13.2	1.1035	1.0731	0.021496	1.0883	1.1074	1.197	0.0633568	1.1522
>comp14670_c0_seq1_ORF7_Frame_2_95-1267	Dpf2	1	5.6	2	6.1	NaN	0.73366	0	0.73366	NaN	0.98627	0	0.98627
>comp14680_c0_seq1_ORF2_Frame_-1_2855-1362	Steap3	5	13.9	3	6.2	0.70797	0.9063	0.14024	0.807135	0.95507	1.1052	0.106158	1.03014
>comp14697_c0_seq1_ORF1_Frame_-2_1244-735	Gcsh	2	17.6	1	5.9	1.2795	NaN	0	1.2795	1.0786	NaN	0	1.0786
>comp14699_c0_seq1_ORF1_Frame_-2_1944-844	Drg1	8	29.2	10	33.2	0.97295	1.0912	0.0836154	1.03207	0.98793	1.0814	0.0660933	1.03466
>comp14700_c0_seq1_ORF6_Frame_3_591-3092;>comp85845_c0_seq1_ORF1_Frame_1_13-384	Trim28 Trim28	19	42.1	13	16.7	0.96805	1.009	0.028956	0.988525	1.1113	1.1436	0.0228395	1.12745
>comp14701_c0_seq1_ORF3_Frame_-1_3171-586	Mcm4	22	36.9	16	19	1.0075	1.1362	0.0910046	1.07185	1.2931	1.2917	0.000989949	1.2924
>comp14706_c0_seq1_ORF4_Frame_3_117-1565	Pgd	12	32.5	14	32.9	0.93827	1.0363	0.0693177	0.987285	0.95271	1.0036	0.0359847	0.978155
>comp14709_c0_seq1_ORF1_Frame_1_226-1053	Cmss1	2	9.4	4	17	1.0254	0.97122	0.038311	0.99831	1.1212	1.008	0.0800445	1.0646
>comp14713_c0_seq1_ORF1_Frame_-1_2827-503	Hgs	7	15	10	13.3	1.0306	0.96768	0.0444912	0.99914	1.1023	0.99453	0.0762049	1.04842
>comp14716_c0_seq1_ORF1_Frame_-2_2048-444;>comp14716_c0_seq2_ORF1_Frame_-2_2125-530	Nrbp1 Nrbp1	4	10.3	4	8.4	1.12	0.91465	0.145204	1.01733	0.89496	0.91909	0.0170625	0.907025
>comp14719_c0_seq1_ORF2_Frame_2_155-1213	Brix1	2	5.1	4	11.9	1.1981	1.0322	0.117309	1.11515	1.3208	1.1567	0.116036	1.23875
>comp14725_c0_seq1_ORF2_Frame_-1_4129-3056	Lman2	6	21.8	11	29.6	1.0478	1.0325	0.0108187	1.04015	0.97558	1.0024	0.0189646	0.98899
>comp14729_c0_seq1_ORF3_Frame_3_162-1046	Cfdp1	2	12.2	2	12.5	0.89744	0.61233	0.201603	0.754885	0.83812	0.75339	0.0599132	0.795755
>comp14732_c0_seq1_ORF2_Frame_-2_3033-1555	Slc16a1	3	8.5	5	13.8	0.91601	1.0149	0.0699258	0.965455	0.88278	0.89073	0.0056215	0.886755
>comp14733_c0_seq1_ORF1_Frame_-3_4245-1783	Eps8	4	8.3	2	2.7	1.1787	1.1782	0.000353553	1.17845	1.2306	1.2262	0.00311127	1.2284
>comp14741_c1_seq1_ORF3_Frame_2_164-6187	NUP205	23	14.5	29	14.8	1.0129	1.0315	0.0131522	1.0222	1.1065	1.0856	0.0147785	1.09605
>comp14753_c0_seq1_ORF1_Frame_-2_3387-1693;>comp14753_c0_seq2_ORF1_Frame_-2_3420-1693;>comp133467_c0_seq1_ORF2_Frame_1_10-270	40057 40057 40057	10	27.8	9	16.3	0.99419	1.1114	0.08288	1.05279	1.2665	1.2152	0.0362746	1.24085
>comp14758_c0_seq1_ORF2_Frame_-2_1604-165	Slc12a9	2	13.8	7	20.2	0.57749	0.85756	0.198039	0.717525	0.6664	0.91877	0.178453	0.792585
>comp14768_c0_seq1_ORF5_Frame_-1_5662-161	Lamb1	15	11.1	10	5.9	1.4056	1.6415	0.166806	1.52355	1.345	1.2188	0.0892369	1.2819
>comp14771_c1_seq1_ORF4_Frame_3_261-824	KRAS	3	20.2	4	23.4	NaN	1.3323	0	1.3323	NaN	1.2878	0	1.2878
>comp14777_c0_seq1_ORF1_Frame_-3_2730-508	Plod3	10	17.5	12	16.7	1.0179	1.0496	0.0224153	1.03375	1.5011	1.4722	0.0204354	1.48665
>comp14781_c0_seq1_ORF2_Frame_-2_3056-2562	Paip1	7	44.8	7	41.2	0.9794	1.0535	0.0523966	1.01645	0.94439	0.92808	0.0115329	0.936235
>comp14783_c0_seq1_ORF2_Frame_-1_1962-397	Snx1	10	22.8	20	42.7	0.95805	0.98561	0.0194879	0.97183	0.91496	0.96462	0.0351149	0.93979
>comp14786_c0_seq1_ORF1_Frame_-2_1559-192	Ruvbl1	16	47.4	11	31.6	0.98696	0.99451	0.00533866	0.990735	1.0844	1.081	0.00240416	1.0827
>comp14793_c0_seq2_ORF5_Frame_-1_3056-798;>comp14793_c0_seq1_ORF5_Frame_-1_3077-798	Strn4 Strn4	2	2.9	4	6	1.366	1.1163	0.176565	1.24115	1.402	0.98224	0.296815	1.19212
>comp14800_c0_seq1_ORF4_Frame_2_143-1426	Flot2	2	5.1	5	14.3	0.93897	0.8232	0.0818618	0.881085	0.71105	0.78122	0.0496177	0.746135
>comp14805_c0_seq1_ORF1_Frame_-2_1145-399	Mitd1	2	16.9	1	6.8	1.3055	NaN	0	1.3055	2.8505	NaN	0	2.8505
>comp14807_c0_seq1_ORF2_Frame_-1_2322-1324,comp14807_c0_seq2_ORF2_Frame_-1_2322-1324	Fmr1	5	19.8	7	23.1	0.98805	0.90185	0.0609526	0.94495	0.84855	0.87565	0.0191626	0.8621
>comp14811_c0_seq1_ORF1_Frame_1_46-432	Gnao1	3	34.1	3	27.1	0.90467	0.82337	0.0574878	0.86402	0.69696	0.7133	0.0115541	0.70513
>comp14813_c1_seq1_ORF7_Frame_1_25-3129	Pitrm1	12	17.7	19	21.7	0.97803	0.91738	0.042886	0.947705	0.88602	0.86338	0.0160089	0.8747
>comp14814_c0_seq1_ORF1_Frame_-2_2439-172	Trpv2	1	2.2	2	4	NaN	1.0611	0	1.0611	NaN	0.79651	0	0.79651
>comp14816_c0_seq1_ORF1_Frame_-3_1274-381;>comp14816_c0_seq2_ORF1_Frame_-3_1034-381	Glod4 Glod4	8	40.3	7	25.8	0.87395	1.0044	0.0922421	0.939175	0.99877	0.93234	0.0469731	0.965555
>comp14817_c0_seq2_ORF6_Frame_3_162-854;>comp14817_c0_seq1_ORF5_Frame_3_162-1007	Lypla2 Lypla2	4	22.5	3	11.7	0.84256	0.87794	0.0250174	0.86025	0.9968	0.84242	0.109163	0.91961
>comp14819_c0_seq1_ORF4_Frame_-1_1791-1336	UBE2N	4	28.3	7	44.7	0.95393	0.96775	0.00977222	0.96084	0.83592	0.96802	0.0934088	0.90197
>comp14827_c0_seq1_ORF7_Frame_2_197-3442	Supt5h	12	19.5	9	10.3	0.81769	0.92763	0.0777393	0.87266	1.1567	1.0871	0.0492146	1.1219
>comp14828_c0_seq1_ORF2_Frame_2_167-1975	Plk1	3	7.5	3	5.6	0.79772	0.84055	0.0302854	0.819135	0.89095	1.0489	0.111688	0.969925
>comp14835_c1_seq1_ORF2_Frame_-1_1542-1060	Lamtor1	4	49.7	6	55.3	0.98045	0.91723	0.0447033	0.94884	0.8871	0.71204	0.123786	0.79957
>comp14839_c0_seq1_ORF1_Frame_-2_2071-518	Aldh9a1	13	32	11	25.5	0.87526	0.98568	0.0780787	0.93047	0.85582	0.86183	0.00424971	0.858825
>comp14840_c0_seq1_ORF1_Frame_-3_577-2	Acox2	3	16.1	6	28.1	0.71034	0.95314	0.171686	0.83174	0.68211	0.63118	0.0360129	0.656645
>comp14840_c1_seq1_ORF1_Frame_-3_1661-267	Acox2	7	22.4	8	15.3	1.0007	0.78241	0.154354	0.891555	0.62193	0.56753	0.0384666	0.59473
>comp14843_c0_seq1_ORF1_Frame_-3_1582-233	Sqrdl	5	14.7	6	18.7	1.2071	0.99589	0.149348	1.1015	0.93734	0.84262	0.0669772	0.88998
>comp14846_c0_seq1_ORF3_Frame_-1_3507-610	Stk10	2	3.3	3	3.3	NaN	NaN	0	NaN	NaN	NaN	0	NaN
>comp14847_c0_seq1_ORF5_Frame_2_176-2923;>comp14847_c0_seq2_ORF10_Frame_3_78-2861	Pde2a Pde2a	9	16.7	10	11.7	1.0235	1.0221	0.000989949	1.0228	0.98455	1.0371	0.0371585	1.01083
>comp14855_c0_seq1_ORF2_Frame_3_189-2156;>comp14855_c0_seq2_ORF5_Frame_3_2280-2825;>comp14855_c0_seq2_ORF4_Frame_3_189-1745	Nup85 Nup85 Nup85	2	4.6	4	8.1	1.032	0.97962	0.0370383	1.00581	1.1016	1.113	0.00806102	1.1073
>comp14858_c0_seq1_ORF2_Frame_1_262-1038	Emd	3	17	8	33.2	0.98539	0.9152	0.0496318	0.950295	0.96664	0.97784	0.0079196	0.97224
>comp14859_c0_seq1_ORF3_Frame_1_604-1545,comp14859_c0_seq2_ORF3_Frame_3_564-1505	Nmi	5	22.3	9	29	0.79922	1.1731	0.264373	0.98616	3.4411	3.9404	0.353058	3.69075
>comp14861_c0_seq1_ORF2_Frame_2_488-772	Higd1a	1	18.9	1	18.9	NaN	NaN	0	NaN	NaN	NaN	0	NaN
>comp14867_c0_seq2_ORF2_Frame_-2_2818-1601;>comp14867_c0_seq1_ORF2_Frame_-2_2918-1728	Vat1 Vat1	13	40.6	12	33.3	0.81697	0.85077	0.0239002	0.83387	0.65078	0.67293	0.0156624	0.661855
>comp14868_c0_seq1_ORF5_Frame_2_128-2980,comp14868_c0_seq2_ORF7_Frame_3_216-3068	Thrap3	9	14	11	14.1	0.94203	1.002	0.0424052	0.972015	1.0963	1.116	0.01393	1.10615
>comp14886_c0_seq1_ORF1_Frame_-2_683-249,comp14886_c0_seq2_ORF1_Frame_-1_683-249	Trappc1	1	6.9	2	13.8	NaN	1.1024	0	1.1024	NaN	0.83712	0	0.83712
>comp14892_c0_seq1_ORF1_Frame_-3_1476-640	Plekhf1	4	23.3	5	21.5	1.0542	0.97926	0.0529906	1.01673	1.0249	1.1267	0.0719835	1.0758
>comp14907_c0_seq1_ORF6_Frame_3_159-1583;>comp92955_c0_seq1_ORF1_Frame_-1_430-2	Cndp2 CNDP2	19	49.9	15	34.9	0.93247	0.97456	0.0297621	0.953515	0.82958	0.85006	0.0144815	0.83982
>comp14919_c0_seq1_ORF3_Frame_3_138-1775	Trip10	3	7.5	8	18.5	0.62663	0.93117	0.215342	0.7789	0.87366	0.9995	0.0889823	0.93658
>comp14931_c0_seq1_ORF1_Frame_-3_3559-1922,comp14931_c0_seq2_ORF1_Frame_-3_3231-1594	Aaas	5	15	4	9.2	1.0809	1.1563	0.0533159	1.1186	1.0333	1.1601	0.0896611	1.0967
>comp14931_c0_seq1_ORF7_Frame_2_275-1414;>comp14931_c0_seq2_ORF5_Frame_1_289-1086	Aaas Aaas	13	42.1	12	33.2	0.95034	0.98724	0.0260922	0.96879	0.94582	0.97078	0.0176494	0.9583
>comp14939_c0_seq1_ORF1_Frame_-3_5059-3548	Dnajc3	4	14.1	6	15.1	0.79352	0.97581	0.128898	0.884665	0.80217	0.88954	0.0617799	0.845855
>comp14941_c0_seq1_ORF6_Frame_1_1450-2616,comp14941_c0_seq2_ORF6_Frame_1_1450-2616	Dhx32	4	16.2	2	5.1	0.92654	1.1294	0.143444	1.02797	0.78852	0.88956	0.0714461	0.83904
>comp14948_c0_seq1_ORF6_Frame_3_315-896	Rab22a	4	30.4	7	38.1	0.94016	0.92439	0.0111511	0.932275	0.78422	0.75798	0.0185545	0.7711
>comp14957_c0_seq1_ORF2_Frame_-2_1567-317	Iigp1	12	45.3	11	31.4	2.9538	4.3254	0.969868	3.6396	5.5496	7.8421	1.62104	6.69585
>comp14958_c0_seq1_ORF1_Frame_-3_1453-731	Qdpr	7	47.7	5	29.5	0.97489	0.92687	0.0339553	0.95088	0.81153	0.82717	0.0110592	0.81935
>comp14959_c0_seq1_ORF1_Frame_-3_4540-944	Ap3d1	21	24.3	17	17.1	0.88818	0.9342	0.0325411	0.91119	0.88124	0.93731	0.0396475	0.909275
>comp14970_c0_seq2_ORF1_Frame_-3_2193-1369;>comp14970_c0_seq1_ORF1_Frame_-3_1328-498	Cops7a Cops7a	4	19.6	6	20.7	0.96001	1.0105	0.0357018	0.985255	1.0229	1.0114	0.00813173	1.01715
>comp14971_c0_seq1_ORF1_Frame_-3_1830-352	Pepd	8	20.1	9	16.4	1.0088	1.0023	0.00459619	1.00555	0.94835	0.96051	0.00859842	0.95443
>comp14972_c0_seq1_ORF3_Frame_-1_2184-592	Ugt1a6	9	22	8	17.3	0.89793	0.90498	0.0049851	0.901455	0.85158	0.84157	0.00707814	0.846575
>comp14975_c1_seq2_ORF5_Frame_1_142-2763;>comp14975_c1_seq1_ORF8_Frame_3_153-2774	Bcar1 Bcar1	3	5.8	3	3.9	1.2137	1.2373	0.0166877	1.2255	1.1563	1.2151	0.0415779	1.1857
>comp14977_c0_seq1_ORF1_Frame_-2_4718-276	Aqr	6	5.8	8	5.5	1.0083	1.129	0.0853478	1.06865	0.96317	1.0821	0.0840962	1.02263
>comp14988_c0_seq1_ORF5_Frame_3_798-1832	Efnb1	1	5.2	2	11	1.0085	0.91095	0.0689783	0.959725	0.67683	0.69369	0.0119218	0.68526
>comp14989_c0_seq1_ORF1_Frame_-3_804-91	Psmb6	5	21.8	5	21.8	1.0524	1.0512	0.000848528	1.0518	0.92005	0.89242	0.0195374	0.906235
>comp14997_c0_seq1_ORF1_Frame_-1_4805-3261	Far1	5	12	7	17.1	1.2689	1.0832	0.13131	1.17605	0.58289	0.50471	0.0552816	0.5438
>comp14999_c0_seq1_ORF2_Frame_1_70-1785	Me1	4	13.6	4	7.2	0.94097	0.95258	0.00820951	0.946775	0.82061	0.84817	0.0194879	0.83439
>comp15001_c0_seq1_ORF3_Frame_-1_3393-1042	Pfkp	20	29.3	18	22.6	1.0088	1.0265	0.0125158	1.01765	0.92456	0.93251	0.0056215	0.928535
>comp15003_c0_seq1_ORF2_Frame_1_637-2085,comp15003_c0_seq2_ORF2_Frame_3_285-1733	Atp6v1h	10	30.6	3	7.5	0.94451	0.88489	0.0421577	0.9147	0.89293	0.86775	0.0178049	0.88034
>comp15005_c0_seq1_ORF1_Frame_1_127-504	Pdcd5	4	36.5	3	27	1.1001	1.0813	0.0132936	1.0907	1.0981	1.0342	0.0451841	1.06615
>comp15006_c0_seq1_ORF4_Frame_-2_5617-3248;>comp15006_c0_seq2_ORF4_Frame_-2_5467-3248	Sel1l Sel1l	4	9.7	2	3.3	1.0014	NaN	0	1.0014	1.0242	NaN	0	1.0242
>comp15010_c0_seq1_ORF1_Frame_-2_1905-1261	Rab5a	8	53.5	6	32.6	1.0312	0.91989	0.0787081	0.975545	1.0337	1.1819	0.104793	1.1078
>comp15013_c0_seq1_ORF5_Frame_-1_1920-784;>comp15013_c0_seq2_ORF4_Frame_-1_2067-784;>comp131064_c0_seq1_ORF1_Frame_2_26-241	Cdc37 Cdc37 CDC37	4	17.2	5	12.9	1.0107	1.0655	0.0387495	1.0381	0.92694	1.226	0.211467	1.07647
>comp15015_c0_seq1_ORF7_Frame_3_120-1721	Ehd1	11	30.1	14	26.2	0.98648	1.1614	0.123687	1.07394	1.0435	1.0763	0.0231931	1.0599
>comp15016_c0_seq1_ORF1_Frame_-3_6498-4033	Ap1g1	8	14.2	10	11.4	0.85258	1.0242	0.121354	0.93839	0.95673	1.0369	0.0566888	0.996815
>comp15017_c0_seq1_ORF1_Frame_-2_5604-2977	Kpnb1	25	39.7	20	27.2	1.0323	0.98185	0.0356735	1.00707	1.0723	1.0829	0.00749533	1.0776
>comp15019_c0_seq1_ORF1_Frame_-3_2088-121	Acadvl	9	18.4	19	32.8	1.0383	0.94985	0.0625436	0.994075	1.0075	0.87495	0.093727	0.941225
>comp15021_c0_seq1_ORF4_Frame_1_61-1617	Snx2	14	34.7	16	34.7	0.93708	0.96965	0.0230305	0.953365	0.96475	0.93204	0.0231295	0.948395
>comp15022_c0_seq1_ORF1_Frame_-3_4900-1652	Ube3c	1	1	5	5.4	NaN	1.0286	0	1.0286	NaN	0.93185	0	0.93185
>comp15044_c2_seq1_ORF1_Frame_-3_3627-583	POP1	3	3.8	6	6.1	1.0428	1.2478	0.144957	1.1453	0.95088	1.0135	0.044279	0.98219
>comp15046_c0_seq1_ORF3_Frame_2_107-1111	Hibadh	6	26.3	9	31.6	0.9552	0.91446	0.0288075	0.93483	0.86757	0.88034	0.00902975	0.873955
>comp15054_c0_seq1_ORF1_Frame_-3_4509-940	Tjp2	3	5.2	1	1.1	1.8957	NaN	0	1.8957	1.351	NaN	0	1.351
>comp15056_c0_seq1_ORF1_Frame_-2_757-179	Ccdc53	2	13.5	3	17.6	0.94895	0.87228	0.0542139	0.910615	0.92014	0.96913	0.0346412	0.944635
>comp15062_c0_seq1_ORF1_Frame_-3_2552-1395	Metap1	6	22.8	5	13.2	0.92625	1.0092	0.0586545	0.967725	1.0072	0.95213	0.0389404	0.979665
>comp15066_c0_seq1_ORF1_Frame_-3_4717-1805,comp15066_c0_seq2_ORF1_Frame_-3_4717-1805	Osmr	2	3.2	3	3.4	0.76242	0.96523	0.143408	0.863825	1.2172	1.1435	0.0521138	1.18035
>comp15071_c0_seq1_ORF3_Frame_2_113-1195	ATAD1	6	20.8	7	24.7	0.91986	0.99831	0.0554725	0.959085	1.059	0.97842	0.0569787	1.01871
>comp15074_c0_seq1_ORF2_Frame_2_401-1315;>comp15074_c0_seq2_ORF3_Frame_3_576-1574	Cyb5r1 Cyb5r1	9	42.3	6	22.3	0.85207	0.7982	0.0380918	0.825135	0.69081	0.684	0.0048154	0.687405
>comp15093_c0_seq1_ORF3_Frame_1_136-1218,comp15093_c0_seq2_ORF7_Frame_3_234-1316	Tomm40	7	27.7	3	10	0.7993	0.93236	0.0940876	0.86583	0.82925	0.98546	0.110457	0.907355
>comp15094_c0_seq1_ORF1_Frame_-3_4114-269	Sympk	3	4.9	5	4.5	0.68959	1.1258	0.308447	0.907695	0.87939	1.1032	0.158258	0.991295
>comp15101_c0_seq1_ORF1_Frame_-3_1505-327,comp15101_c1_seq1_ORF6_Frame_3_78-1256	Pofut1	4	18.3	5	13.2	0.78146	0.95389	0.121926	0.867675	0.88181	1.0453	0.115605	0.963555
>comp15107_c0_seq1_ORF5_Frame_1_217-1023	Aqp1	2	10.8	1	3.7	0.99808	NaN	0	0.99808	1.4477	NaN	0	1.4477
>comp15110_c0_seq1_ORF3_Frame_1_82-1125	Erlin1	4	14.9	3	9.8	1.0177	1.0126	0.00360624	1.01515	0.96098	0.93272	0.0199828	0.94685
>comp15111_c0_seq1_ORF4_Frame_-1_2816-2373	Carhsp1	2	18.2	2	18.2	NaN	1.4207	0	1.4207	NaN	1.2311	0	1.2311
>comp15113_c0_seq1_ORF4_Frame_2_554-1201	Rab5c	8	53.2	6	32.4	1.0403	0.88814	0.107593	0.96422	1.3006	1.0685	0.164119	1.18455
>comp15118_c0_seq1_ORF1_Frame_1_145-2547	Rint1	1	1.5	1	1.1	NaN	NaN	0	NaN	NaN	NaN	0	NaN
>comp15127_c0_seq1_ORF1_Frame_-3_3562-2897	Hax1	7	42.8	6	31.1	1.1056	1.0083	0.0688015	1.05695	1.2837	1.2164	0.0475883	1.25005
>comp15135_c0_seq1_ORF1_Frame_1_151-552	PFDN4	3	29.1	3	28.4	1.0429	1.0199	0.0162635	1.0314	1.0619	0.98024	0.0577423	1.02107
>comp15141_c0_seq1_ORF3_Frame_3_573-2081,comp15141_c0_seq2_ORF2_Frame_3_801-2309	Mavs	2	9.5	3	9.1	0.81833	0.84011	0.0154008	0.82922	0.69059	0.97105	0.198315	0.83082
>comp15145_c1_seq1_ORF2_Frame_2_164-772	Ranbp1	4	31	3	15.3	0.98684	0.99562	0.0062084	0.99123	1.1656	1.0574	0.076509	1.1115
>comp15147_c0_seq1_ORF2_Frame_1_292-1644	Tubg1	3	18.2	3	7.1	0.90025	1.0156	0.0815648	0.957925	0.99506	1.0142	0.013534	1.00463
>comp15168_c0_seq1_ORF3_Frame_1_175-828	Eif3k	7	41.3	3	19.7	1.0362	1.2188	0.129118	1.1275	1.0881	1.0149	0.0517602	1.0515
>comp15177_c0_seq1_ORF1_Frame_-3_979-59	Tyms	6	27.7	4	16.6	1.0787	0.98911	0.0633497	1.03391	1.2821	1.1213	0.113703	1.2017
>comp15179_c0_seq1_ORF2_Frame_1_133-1557,comp15179_c0_seq2_ORF2_Frame_3_90-1514	Hadhb	14	37.5	13	27.8	0.9014	0.93255	0.0220264	0.916975	0.90636	0.88792	0.013039	0.89714
>comp15186_c0_seq1_ORF4_Frame_-2_711-100;>comp15186_c0_seq2_ORF1_Frame_-3_930-100	Hyi Hyi	2	14.2	2	11.3	0.8773	0.89836	0.0148917	0.88783	0.70873	0.96492	0.181154	0.836825
>comp15222_c0_seq1_ORF3_Frame_2_527-1237;>comp15222_c0_seq2_ORF1_Frame_1_145-675	Rab23 Rab23	2	13.9	5	25.7	1.0841	1.3232	0.169069	1.20365	1.0457	1.0914	0.0323148	1.06855
>comp15250_c0_seq1_ORF2_Frame_1_322-1563	Trmt10c	3	12.6	6	16.2	1.0455	1.2179	0.121905	1.1317	0.91211	0.79259	0.0845134	0.85235
>comp15328_c0_seq1_ORF15_Frame_3_183-8549	Utp20	12	5.6	14	6	0.99345	1.3425	0.246816	1.16797	0.9335	1.0384	0.0741755	0.98595
>comp15449_c0_seq2_ORF1_Frame_-3_978-157	Ccs	2	8	1	4.7	0.93007	0.94861	0.0131098	0.93934	0.90495	0.91015	0.00367696	0.90755
>comp15634_c0_seq1_ORF1_Frame_-3_1563-943	Spryd4	2	9.7	4	18.4	0.95148	0.98668	0.0248902	0.96908	1.0101	0.83818	0.121566	0.92414
>comp1565_c0_seq1_ORF1_Frame_-2_234-1;>comp13698_c0_seq1_ORF2_Frame_2_404-649	Ndufa4 Ndufa4	1	12.8	4	39.7	1.0394	0.97759	0.0437063	1.00849	0.94936	0.90786	0.0293449	0.92861
>comp15662_c0_seq1_ORF1_Frame_-3_1010-276,comp15662_c0_seq2_ORF1_Frame_-2_1010-276	Cmbl	1	5.7	7	29	NaN	0.95139	0	0.95139	NaN	0.74516	0	0.74516
>comp15987_c0_seq1_ORF5_Frame_-1_4567-3659	Crkl	3	19.5	3	11.9	0.66197	0.92021	0.182603	0.79109	0.69062	1.1564	0.329356	0.92351
>comp16130_c0_seq1_ORF4_Frame_2_236-1252	Ciao1	4	21.2	1	4.7	1.094	0.94633	0.104418	1.02016	1.1087	1.0891	0.0138593	1.0989
>comp16210_c0_seq2_ORF2_Frame_-3_3525-382;>comp16210_c0_seq1_ORF1_Frame_-3_4023-382	Heatr6 Heatr6	2	3.7	3	3.1	1.0613	1.0909	0.0209304	1.0761	0.97627	1.2001	0.158272	1.08818
>comp16348_c0_seq1_ORF1_Frame_-3_6878-5265	Kpna1	4	11.5	4	10.6	1.0326	1.1329	0.0709228	1.08275	1.1164	1.094	0.0158392	1.1052
>comp16533_c0_seq1_ORF1_Frame_-3_1689-667	Tbcc	1	3.8	6	17.6	NaN	1.1569	0	1.1569	NaN	0.99539	0	0.99539
>comp16685_c0_seq1_ORF4_Frame_3_15-1595	Pdhx	2	8.5	4	7.6	0.53797	0.92049	0.270482	0.72923	0.5211	1.0311	0.360624	0.7761
>comp17137_c0_seq1_ORF1_Frame_-1_3053-1704	Lancl2	4	12.9	2	5.3	0.95719	0.77327	0.130051	0.86523	0.86971	0.78357	0.0609102	0.82664
>comp17213_c0_seq1_ORF2_Frame_-1_4442-774	Wdr11	5	6.8	4	3.4	0.77638	0.71972	0.0400647	0.74805	0.80298	1.2708	0.330799	1.03689
>comp17251_c0_seq1_ORF1_Frame_-2_2971-794;>comp17251_c0_seq2_ORF1_Frame_-3_2980-794	Eps8l2 Eps8l2	3	6.7	2	4.1	0.79274	0.77583	0.0119572	0.784285	0.77651	0.91831	0.100268	0.84741
>comp17421_c0_seq1_ORF1_Frame_-2_2068-560	Kdelc2	1	3.4	2	4	0.94252	1.0578	0.0815153	1.00016	1.0682	1.1919	0.0874691	1.13005
>comp17527_c0_seq1_ORF2_Frame_-2_3111-2104	Sugt1	8	34.8	15	52.4	1.0576	0.98735	0.0496743	1.02248	0.95171	1.0055	0.0380353	0.978605
>comp17721_c0_seq1_ORF6_Frame_1_100-3273	GEMIN4	2	3	3	3.9	0.93972	1.3106	0.262252	1.12516	0.94129	1.0432	0.0720613	0.992245
>comp17882_c0_seq1_ORF2_Frame_-1_2399-549	Kif1bp	2	6.5	2	3.4	0.81876	0.98148	0.11506	0.90012	0.96395	0.98333	0.0137037	0.97364
>comp17944_c0_seq1_ORF3_Frame_1_670-1461	Cops7b	2	13.6	4	16.7	0.96808	1.028	0.0423698	0.99804	1.321	1.018	0.214253	1.1695
>comp17955_c0_seq1_ORF6_Frame_1_811-3093,comp17955_c0_seq2_ORF7_Frame_2_824-3106	Ppwd1	3	6.3	6	8.3	0.74539	1.0701	0.229605	0.907745	0.88918	1.0895	0.141648	0.98934
>comp17999_c0_seq1_ORF1_Frame_-1_2236-161	Nufip2	4	8.4	6	11	0.98718	1.1585	0.121142	1.07284	1.1028	1.2124	0.0774989	1.1576
>comp18018_c0_seq1_ORF1_Frame_2_479-1675;>comp18018_c0_seq2_ORF4_Frame_3_81-1691	Cwf19l1 Cwf19l1	1	2.8	4	12.3	NaN	1.0754	0	1.0754	NaN	1.0759	0	1.0759
>comp18039_c0_seq1_ORF6_Frame_1_406-3663	Nnt	10	14.5	9	10.7	0.94674	0.95804	0.00799031	0.95239	0.85128	0.90541	0.0382757	0.878345
>comp18052_c0_seq1_ORF3_Frame_-1_2515-773	Fkbp10	2	5.3	1	2.1	0.93805	NaN	0	0.93805	1.0529	NaN	0	1.0529
>comp18102_c0_seq1_ORF1_Frame_-2_3156-1246;>comp18102_c0_seq2_ORF1_Frame_-1_1968-1246	Gclc Gclc	3	6.8	5	7.2	0.87444	0.98092	0.0752927	0.92768	0.93069	0.8142	0.0823709	0.872445
>comp18172_c0_seq1_ORF1_Frame_-1_5602-1943	Vcpip1	4	5.2	5	5.5	1.0382	1.064	0.0182434	1.0511	0.97648	1.2266	0.176862	1.10154
>comp18473_c0_seq1_ORF1_Frame_-3_3707-1413	Sec23a	15	26.8	13	19.2	0.90363	0.90567	0.0014425	0.90465	0.89404	0.88862	0.00383252	0.89133
>comp18503_c0_seq1_ORF1_Frame_-3_4418-768	Smc3	6	8	23	22.4	0.79169	1.063	0.191845	0.927345	1.1003	1.1227	0.0158392	1.1115
>comp18544_c0_seq1_ORF8_Frame_3_231-1982	Klhdc4	4	11.8	8	18.2	0.98106	0.92955	0.0364231	0.955305	1.0709	0.9582	0.0796909	1.01455
>comp18745_c0_seq1_ORF2_Frame_-2_1563-469	Lmcd1	3	12.1	3	12.3	0.81912	0.88822	0.0488611	0.85367	0.65664	0.91149	0.180206	0.784065
>comp18827_c0_seq1_ORF3_Frame_1_118-1173	Ada	2	7.4	5	18.2	1.0596	1.0463	0.00940452	1.05295	1.1784	0.93172	0.174429	1.05506
>comp18838_c0_seq1_ORF5_Frame_3_258-2408	Mccc1	4	8.2	10	19.7	0.86246	1.0048	0.10065	0.93363	0.69849	0.75099	0.0371231	0.72474
>comp19174_c0_seq1_ORF5_Frame_1_205-1845	Cpne2	2	4.4	4	8.2	0.92243	0.8037	0.0839548	0.863065	1.4164	1.3385	0.0550836	1.37745
>comp19254_c0_seq1_ORF3_Frame_1_226-1236	Dnajb4	7	27.6	8	26.7	0.74863	0.99309	0.172859	0.87086	0.77702	0.86786	0.0642336	0.82244
>comp19373_c0_seq1_ORF5_Frame_3_102-1670	Stam2	2	4.8	6	13.4	0.88999	1.103	0.150621	0.996495	0.91146	0.88696	0.0173241	0.89921
>comp19375_c0_seq1_ORF3_Frame_1_289-912	Nol3	2	21.6	1	9.1	0.55156	0.73331	0.128517	0.642435	0.71001	0.70197	0.00568514	0.70599
>comp19399_c0_seq1_ORF3_Frame_2_290-1285;>comp19399_c0_seq2_ORF3_Frame_2_290-1291	Stx18 Stx18	2	10.5	2	7.2	1.0236	1.032	0.0059397	1.0278	1.057	1.1501	0.0658316	1.10355
>comp19418_c0_seq1_ORF2_Frame_1_325-1761;>comp19418_c0_seq2_ORF2_Frame_3_30-1835	Lrrc40 Lrrc40	3	10.2	9	19	0.89846	1.0635	0.116701	0.98098	1.1085	1.122	0.00954594	1.11525
>comp19440_c0_seq2_ORF5_Frame_2_443-1243;>comp19440_c0_seq1_ORF3_Frame_1_124-1059	Cpped1 Cpped1	2	13.5	1	4.1	NaN	NaN	0	NaN	NaN	NaN	0	NaN
>comp19464_c0_seq1_ORF1_Frame_-2_3345-2617	Tfam	3	14	1	3.7	0.88434	NaN	0	0.88434	1.0578	NaN	0	1.0578
>comp19509_c0_seq1_ORF1_Frame_2_245-1303	Stoml2	3	14.7	8	24.6	1.0087	1.0327	0.0169706	1.0207	1.0438	1.0237	0.0142128	1.03375
>comp19520_c0_seq1_ORF1_Frame_-2_884-291	Apoo	2	13.1	4	21.7	0.8994	1.0972	0.139866	0.9983	0.78337	0.92632	0.101081	0.854845
>comp19547_c0_seq1_ORF3_Frame_2_140-724	no_gene_id	2	21.5	1	7.7	0.74599	NaN	0	0.74599	0.75515	NaN	0	0.75515
>comp19592_c0_seq2_ORF1_Frame_-3_1254-418;>comp19592_c0_seq1_ORF1_Frame_-3_600-109	Dhrs4 Dhrs4	5	24	5	18.6	0.96437	0.89406	0.0497167	0.929215	0.94966	0.90472	0.0317774	0.92719
>comp19671_c0_seq1_ORF1_Frame_-2_2926-1607	Gtf2e1	3	11.6	4	10.5	0.68614	1.1249	0.31025	0.90552	0.79509	1.0987	0.214685	0.946895
>comp19730_c0_seq1_ORF4_Frame_2_161-2662	Rasa3	9	15.8	11	13.7	0.8308	0.96297	0.0934583	0.896885	0.93488	0.98605	0.0361827	0.960465
>comp19731_c0_seq1_ORF3_Frame_3_207-1508	Bcl2l13	2	9.4	4	10.8	0.80615	1.0913	0.201631	0.948725	0.93045	1.1522	0.156801	1.04133
>comp19733_c1_seq2_ORF2_Frame_2_332-1324	Chordc1	7	32.3	10	35.3	0.95705	0.94876	0.00586192	0.952905	1.1118	1.0591	0.0372645	1.08545
>comp19735_c0_seq1_ORF2_Frame_-2_3674-2484;>comp19735_c0_seq2_ORF2_Frame_-2_3707-2484	Map2k4 Map2k4	5	18.4	1	4.3	1.0468	0.77166	0.194553	0.90923	1.1425	0.84966	0.207069	0.99608
>comp19738_c0_seq1_ORF1_Frame_-1_4161-1390,comp19738_c0_seq2_ORF1_Frame_-2_4161-1390	Exoc2	3	4.2	3	3.1	0.7955	0.88194	0.0611223	0.83872	0.92664	0.91885	0.00550836	0.922745
>comp19755_c0_seq1_ORF3_Frame_-2_746-264,comp19755_c0_seq2_ORF3_Frame_-2_746-264,comp19755_c0_seq3_ORF3_Frame_-2_746-264	Nif3l1	2	20.5	1	6.8	1.2178	NaN	0	1.2178	0.95285	NaN	0	0.95285
>comp19755_c0_seq1_ORF5_Frame_1_988-2115,comp19755_c0_seq2_ORF5_Frame_1_1252-2379,comp19755_c0_seq3_ORF5_Frame_1_1066-2193	Nif3l1	2	9.6	5	17	0.85059	1.0202	0.119932	0.935395	0.8655	1.036	0.120562	0.95075
>comp19767_c0_seq2_ORF2_Frame_-2_3472-2024	Ccdc47	4	11.6	4	5.8	1.082	1.0519	0.0212839	1.06695	0.86	0.85337	0.00468812	0.856685
>comp19773_c1_seq2_ORF3_Frame_1_199-1713;>comp19773_c1_seq1_ORF2_Frame_1_199-1761	Uap1 Uap1	8	22.6	6	14.5	2.1033	1.867	0.167089	1.98515	1.7615	1.5421	0.155139	1.6518
>comp19777_c0_seq2_ORF3_Frame_-2_1941-808;>comp19777_c0_seq1_ORF3_Frame_-2_2088-808	Tmem173 Tmem173	1	3.4	3	9.3	NaN	0.87453	0	0.87453	NaN	1.4558	0	1.4558
>comp19782_c0_seq1_ORF1_Frame_-1_820-224	Commd4	2	15.1	5	22.1	0.83127	1.0575	0.159969	0.944385	0.8242	0.91129	0.0615819	0.867745
>comp19790_c1_seq1_ORF4_Frame_3_327-1835	Slc30a1	1	2.4	1	2.4	NaN	0.7491	0	0.7491	NaN	1.0476	0	1.0476
>comp19792_c1_seq1_ORF2_Frame_-3_2922-1525	Nup50	3	9.4	6	17.2	1.1338	1.1041	0.0210011	1.11895	1.5234	1.2807	0.171615	1.40205
>comp19800_c0_seq2_ORF4_Frame_3_117-3911;>comp19800_c0_seq1_ORF5_Frame_3_117-4019;>comp19800_c0_seq4_ORF4_Frame_3_117-4055;>comp19800_c0_seq3_ORF5_Frame_3_117-4163	Tcof1 Tcof1 Tcof1 Tcof1	11	16	6	7.4	0.73808	0.75817	0.0142058	0.748125	1.1207	1.0362	0.0597505	1.07845
>comp19805_c0_seq1_ORF2_Frame_1_418-1302,comp19805_c0_seq2_ORF3_Frame_1_202-1086	Fbxo6	4	16.3	2	7.5	0.82127	1.0472	0.159757	0.934235	0.81867	0.86081	0.0297975	0.83974
>comp19818_c0_seq1_ORF16_Frame_3_3543-5915	Sf3a1	18	30.7	16	19.8	0.92958	0.97022	0.0287368	0.9499	0.98089	1.0796	0.0697985	1.03024
>comp19833_c0_seq1_ORF6_Frame_3_291-1541,comp19833_c0_seq2_ORF5_Frame_2_335-1585;>comp19577_c0_seq1_ORF1_Frame_2_83-319;>comp15588_c0_seq1_ORF1_Frame_-3_482-3	Serpinh1 Serpinh1 SERPINH1	20	53.7	18	44.6	0.94726	0.96414	0.011936	0.9557	0.98657	1.0172	0.0216587	1.00189
>comp19839_c0_seq1_ORF2_Frame_-1_3376-1199	Pnn	3	6.6	10	14.7	1.1464	1.1005	0.0324562	1.12345	1.1905	1.32	0.0915703	1.25525
>comp19851_c0_seq1_ORF1_Frame_-2_1486-179	Ndufaf7	1	3	3	10.3	NaN	0.99939	0	0.99939	NaN	0.93782	0	0.93782
>comp19853_c0_seq1_ORF2_Frame_-2_3080-1110;>comp19853_c0_seq2_ORF3_Frame_-2_3176-1110	Grk2 Grk2	1	2.4	2	2.3	NaN	1.0555	0	1.0555	NaN	1.0587	0	1.0587
>comp19859_c0_seq1_ORF1_Frame_-3_1301-360;>comp19859_c0_seq2_ORF1_Frame_-1_1328-360	Dhrs7b Dhrs7b	3	14	2	6.4	0.80424	0.83619	0.0225921	0.820215	0.88978	0.98488	0.0672459	0.93733
>comp19865_c0_seq1_ORF1_Frame_-3_1828-2	Fhod1	9	27.3	2	5.1	0.74102	0.86048	0.084471	0.80075	0.77286	0.95423	0.128248	0.863545
>comp19888_c0_seq1_ORF1_Frame_-3_6246-718	Psme4	6	4.3	6	3.7	0.69544	1.0254	0.233317	0.86042	0.74903	0.87042	0.0858357	0.809725
>comp19904_c0_seq1_ORF4_Frame_2_206-943,comp19904_c0_seq4_ORF5_Frame_2_515-1252;>comp19904_c0_seq2_ORF4_Frame_2_206-946,comp19904_c0_seq3_ORF5_Frame_2_515-1255	Tmem33 Tmem33	4	15.9	6	23.6	1.2057	1.0218	0.130037	1.11375	1.0069	0.91916	0.0620415	0.96303
>comp19922_c0_seq1_ORF4_Frame_-1_3137-777	Hid1	4	6.6	6	9.4	0.85619	0.88622	0.0212344	0.871205	0.77469	0.73967	0.0247629	0.75718
>comp19923_c0_seq1_ORF6_Frame_3_750-2207	Ppp2r5a	2	5.6	5	12.6	0.83583	0.92464	0.0627982	0.880235	0.71899	0.89351	0.123404	0.80625
>comp19937_c0_seq2_ORF4_Frame_2_17-1144;>comp19937_c0_seq1_ORF4_Frame_2_17-1270	Slc9a3r1 Slc9a3r1	2	9.8	6	21.3	0.70735	0.9527	0.173489	0.830025	0.60886	0.86719	0.182667	0.738025
>comp19943_c0_seq1_ORF3_Frame_2_296-1087,comp19943_c0_seq2_ORF3_Frame_1_169-960	Gpatch11	1	5.3	1	5.3	NaN	NaN	0	NaN	NaN	NaN	0	NaN
>comp19959_c0_seq1_ORF18_Frame_3_36-8048	GCN1	38	19.6	36	14.8	0.94335	1.0376	0.0666448	0.990475	0.94075	1.0252	0.0597152	0.982975
>comp19978_c0_seq1_ORF1_Frame_-3_2151-1654	Cfl2	6	45.8	5	29.5	1.1704	1.0607	0.0775696	1.11555	1.005	1.1983	0.136684	1.10165
>comp19981_c0_seq1_ORF4_Frame_2_137-1750	Trove2	2	4.5	3	6.7	0.7653	1.0729	0.217506	0.9191	0.89643	0.82888	0.0477651	0.862655
>comp19984_c0_seq1_ORF2_Frame_2_155-694	Aldoc	4	36.1	5	27.2	0.78684	0.95753	0.120696	0.872185	0.58497	0.68721	0.0722946	0.63609
>comp19984_c1_seq1_ORF1_Frame_-2_1945-1553	Aldoc	3	35.9	3	26.7	0.86756	1.0994	0.163936	0.98348	0.63823	0.75913	0.0854892	0.69868
>comp20003_c0_seq3_ORF1_Frame_-1_2941-395;>comp20003_c0_seq5_ORF1_Frame_-1_2983-395;>comp20003_c0_seq1_ORF1_Frame_-1_3253-395;>comp20003_c0_seq2_ORF1_Frame_-1_3295-395	Kif23 Kif23 Kif23 Kif23	1	2.9	2	2.7	NaN	NaN	0	NaN	NaN	NaN	0	NaN
>comp20020_c0_seq1_ORF9_Frame_3_222-3413	Rabgap1	5	5.8	14	14.8	1.0377	0.9614	0.0539522	0.99955	0.8001	0.87798	0.0550695	0.83904
>comp20025_c0_seq3_ORF5_Frame_3_252-3215;>comp20025_c0_seq1_ORF6_Frame_3_252-2102;>comp20025_c0_seq1_ORF5_Frame_2_2339-3292;>comp20025_c0_seq2_ORF1_Frame_3_240-941	Ptpn23 Ptpn23 Ptpn23 Ptpn23	12	15.9	15	17.6	0.80546	0.95064	0.102658	0.87805	0.87513	0.82147	0.0379433	0.8483
>comp20028_c0_seq1_ORF8_Frame_3_717-2765	Golim4	1	2.3	6	11.4	NaN	0.98977	0	0.98977	NaN	1.1133	0	1.1133
>comp20052_c0_seq1_ORF5_Frame_1_229-1968	Nelfb	2	4	2	4	0.88513	0.90313	0.0127279	0.89413	1.0764	0.90053	0.124359	0.988465
>comp20053_c0_seq1_ORF7_Frame_2_260-511;>comp20053_c0_seq2_ORF7_Frame_2_260-970	Naa40 Naa40	2	34.5	2	26.2	1.0501	0.97969	0.0497874	1.0149	1.1369	1.116	0.0147785	1.12645
>comp20060_c0_seq1_ORF1_Frame_-1_1668-1030	Chmp2b	2	9.4	3	12.7	0.93821	0.95469	0.0116531	0.94645	0.97281	0.9474	0.0179676	0.960105
>comp20080_c0_seq1_ORF2_Frame_2_38-415	Hist1h2bm	5	32.5	13	58.7	1.0313	1.0546	0.0164756	1.04295	1.1729	1.2112	0.0270822	1.19205
>comp20082_c0_seq2_ORF6_Frame_3_195-2063;>comp20082_c0_seq1_ORF6_Frame_3_195-2117;>comp158250_c0_seq1_ORF1_Frame_-3_268-26	Clint1 CLINT1 CLINT1	5	11.2	10	17.7	0.99221	1.0306	0.0271458	1.0114	0.94525	1.0984	0.108293	1.02182
>comp20099_c0_seq1_ORF1_Frame_2_161-1219	Fdps	9	32	11	29.2	0.97747	1.0241	0.0329724	1.00079	0.85949	0.87958	0.0142058	0.869535
>comp20101_c0_seq1_ORF1_Frame_2_50-499;>comp20101_c0_seq2_ORF1_Frame_2_50-655	Commd10 Commd10	3	27.3	4	28	0.76448	0.96676	0.143034	0.86562	0.77473	0.90555	0.0925037	0.84014
>comp20111_c0_seq1_ORF2_Frame_-1_3707-1347	Pdxdc1	4	6.9	10	20.2	0.91342	0.9224	0.00634982	0.91791	0.89031	0.91111	0.0147078	0.90071
>comp20147_c1_seq1_ORF1_Frame_-3_3139-2546	Ptpn1	4	35.4	1	5.6	0.95527	NaN	0	0.95527	0.95069	NaN	0	0.95069
>comp20185_c0_seq2_ORF4_Frame_3_48-551;>comp20185_c0_seq1_ORF4_Frame_3_48-674	Iscu Iscu	2	14.9	1	4.8	0.94853	NaN	0	0.94853	0.95084	NaN	0	0.95084
>comp20222_c0_seq2_ORF1_Frame_1_433-1140;>comp20222_c0_seq1_ORF1_Frame_2_50-1120	Fam45a Fam45a	3	22.9	6	32.2	1.0735	0.99143	0.0580323	1.03246	0.83476	0.92335	0.0626426	0.879055
>comp20223_c0_seq1_ORF5_Frame_2_344-4066	Cpd	5	6.4	3	2.7	1.194	1.4322	0.168433	1.3131	1.1513	1.0893	0.0438406	1.1203
>comp20224_c0_seq1_ORF4_Frame_1_205-948	GOSR1	1	5.2	5	20.6	0.99119	0.8337	0.111362	0.912445	0.93576	0.81396	0.0861256	0.87486
>comp20226_c0_seq4_ORF4_Frame_-1_2714-1224;>comp20226_c0_seq1_ORF4_Frame_-2_2165-1224,comp20226_c0_seq3_ORF1_Frame_-3_2165-1224;>comp20226_c0_seq2_ORF1_Frame_-3_2201-1224;>comp20226_c0_seq3_ORF2_Frame_-1_2833-2264	Trmt6 Trmt6 Trmt6 Trmt6	3	9.7	4	7	NaN	1.1066	0	1.1066	NaN	0.94266	0	0.94266
>comp20262_c0_seq1_ORF7_Frame_1_553-6384	Anapc1	2	1.3	7	4.4	0.97446	1.2473	0.192927	1.11088	0.90485	1.0206	0.0818476	0.962725
>comp20300_c0_seq1_ORF1_Frame_-3_898-389;>comp20300_c0_seq2_ORF1_Frame_-3_1095-514	Timm22 Timm22	1	8.8	1	8.8	NaN	0.78631	0	0.78631	NaN	0.78396	0	0.78396
>comp20306_c0_seq1_ORF1_Frame_2_614-1240	Bak1	5	29.7	4	15.3	1.0604	1.1391	0.0556493	1.09975	1.2398	1.2046	0.0248902	1.2222
>comp20314_c0_seq1_ORF5_Frame_-1_9602-444	Ranbp2	27	12.6	32	12.6	1.0076	0.98331	0.0171756	0.995455	0.89946	0.86297	0.0258023	0.881215
>comp20339_c0_seq1_ORF1_Frame_2_47-916	Nat2	4	22.4	3	9.7	1.069	0.90978	0.112586	0.98939	1.5489	1.3313	0.153866	1.4401
>comp20340_c0_seq2_ORF4_Frame_3_486-1604;>comp20340_c0_seq1_ORF4_Frame_3_486-1508	Arfip1 Arfip1	2	8.3	7	29.5	0.62989	0.97994	0.247523	0.804915	1.0293	1.0326	0.00233345	1.03095
>comp20343_c0_seq4_ORF7_Frame_2_242-3115;>comp20343_c0_seq2_ORF7_Frame_2_242-3127;>comp20343_c0_seq3_ORF7_Frame_2_242-3178;>comp20343_c0_seq1_ORF7_Frame_2_242-3190	Gtf2i Gtf2i Gtf2i Gtf2i	3	4.8	12	14.6	0.75354	0.86937	0.0819042	0.811455	0.77073	0.88423	0.0802566	0.82748
>comp20359_c0_seq1_ORF2_Frame_-2_2028-298	Bag3	5	15.1	11	24.4	0.871	0.97118	0.070838	0.92109	0.77376	0.93573	0.11453	0.854745
>comp20372_c0_seq1_ORF2_Frame_-2_5188-1670	Kiaa1033	6	8	13	11.5	0.82809	1.0201	0.135772	0.924095	0.83554	1.0217	0.131635	0.92862
>comp20375_c0_seq4_ORF3_Frame_-1_5456-1146;>comp20375_c0_seq2_ORF4_Frame_-1_5519-1146;>comp20375_c0_seq3_ORF3_Frame_-1_5537-1146;>comp20375_c0_seq1_ORF4_Frame_-1_5600-1146	Gapvd1 Gapvd1 Gapvd1 Gapvd1	16	15.7	10	7.6	0.79379	0.84862	0.0387707	0.821205	0.83809	0.94097	0.0727471	0.88953
>comp20388_c0_seq1_ORF1_Frame_1_34-1203	Bckdhb	2	6.4	6	19	1.1138	0.97299	0.0995677	1.04339	0.98905	0.78924	0.141287	0.889145
>comp20393_c0_seq1_ORF4_Frame_1_418-2364	Faf1	2	3.7	4	6.8	0.83618	1.1391	0.214197	0.98764	0.86019	1.0453	0.130893	0.952745
>comp20394_c0_seq1_ORF3_Frame_3_234-1286,comp20394_c0_seq3_ORF4_Frame_3_234-1286	Gpd1l	5	17.7	13	37.3	1.0338	0.98606	0.0337573	1.00993	0.92396	0.93807	0.00997728	0.931015
>comp20397_c0_seq2_ORF1_Frame_-3_1133-258	Mrpl19	4	19.5	5	13.4	0.91441	0.93855	0.0170696	0.92648	0.67596	0.73816	0.043982	0.70706
>comp20407_c0_seq1_ORF1_Frame_-3_1202-219	Uchl5	9	39.3	7	24.7	0.9554	0.98624	0.0218072	0.97082	1.1122	1.0535	0.0415072	1.08285
>comp20432_c0_seq2_ORF2_Frame_3_393-1334;>comp20432_c0_seq1_ORF3_Frame_3_393-596;>comp20432_c0_seq1_ORF2_Frame_1_604-1284	Atg3 Atg3 Atg3	2	8.3	4	14.3	1.0107	0.99533	0.0108682	1.00301	0.87607	1.0284	0.107714	0.952235
>comp20444_c0_seq2_ORF1_Frame_-3_1410-721;>comp20444_c0_seq1_ORF1_Frame_-3_2304-1741	LYPLA1 LYPLA1	5	27.8	3	13.9	0.9983	1.0293	0.0219203	1.0138	0.94766	0.96784	0.0142694	0.95775
>comp20445_c0_seq2_ORF4_Frame_3_93-2231	Capn1	10	17.7	11	16.1	0.84066	1.0566	0.152693	0.94863	0.94004	1.1418	0.142666	1.04092
>comp20448_c0_seq1_ORF1_Frame_-3_1762-677;>comp61920_c0_seq1_ORF1_Frame_2_209-697	Hsph1 HSPH1	7	29.6	9	22.4	0.97262	0.94799	0.017416	0.960305	1.3728	1.2095	0.115471	1.29115
>comp20448_c1_seq1_ORF5_Frame_1_322-1611;>comp129908_c0_seq1_ORF1_Frame_-1_340-2	Hsph1 HSPH1	11	40	11	29.8	0.97021	1.0216	0.0363382	0.995905	1.2069	1.2451	0.0270115	1.226
>comp20472_c1_seq1_ORF2_Frame_-1_6007-3941	Nr3c1	2	5.8	3	6	0.59195	0.86003	0.189561	0.72599	0.89892	1.0437	0.102375	0.97131
>comp20474_c0_seq1_ORF3_Frame_-1_6156-343,comp20474_c0_seq2_ORF1_Frame_-3_6156-343	Thada	12	7.2	10	5.4	0.93407	1.0285	0.0667721	0.981285	1.0164	1.1419	0.0887419	1.07915
>comp20476_c0_seq1_ORF1_Frame_-3_2919-268,comp20476_c0_seq2_ORF1_Frame_-3_2919-268	Slfn5	6	10.7	4	5.5	1.5691	1.1073	0.326542	1.3382	7.2355	3.1725	2.87297	5.204
>comp20478_c0_seq1_ORF1_Frame_-3_3970-842	Itgav	9	14.1	19	20.6	1.1197	1.1694	0.0351432	1.14455	0.80193	0.99901	0.139357	0.90047
>comp20489_c0_seq2_ORF7_Frame_1_145-3342	Vcl	25	34.3	29	29.9	0.94795	1.0863	0.0978282	1.01713	0.97037	1.0006	0.0213758	0.985485
>comp20547_c0_seq1_ORF1_Frame_-1_1432-2,comp20547_c0_seq2_ORF1_Frame_-1_1432-2,comp20547_c0_seq3_ORF1_Frame_-2_1432-2	Aak1	2	8	1	3.1	NaN	NaN	0	NaN	NaN	NaN	0	NaN
>comp20555_c1_seq2_ORF8_Frame_2_467-6649;>comp20555_c1_seq1_ORF9_Frame_2_467-6706	Myof Myof	56	34.4	47	26	0.95765	1.0156	0.0409768	0.986625	1.0362	1.0578	0.0152735	1.047
>comp20625_c0_seq1_ORF7_Frame_3_1308-3053	Shoc2	1	2.2	2	3.6	1.1597	0.88877	0.191576	1.02424	1.0039	0.91102	0.0656761	0.95746
>comp20645_c0_seq1_ORF1_Frame_-3_3606-892,comp20645_c0_seq2_ORF2_Frame_-1_3606-892,comp20645_c0_seq3_ORF1_Frame_-3_3606-892	Tubgcp2	4	6.4	7	9.5	0.80416	0.98245	0.12607	0.893305	1.0274	1.0862	0.0415779	1.0568
>comp20649_c0_seq1_ORF1_Frame_-1_2481-403	Gmps	9	18	12	21.1	1.0515	1.0246	0.0190212	1.03805	0.99284	1.0458	0.0374484	1.01932
>comp20656_c1_seq2_ORF9_Frame_2_131-3055,comp20656_c1_seq3_ORF11_Frame_3_90-3014	Syne3	1	1.9	6	7.4	NaN	1.1808	0	1.1808	NaN	1.175	0	1.175
>comp20658_c0_seq1_ORF6_Frame_3_1902-3482	Oxsr1	5	12.9	7	15.2	0.9664	1.0013	0.024678	0.98385	0.90897	0.86635	0.0301369	0.88766
>comp20664_c0_seq1_ORF1_Frame_-3_2250-1780	Ubl4a	2	19.7	2	12.7	0.98495	0.98992	0.00351432	0.987435	0.88439	1.1799	0.208957	1.03214
>comp20665_c1_seq1_ORF1_Frame_-3_3888-748	Supt16h	13	16.9	15	15.8	1.0453	1.0296	0.0111016	1.03745	1.2191	1.1507	0.0483661	1.1849
>comp20684_c0_seq1_ORF5_Frame_1_298-4953	Baz1a	5	4	3	2.6	1.1017	1.1143	0.00890955	1.108	1.5165	1.2881	0.161503	1.4023
>comp20687_c0_seq2_ORF2_Frame_1_139-1971;>comp20687_c0_seq1_ORF2_Frame_1_139-1734;>comp20687_c0_seq1_ORF3_Frame_2_1640-1888	Lta4h Lta4h Lta4h	15	31.4	22	39.8	0.91053	0.91806	0.00532451	0.914295	0.93663	0.92216	0.0102318	0.929395
>comp20699_c0_seq1_ORF2_Frame_-1_3486-2290	Rsc1a1	2	9.8	4	13.5	1.1339	0.88374	0.17689	1.00882	0.93838	0.82405	0.0808435	0.881215
>comp20706_c0_seq1_ORF1_Frame_-1_821-150	Gstm5	5	22.8	7	30.4	0.88863	0.89775	0.00644881	0.89319	0.89837	0.92524	0.019	0.911805
>comp20709_c0_seq2_ORF1_Frame_-2_1801-209;>comp20709_c0_seq1_ORF1_Frame_-2_1897-209	Mccc2 Mccc2	3	9.2	8	18.8	0.99748	0.98001	0.0123532	0.988745	0.67931	0.84101	0.114339	0.76016
>comp20711_c0_seq1_ORF3_Frame_2_1037-3187;>comp20711_c0_seq2_ORF3_Frame_2_1037-3238	Trim33 Trim33	1	2.6	3	4.7	NaN	0.97401	0	0.97401	NaN	1.0229	0	1.0229
>comp20712_c0_seq1_ORF3_Frame_-1_2259-16	Mut	7	13.1	8	13.6	0.94875	0.95354	0.00338704	0.951145	0.81028	0.77921	0.0219698	0.794745
>comp20730_c0_seq1_ORF6_Frame_3_186-773,comp20730_c0_seq2_ORF7_Frame_2_392-979;>comp114524_c0_seq1_ORF2_Frame_1_67-354	Rer1 Rer1	3	24.5	4	20.4	0.91331	0.97579	0.04418	0.94455	0.98235	1.0339	0.0364514	1.00812
>comp20733_c0_seq1_ORF6_Frame_1_130-2190	Tmem214	4	7.3	7	10.8	0.93912	1.0328	0.0662418	0.98596	0.83383	0.90414	0.0497167	0.868985
>comp20749_c0_seq1_ORF1_Frame_-3_1474-827	Gins3	3	15.3	5	28.2	1.0008	1.086	0.0602455	1.0434	1.3005	1.5227	0.157119	1.4116
>comp20758_c0_seq1_ORF1_Frame_-1_1137-589	UBE2H	3	18.6	3	18.6	0.81593	0.82338	0.00526795	0.819655	0.76044	0.70519	0.0390676	0.732815
>comp20763_c0_seq1_ORF3_Frame_-2_6818-1104;>comp20763_c0_seq2_ORF2_Frame_-2_3390-277	Vwa8 Vwa8	8	5.8	4	2.7	0.91086	0.90554	0.00376181	0.9082	0.71422	0.71538	0.000820244	0.7148
>comp20792_c0_seq1_ORF2_Frame_3_507-4253;>comp20792_c0_seq2_ORF2_Frame_3_507-4292	Tpp2 Tpp2	26	28.1	33	28.5	0.88743	1.0929	0.145289	0.990165	0.90769	0.98831	0.0570069	0.948
>comp20793_c0_seq1_ORF5_Frame_3_168-3557	Rfc1	4	5.2	2	2.9	1.0435	0.98121	0.0440457	1.01236	1.3238	1.1493	0.12339	1.23655
>comp20824_c0_seq1_ORF6_Frame_1_295-3495,comp20824_c0_seq2_ORF7_Frame_3_387-3587	Luzp1	2	2.5	11	13.2	0.77501	0.91791	0.101046	0.84646	0.94829	1.0397	0.0646366	0.993995
>comp20853_c0_seq2_ORF2_Frame_1_172-1467	Acadsb	4	12.5	3	7.4	0.95955	1.169	0.148104	1.06428	0.90499	0.83045	0.0527077	0.86772
>comp20861_c0_seq1_ORF1_Frame_-3_1552-281	Acaa1a	8	35.1	8	28.1	0.89889	0.97358	0.0528138	0.936235	1.2798	1.2753	0.00318198	1.27755
>comp20874_c0_seq1_ORF3_Frame_-1_3175-800	Usp10	2	4.7	3	4.5	0.8684	1.0258	0.111299	0.9471	0.9729	1.1515	0.126289	1.0622
>comp20881_c0_seq1_ORF5_Frame_3_84-2096	Tbc1d15	7	12.8	9	14.8	0.85374	1.0413	0.132625	0.94752	0.88011	0.99672	0.0824557	0.938415
>comp20885_c0_seq1_ORF1_Frame_-3_4044-328	Dctn1	14	18.3	19	18.4	0.87241	1.0582	0.131373	0.965305	0.95201	1.0367	0.0598849	0.994355
>comp20891_c0_seq1_ORF1_Frame_-1_3777-787	Sec23ip	6	8.4	14	15.7	0.99907	0.99306	0.00424971	0.996065	1.0226	0.97092	0.0365433	0.99676
>comp20894_c0_seq1_ORF3_Frame_3_249-2126	Lbr	3	7.3	4	7.7	0.9559	0.93054	0.0179322	0.94322	1.125	1.0834	0.0294156	1.1042
>comp20907_c1_seq1_ORF1_Frame_-2_3439-1856	Utp15	4	11.9	9	18.6	0.93967	1.1503	0.148938	1.04499	1.2482	1.2325	0.0111016	1.24035
>comp20911_c0_seq3_ORF3_Frame_3_246-476;>comp20911_c0_seq4_ORF3_Frame_3_246-686	MGST2 MGST2	1	18.2	1	18.2	NaN	0.63132	0	0.63132	NaN	0.78078	0	0.78078
>comp20916_c0_seq1_ORF1_Frame_-3_1387-422	Sfxn2	2	9.6	2	6.8	0.59805	1.2639	0.470827	0.930975	1.836	2.585	0.529623	2.2105
>comp20922_c0_seq2_ORF1_Frame_-3_3208-1436;>comp20922_c0_seq1_ORF1_Frame_-3_2881-1436	Pdlim5 Pdlim5	10	28.9	13	27.7	0.89177	0.87371	0.0127703	0.88274	0.81253	0.83612	0.0166806	0.824325
>comp20944_c0_seq1_ORF2_Frame_-3_2691-448	Pla2g4a	6	10.2	11	17.5	0.94404	0.96572	0.0153301	0.95488	0.91454	0.99668	0.0580818	0.95561
>comp20950_c0_seq2_ORF1_Frame_1_52-1134	Adk	3	10.8	3	8.9	0.97458	0.92957	0.0318269	0.952075	0.90294	0.88994	0.00919239	0.89644
>comp20953_c0_seq1_ORF1_Frame_-2_1990-1301;>comp20953_c0_seq2_ORF1_Frame_-1_2041-1301;>comp20953_c0_seq4_ORF1_Frame_-2_1840-1301;>comp20953_c0_seq3_ORF1_Frame_-1_1891-1301	Nipsnap3b Nipsnap3b Nipsnap3b Nipsnap3b	3	19.1	4	18.3	1.0051	0.88377	0.0857933	0.944435	1.0379	0.91814	0.0846831	0.97802
>comp20959_c0_seq1_ORF2_Frame_-1_3360-1516;>comp20959_c0_seq2_ORF3_Frame_-1_4633-3416;>comp20959_c0_seq2_ORF2_Frame_-2_1896-1516	Ddx5 Ddx5 Ddx5	24	43.7	24	32.5	1.0895	1.1206	0.021991	1.10505	1.0146	1.0293	0.0103945	1.02195
>comp20968_c0_seq1_ORF1_Frame_-3_857-3;>comp20968_c0_seq2_ORF1_Frame_-3_3772-2717	Otulin Otulin	1	3.9	2	7.4	NaN	1.0859	0	1.0859	NaN	0.99417	0	0.99417
>comp20970_c0_seq1_ORF8_Frame_3_222-2531	Patl1	2	6	1	1.3	0.5255	0.75348	0.161206	0.63949	0.73847	1.1143	0.265752	0.926385
>comp20981_c0_seq1_ORF2_Frame_1_4-1809	Trim23	1	1.7	1	1.7	NaN	1.0891	0	1.0891	NaN	0.87577	0	0.87577
>comp21007_c0_seq1_ORF1_Frame_-3_1285-365;>comp21007_c0_seq2_ORF1_Frame_-3_4379-2742	Ddx56 Ddx56	1	4.6	4	15	NaN	1.2774	0	1.2774	NaN	1.0484	0	1.0484
>comp21010_c0_seq1_ORF3_Frame_3_87-821	Cnpy4	1	4.5	3	13.5	NaN	1.1063	0	1.1063	NaN	0.99652	0	0.99652
>comp21025_c1_seq1_ORF1_Frame_-3_1526-477,comp21025_c1_seq2_ORF1_Frame_-3_3710-2661	Csnk2a2	6	26	11	36	1.0481	1.0545	0.00452548	1.0513	0.97142	0.97244	0.000721249	0.97193
>comp21027_c0_seq1_ORF3_Frame_3_468-1886,comp21027_c0_seq2_ORF3_Frame_3_555-1973	Dnpep	10	29.4	11	28.3	0.85898	0.91081	0.0366493	0.884895	0.79672	0.89142	0.066963	0.84407
>comp21042_c0_seq1_ORF2_Frame_-3_1997-621,comp21042_c0_seq3_ORF4_Frame_-1_1997-621	Nfs1	1	2.8	9	20.5	NaN	0.99211	0	0.99211	NaN	0.99354	0	0.99354
>comp21042_c0_seq1_ORF6_Frame_1_2152-2388,comp21042_c0_seq2_ORF2_Frame_3_198-434,comp21042_c0_seq3_ORF7_Frame_2_2138-2374	Nfs1	1	21.5	1	21.5	0.82894	0.91104	0.0580535	0.86999	0.75387	0.69538	0.0413587	0.724625
>comp21052_c0_seq1_ORF3_Frame_3_60-554	Eml2	2	25.5	1	6.1	0.64733	0.99389	0.245055	0.82061	0.58537	0.91602	0.233805	0.750695
>comp21055_c0_seq1_ORF1_Frame_-3_1228-191,comp21055_c0_seq2_ORF3_Frame_-1_1228-191,comp21055_c0_seq3_ORF3_Frame_-1_1228-191	Polr1c	5	19.7	6	21.1	0.96309	1.1365	0.122619	1.0498	1.1526	1.0517	0.0713471	1.10215
>comp21056_c0_seq1_ORF2_Frame_-1_1054-182,comp21056_c0_seq2_ORF1_Frame_-2_1054-182	Tyw5	1	3.4	3	11.7	NaN	0.96949	0	0.96949	NaN	0.99034	0	0.99034
>comp21074_c0_seq2_ORF9_Frame_3_270-2432;>comp21074_c0_seq1_ORF10_Frame_3_270-2576	STAT3 Stat3	10	20.5	10	17.3	1.147	1.3363	0.133855	1.24165	1.6879	1.7898	0.0720542	1.73885
>comp21085_c0_seq1_ORF5_Frame_-1_6153-583;>comp21085_c0_seq2_ORF5_Frame_-1_6165-583	GBF1 GBF1	10	9	17	10.6	0.85526	1.0179	0.115004	0.93658	0.93301	1.0503	0.0829366	0.991655
>comp21088_c0_seq1_ORF3_Frame_-2_2302-1787	Lgalsl	4	37.2	3	18.6	0.87375	1.1352	0.184873	1.00448	0.74215	0.87415	0.0933381	0.80815
>comp21098_c0_seq1_ORF1_Frame_-3_4754-2466	Tfrc	9	15.3	17	24.4	1	1.1163	0.0822365	1.05815	0.73532	0.89409	0.112267	0.814705
>comp21112_c0_seq1_ORF1_Frame_-3_561-40	no_gene_id	1	8	2	19	NaN	1.6477	0	1.6477	NaN	0.99733	0	0.99733
>comp21115_c0_seq1_ORF1_Frame_-3_2167-2	IQGAP3	5	9.1	5	7.5	1.0577	1.125	0.0475883	1.09135	1.0145	1.1096	0.0672459	1.06205
>comp21115_c1_seq1_ORF1_Frame_-1_585-1	IQGAP3	2	12.8	4	21.5	1.0475	0.99498	0.0371372	1.02124	1.1011	1.0336	0.0477297	1.06735
>comp21115_c2_seq1_ORF6_Frame_2_20-1984	IQGAP3	8	13.7	11	18.9	1.0553	1.0382	0.0120915	1.04675	0.96788	1.0661	0.069452	1.01699
>comp21123_c0_seq4_ORF3_Frame_2_386-1594;>comp21123_c0_seq3_ORF2_Frame_1_466-1341	Jmjd6 Jmjd6	2	8.2	3	8.9	1.0027	0.98169	0.0148563	0.992195	1.0979	1.0828	0.0106773	1.09035
>comp21128_c0_seq2_ORF1_Frame_-3_3732-934;>comp21128_c0_seq1_ORF1_Frame_-3_5498-2397	Col6a2 Col6a2	2	3.9	4	4.6	0.58482	0.55919	0.0181231	0.572005	1.013	0.86877	0.101986	0.940885
>comp21141_c1_seq1_ORF3_Frame_1_349-1338	Igf2bp1	3	12.1	6	24.8	0.85977	0.90298	0.0305541	0.881375	0.71259	0.76877	0.0397253	0.74068
>comp21150_c1_seq1_ORF6_Frame_2_101-2917;>comp21150_c1_seq2_ORF6_Frame_2_101-3022	SEC24B SEC24B	8	14.4	6	7.9	0.82635	0.87783	0.0364019	0.85209	0.99799	0.8987	0.0702086	0.948345
>comp21155_c0_seq1_ORF3_Frame_1_28-4233	Nup160	8	8.2	11	8.6	0.95983	1.0048	0.0317986	0.982315	1.1519	1.0174	0.0951059	1.08465
>comp21156_c0_seq1_ORF3_Frame_-2_2099-804	Brd9	5	12.7	7	20.4	0.98867	1.1809	0.135927	1.08479	1.1383	1.1257	0.00890955	1.132
>comp21161_c1_seq1_ORF1_Frame_-3_3046-2090	Dhrs9	2	7.8	2	7.2	0.72484	1.3191	0.420205	1.02197	0.43501	0.78901	0.250316	0.61201
>comp21162_c0_seq1_ORF4_Frame_-2_2779-410	Ncbp1	3	4.2	10	12.9	1.1245	1.088	0.0258094	1.10625	1.0842	1.1428	0.0414365	1.1135
>comp21163_c0_seq1_ORF7_Frame_2_56-2173;>comp21163_c0_seq2_ORF4_Frame_2_293-658	Trap1 Trap1	12	21.2	14	21.7	0.93549	0.96431	0.0203788	0.9499	0.88013	0.92737	0.0334037	0.90375
>comp21181_c0_seq1_ORF1_Frame_-2_2997-2053;>comp21181_c0_seq2_ORF1_Frame_-2_3054-2053	Hsd17b7 Hsd17b7	2	9.2	4	16.2	1.0297	1.1107	0.0572756	1.0702	0.93884	0.70961	0.16209	0.824225
>comp21184_c0_seq1_ORF1_Frame_1_160-1149,comp21184_c0_seq2_ORF1_Frame_1_331-1320	Ndufaf1	2	7.9	2	6.1	0.89031	0.94707	0.0401354	0.91869	0.85386	0.95208	0.069452	0.90297
>comp21189_c0_seq1_ORF7_Frame_2_194-1321,comp21189_c0_seq3_ORF7_Frame_2_173-1300	Lclat1	1	5.6	2	4.8	1.032	1.024	0.00565685	1.028	1.042	1.0993	0.0405172	1.07065
>comp21198_c0_seq1_ORF5_Frame_2_146-2851,comp21198_c0_seq2_ORF7_Frame_3_219-2924	Aldh1l1	16	26.1	15	19.5	0.85746	1.0456	0.133035	0.95153	1.1927	1.1987	0.00424264	1.1957
>comp21225_c0_seq1_ORF2_Frame_-2_5905-1322	Abcc1	2	2.2	3	1.9	1.0045	1.1926	0.133007	1.09855	1.4968	1.3331	0.115753	1.41495
>comp21233_c0_seq1_ORF5_Frame_-1_4574-1053	Polr2b	10	13.2	20	18.2	0.89056	1.0575	0.118044	0.97403	0.78589	1.0135	0.160945	0.899695
>comp21235_c0_seq2_ORF7_Frame_3_132-2504;>comp21235_c0_seq1_ORF7_Frame_3_132-2612;>comp21235_c0_seq3_ORF6_Frame_3_132-2822;>comp21235_c0_seq4_ORF6_Frame_3_132-2930	Eps15 Eps15 Eps15 Eps15	9	19.1	10	14.4	0.89267	0.85749	0.024876	0.87508	0.98546	0.88082	0.0739917	0.93314
>comp21257_c0_seq2_ORF1_Frame_2_176-763;>comp21257_c0_seq1_ORF2_Frame_1_493-741;>comp21257_c0_seq1_ORF3_Frame_2_176-442	Tmem126a Tmem126a Tmem126a	2	11.2	2	8.7	NaN	1.0964	0	1.0964	NaN	0.88168	0	0.88168
>comp21268_c0_seq2_ORF1_Frame_-3_696-205	Mdp1	5	48.8	2	17.7	0.92801	0.91445	0.00958837	0.92123	1.0155	0.98671	0.0203576	1.0011
>comp21284_c0_seq2_ORF3_Frame_1_148-2487;>comp21284_c0_seq4_ORF3_Frame_1_148-2499;>comp21284_c0_seq1_ORF3_Frame_1_73-2532;>comp21284_c0_seq3_ORF3_Frame_1_73-2544	Vezt Vezt Vezt Vezt	1	2.8	1	1.3	NaN	0.91094	0	0.91094	NaN	0.89435	0	0.89435
>comp21298_c0_seq1_ORF7_Frame_3_627-3575	Pkn2	1	2.7	4	4.7	NaN	0.97431	0	0.97431	NaN	0.95794	0	0.95794
>comp21303_c0_seq2_ORF7_Frame_-2_15747-313;>comp21303_c0_seq3_ORF7_Frame_-2_15852-313;>comp21303_c0_seq1_ORF3_Frame_-2_7902-1	Ubr4 Ubr4 Ubr4	23	6.2	30	6.3	1.0623	1.1693	0.0756604	1.1158	1.0336	1.109	0.0533159	1.0713
>comp21318_c0_seq1_ORF3_Frame_1_349-1302	Abhd4	2	11.6	2	7.5	1.3925	1.1193	0.193182	1.2559	0.99203	0.97543	0.011738	0.98373
>comp21319_c0_seq1_ORF4_Frame_1_382-1452,comp21319_c0_seq2_ORF4_Frame_1_298-1368	Hspbp1	8	30.3	6	17.6	1.0253	1.0523	0.0190919	1.0388	1.0659	1.094	0.0198697	1.07995
>comp21326_c0_seq1_ORF2_Frame_-1_5718-2686	Lig3	3	6.3	4	4.3	0.88633	0.91781	0.0222597	0.90207	1.2173	1.112	0.0744583	1.16465
>comp21333_c0_seq1_ORF3_Frame_1_877-1680;>comp21333_c0_seq2_ORF2_Frame_2_254-1510	Dok1 Dok1	2	19	1	3.4	1.0548	NaN	0	1.0548	1.1067	NaN	0	1.1067
>comp21338_c0_seq1_ORF10_Frame_1_3784-4410	Ighmbp2	4	24.9	3	14.8	0.91926	1.0388	0.0845275	0.97903	0.88685	0.97559	0.0627487	0.93122
>comp21352_c0_seq1_ORF1_Frame_1_205-678,comp21352_c0_seq2_ORF2_Frame_2_362-835	RAB5B	5	41.1	4	29.1	0.81513	NaN	0	0.81513	0.80523	NaN	0	0.80523
>comp21365_c0_seq2_ORF5_Frame_3_327-2531;>comp21365_c0_seq4_ORF3_Frame_2_95-2323;>comp21365_c0_seq1_ORF5_Frame_3_327-2669;>comp21365_c0_seq3_ORF3_Frame_2_95-2461	Mia3 Mia3 Mia3 Mia3	2	3.4	4	6.4	0.9526	0.92711	0.0180242	0.939855	0.6699	0.80082	0.0925744	0.73536
>comp21380_c0_seq1_ORF4_Frame_-1_4140-3049	Phf6	1	4.9	3	12.1	NaN	1.0688	0	1.0688	NaN	1.4067	0	1.4067
>comp21383_c0_seq3_ORF3_Frame_3_174-1688	Thumpd3	4	10.7	3	5.5	1.0942	1.3534	0.183282	1.2238	0.90005	1.1047	0.144709	1.00238
>comp21385_c0_seq3_ORF10_Frame_2_566-3004;>comp21385_c0_seq1_ORF7_Frame_1_67-2532;>comp21385_c0_seq2_ORF12_Frame_3_198-3752	Abr Abr Abr	2	4.2	2	3.1	0.87349	0.80107	0.0512087	0.83728	0.81251	0.84908	0.0258589	0.830795
>comp21389_c1_seq1_ORF2_Frame_-1_1703-195	Anxa11	7	17.3	10	21.7	1.0514	1.0026	0.0345068	1.027	1.0385	1.021	0.0123744	1.02975
>comp21414_c0_seq2_ORF4_Frame_2_203-859	Rab3d	3	17.4	5	21	0.94358	0.87132	0.0510955	0.90745	0.97293	0.9133	0.0421648	0.943115
>comp21441_c0_seq1_ORF5_Frame_1_3130-6003;>comp21441_c0_seq2_ORF2_Frame_2_143-2734	Dis3 Dis3	12	18.1	14	16.3	0.93648	1.0615	0.0884025	0.99899	1.1225	1.13	0.0053033	1.12625
>comp21443_c0_seq1_ORF1_Frame_-3_1929-973	Anxa4	13	45.8	15	42.3	1.0101	1.0222	0.00855599	1.01615	1.1273	1.0963	0.0219203	1.1118
>comp21448_c0_seq1_ORF1_Frame_-3_2981-1737,comp21448_c0_seq2_ORF1_Frame_-3_2319-1075	Alg2	6	23.6	7	18.6	0.88346	0.95997	0.0541007	0.921715	0.75484	0.86523	0.0780575	0.810035
>comp21453_c0_seq1_ORF1_Frame_-3_8432-690,comp21453_c0_seq2_ORF1_Frame_-3_7908-166	Flnc	64	37.3	48	22.4	0.99704	1.1127	0.081784	1.05487	1.0132	1.0011	0.00855599	1.00715
>comp21464_c0_seq1_ORF1_Frame_-2_4052-897	Uba6	15	20.1	19	21.1	1.123	1.1066	0.0115966	1.1148	1.0554	1.0238	0.0223446	1.0396
>comp21497_c0_seq1_ORF1_Frame_1_424-1839,comp21497_c0_seq2_ORF1_Frame_1_370-1785,comp21497_c0_seq3_ORF1_Frame_3_495-1910	Cd36	3	10.8	3	5.9	0.78162	0.81917	0.0265519	0.800395	0.64877	0.67371	0.0176352	0.66124
>comp21500_c0_seq1_ORF2_Frame_-1_7455-2947	ARHGAP5	11	10.5	9	6.9	0.97496	0.94466	0.0214253	0.95981	1.0511	0.99064	0.0427517	1.02087
>comp21501_c0_seq1_ORF1_Frame_-3_4301-864	Ccar1	4	5.2	7	7.4	1.0915	0.94102	0.106405	1.01626	0.92898	1.003	0.05234	0.96599
>comp21504_c1_seq1_ORF1_Frame_-2_687-112	Rpl9	7	46.4	5	21.9	1.1799	1.1505	0.0207889	1.1652	1.1789	1.1318	0.0333047	1.15535
>comp21505_c2_seq1_ORF3_Frame_-2_1943-486	Hcls1	1	3.3	7	15.8	NaN	0.82755	0	0.82755	NaN	1.0302	0	1.0302
>comp21512_c0_seq1_ORF2_Frame_3_237-1841;>comp21512_c0_seq2_ORF1_Frame_3_237-1847	P4ha2 P4ha2	2	4.9	5	11.2	1.0627	0.86306	0.141167	0.96288	0.81958	1.0279	0.147304	0.92374
>comp21513_c0_seq1_ORF1_Frame_-3_1806-502	Lgmn	3	12.9	1	3.2	0.86965	2.2294	0.961488	1.54953	1.5912	2.2005	0.43084	1.89585
>comp21526_c1_seq1_ORF6_Frame_1_445-2973	Kank2	4	10.3	10	15.5	0.61317	0.83499	0.15685	0.72408	0.68675	0.91697	0.16279	0.80186
>comp21535_c0_seq2_ORF1_Frame_-3_8481-835;>comp21535_c0_seq1_ORF1_Frame_-3_8505-835	Mtor Mtor	7	3.9	2	0.9	0.67724	1.087	0.289744	0.88212	0.8213	0.89088	0.0492005	0.85609
>comp21537_c0_seq2_ORF1_Frame_-2_3641-1545	Acsl1	14	24	12	19.9	0.93159	0.98081	0.0348038	0.9562	0.92149	0.93814	0.0117733	0.929815
>comp21573_c1_seq1_ORF1_Frame_-1_5280-1669	Xpo5	19	24.4	19	17.5	0.99786	1.0852	0.0617587	1.04153	1.1073	1.1957	0.0625082	1.1515
>comp21577_c1_seq1_ORF2_Frame_-1_4193-3396	D10Jhu81e	4	24.4	2	11.3	0.83601	0.80657	0.0208172	0.82129	0.87364	0.83743	0.0256043	0.855535
>comp21608_c0_seq1_ORF1_Frame_-3_1477-992;>comp21608_c0_seq3_ORF1_Frame_-3_2599-2102	SNX12 Snx12	6	29.6	8	38.3	0.94825	0.93607	0.00861256	0.94216	0.87757	0.89826	0.01463	0.887915
>comp21625_c0_seq1_ORF1_Frame_-1_820-200,comp21625_c0_seq2_ORF1_Frame_-3_820-200	Wdr61	3	32.4	2	5.3	1.2489	1.0467	0.142977	1.1478	1.1397	0.95502	0.130588	1.04736
>comp21626_c0_seq1_ORF5_Frame_-2_14561-630	Dync1h1	105	25.3	115	24.7	1.1145	1.0759	0.0272943	1.0952	1.0925	1.0766	0.011243	1.08455
>comp21629_c1_seq1_ORF2_Frame_-2_1868-447	Coro1c	6	18.4	9	17.7	0.96117	0.99649	0.024975	0.97883	1.1575	1.1126	0.0317491	1.13505
>comp21710_c0_seq1_ORF9_Frame_3_258-3083	Cc2d1a	2	3.3	4	4.9	0.73295	0.94285	0.148422	0.8379	0.84734	0.98475	0.0971635	0.916045
>comp21714_c1_seq2_ORF1_Frame_-1_1780-536;>comp21714_c1_seq1_ORF2_Frame_-1_3474-2230	Lamp2 Lamp2	4	10.1	6	14	0.88537	0.91631	0.0218779	0.90084	0.93252	1.0274	0.0670903	0.97996
>comp21725_c0_seq1_ORF2_Frame_-2_2815-1856	Nubp1	1	5.6	3	9.1	NaN	0.82327	0	0.82327	NaN	0.85995	0	0.85995
>comp21730_c0_seq1_ORF1_Frame_-2_3768-1024,comp21730_c0_seq2_ORF1_Frame_-1_3768-1024	Wdr44	2	4.7	1	1.3	0.57872	1.0013	0.298809	0.79001	0.77787	0.98022	0.143083	0.879045
>comp21738_c0_seq1_ORF1_Frame_1_463-738	GSTT1	1	16.3	3	40.2	0.83576	0.80771	0.0198343	0.821735	0.75844	0.82385	0.0462519	0.791145
>comp21751_c0_seq1_ORF12_Frame_2_308-4015	Arhgef10l	7	12.1	4	3.4	0.80422	0.90101	0.0684409	0.852615	0.74726	0.86642	0.0842588	0.80684
>comp21757_c0_seq2_ORF1_Frame_-1_841-407	Synj2bp	1	9.7	2	15.2	NaN	1.1931	0	1.1931	NaN	1.4037	0	1.4037
>comp21758_c0_seq1_ORF1_Frame_-1_1267-425	Wbscr22	3	20.6	2	10.3	0.97331	1.3816	0.288705	1.17745	0.90132	1.1313	0.16262	1.01631
>comp21760_c0_seq1_ORF1_Frame_-3_3435-505,comp21760_c0_seq2_ORF1_Frame_-3_3543-613	Mthfd1l	26	37.6	23	28.8	0.95402	1.0153	0.0433315	0.98466	0.93492	0.98021	0.0320249	0.957565
>comp21762_c0_seq1_ORF2_Frame_1_112-1053	Gdpd1	1	5.1	5	13.7	NaN	0.8938	0	0.8938	NaN	0.85606	0	0.85606
>comp21790_c0_seq1_ORF5_Frame_1_52-1191,comp21790_c0_seq2_ORF6_Frame_1_52-1191,comp21790_c0_seq3_ORF6_Frame_1_52-1191,comp21790_c0_seq4_ORF5_Frame_1_52-1191	Krr1	1	3.2	4	10.5	NaN	1.009	0	1.009	NaN	1.0234	0	1.0234
>comp21794_c0_seq2_ORF3_Frame_-1_2158-647;>comp21794_c0_seq1_ORF4_Frame_-1_2215-647	Prpf19 Prpf19	12	44	6	14.3	1.018	1.1008	0.0585484	1.0594	0.99133	1.0134	0.0156058	1.00237
>comp21806_c0_seq1_ORF6_Frame_2_287-2029;>comp21806_c0_seq2_ORF6_Frame_2_287-2080	Puf60 Puf60	9	25.1	7	12.7	0.96711	1.178	0.149122	1.07255	1.1078	1.1839	0.0538108	1.14585
>comp21829_c0_seq1_ORF5_Frame_-1_3757-2225	Arcn1	11	28.6	19	37	1.0188	0.96404	0.0387212	0.99142	1.0495	1.0201	0.0207889	1.0348
>comp21831_c0_seq1_ORF1_Frame_-3_1254-367,comp21831_c0_seq4_ORF2_Frame_-2_1254-367;>comp21831_c0_seq2_ORF1_Frame_-3_1302-367,comp21831_c0_seq3_ORF2_Frame_-2_1302-367	Raly Raly	7	38.5	11	51	0.90926	0.98969	0.0568726	0.949475	0.99705	1.0638	0.0471994	1.03043
>comp21852_c0_seq1_ORF2_Frame_-2_4537-3953	Bid	3	23.6	6	43.6	0.87151	0.85631	0.010748	0.86391	1.0425	1.0181	0.0172534	1.0303
>comp21901_c0_seq1_ORF3_Frame_-1_2848-2312	Nudt4	2	21.2	3	21.8	1.2963	1.2789	0.0123037	1.2876	0.97792	1.0024	0.01731	0.99016
>comp21941_c0_seq2_ORF3_Frame_3_258-971;>comp21941_c0_seq1_ORF3_Frame_2_479-775,comp21941_c0_seq3_ORF3_Frame_3_195-491	Smndc1 Smndc1	4	33.2	2	9.2	1.2614	1.1752	0.0609526	1.2183	1.0493	1.2855	0.167019	1.1674
>comp21943_c0_seq1_ORF7_Frame_3_546-2231	Syncrip	15	33.5	10	19.4	1.0527	1.2013	0.105076	1.127	1.0141	1.0975	0.0589727	1.0558
>comp21943_c1_seq1_ORF2_Frame_-1_973-251	Clic1	13	73.9	9	35.7	0.9354	1.0276	0.0651952	0.9815	1.027	1.04	0.00919239	1.0335
>comp21983_c0_seq1_ORF1_Frame_-3_2756-1950	Srprb	12	49.4	11	50.2	0.97445	1.0237	0.034825	0.999075	0.99263	0.95019	0.0300096	0.97141
>comp21987_c0_seq1_ORF1_Frame_-3_549-55;>comp13675_c1_seq1_ORF2_Frame_2_110-604	RPS10 Rps10	4	23.6	4	23.6	1.0808	1.0616	0.0135765	1.0712	1.0426	1.0616	0.013435	1.0521
>comp21990_c0_seq1_ORF8_Frame_2_548-2191;>comp21990_c0_seq2_ORF9_Frame_2_548-2464	SF1 Sf1	6	14.6	7	13	0.89686	0.96892	0.0509541	0.93289	1.1717	1.0467	0.0883883	1.1092
>comp22007_c0_seq1_ORF4_Frame_2_110-1009,comp22007_c0_seq2_ORF4_Frame_2_155-1054;>comp22007_c0_seq3_ORF4_Frame_2_11-985	Hmgcl Hmgcl	6	29	3	12.3	0.91195	0.94584	0.0239638	0.928895	0.91393	0.95734	0.0306955	0.935635
>comp22049_c0_seq1_ORF11_Frame_2_2975-4186,comp22049_c0_seq2_ORF15_Frame_3_3216-4427	Snx5	9	30.9	12	29.2	0.8957	0.9561	0.0427092	0.9259	0.90869	0.9048	0.00275065	0.906745
>comp22058_c0_seq1_ORF3_Frame_3_84-1133	Mthfd2	6	24	7	20.9	1.1344	0.94836	0.13155	1.04138	1.1298	1.059	0.0500632	1.0944
>comp22073_c0_seq1_ORF1_Frame_-3_3823-2537	Eif5	8	20.7	10	23.8	1.0503	0.98437	0.0466196	1.01734	0.96836	0.93262	0.025272	0.95049
>comp22086_c0_seq1_ORF1_Frame_-3_2223-1720	Naa50	8	45.2	10	50.6	1.022	1.0673	0.0320319	1.04465	0.97585	0.9592	0.0117733	0.967525
>comp22098_c0_seq3_ORF4_Frame_1_253-1239;>comp22098_c0_seq1_ORF3_Frame_1_253-1320;>comp22098_c0_seq2_ORF4_Frame_3_54-1211;>comp22098_c0_seq4_ORF3_Frame_3_54-1292	Acad8 Acad8 Acad8 Acad8	3	13.7	6	20.4	1.0405	0.85075	0.134174	0.945625	0.74795	0.87228	0.0879146	0.810115
>comp22134_c0_seq2_ORF4_Frame_-1_5680-2093	Tbcd	16	20.2	16	14.8	0.93352	1.0159	0.0582515	0.97471	0.90755	0.95263	0.0318764	0.93009
>comp22153_c0_seq1_ORF6_Frame_3_426-2024,comp22153_c0_seq3_ORF4_Frame_1_289-1887;>comp22153_c0_seq2_ORF6_Frame_3_426-2117,comp22153_c0_seq4_ORF4_Frame_1_289-1980	Zyx Zyx	5	16.5	12	27.2	0.84644	0.92737	0.0572262	0.886905	0.84457	0.87826	0.0238224	0.861415
>comp22222_c0_seq1_ORF3_Frame_-1_2331-1363	Ppp2r4	6	26	8	28.8	1.12	1.0783	0.0294864	1.09915	0.9763	1.0319	0.0393151	1.0041
>comp22224_c0_seq1_ORF4_Frame_2_305-1579	Rbbp7	8	28	9	26.8	1.1327	0.96659	0.117458	1.04964	1.1832	1.1126	0.0499217	1.1479
>comp22224_c1_seq1_ORF3_Frame_-1_5410-3842,comp22224_c1_seq2_ORF3_Frame_-1_4221-2653	Rad21	12	31.7	14	29.3	0.85504	0.9862	0.0927441	0.92062	0.91932	0.97455	0.0390535	0.946935
>comp22225_c0_seq2_ORF6_Frame_2_140-2209,comp22225_c0_seq3_ORF6_Frame_2_140-2209	Crnkl1	2	2.9	10	14.5	NaN	0.98719	0	0.98719	NaN	1.0258	0	1.0258
>comp22229_c1_seq1_ORF7_Frame_1_427-5451	Cltc	57	39.2	57	33.9	0.99508	1.002	0.00489318	0.99854	0.88964	0.91954	0.0211425	0.90459
>comp22279_c0_seq2_ORF2_Frame_2_137-1147;>comp22279_c0_seq3_ORF2_Frame_2_137-1180	Cherp Cherp	2	8.6	5	14.5	0.91485	1.0903	0.124062	1.00257	1.1666	1.1549	0.00827315	1.16075
>comp22291_c0_seq1_ORF3_Frame_2_338-1471	Serpinb6	15	48.7	14	39.2	1.0839	1.042	0.0296278	1.06295	1.1351	1.0883	0.0330926	1.1117
>comp22304_c0_seq1_ORF3_Frame_-1_3188-1629,comp22304_c0_seq2_ORF1_Frame_-3_3188-1629,comp22304_c0_seq3_ORF3_Frame_-1_3188-1629;>comp48901_c0_seq1_ORF1_Frame_1_10-267	Hmgcs1 HMGCS1	15	44.2	14	28.1	1.1355	1.0986	0.0260922	1.11705	0.80125	0.8245	0.0164402	0.812875
>comp22311_c0_seq1_ORF1_Frame_-3_1300-524	Dnajc9	4	23.2	5	24.7	1.0752	1.2071	0.0932674	1.14115	1.3426	1.3786	0.0254558	1.3606
>comp22323_c0_seq1_ORF4_Frame_2_263-1837,comp22323_c0_seq4_ORF5_Frame_2_203-1777;>comp22323_c0_seq2_ORF5_Frame_1_1063-2667,comp22323_c0_seq3_ORF4_Frame_1_1123-2727	Adck1 Adck1	2	6.5	2	5	NaN	0.80414	0	0.80414	NaN	0.77068	0	0.77068
>comp22337_c0_seq1_ORF10_Frame_2_2249-6424,comp22337_c0_seq2_ORF12_Frame_2_2474-6649	Ncapd2	17	18.9	17	14.3	1.0024	1.0617	0.0419314	1.03205	1.2034	1.1736	0.0210718	1.1885
>comp22338_c0_seq1_ORF2_Frame_-1_4114-464	Sf3b3	20	22.6	18	17.3	1.1044	1.0871	0.0122329	1.09575	1.0928	1.1202	0.0193747	1.1065
>comp22365_c4_seq1_ORF6_Frame_1_3010-3612	St7l	8	60.7	6	36.3	0.99878	0.87991	0.0840538	0.939345	0.89066	0.80852	0.0580818	0.84959
>comp22389_c0_seq1_ORF3_Frame_3_150-485,comp22389_c0_seq2_ORF2_Frame_2_152-487,comp22389_c0_seq3_ORF2_Frame_1_148-483	TCEB1	3	37.5	3	27.7	0.99242	1.2363	0.172449	1.11436	0.93525	0.93949	0.00299813	0.93737
>comp22413_c0_seq2_ORF1_Frame_-3_3955-2594;>comp22413_c0_seq1_ORF3_Frame_-1_3403-2594	Dlst Dlst	6	18.9	5	13.2	1.1115	0.97901	0.0936846	1.04526	1.0004	1.0249	0.0173241	1.01265
>comp22444_c0_seq1_ORF3_Frame_2_149-1213	Ndufa10	7	18.3	12	25.4	0.94123	1.0435	0.0723158	0.992365	0.92979	0.94692	0.0121127	0.938355
>comp22486_c0_seq1_ORF11_Frame_2_1139-5068;>comp22486_c0_seq2_ORF11_Frame_2_1139-5143	Xdh Xdh	13	14.9	11	9	0.75473	0.89059	0.0960675	0.82266	2.2133	2.2001	0.00933381	2.2067
>comp22504_c0_seq1_ORF1_Frame_2_23-640	Mrpl22	3	19.9	4	21.4	1.1888	1.092	0.0684479	1.1404	0.90775	0.76997	0.0974252	0.83886
>comp22539_c0_seq1_ORF9_Frame_3_282-1019,comp22539_c0_seq2_ORF9_Frame_3_282-1019	Ube2z	1	6.1	2	7.3	NaN	0.84113	0	0.84113	NaN	1.0026	0	1.0026
>comp22545_c0_seq1_ORF1_Frame_-3_1955-1245	Hdgf	7	49.4	10	38.8	0.8126	0.90828	0.067656	0.86044	0.85895	0.95639	0.0689005	0.90767
>comp22545_c1_seq1_ORF3_Frame_-2_844-293	Sncg	10	47.3	10	43.5	0.96718	0.9691	0.00135765	0.96814	0.97103	0.8338	0.0970363	0.902415
>comp22556_c0_seq3_ORF3_Frame_3_198-1754;>comp22556_c0_seq2_ORF5_Frame_3_156-2195	Fermt2 Fermt2	2	4.8	6	10.2	1.4282	1.1228	0.21595	1.2755	1.2857	1.0365	0.176211	1.1611
>comp22565_c0_seq1_ORF6_Frame_1_658-1557	TCEA1	10	34.3	15	50	0.92842	1.0031	0.0528067	0.96576	1.1278	1.1162	0.00820244	1.122
>comp22618_c0_seq1_ORF1_Frame_-3_672-307	Pfdn1	3	25.4	2	16.4	1.0746	0.96841	0.0750877	1.0215	1.0909	1.0111	0.0564271	1.051
>comp22705_c0_seq1_ORF4_Frame_2_200-3988,comp22705_c0_seq2_ORF4_Frame_2_326-4114	Vars	31	31.4	35	30.6	0.89776	0.99164	0.0663832	0.9447	1.1312	1.1885	0.0405172	1.15985
>comp22742_c0_seq1_ORF1_Frame_-2_985-434	Rheb	3	20.1	4	23.9	1.2549	1.4269	0.121622	1.3409	0.95278	0.94604	0.0047659	0.94941
>comp22760_c0_seq1_ORF1_Frame_-1_2561-888	Nars	17	34.8	17	29.6	0.87604	1.0166	0.0993909	0.94632	0.8695	0.95964	0.0637386	0.91457
>comp22837_c0_seq1_ORF1_Frame_-3_3202-956,comp22837_c0_seq2_ORF4_Frame_-1_3202-956	Stat1	20	34.2	25	38.7	0.79799	1.3123	0.363672	1.05514	7.4585	6.0403	1.00282	6.7494
>comp22867_c0_seq1_ORF14_Frame_1_325-5463	Cdc42bpb	2	1.9	3	2.2	0.86243	0.89699	0.0244376	0.87971	0.89574	0.91212	0.0115824	0.90393
>comp22914_c1_seq1_ORF3_Frame_-2_3461-756,comp22914_c1_seq2_ORF3_Frame_-2_3979-1274	Mars	20	33	24	28.8	0.93804	0.95897	0.0147997	0.948505	1.0241	1.0615	0.0264458	1.0428
>comp22934_c0_seq1_ORF1_Frame_-1_517-128;>comp22934_c0_seq2_ORF1_Frame_-1_497-99;>comp39133_c0_seq1_ORF1_Frame_-1_260-3	RPS24 Rps24 RPS24	5	36.2	4	26.9	1.0584	0.96179	0.0683136	1.01009	1.0639	1.0416	0.0157685	1.05275
>comp22974_c0_seq1_ORF12_Frame_2_2840-5743,comp22974_c0_seq2_ORF5_Frame_1_379-3282	Aars	32	45.9	25	29.5	0.97793	0.97395	0.00281428	0.97594	0.9262	0.94594	0.0139583	0.93607
>comp23020_c0_seq1_ORF5_Frame_3_891-2030,comp23020_c0_seq2_ORF5_Frame_1_775-1914	Fen1	6	28.2	5	15.5	1.0472	0.98546	0.0436568	1.01633	1.1793	1.2056	0.0185969	1.19245
>comp23021_c0_seq1_ORF2_Frame_1_181-1572	Cs	10	23.5	12	25.4	0.86632	0.88134	0.0106207	0.87383	0.8508	0.95459	0.0733906	0.902695
>comp23048_c0_seq4_ORF2_Frame_-2_2696-2016;>comp23048_c0_seq1_ORF3_Frame_-2_3851-3288	Ak3 Ak3	3	18.9	8	42.7	0.86998	0.83506	0.0246922	0.85252	0.82752	0.86411	0.025873	0.845815
>comp23123_c0_seq3_ORF2_Frame_3_171-731	Zbp1	5	33.7	7	44.4	NaN	NaN	0	NaN	NaN	NaN	0	NaN
>comp23152_c0_seq1_ORF1_Frame_-1_2277-1300	Elavl1	7	28.5	7	28.2	0.98705	1.0455	0.0413304	1.01628	1.1035	1.0951	0.0059397	1.0993
>comp23152_c1_seq1_ORF3_Frame_1_205-1224,comp23152_c1_seq2_ORF3_Frame_2_254-1273;>comp753_c0_seq1_ORF1_Frame_-2_285-1;>comp753_c1_seq1_ORF1_Frame_-1_609-1	GNB1 GNB1 GNB1	11	51.5	5	16.8	1.0111	1.0777	0.0470933	1.0444	0.94174	0.93797	0.00266579	0.939855
>comp23165_c0_seq1_ORF3_Frame_1_109-1992,comp23165_c0_seq2_ORF4_Frame_2_155-2038	Racgap1	2	5.4	4	6.2	0.74465	0.89651	0.107381	0.82058	0.77826	0.67975	0.0696571	0.729005
>comp23200_c0_seq1_ORF11_Frame_3_114-1007	Nsmaf	4	16.8	3	13.4	0.59295	0.63191	0.0275489	0.61243	0.63249	0.65403	0.0152311	0.64326
>comp23223_c0_seq1_ORF5_Frame_-1_3683-1851	Eif4b	9	18.7	13	21.8	0.80822	0.952	0.101668	0.88011	0.95108	0.98224	0.0220334	0.96666
>comp23244_c0_seq1_ORF2_Frame_3_342-875,comp23244_c0_seq3_ORF2_Frame_3_342-875;>comp23244_c0_seq2_ORF2_Frame_2_404-844,comp23244_c0_seq4_ORF2_Frame_2_404-844	Cav1 Cav1	3	25.3	4	23.6	1.2665	1.1527	0.0804688	1.2096	1.007	0.96318	0.0309854	0.98509
>comp23282_c1_seq1_ORF4_Frame_2_68-1729;>comp21919_c0_seq1_ORF2_Frame_1_79-414;>comp21919_c1_seq1_ORF1_Frame_1_31-327	Hsp90aa1 Hsp90aa1 HSP90AA1	26	44.9	24	40.4	0.97079	1.0085	0.026665	0.989645	1.1316	1.1313	0.000212132	1.13145
>comp23282_c2_seq1_ORF1_Frame_-1_405-1;>comp4961_c0_seq1_ORF2_Frame_3_39-419	HSP90AA2P HSP90AA2P	8	45.2	9	47.4	1.1032	1.0022	0.0714178	1.0527	1.1553	1.1207	0.0244659	1.138
>comp23301_c0_seq1_ORF1_Frame_-2_2442-1147;>comp132418_c0_seq1_ORF1_Frame_1_37-237	Ahcy Ahcy	16	47.9	24	51.6	1.0013	1.0152	0.00982878	1.00825	1.0868	1.0469	0.0282136	1.06685
>comp23332_c0_seq1_ORF2_Frame_-2_3433-1898	Slc7a5	3	8.2	4	8.4	0.92946	1.0481	0.0838911	0.98878	1.2428	1.1754	0.047659	1.2091
>comp23341_c0_seq1_ORF8_Frame_1_76-3531	Nol6	3	4.1	7	7.6	0.89745	1.1048	0.146619	1.00113	0.94997	1.1057	0.110118	1.02784
>comp23428_c0_seq1_ORF1_Frame_3_93-3269,comp23428_c0_seq2_ORF1_Frame_1_781-3957,comp23428_c0_seq3_ORF1_Frame_2_287-3463	UPF2	2	2.2	4	4.5	0.86852	1.186	0.224492	1.02726	1.241	1.1337	0.0758726	1.18735
>comp23434_c0_seq2_ORF3_Frame_-1_1843-104;>comp23434_c0_seq1_ORF3_Frame_-1_2025-1009,comp23434_c0_seq3_ORF4_Frame_-1_2186-1170;>comp23434_c0_seq1_ORF1_Frame_-3_946-104;>comp23434_c0_seq3_ORF3_Frame_-2_583-104	Nop56 Nop56 Nop56 Nop56	14	28.1	18	32.4	1.0178	1.1331	0.0815294	1.07545	1.0523	1.0778	0.0180312	1.06505
>comp23435_c0_seq1_ORF3_Frame_3_258-1001	TPM4	10	43.1	8	26.2	1.0772	1.0058	0.0504874	1.0415	1.0171	1.0584	0.0292035	1.03775
>comp23436_c0_seq1_ORF3_Frame_1_178-1476	AP2M1	11	33.3	10	25.9	0.92857	0.99025	0.0436143	0.95941	0.93187	0.96222	0.0214607	0.947045
>comp23440_c0_seq1_ORF9_Frame_3_45-3458	Ttf2	2	2.2	14	15	0.93355	0.75292	0.127725	0.843235	1.3309	1.1658	0.116743	1.24835
>comp23455_c0_seq1_ORF3_Frame_1_253-1005	Sod3	2	13.5	2	10.8	0.86953	0.92346	0.0381343	0.896495	0.45339	0.61351	0.113222	0.53345
>comp23517_c1_seq1_ORF5_Frame_1_391-3249;>comp23517_c1_seq2_ORF2_Frame_1_391-2937	Psmd1 Psmd1	28	43.1	22	28.1	1.0071	1.0717	0.0456791	1.0394	0.96878	0.96314	0.00398808	0.96596
>comp23522_c0_seq1_ORF3_Frame_1_184-2304,comp23522_c0_seq2_ORF3_Frame_2_155-2275	Caprin1	5	12	9	17.5	1.0971	1.0697	0.0193747	1.0834	1.2822	1.2358	0.0328098	1.259
>comp23537_c0_seq1_ORF7_Frame_1_2098-2691,comp23537_c0_seq2_ORF6_Frame_2_2186-2779,comp23537_c0_seq3_ORF7_Frame_3_2286-2879,comp23537_c0_seq4_ORF8_Frame_2_2198-2791	Rnaseh2a	6	31.8	6	30.3	0.978	0.95169	0.018604	0.964845	1.0222	1.0698	0.0336583	1.046
>comp23543_c0_seq1_ORF2_Frame_-1_2807-1374	Scarb2	4	8.6	6	11.5	0.94899	0.84938	0.0704349	0.899185	1.1746	1.0751	0.0703571	1.12485
>comp23551_c0_seq2_ORF2_Frame_-1_1491-721	Eef1d	12	52.5	12	54.9	0.82118	0.85806	0.0260781	0.83962	0.90117	0.84514	0.0396192	0.873155
>comp23621_c0_seq1_ORF2_Frame_1_262-1587	Psmc3	20	57.5	12	32.8	0.99496	0.94982	0.0319188	0.97239	0.91778	0.95192	0.0241406	0.93485
>comp23632_c1_seq1_ORF3_Frame_-2_2904-1402	SHMT2	16	46.9	16	32.3	0.98032	1.0173	0.0261488	0.99881	0.98786	1.0084	0.014524	0.99813
>comp23651_c0_seq1_ORF4_Frame_1_100-2040	Glb1	5	9.4	6	10.5	0.98633	0.9213	0.0459832	0.953815	0.94872	0.98148	0.0231648	0.9651
>comp23669_c0_seq1_ORF1_Frame_-2_1867-494,comp23669_c0_seq2_ORF1_Frame_-3_1867-494	Slc29a1	3	8.5	4	10.9	0.96585	0.89613	0.0492995	0.93099	0.98824	0.91259	0.0534926	0.950415
>comp23696_c0_seq1_ORF2_Frame_-2_1990-1049,comp23696_c0_seq2_ORF2_Frame_-1_1990-1049	Sgta	4	15.9	8	30.3	1.0084	0.94497	0.0448518	0.976685	0.96612	0.94959	0.0116885	0.957855
>comp23742_c2_seq1_ORF1_Frame_-3_821-75	Vapa	6	32.9	10	34.9	0.87637	0.86803	0.00589727	0.8722	0.86647	0.86927	0.0019799	0.86787
>comp23745_c1_seq1_ORF4_Frame_-1_2086-1217,comp23745_c1_seq3_ORF1_Frame_-3_2086-1217;>comp23745_c1_seq2_ORF3_Frame_-1_2185-1217	Nit1 Nit1	1	5.5	7	27.2	1.1655	0.99446	0.120944	1.07998	1.2296	0.98937	0.169868	1.10949
>comp23776_c0_seq1_ORF4_Frame_2_206-763	ARL8B	6	27.4	5	26.3	1.0062	0.99621	0.007064	1.00121	0.83947	0.74259	0.0685045	0.79103
>comp23798_c0_seq1_ORF2_Frame_1_259-858	UBE2K	9	45	7	35	1.0572	1.0302	0.0190919	1.0437	0.97828	0.97417	0.00290621	0.976225
>comp23811_c0_seq1_ORF2_Frame_-2_1057-560	Cfl1	12	57.8	10	45.8	1.0146	1.0919	0.0546594	1.05325	1.0525	1.0648	0.00869741	1.05865
>comp23811_c2_seq1_ORF4_Frame_3_165-809	HMGB1	9	47	16	52.6	0.96881	0.95321	0.0110309	0.96101	1.0278	1.0618	0.0240416	1.0448
>comp23820_c0_seq3_ORF5_Frame_1_952-1860	Casp7	1	2.6	4	14.2	NaN	1.0561	0	1.0561	NaN	1.5343	0	1.5343
>comp23840_c0_seq1_ORF1_Frame_-1_1219-293,comp23840_c0_seq2_ORF1_Frame_-3_1219-293,comp23840_c0_seq3_ORF1_Frame_-1_1219-293	TEX264	4	25.9	5	18.8	0.88958	0.92468	0.0248194	0.90713	0.75999	0.70101	0.0417052	0.7305
>comp23851_c0_seq1_ORF2_Frame_-2_3483-1966	Ubxn4	3	10.1	2	5.3	0.82374	1.1719	0.246186	0.99782	0.95795	1.1024	0.102142	1.03018
>comp23868_c0_seq1_ORF1_Frame_-3_1501-878	RAB6C	9	48.6	9	39.4	0.98879	0.98083	0.00562857	0.98481	0.92171	0.87608	0.0322653	0.898895
>comp23869_c1_seq1_ORF1_Frame_-2_925-545	Pfdn6	1	9.4	2	18.1	1.1484	1.6732	0.37109	1.4108	1.2354	1.2436	0.00579828	1.2395
>comp23870_c1_seq2_ORF3_Frame_2_299-1393	CD44	2	7.1	3	14	1.3045	1.8221	0.365998	1.5633	1.4721	1.958	0.343583	1.71505
>comp23959_c0_seq1_ORF1_Frame_-2_1401-967,comp23959_c0_seq4_ORF1_Frame_-2_1417-983;>comp23959_c0_seq3_ORF1_Frame_-2_1303-713;>comp23959_c0_seq2_ORF1_Frame_-2_1319-327	Rabggtb Rabggtb Rabggtb	1	7.6	3	22.1	NaN	1.0259	0	1.0259	NaN	0.81604	0	0.81604
>comp23967_c0_seq1_ORF1_Frame_-2_1575-418,comp23967_c0_seq2_ORF1_Frame_-2_2283-1126	Bcat1	12	33.2	8	21.2	1.1713	1.0753	0.0678823	1.1233	1.0618	1.0073	0.0385373	1.03455
>comp23989_c0_seq3_ORF8_Frame_1_2443-3810;>comp23989_c0_seq2_ORF3_Frame_1_37-1512	Rnh1 Rnh1	24	81.6	16	41	0.92211	0.97294	0.0359422	0.947525	0.87973	0.88315	0.00241831	0.88144
>comp24002_c0_seq1_ORF3_Frame_-1_2002-1100	Sparc	1	5.3	4	14.6	NaN	0.8712	0	0.8712	NaN	0.60426	0	0.60426
>comp24023_c0_seq1_ORF2_Frame_3_321-791	Nudcd2	4	35.7	4	23.6	1.0924	1.0454	0.033234	1.0689	1.1065	1.0434	0.0446184	1.07495
>comp24046_c0_seq1_ORF4_Frame_2_140-1078	Nek6	2	10.5	3	10.5	1.3226	1.2271	0.0675287	1.27485	1.3107	1.227	0.0591848	1.26885
>comp24050_c0_seq1_ORF3_Frame_-2_3486-2293	Sec62	2	4.8	6	12.3	0.84826	0.92574	0.0547866	0.887	0.76769	0.88221	0.0809779	0.82495
>comp24084_c0_seq1_ORF2_Frame_-2_1088-630	Rbm3	2	20.9	4	35.9	1.0024	1.0479	0.0321734	1.02515	1.0218	0.97743	0.0313743	0.999615
>comp24098_c0_seq1_ORF1_Frame_-3_1043-837	RPS28	2	30.4	2	30.4	1.1572	1.108	0.0347897	1.1326	1.0841	1.0459	0.0270115	1.065
>comp24107_c0_seq1_ORF4_Frame_2_230-1585	Tufm	13	35.4	16	41.6	0.91255	0.94589	0.0235749	0.92922	0.9173	0.98159	0.0454599	0.949445
>comp24126_c0_seq1_ORF1_Frame_-3_397-68	Rpl35a	3	15.5	3	15.5	1.0709	1.0935	0.0159806	1.0822	1.1077	1.0678	0.0282136	1.08775
>comp24129_c0_seq1_ORF1_Frame_-3_1988-1422	Cobll1	1	8.5	1	8.5	NaN	NaN	0	NaN	NaN	NaN	0	NaN
>comp24133_c0_seq1_ORF5_Frame_3_87-584	Mydgf	4	31.9	5	31.9	0.98723	1.0174	0.0213334	1.00232	1.0505	0.89613	0.109156	0.973315
>comp24154_c0_seq1_ORF1_Frame_-3_630-79;>comp12427_c0_seq1_ORF1_Frame_-1_230-3	Rpl17 RPL17	5	37	6	23.9	0.97875	1.0453	0.047058	1.01202	0.95442	1.0755	0.0856165	1.01496
>comp24175_c0_seq1_ORF3_Frame_-1_5641-482,comp24175_c0_seq2_ORF1_Frame_-3_5641-482	Tnks1bp1	33	32.2	22	16	0.88028	0.89655	0.0115046	0.888415	1.0406	1.0853	0.0316077	1.06295
>comp24177_c0_seq1_ORF1_Frame_-3_1623-931,comp24177_c0_seq2_ORF1_Frame_-2_1623-931	Nqo2	8	41.1	8	27.3	1.0235	0.99668	0.0189646	1.01009	1.099	1.0596	0.02786	1.0793
>comp24195_c0_seq1_ORF1_Frame_-2_2499-1921	Fam206a	2	17.6	2	12.4	0.87514	0.92986	0.0386929	0.9025	0.80947	0.94127	0.0931967	0.87537
>comp24217_c0_seq1_ORF3_Frame_-2_1974-997;>comp24217_c0_seq2_ORF2_Frame_-2_2056-1313;>comp24217_c0_seq2_ORF1_Frame_-3_1377-997	Get4 Get4 Get4	6	22.7	6	21.5	0.8448	0.96755	0.0867974	0.906175	0.89516	0.9477	0.0371514	0.92143
>comp24239_c0_seq2_ORF1_Frame_-1_1757-288;>comp24239_c0_seq1_ORF1_Frame_-1_1778-288	Fam114a2 Fam114a2	2	5.5	4	9.6	1.0984	0.75515	0.242714	0.926775	1.0329	0.80035	0.164438	0.916625
>comp24277_c0_seq1_ORF1_Frame_-3_3345-520	Wdr3	4	6.5	6	7	1.4365	1.0782	0.253356	1.25735	1.1609	1.2009	0.0282843	1.1809
>comp24280_c0_seq1_ORF3_Frame_-2_2323-359,comp24280_c0_seq2_ORF3_Frame_-1_2323-359	Hspa5	35	49.6	39	53	0.93802	0.96888	0.0218213	0.95345	0.87602	0.91005	0.0240628	0.893035
>comp24303_c0_seq2_ORF3_Frame_2_110-736	Gltp	2	12.9	6	30.1	0.98969	0.92083	0.0486914	0.95526	1.0815	1.0323	0.0347897	1.0569
>comp24307_c0_seq2_ORF6_Frame_3_1254-2447	Cd3eap	1	7	1	3.8	NaN	1.2614	0	1.2614	NaN	1.2445	0	1.2445
>comp24324_c0_seq1_ORF12_Frame_1_1186-5727	Mrc2	2	1.9	4	3.3	0.76153	0.988	0.160138	0.874765	0.78016	0.76012	0.0141704	0.77014
>comp24385_c0_seq1_ORF1_Frame_-3_963-364	Mrps26	2	14.5	2	11.5	0.87568	1.2206	0.243895	1.04814	0.76092	1.1247	0.257231	0.94281
>comp24393_c0_seq2_ORF1_Frame_-2_2390-615	Stxbp3	5	9.5	7	13.7	0.78802	0.90588	0.0833396	0.84695	1.0863	1.0506	0.0252437	1.06845
>comp24432_c0_seq1_ORF1_Frame_-2_2612-1335	Zc3h15	4	16	3	9.4	1.2482	1.1502	0.0692965	1.1992	1.2297	1.2929	0.0446891	1.2613
>comp24435_c1_seq2_ORF2_Frame_-1_445-71	Trappc4	4	24	4	24	1.075	1.0743	0.000494975	1.07465	1.0352	0.99628	0.0275206	1.01574
>comp24435_c1_seq2_ORF4_Frame_2_899-1555;>comp24435_c1_seq1_ORF2_Frame_3_120-572	Trappc4 Trappc4	3	19.2	5	23.3	0.8345	1.0303	0.138452	0.9324	0.76788	0.94722	0.126813	0.85755
>comp24474_c0_seq1_ORF20_Frame_3_141-8981;>comp24474_c0_seq2_ORF23_Frame_3_141-7571;>comp24474_c0_seq2_ORF19_Frame_1_7477-9072	Helz2 Helz2 Helz2	18	8.9	15	6.1	1.4582	1.1415	0.223941	1.29985	3.1831	3.8073	0.441376	3.4952
>comp24484_c1_seq1_ORF2_Frame_-1_2430-2080,comp24484_c1_seq3_ORF1_Frame_-3_2430-2080	Rpl34	1	6.8	3	15.4	NaN	1.1396	0	1.1396	NaN	1.1786	0	1.1786
>comp24497_c0_seq1_ORF1_Frame_-2_3667-1886	Stxbp1	4	9.8	9	17.8	0.92989	0.97531	0.0321168	0.9526	1.4691	1.4947	0.0181019	1.4819
>comp24504_c0_seq2_ORF3_Frame_3_438-1832,comp24504_c0_seq3_ORF2_Frame_1_139-1533,comp24504_c0_seq4_ORF2_Frame_2_203-1597	Rnmt	2	9	4	9.5	0.88255	0.93681	0.0383676	0.90968	1.2787	0.98229	0.209594	1.1305
>comp24544_c1_seq2_ORF2_Frame_-1_3029-1308	Gpnmb	6	13.6	7	13.4	0.81979	0.54475	0.194483	0.68227	0.75727	0.66008	0.0687237	0.708675
>comp24549_c0_seq1_ORF1_Frame_-3_2068-371;>comp24549_c0_seq2_ORF1_Frame_-3_2145-328;>comp24549_c0_seq3_ORF1_Frame_-3_2187-328	Prc1 Prc1 Prc1	1	1.8	2	3	NaN	0.92262	0	0.92262	NaN	0.95852	0	0.95852
>comp24551_c0_seq1_ORF2_Frame_-1_2164-1031	Ubr5	1	3.2	1	3.2	NaN	NaN	0	NaN	NaN	NaN	0	NaN
>comp24551_c1_seq2_ORF9_Frame_1_106-7326;>comp24551_c1_seq1_ORF9_Frame_1_106-7344	Ubr5 Ubr5	7	4.9	5	2.1	1.1494	1.2603	0.0784181	1.20485	0.96406	0.91883	0.0319824	0.941445
>comp24555_c0_seq1_ORF4_Frame_3_30-1835;>comp24555_c0_seq2_ORF5_Frame_3_585-2729	Yme1l1 Yme1l1	1	2.3	4	8.3	1.0427	0.93426	0.0766787	0.98848	1.0587	0.89228	0.117677	0.97549
>comp24586_c0_seq1_ORF2_Frame_2_254-1612	Acot2	12	27.4	10	23.6	0.86839	0.90442	0.0254771	0.886405	0.60965	0.67794	0.0482883	0.643795
>comp24594_c0_seq1_ORF4_Frame_2_824-1147	Fkbp1a	3	40.7	4	41.7	1.0262	1.0162	0.00707107	1.0212	1.0024	1.0535	0.0361332	1.02795
>comp24605_c0_seq1_ORF3_Frame_-2_840-109	Tbcb	3	14.8	8	33.6	0.93018	0.9746	0.0314097	0.95239	0.94604	1.023	0.0544189	0.98452
>comp24605_c1_seq1_ORF2_Frame_-3_2497-575	Wbp11	3	8.1	5	9.7	1.3635	0.97762	0.272858	1.17056	0.77862	1.109	0.233614	0.94381
>comp24629_c0_seq1_ORF2_Frame_-1_5376-2266	Ipo7	21	24	15	14.2	1.0683	1.2188	0.10642	1.14355	1.1775	1.2539	0.054023	1.2157
>comp24634_c0_seq1_ORF1_Frame_1_628-1179	Arl2	7	48.9	4	23.4	1.018	0.93506	0.0586474	0.97653	0.93011	0.90377	0.0186252	0.91694
>comp24648_c0_seq1_ORF1_Frame_-3_4735-140	AGL	5	4.1	5	3.4	1.0021	0.77238	0.162437	0.88724	0.86782	0.7422	0.0888268	0.80501
>comp24694_c0_seq2_ORF1_Frame_-3_2143-149;>comp24694_c0_seq1_ORF1_Frame_-3_2848-1127;>comp25063_c0_seq1_ORF1_Frame_1_46-270	Lmna Lmna LMNA	37	59.5	46	60.2	1.1208	1.088	0.0231931	1.1044	1.1735	1.1252	0.0341533	1.14935
>comp24763_c0_seq1_ORF1_Frame_-2_758-234	Npm3	3	29.7	2	13.1	1.1547	1.0132	0.100056	1.08395	1.2797	1.1403	0.0985707	1.21
>comp24763_c1_seq1_ORF3_Frame_-1_4649-1902	Mgea5	12	21.2	14	16.5	0.84375	0.91658	0.0514986	0.880165	0.83198	0.85841	0.0186888	0.845195
>comp24779_c1_seq1_ORF10_Frame_1_70-1482	Raf1	1	3.4	3	7.6	NaN	1.2335	0	1.2335	NaN	0.99336	0	0.99336
>comp24799_c0_seq4_ORF12_Frame_1_370-7725;>comp24799_c0_seq1_ORF13_Frame_1_370-7740;>comp24799_c0_seq3_ORF13_Frame_1_370-7785;>comp24799_c0_seq2_ORF14_Frame_1_370-7800	Sptan1 Sptan1 Sptan1 Sptan1	9	4.6	17	8.3	1.0316	1.1802	0.105076	1.1059	0.9025	0.97232	0.0493702	0.93741
>comp24807_c1_seq1_ORF1_Frame_2_113-586	Acp1	5	43	5	32.9	0.93086	0.86629	0.0456579	0.898575	0.91602	0.82845	0.0619213	0.872235
>comp24857_c0_seq1_ORF2_Frame_1_178-1635	Rrp1	3	13.8	3	9.1	0.92501	1.1049	0.127201	1.01496	0.93374	0.94479	0.00781353	0.939265
>comp24872_c0_seq3_ORF1_Frame_-1_1016-39,comp24872_c0_seq4_ORF1_Frame_-1_1016-39;>comp24872_c0_seq1_ORF1_Frame_-1_872-39,comp24872_c0_seq2_ORF1_Frame_-1_872-39	Ldah Ldah	3	10.7	6	20.2	0.83433	0.84179	0.00527502	0.83806	0.81377	0.91959	0.074826	0.86668
>comp24887_c0_seq1_ORF1_Frame_-3_3661-1679	Acox1	2	4.8	4	7.9	0.99806	1.2339	0.166764	1.11598	0.52146	0.66153	0.0990444	0.591495
>comp24904_c0_seq1_ORF2_Frame_2_326-1798	Nampt	12	35.6	8	15.7	1.028	0.92642	0.0718279	0.97721	1.6943	1.5483	0.103238	1.6213
>comp24915_c0_seq1_ORF1_Frame_-2_2708-1284	Slc25a24	11	32	11	17.7	1.015	1.0673	0.0369817	1.04115	1.0786	1.1339	0.039103	1.10625
>comp24923_c0_seq1_ORF1_Frame_-2_1482-91	Ndufv1	13	43.1	11	20.5	0.88962	1.012	0.0865357	0.95081	0.90154	0.98619	0.0598566	0.943865
>comp24954_c0_seq2_ORF1_Frame_-3_1490-981;>comp24954_c0_seq1_ORF1_Frame_-3_1511-981	CNBP Cnbp	3	24.1	5	36.5	1.044	1.1827	0.0980757	1.11335	1.1501	1.2652	0.081388	1.20765
>comp25016_c1_seq1_ORF1_Frame_-3_2724-256	Stt3b	5	9	6	9.2	0.99098	1.0859	0.0671186	1.03844	0.86487	0.92945	0.045665	0.89716
>comp25030_c0_seq1_ORF3_Frame_1_2113-3684	Eif2b4	3	10.1	6	13.9	1.1398	1.0564	0.0589727	1.0981	1.206	1.0688	0.0970151	1.1374
>comp25031_c0_seq2_ORF1_Frame_3_291-1184	Golph3	4	20.1	1	5	1.0023	1.1876	0.131027	1.09495	1.0021	1.0549	0.0373352	1.0285
>comp25065_c0_seq1_ORF5_Frame_3_315-3773	Jak1	3	4.2	6	6.6	1.1363	0.79145	0.243846	0.963875	1.0201	0.796	0.158463	0.90805
>comp25067_c0_seq3_ORF8_Frame_2_2417-3307,comp25067_c0_seq4_ORF11_Frame_3_3813-4703	Memo1	4	23.6	6	19.9	1.1686	0.97232	0.138791	1.07046	1.1867	1.0216	0.116743	1.10415
>comp25074_c1_seq1_ORF1_Frame_2_65-526	Pfdn2	3	22.7	4	32.5	1.0736	1.063	0.00749533	1.0683	1.0643	1.0154	0.0345775	1.03985
>comp25083_c0_seq1_ORF3_Frame_3_624-1127	Nudt3	1	11.9	2	14.3	NaN	1.3606	0	1.3606	NaN	2.4895	0	2.4895
>comp25091_c0_seq1_ORF2_Frame_2_50-889,comp25091_c0_seq2_ORF3_Frame_2_50-889	Rrp7a	2	12.1	4	20.4	1.2478	1.1639	0.0593263	1.20585	1.0602	1.0587	0.00106066	1.05945
>comp25091_c0_seq2_ORF1_Frame_-3_2334-1402	Serhl	2	8.4	3	10.6	0.9383	0.9824	0.0311834	0.96035	1.509	1.6031	0.0665387	1.55605
>comp25158_c1_seq1_ORF1_Frame_-3_2423-390,comp25158_c1_seq2_ORF3_Frame_-1_2423-390	Por	11	22.1	14	22.3	1.068	1.114	0.0325269	1.091	1.0246	1.0796	0.0388909	1.0521
>comp25178_c0_seq2_ORF2_Frame_1_175-927,comp25178_c0_seq3_ORF3_Frame_3_189-941;>comp25178_c0_seq1_ORF1_Frame_1_469-1326	Bles03 Bles03	2	9.6	5	23.5	1.0174	0.94836	0.0488187	0.98288	1.1663	1.0653	0.0714178	1.1158
>comp25218_c0_seq1_ORF1_Frame_-3_899-72	Tlcd2	1	6.2	1	6.2	0.90849	1.049	0.0993556	0.978745	1.0337	1.2447	0.1492	1.1392
>comp25230_c0_seq1_ORF6_Frame_2_122-1237	Parva	3	11.8	4	15.3	0.99234	0.97975	0.00890247	0.986045	1.2001	1.0822	0.0833679	1.14115
>comp25270_c0_seq1_ORF2_Frame_-1_4816-3872,comp25270_c0_seq2_ORF2_Frame_-1_4419-3475,comp25270_c0_seq3_ORF2_Frame_-1_5040-4096,comp25270_c0_seq4_ORF2_Frame_-1_4195-3251	Hmox2	7	29.8	4	12.7	0.82011	0.92602	0.0748897	0.873065	1.07	0.95061	0.0844215	1.01031
>comp25316_c0_seq2_ORF4_Frame_3_291-3506;>comp25316_c0_seq1_ORF4_Frame_3_291-3320	Larp1 Larp1	13	19.5	13	15.7	1.0607	1.0142	0.0328805	1.03745	1.1151	1.142	0.0190212	1.12855
>comp25325_c0_seq1_ORF1_Frame_-1_1395-463	Ppcs	5	21.5	5	16.1	0.89848	0.92785	0.0207677	0.913165	0.78819	0.837	0.0345139	0.812595
>comp25328_c0_seq1_ORF6_Frame_2_179-1690	Api5	7	17.5	6	14.9	0.92353	1.0058	0.0581737	0.964665	0.99498	1.0893	0.0666943	1.04214
>comp25336_c1_seq1_ORF5_Frame_2_83-391,comp25336_c1_seq2_ORF5_Frame_2_83-391	Slc35a4	1	9.7	2	18.4	NaN	0.80364	0	0.80364	NaN	0.75015	0	0.75015
>comp25399_c0_seq1_ORF1_Frame_-2_3465-2593,comp25399_c0_seq2_ORF1_Frame_-2_1260-388	Brcc3	2	8.2	3	14.8	0.89944	1.2183	0.225468	1.05887	1.2421	1.0331	0.147785	1.1376
>comp25419_c0_seq1_ORF1_Frame_-3_4267-3719,comp25419_c0_seq4_ORF1_Frame_-3_4210-3662;>comp25419_c0_seq2_ORF1_Frame_-3_4246-3662,comp25419_c0_seq3_ORF1_Frame_-3_4303-3719	Ube4a Ube4a	3	30.1	4	21.3	1.0137	1.0586	0.0317491	1.03615	1.0319	0.88016	0.107296	0.95603
>comp25419_c0_seq2_ORF7_Frame_2_230-3427,comp25419_c0_seq4_ORF7_Frame_2_230-3427;>comp25419_c0_seq1_ORF7_Frame_2_230-3484,comp25419_c0_seq3_ORF7_Frame_2_230-3484	Ube4a Ube4a	4	5.9	7	7.9	1.0746	0.92121	0.108463	0.997905	0.55907	0.9162	0.252529	0.737635
>comp25434_c0_seq1_ORF1_Frame_-2_1547-1008;>comp25434_c0_seq2_ORF1_Frame_-2_1400-1008	Nip7 Nip7	3	18.9	4	23.9	1.0527	1.0123	0.0285671	1.0325	1.1316	1.1619	0.0214253	1.14675
>comp25447_c0_seq1_ORF4_Frame_1_133-744	Arhgdia	9	61.8	9	37.7	0.92872	0.93794	0.00651952	0.93333	0.93392	0.97336	0.0278883	0.95364
>comp25460_c0_seq1_ORF1_Frame_-3_1637-459;>comp25460_c0_seq2_ORF1_Frame_-3_1649-459	TFG TFG	5	21.4	5	11.7	0.69384	0.85641	0.114954	0.775125	0.68241	0.79098	0.0767706	0.736695
>comp25479_c1_seq1_ORF3_Frame_2_230-1177	Slc25a32	1	4.4	2	9.2	1.2787	0.56609	0.503891	0.922395	0.85014	0.67041	0.127088	0.760275
>comp25492_c1_seq1_ORF10_Frame_2_752-4270	Ube4b	9	13	11	11	0.79803	0.98577	0.132752	0.8919	0.7544	0.81244	0.0410405	0.78342
>comp25493_c0_seq3_ORF2_Frame_-1_5735-2856;>comp25493_c0_seq2_ORF2_Frame_-1_5789-2856;>comp25493_c0_seq4_ORF2_Frame_-1_5846-2856;>comp25493_c0_seq1_ORF2_Frame_-1_5900-2856	Opa1 Opa1 Opa1 Opa1	3	4.6	4	4.7	1.0083	1.0453	0.026163	1.0268	0.75268	1.0098	0.181811	0.88124
>comp25504_c0_seq2_ORF1_Frame_-3_4650-2083,comp25504_c0_seq4_ORF3_Frame_-1_4650-2083;>comp25504_c0_seq1_ORF1_Frame_-3_4701-2083,comp25504_c0_seq3_ORF3_Frame_-1_4701-2083	Ppp6r3 PPP6R3	6	10.3	12	17.2	1.1316	0.94716	0.130419	1.03938	1.214	1.09	0.0876812	1.152
>comp25507_c0_seq2_ORF5_Frame_1_226-2262,comp25507_c0_seq4_ORF5_Frame_2_176-2212;>comp25507_c0_seq1_ORF5_Frame_2_176-2293,comp25507_c0_seq3_ORF5_Frame_1_226-2343	Mre11a Mre11a	3	8	8	12.7	0.75596	1.1978	0.312428	0.97688	0.91228	1.1982	0.202176	1.05524
>comp25509_c0_seq2_ORF1_Frame_-3_464-141	Hmga2	3	29.6	1	20.4	0.95732	NaN	0	0.95732	1.1841	NaN	0	1.1841
>comp25527_c0_seq1_ORF3_Frame_3_711-1091,comp25527_c0_seq2_ORF2_Frame_1_472-852	Pex11b	2	18.1	3	26.8	0.89161	0.80566	0.0607758	0.848635	1.0485	0.71639	0.234837	0.882445
>comp25531_c0_seq1_ORF19_Frame_1_7870-8364	Fam129b	6	54.5	5	45.5	1.1615	1.1196	0.0296278	1.14055	1.0987	1.0271	0.0506288	1.0629
>comp25533_c0_seq2_ORF5_Frame_2_362-2509;>comp25533_c0_seq1_ORF5_Frame_2_362-2572	Tcerg1 Tcerg1	4	6.4	12	16.6	0.97372	0.99675	0.0162847	0.985235	1.1694	1.0064	0.115258	1.0879
>comp25541_c0_seq2_ORF3_Frame_1_250-2100;>comp25541_c0_seq1_ORF3_Frame_2_326-2209;>comp25541_c0_seq3_ORF3_Frame_2_326-2266	no_gene_id no_gene_id no_gene_id	2	5.7	8	16.5	0.74534	0.88538	0.0990232	0.81536	0.95701	0.74655	0.148818	0.85178
>comp25551_c0_seq2_ORF1_Frame_-3_3496-1337,comp25551_c0_seq3_ORF2_Frame_-2_3496-1337	Acsl3	7	14.7	7	11.7	0.87204	0.91336	0.0292177	0.8927	0.89167	0.82317	0.0484368	0.85742
>comp25553_c0_seq1_ORF2_Frame_2_206-622;>comp25553_c0_seq6_ORF3_Frame_1_229-741;>comp25553_c0_seq2_ORF2_Frame_3_111-713;>comp25553_c0_seq3_ORF2_Frame_2_206-541;>comp25553_c0_seq5_ORF3_Frame_1_229-660;>comp25553_c0_seq4_ORF2_Frame_3_111-632	Fkbp11 Fkbp11 Fkbp11 Fkbp11 Fkbp11 FKBP11	4	33.8	3	20.9	0.94398	0.8892	0.0387353	0.91659	0.86637	0.74101	0.0886429	0.80369
>comp25554_c0_seq1_ORF2_Frame_2_116-859	Psma7	12	56	10	38.7	1.0348	1.0204	0.0101823	1.0276	1.1194	1.069	0.0356382	1.0942
>comp25554_c1_seq2_ORF3_Frame_-2_5010-3619,comp25554_c1_seq4_ORF3_Frame_-2_2470-1079;>comp25554_c1_seq1_ORF3_Frame_-2_2563-1079,comp25554_c1_seq3_ORF3_Frame_-2_5103-3619	Znf207 Znf207	2	7.1	4	9.9	0.87165	0.85093	0.0146513	0.86129	1.022	1.1394	0.0830143	1.0807
>comp25565_c0_seq1_ORF2_Frame_-2_5161-3065	Sfpq	18	31.8	17	29.9	1.0548	1.064	0.00650538	1.0594	1.0808	1.0924	0.00820244	1.0866
>comp25579_c0_seq1_ORF2_Frame_-1_4494-1174	Myo1e	8	8.7	12	11.7	1.1504	1.1238	0.018809	1.1371	1.0015	0.99139	0.00714885	0.996445
>comp25596_c0_seq1_ORF1_Frame_-3_498-205	Cstb	5	75.5	4	51	1.072	1.0339	0.0269408	1.05295	0.98387	0.93094	0.0374272	0.957405
>comp25633_c0_seq1_ORF2_Frame_-2_7458-730	DNAJC13	19	10.3	21	10.5	0.88289	0.95084	0.0480479	0.916865	0.92108	0.94772	0.0188373	0.9344
>comp25635_c0_seq1_ORF1_Frame_-2_2738-1827,comp25635_c0_seq2_ORF1_Frame_-2_2738-1827	Gulp1	1	3.6	2	6.2	0.76989	0.92796	0.111772	0.848925	0.88294	1.0996	0.153202	0.99127
>comp25636_c1_seq3_ORF3_Frame_-2_3495-1654,comp25636_c1_seq5_ORF1_Frame_-3_3495-1654;>comp25636_c1_seq1_ORF1_Frame_-3_3666-1654,comp25636_c1_seq4_ORF3_Frame_-2_3666-1654	Spg20 Spg20	3	8.6	10	17.3	1.0931	0.83117	0.185212	0.962135	1.0652	0.95349	0.0789909	1.00934
>comp25647_c0_seq1_ORF4_Frame_-2_3612-2995	Lpl	6	24.3	8	25.2	0.98769	0.99658	0.00628618	0.992135	0.96375	1.0334	0.04925	0.998575
>comp25647_c0_seq1_ORF6_Frame_1_406-1827	Lpl	11	29.5	11	23.8	0.80135	0.80605	0.0033234	0.8037	0.41426	0.44691	0.023087	0.430585
>comp25668_c0_seq3_ORF1_Frame_-2_3516-2503;>comp25668_c0_seq1_ORF1_Frame_-2_2622-1219;>comp25668_c0_seq2_ORF1_Frame_-2_2697-1219	Armc6 Armc6 Armc6	3	13.9	2	6.2	1.211	0.94971	0.18476	1.08035	1.2117	1.0716	0.0990657	1.14165
>comp25674_c0_seq1_ORF2_Frame_-1_5064-799;>comp25674_c0_seq2_ORF2_Frame_-1_5106-799	TRAPPC8 TRAPPC8	2	3.2	3	2	NaN	1.1308	0	1.1308	NaN	0.83227	0	0.83227
>comp25676_c0_seq1_ORF1_Frame_-3_3294-2398	Lztfl1	6	27.4	10	35.8	0.91517	0.94217	0.0190919	0.92867	0.98428	0.92384	0.0427375	0.95406
>comp25677_c0_seq1_ORF1_Frame_-3_4411-926;>comp25677_c0_seq2_ORF1_Frame_-3_1993-926;>comp25677_c0_seq3_ORF1_Frame_-3_2050-926	Rtn4 Rtn4 Rtn4	16	23.1	14	17.1	1.0678	1.057	0.00763675	1.0624	1.2124	1.1594	0.0374767	1.1859
>comp25682_c1_seq1_ORF1_Frame_-2_2190-1	Ppp1r12a	5	12.1	8	14.5	0.95938	0.76737	0.135772	0.863375	1.0428	0.86488	0.125808	0.95384
>comp25683_c0_seq1_ORF9_Frame_1_358-4161,comp25683_c0_seq2_ORF10_Frame_3_210-4013;>comp5628_c0_seq1_ORF2_Frame_2_80-280;REV__>comp21267_c0_seq1_ORF3_Frame_1_1321-1560	Hdlbp HDLBP	34	38.6	37	30.4	0.98941	1.0507	0.0433386	1.02005	0.95144	0.9595	0.00569928	0.95547
>comp25683_c1_seq1_ORF1_Frame_-3_1291-209;>comp74485_c0_seq1_ORF1_Frame_1_181-435	37500 37500	12	56	11	31.6	0.97787	1.0708	0.0657114	1.02433	1.0223	1.0978	0.0533866	1.06005
>comp25683_c2_seq1_ORF4_Frame_2_197-961	YWHAE	21	77.6	19	67.5	1.0374	1.0429	0.00388909	1.04015	1.103	1.1112	0.00579828	1.1071
>comp25704_c1_seq2_ORF1_Frame_-3_1478-603;>comp25704_c1_seq1_ORF1_Frame_-3_1685-603	Ybx3 Ybx3	8	40.8	11	41.8	0.89575	1.0282	0.0936563	0.961975	0.89298	0.8344	0.0414223	0.86369
>comp25719_c1_seq1_ORF2_Frame_-2_1485-1	Kpna3	6	19.6	6	10.5	1.0695	0.95744	0.0792384	1.01347	1.1993	1.1256	0.0521138	1.16245
>comp25725_c0_seq1_ORF1_Frame_-3_1866-1	Edc4	3	6.8	5	8.2	0.7684	0.91815	0.105889	0.843275	1.1564	1.0267	0.0917117	1.09155
>comp25725_c1_seq2_ORF7_Frame_1_61-2298;>comp25725_c1_seq1_ORF7_Frame_1_61-2346	Edc4 Edc4	9	19	4	7.6	0.90498	0.86574	0.0277469	0.88536	0.86168	0.96853	0.0755544	0.915105
>comp25749_c0_seq1_ORF6_Frame_3_162-1730	Arfgap3	1	2.1	4	10.1	NaN	0.7358	0	0.7358	NaN	0.82802	0	0.82802
>comp25754_c2_seq1_ORF5_Frame_-1_4831-3077	PPP1CB	6	13.2	8	13.5	0.95465	1.1102	0.10999	1.03242	0.99649	1.1315	0.0954665	1.064
>comp25754_c2_seq1_ORF7_Frame_2_4925-5905	PPP1CB	9	34.9	12	34.3	0.99842	1.0398	0.0292601	1.01911	0.94597	0.97844	0.0229598	0.962205
>comp25774_c0_seq2_ORF1_Frame_-3_2604-934;>comp25774_c0_seq1_ORF1_Frame_-3_2751-934	RAP1GDS1 RAP1GDS1	2	5.6	7	14.5	0.77454	1.035	0.184173	0.90477	0.94169	1.1014	0.112932	1.02154
>comp25775_c0_seq1_ORF2_Frame_-2_2470-1616;>comp25775_c0_seq2_ORF2_Frame_-2_2611-1616;>comp64480_c0_seq1_ORF1_Frame_-3_396-16	Hnrnpab Hnrnpab HNRNPAB	8	27	8	22.8	1.1799	1.1443	0.025173	1.1621	1.1597	1.2762	0.0823779	1.21795
>comp25776_c0_seq2_ORF10_Frame_2_164-5287;>comp25776_c0_seq1_ORF10_Frame_2_164-5305	Mon2 Mon2	6	3.9	11	6.9	0.89763	1.0382	0.099398	0.967915	0.94207	0.97688	0.0246144	0.959475
>comp25785_c1_seq2_ORF1_Frame_-2_1360-614	Gtf2f2	2	13.7	2	8.4	1.3875	1.1878	0.141209	1.28765	1.2033	1.0455	0.111581	1.1244
>comp25826_c0_seq1_ORF1_Frame_3_138-797	Vamp7	4	25	6	25.9	0.87268	0.95748	0.0599627	0.91508	0.97559	0.82598	0.10579	0.900785
>comp25833_c0_seq1_ORF8_Frame_-1_397-56;>comp25833_c0_seq3_ORF7_Frame_-1_715-56	Trim46 Trim46	1	14.9	1	14.9	NaN	0.94956	0	0.94956	NaN	0.90861	0	0.90861
>comp25834_c0_seq1_ORF7_Frame_1_532-8382	Usp24	7	3.9	7	3.2	0.99204	1.0389	0.033135	1.01547	0.89426	0.81294	0.0575019	0.8536
>comp25850_c0_seq1_ORF2_Frame_-2_4069-2714,comp25850_c0_seq2_ORF2_Frame_-2_4051-2696,comp25850_c0_seq3_ORF2_Frame_-2_4138-2783,comp25850_c0_seq4_ORF2_Frame_-2_4156-2801	Eif2b3	1	4	6	12.4	NaN	1.1212	0	1.1212	NaN	1.0031	0	1.0031
>comp25862_c0_seq1_ORF1_Frame_-2_1605-499,comp25862_c0_seq4_ORF1_Frame_-2_1605-499;>comp25862_c0_seq2_ORF1_Frame_-3_1347-499,comp25862_c0_seq3_ORF1_Frame_-3_1347-499	Prpsap2 Prpsap2	6	24.1	7	19.8	0.84253	1.0568	0.151512	0.949665	0.88349	1.078	0.137539	0.980745
>comp25866_c0_seq1_ORF3_Frame_1_562-1377,comp25866_c0_seq2_ORF4_Frame_3_423-1238	Hccs	5	27.2	5	19.9	0.87376	0.9841	0.0780222	0.92893	0.8708	0.97344	0.0725774	0.92212
>comp25872_c0_seq1_ORF5_Frame_3_819-1721,comp25872_c0_seq2_ORF4_Frame_3_432-1334,comp25872_c0_seq3_ORF3_Frame_2_479-1381	Pdcl	2	13.3	2	6.6	1.043	1.1117	0.0485782	1.07735	0.88455	0.97842	0.0663761	0.931485
>comp25907_c0_seq1_ORF1_Frame_-2_2852-1899	Prps2	5	22.6	7	26.1	0.94453	0.90118	0.0306531	0.922855	1.0266	1.0117	0.0105359	1.01915
>comp25944_c1_seq1_ORF3_Frame_3_501-1157	Bag1	3	16.9	2	10.5	0.74912	1.0076	0.182773	0.87836	0.69879	0.94845	0.176536	0.82362
>comp25947_c1_seq4_ORF3_Frame_2_1058-1687;>comp25947_c1_seq2_ORF4_Frame_2_1058-1711	Hmgb2 Hmgb2	8	42.9	11	41.4	1.018	0.96065	0.0405526	0.989325	1.2234	1.1676	0.0394566	1.1955
>comp25947_c2_seq1_ORF1_Frame_-3_519-1	Anp32e	5	28.3	3	15.6	1.0467	1.0107	0.0254558	1.0287	1.0765	0.99362	0.058605	1.03506
>comp25956_c0_seq2_ORF2_Frame_-1_3369-229	Nup214	1	2.4	2	3.5	0.78091	0.78124	0.000233345	0.781075	0.76457	0.79413	0.0209021	0.77935
>comp25978_c0_seq1_ORF1_Frame_1_328-732;>comp25978_c0_seq2_ORF1_Frame_3_54-641	Prorsd1 Prorsd1	2	21.5	3	26.7	0.82604	1.1145	0.203972	0.97027	1.0474	0.96266	0.0599202	1.00503
>comp25982_c0_seq1_ORF2_Frame_-1_2151-559	Pkm	30	66.5	20	41.1	0.94116	0.94989	0.00617304	0.945525	0.91192	0.92088	0.00633568	0.9164
>comp25993_c2_seq1_ORF11_Frame_2_110-3271	Rrp12	2	3.5	9	9.2	1.439	1.1819	0.181797	1.31045	1.1209	1.1217	0.000565685	1.1213
>comp25994_c1_seq1_ORF7_Frame_2_2-2611	Ap1b1	22	35.2	17	19.8	0.90162	0.91491	0.00939745	0.908265	0.88406	0.91057	0.0187454	0.897315
>comp26005_c0_seq2_ORF6_Frame_2_1127-3235	Tap2	11	19.2	11	16.4	1.154	1.0136	0.0992778	1.0838	4.2179	4.1356	0.0581949	4.17675
>comp26005_c0_seq4_ORF6_Frame_2_1481-3622,comp26005_c0_seq6_ORF4_Frame_2_665-2806,comp26005_c0_seq8_ORF6_Frame_2_1673-3814	Tap1	10	16.9	14	19.6	1.0117	1.2395	0.161079	1.1256	4.3198	4.1266	0.136613	4.2232
>comp26005_c0_seq7_ORF2_Frame_-3_841-254,comp26005_c0_seq8_ORF3_Frame_-2_841-254;>comp26005_c0_seq1_ORF2_Frame_-3_910-254,comp26005_c0_seq4_ORF3_Frame_-2_910-254	Tap1 Tap1	3	18.4	3	15.8	0.7741	0.92465	0.106455	0.849375	3.1715	2.9194	0.178262	3.04545
>comp26005_c1_seq1_ORF1_Frame_-1_1341-499	Gbas	2	8.9	7	23.1	0.8537	1.0421	0.133219	0.9479	0.86328	0.90351	0.0284469	0.883395
>comp26006_c0_seq2_ORF3_Frame_3_264-1148,comp26006_c0_seq5_ORF3_Frame_1_421-1305;>comp26006_c0_seq1_ORF4_Frame_1_439-1029,comp26006_c0_seq3_ORF4_Frame_2_596-1186	Blvra Blvra	7	32.9	10	37.3	1.0389	1.0471	0.00579828	1.043	0.98017	0.91646	0.0450498	0.948315
>comp26010_c1_seq1_ORF2_Frame_-2_1242-1,comp26010_c1_seq3_ORF2_Frame_-1_1242-1	Klc2	3	11.6	6	16.9	0.83616	0.94609	0.0777322	0.891125	0.79243	0.95725	0.116545	0.87484
>comp26019_c0_seq1_ORF1_Frame_-2_1334-138,comp26019_c0_seq2_ORF1_Frame_-3_1334-138	Lancl1	4	14.5	5	14.5	0.90553	1.0138	0.0765585	0.959665	0.9804	0.98042	1.41421e-05	0.98041
>comp26033_c0_seq2_ORF3_Frame_3_147-2483;>comp26033_c0_seq1_ORF2_Frame_3_255-1940	Zw10 Zw10	7	11.6	5	6.5	0.98207	1.0561	0.0523471	1.01909	1.0056	1.0168	0.0079196	1.0112
>comp26039_c0_seq1_ORF9_Frame_2_59-4447;>comp26039_c0_seq3_ORF12_Frame_1_3403-8523	Col4a2 Col4a2	6	6.2	4	3.9	0.82996	0.97577	0.103103	0.902865	0.38536	0.60355	0.154284	0.494455
>comp26039_c0_seq3_ORF4_Frame_-3_2842-2	Col4a2	3	5.8	1	1.8	0.86889	NaN	0	0.86889	0.29409	NaN	0	0.29409
>comp26039_c0_seq5_ORF4_Frame_2_59-2233	Col18a1	5	11	5	9	1.0982	1.02	0.0552958	1.0591	0.91078	0.73442	0.124705	0.8226
>comp26062_c0_seq1_ORF6_Frame_2_254-805	Styx	6	44.6	2	12	0.89014	0.86811	0.0155776	0.879125	0.77054	0.82902	0.0413516	0.79978
>comp26076_c0_seq1_ORF7_Frame_3_411-3929	Ctr9	2	3.1	4	3.2	1.3298	0.88723	0.312944	1.10852	0.87031	0.83943	0.0218355	0.85487
>comp26080_c0_seq2_ORF3_Frame_1_205-1128;>comp26080_c0_seq1_ORF4_Frame_3_111-1019	Yif1b Yif1b	4	16.9	2	8.8	0.72634	0.91436	0.13295	0.82035	0.77793	0.85447	0.054122	0.8162
>comp26082_c0_seq1_ORF10_Frame_2_983-1480,comp26082_c0_seq2_ORF9_Frame_1_739-1236	Syvn1	2	15.7	2	15.7	0.94993	1.0662	0.0822153	1.00806	0.74517	0.8327	0.0618931	0.788935
>comp26090_c0_seq2_ORF1_Frame_-3_4692-1579;>comp26090_c0_seq1_ORF1_Frame_-3_4710-1579	Rasa1 Rasa1	6	9.9	7	7.8	1.0087	0.897	0.0789838	0.95285	1.1652	1.049	0.0821658	1.1071
>comp26092_c0_seq2_ORF1_Frame_-1_1102-449	Gstm1	14	65.6	13	50	0.98934	0.96548	0.0168716	0.97741	0.84893	0.78833	0.0428507	0.81863
>comp26092_c0_seq3_ORF1_Frame_-2_1024-371	Gstm2	17	61.5	18	65.1	0.9358	0.94519	0.00663973	0.940495	0.85923	0.91266	0.0377807	0.885945
>comp26093_c1_seq1_ORF4_Frame_2_62-379,comp26093_c1_seq3_ORF3_Frame_2_209-526	Pdia4	2	15.1	3	27.4	1.0216	1.051	0.0207889	1.0363	1.0071	1.0506	0.0307591	1.02885
>comp26093_c1_seq2_ORF2_Frame_-1_2419-893;>comp11820_c0_seq1_ORF2_Frame_-1_441-1	P4hb P4HB	27	58.7	27	47.7	0.98596	0.98315	0.00198697	0.984555	0.91013	0.94315	0.0233487	0.92664
>comp26098_c0_seq1_ORF6_Frame_2_203-3598,comp26098_c0_seq2_ORF6_Frame_3_456-3851;>comp26098_c0_seq3_ORF6_Frame_3_456-4076,comp26098_c0_seq4_ORF6_Frame_2_203-3823	Fndc3b Fndc3b	4	5.7	2	2	0.97356	0.81602	0.111398	0.89479	0.87141	0.75352	0.0833608	0.812465
>comp26123_c0_seq2_ORF2_Frame_1_208-1437;>comp26123_c0_seq5_ORF2_Frame_2_506-1063;>comp26123_c0_seq1_ORF2_Frame_1_208-768,comp26123_c0_seq4_ORF1_Frame_1_208-768	WDFY1 WDFY1 WDFY1	4	15.1	8	23.4	1.0344	0.94887	0.0604788	0.991635	1.1774	1.1911	0.00968736	1.18425
>comp26132_c1_seq1_ORF3_Frame_-1_1267-212,comp26132_c1_seq2_ORF1_Frame_-2_1267-212;>comp26132_c1_seq3_ORF2_Frame_-1_1501-212	Sirt2 Sirt2	4	17	5	20.5	0.77406	0.95082	0.124988	0.86244	0.72162	0.79736	0.0535563	0.75949
>comp26138_c0_seq1_ORF5_Frame_2_557-1546	Alad	10	36.7	11	33.3	0.90327	0.91375	0.00741048	0.90851	0.83876	0.88936	0.0357796	0.86406
>comp26139_c0_seq1_ORF4_Frame_1_700-2889,comp26139_c0_seq2_ORF5_Frame_3_1275-3464,comp26139_c0_seq3_ORF4_Frame_1_1363-3552,comp26139_c0_seq4_ORF3_Frame_3_177-2366	Ston1	2	3.4	4	6.7	0.84795	0.68386	0.116029	0.765905	0.69235	0.71409	0.0153725	0.70322
>comp26159_c0_seq2_ORF7_Frame_3_3570-4394,comp26159_c0_seq4_ORF5_Frame_2_1553-2377	Pef1	4	16.4	3	6.9	0.9554	1.0222	0.0472347	0.9888	0.87182	0.97708	0.0744301	0.92445
>comp26164_c0_seq1_ORF1_Frame_-3_1028-729,comp26164_c0_seq3_ORF1_Frame_-3_1421-1122	Timm10b	2	28	2	28	0.77042	0.97253	0.142913	0.871475	0.7411	0.74852	0.00524673	0.74481
>comp26171_c0_seq2_ORF2_Frame_-2_1988-1167;>comp26171_c0_seq1_ORF2_Frame_-2_1952-1167	Prosc Prosc	4	19	5	20.4	1.0294	0.96526	0.0453538	0.99733	1.0718	0.85054	0.156454	0.96117
>comp26194_c0_seq5_ORF2_Frame_2_407-868,comp26194_c0_seq7_ORF1_Frame_2_131-592;>comp26194_c0_seq1_ORF1_Frame_1_115-645	Cuta Cuta	1	9.1	1	9.1	0.86061	NaN	0	0.86061	0.87364	NaN	0	0.87364
>comp26197_c0_seq1_ORF1_Frame_-3_3967-3752,comp26197_c0_seq2_ORF1_Frame_-2_3967-3752	Gng12	2	41.7	1	15.3	0.72883	1.0087	0.197898	0.868765	0.85572	0.92417	0.0484015	0.889945
>comp26209_c0_seq1_ORF4_Frame_1_145-2397	Gfm1	7	12.5	12	16.6	1.0117	1.0536	0.0296278	1.03265	0.95098	0.98053	0.020895	0.965755
>comp26215_c0_seq1_ORF4_Frame_2_287-2137,comp26215_c0_seq2_ORF5_Frame_3_273-2123	Atp6v1a	17	36.3	13	22.2	0.89584	0.89423	0.00113844	0.895035	0.84551	0.83424	0.00796909	0.839875
>comp26226_c0_seq1_ORF6_Frame_2_2810-3349	Imp4	4	31.1	4	25.6	0.98627	1.0975	0.0786515	1.04188	0.88852	1.007	0.083778	0.94776
>comp26253_c0_seq1_ORF3_Frame_3_81-2060;>comp162081_c0_seq1_ORF1_Frame_1_49-249	Rars Rars	21	37.9	30	42.4	0.9691	1.0575	0.0625082	1.0133	1.02	0.98573	0.0242325	1.00286
>comp26263_c0_seq1_ORF17_Frame_2_3392-6013,comp26263_c0_seq2_ORF21_Frame_3_3459-6080	Ppp1r10	1	2.9	4	5.5	NaN	0.877	0	0.877	NaN	0.83132	0	0.83132
>comp26326_c0_seq1_ORF3_Frame_-2_3796-815;>comp26326_c0_seq3_ORF3_Frame_-2_3628-815	Emc1 Emc1	9	14	14	15.9	1.0547	1.0254	0.0207182	1.04005	0.83692	0.81887	0.0127633	0.827895
>comp26339_c0_seq1_ORF2_Frame_2_125-910	39692	3	16.4	3	12.6	1.0618	0.87778	0.130122	0.96979	1.158	0.92836	0.16238	1.04318
>comp26339_c1_seq1_ORF5_Frame_2_14-466	39692	3	24.5	4	23.8	1.3441	1.0481	0.209304	1.1961	1.072	1.1073	0.0249609	1.08965
>comp26363_c0_seq1_ORF5_Frame_-1_1130-180,comp26363_c0_seq2_ORF5_Frame_-1_1130-180	Osgep	8	37.2	7	28.7	1.0323	1.0178	0.010253	1.02505	1.0757	0.98072	0.067161	1.02821
>comp26363_c0_seq1_ORF6_Frame_2_1439-2443,comp26363_c0_seq2_ORF7_Frame_2_1622-2626	Osgep	1	3.6	5	18.2	NaN	0.80954	0	0.80954	NaN	0.80959	0	0.80959
>comp26372_c0_seq1_ORF6_Frame_2_188-2845;>comp26372_c0_seq5_ORF6_Frame_2_188-2944;>comp26372_c0_seq3_ORF6_Frame_2_512-2182,comp26372_c0_seq4_ORF4_Frame_1_442-2112;>comp26372_c0_seq2_ORF4_Frame_1_142-1833,comp26372_c0_seq6_ORF5_Frame_2_212-1903	Arhgef1 Arhgef1 Arhgef1 Arhgef1	7	13.2	11	17.3	0.71878	0.84914	0.0921784	0.78396	0.84869	0.95205	0.0730866	0.90037
>comp26380_c0_seq4_ORF6_Frame_3_90-1460;>comp26380_c0_seq3_ORF8_Frame_3_90-755	Pdlim7 Pdlim7	3	13.3	6	16.6	1.0447	1.119	0.052538	1.08185	1.0398	0.97876	0.0431618	1.00928
>comp26394_c0_seq1_ORF2_Frame_-1_1774-32	Lrrc47	8	20.5	14	26.2	0.9074	0.99002	0.0584212	0.94871	0.98773	1.0015	0.00973686	0.994615
>comp26412_c1_seq1_ORF2_Frame_-3_5667-2290;>comp26412_c1_seq2_ORF2_Frame_-2_6057-2290	Usp7 Usp7	6	9.2	10	9.7	0.88971	1.038	0.104857	0.963855	0.9839	1.0808	0.0685186	1.03235
>comp26424_c0_seq1_ORF4_Frame_-2_3175-542	SF3B2	13	25.4	12	18.9	0.81371	0.90076	0.0615536	0.857235	0.9224	1.0193	0.0685186	0.97085
>comp26436_c0_seq1_ORF1_Frame_1_802-4014	Xpo1	31	38.5	22	21.1	1.0157	0.97819	0.0265236	0.996945	1.1507	1.1151	0.025173	1.1329
>comp26466_c0_seq2_ORF1_Frame_-1_2855-471;>comp26466_c0_seq1_ORF2_Frame_-3_1124-471	no_blast_hit Dhx15	14	21.6	20	25.8	1.0798	1.0161	0.0450427	1.04795	1.1096	1.1091	0.000353553	1.10935
>comp26467_c1_seq1_ORF1_Frame_-3_666-400,comp26467_c1_seq2_ORF1_Frame_-1_666-400	Timm9	3	38.2	2	29.2	1.0583	1.0536	0.0033234	1.05595	1.1233	1.0909	0.0229103	1.1071
>comp26485_c0_seq3_ORF10_Frame_2_530-5794;>comp26485_c0_seq1_ORF12_Frame_2_530-1885;>comp26485_c0_seq1_ORF14_Frame_3_1986-5963,comp26485_c0_seq5_ORF8_Frame_3_1041-5018;>comp26485_c0_seq4_ORF6_Frame_2_794-4849	Ubr2 Ubr2 Ubr2 Ubr2	8	6	8	5.1	0.98676	0.90461	0.0580888	0.945685	1.0734	1.0658	0.00537401	1.0696
>comp26491_c3_seq1_ORF3_Frame_2_518-2296	Lima1	11	32.7	17	31.5	0.98037	0.86993	0.0780929	0.92515	0.99046	0.93264	0.0408849	0.96155
>comp26491_c3_seq3_ORF2_Frame_-2_2761-1175;>comp26491_c3_seq2_ORF2_Frame_-2_2839-1175	Ptbp1 PTBP1	10	34.2	9	20.2	0.95974	0.9731	0.00944695	0.96642	1.0502	1.0549	0.0033234	1.05255
>comp26492_c1_seq1_ORF3_Frame_-2_3876-55,comp26492_c1_seq2_ORF3_Frame_-1_3876-55	Sin3a	1	1	4	3.4	0.85426	0.8938	0.027959	0.87403	1.0609	0.97058	0.0638659	1.01574
>comp26497_c0_seq1_ORF1_Frame_-3_3894-109	Iars	30	32.4	33	28	0.97205	0.9972	0.0177837	0.984625	0.87472	0.92316	0.0342523	0.89894
>comp26511_c0_seq1_ORF4_Frame_1_322-966	Rab14	11	63.3	11	53.5	0.90701	0.98931	0.0581949	0.94816	0.99764	1.0581	0.0427517	1.02787
>comp26524_c0_seq1_ORF3_Frame_-2_4218-823	Ubap2	5	9.5	3	3.8	0.92543	0.91648	0.00632861	0.920955	1.0047	1.0072	0.00176777	1.00595
>comp26525_c0_seq1_ORF1_Frame_-3_2039-474,comp26525_c0_seq2_ORF1_Frame_-3_4918-3353	Gpt2	3	9	2	4	0.82073	0.90667	0.0607688	0.8637	0.75877	0.92208	0.115478	0.840425
>comp26525_c0_seq2_ORF6_Frame_2_266-1837,comp26525_c0_seq3_ORF5_Frame_2_266-1837	Gpt2	9	30.2	11	28.1	0.90608	0.9351	0.0205202	0.92059	0.94503	0.87303	0.0509117	0.90903
>comp26551_c0_seq1_ORF4_Frame_-3_4498-806,comp26551_c0_seq2_ORF4_Frame_-3_4498-806	Irs1	5	5.7	8	7.6	0.41766	0.75779	0.240508	0.587725	1.066	1.5237	0.323643	1.29485
>comp26562_c0_seq2_ORF1_Frame_-2_3201-172;>comp26562_c0_seq1_ORF1_Frame_-2_1772-474;>comp149924_c0_seq1_ORF1_Frame_-3_244-2	Gart Gart GART	20	31.9	18	19	1.0379	1.024	0.00982878	1.03095	1.116	1.081	0.0247487	1.0985
>comp26567_c0_seq8_ORF3_Frame_1_1165-1932;>comp26567_c0_seq1_ORF2_Frame_2_116-484,comp26567_c0_seq2_ORF8_Frame_2_3608-3976	Tk1 Tk1	5	20.3	5	19.5	0.69607	0.8537	0.111461	0.774885	1.1194	1.0692	0.0354968	1.0943
>comp26568_c0_seq1_ORF5_Frame_-2_8245-4436,comp26568_c0_seq2_ORF4_Frame_-2_8333-4524	Flii	15	15	16	13.6	0.99037	1.003	0.00893076	0.996685	0.96401	0.96395	4.24264e-05	0.96398
>comp26630_c0_seq1_ORF1_Frame_-1_7436-3747;>comp93391_c0_seq1_ORF1_Frame_1_1-255	Cand1 CAND1	26	28.7	27	25.3	0.98568	1.0457	0.0424405	1.01569	0.99516	1.0368	0.0294439	1.01598
>comp26645_c0_seq2_ORF2_Frame_2_137-1324;>comp26645_c0_seq1_ORF1_Frame_2_137-946	Ola1 Ola1	11	39.1	7	20.2	0.98621	0.98074	0.00386787	0.983475	0.95921	0.90436	0.0387848	0.931785
>comp26656_c0_seq1_ORF3_Frame_1_82-636	Bloc1s5	2	18.4	2	13	NaN	0.83928	0	0.83928	NaN	0.7993	0	0.7993
>comp26658_c0_seq1_ORF5_Frame_1_442-7035	Ascc3	18	12.1	15	7.4	0.92513	0.98052	0.0391666	0.952825	1.2247	1.4036	0.126501	1.31415
>comp26658_c0_seq4_ORF2_Frame_1_43-1554	Psmd5	13	38.5	11	26.8	1.004	0.97624	0.0196293	0.99012	1.0863	1.0155	0.0500632	1.0509
>comp26682_c0_seq1_ORF1_Frame_-3_2225-1155;>comp26682_c0_seq2_ORF1_Frame_-3_1591-512	Seh1l Seh1l	3	14.8	6	19.9	0.84122	1.0904	0.176197	0.96581	0.9629	1.0525	0.0633568	1.0077
>comp26694_c1_seq1_ORF5_Frame_3_186-2567,comp26694_c1_seq2_ORF2_Frame_1_160-2541	Nop2	13	25.6	13	19.6	1.0571	1.0854	0.0200111	1.07125	0.99795	0.98019	0.0125582	0.98907
>comp26720_c0_seq2_ORF3_Frame_1_451-1524,comp26720_c0_seq3_ORF3_Frame_1_559-1632,comp26720_c0_seq4_ORF2_Frame_3_375-1448;>comp26720_c0_seq1_ORF2_Frame_1_178-1350	Eci2 Eci2	5	17.6	7	19.6	0.89382	0.93477	0.028956	0.914295	0.85104	0.9006	0.0350442	0.87582
>comp26748_c0_seq1_ORF2_Frame_-2_7738-4664	Ifih1	10	15.2	12	14	1.2134	1.6557	0.312753	1.43455	6.4321	5.0388	0.985212	5.73545
>comp26758_c1_seq1_ORF1_Frame_-2_2640-505;>comp26758_c1_seq2_ORF1_Frame_-2_2892-505	Strn3 Strn3	4	9.1	8	11.7	1.0863	0.96622	0.0849094	1.02626	0.86753	1.0081	0.099398	0.937815
>comp26789_c0_seq1_ORF1_Frame_-3_2225-1608	Derl2	2	17.5	2	13.1	0.85264	1.0799	0.160697	0.96627	1.2598	1.1878	0.0509117	1.2238
>comp26792_c0_seq1_ORF8_Frame_3_438-1400,comp26792_c0_seq3_ORF8_Frame_3_438-1400	Papola	8	42.7	7	26.5	0.90285	0.90888	0.00426385	0.905865	0.81154	0.80912	0.0017112	0.81033
>comp26809_c0_seq2_ORF3_Frame_-2_5074-3494;>comp26809_c0_seq1_ORF4_Frame_-2_5167-3494	Agfg1 Agfg1	2	9.7	5	14.8	1.2239	1.0424	0.12834	1.13315	1.2543	0.97313	0.198817	1.11372
>comp26854_c0_seq5_ORF9_Frame_2_380-5899,comp26854_c0_seq6_ORF8_Frame_3_168-5687;>comp26854_c0_seq3_ORF8_Frame_3_276-5795;>comp26854_c0_seq1_ORF8_Frame_1_193-5556,comp26854_c0_seq2_ORF8_Frame_1_301-5664,comp26854_c0_seq4_ORF9_Frame_3_405-5768	Ecm29 Ecm29 Ecm29	18	14.3	15	9.5	0.91545	1.0221	0.0754129	0.968775	0.94926	0.99563	0.0327885	0.972445
>comp26856_c1_seq1_ORF10_Frame_3_411-776	Dlat	1	13.9	1	13.9	0.59378	0.75815	0.116227	0.675965	0.59047	0.76078	0.120427	0.675625
>comp26856_c1_seq1_ORF9_Frame_2_839-2335	Dlat	8	19.2	6	13.6	0.8778	0.92565	0.0338351	0.901725	0.83694	0.87269	0.0252791	0.854815
>comp26876_c0_seq2_ORF9_Frame_1_5263-6366;>comp26876_c0_seq3_ORF12_Frame_3_5346-6635;>comp26876_c0_seq1_ORF3_Frame_2_608-988	Yrdc Yrdc Yrdc	3	11.7	3	11.4	0.88802	0.80101	0.0615254	0.844515	0.93483	0.76456	0.120399	0.849695
>comp26878_c0_seq1_ORF3_Frame_2_56-610;>comp26878_c0_seq2_ORF2_Frame_2_56-688	Dusp3 Dusp3	2	18.9	1	7	0.95627	0.99057	0.0242538	0.97342	0.79322	0.83326	0.0283126	0.81324
>comp26884_c0_seq2_ORF5_Frame_1_283-2379;>comp26884_c0_seq1_ORF5_Frame_1_283-2475	Sun2 Sun2	2	3.4	9	15.6	1.1909	1.2698	0.0557907	1.23035	1.2797	1.286	0.00445477	1.28285
>comp26913_c0_seq2_ORF4_Frame_-2_3055-551;>comp26913_c0_seq1_ORF4_Frame_-2_3124-551	Usp5 Usp5	18	34.7	12	19.2	0.96871	0.99469	0.0183706	0.9817	0.98689	0.9735	0.00946816	0.980195
>comp26921_c0_seq1_ORF2_Frame_-2_2560-665;>comp26921_c0_seq2_ORF2_Frame_-1_2257-665	HNRNPR HNRNPR	14	28	12	20.9	0.91841	1.0533	0.0953816	0.985855	1.0197	1.0968	0.0545179	1.05825
>comp26922_c0_seq1_ORF19_Frame_3_99-2294,comp26922_c0_seq2_ORF17_Frame_3_99-2294	MROH1	4	10.9	6	8.2	0.66142	1.1906	0.374187	0.92601	0.71538	1.0696	0.250471	0.89249
>comp26922_c0_seq2_ORF1_Frame_-3_6549-2614;>comp26922_c0_seq1_ORF6_Frame_-1_7533-2614	MROH1 MROH1	5	4	5	3.7	0.87614	0.91183	0.0252366	0.893985	0.70767	0.6732	0.024374	0.690435
>comp26948_c0_seq1_ORF1_Frame_-1_2727-178	Pygl	9	14.9	19	22.1	0.66683	0.9872	0.226536	0.827015	0.6794	0.88322	0.144123	0.78131
>comp26948_c0_seq2_ORF3_Frame_-2_6494-3966	Pygb	15	26.7	15	20.6	0.89046	0.97202	0.0576716	0.93124	0.90408	0.94171	0.0266084	0.922895
>comp26955_c1_seq1_ORF6_Frame_3_147-1928	Gatad2b	2	6.1	4	11.6	1.6112	0.99379	0.436575	1.30249	1.5476	1.0003	0.387	1.27395
>comp26979_c0_seq1_ORF8_Frame_3_48-3203,comp26979_c0_seq5_ORF7_Frame_3_48-3203	Cebpz	5	5.4	15	16.2	1.0786	1.2	0.0858428	1.1393	1.1232	1.1279	0.0033234	1.12555
>comp26992_c0_seq2_ORF1_Frame_-2_1957-221;>comp26992_c0_seq1_ORF1_Frame_-2_483-184	Igf2bp3 Igf2bp3	14	30.4	19	35.6	0.80458	0.93311	0.0908844	0.868845	0.87862	0.92518	0.0329229	0.9019
>comp27003_c0_seq2_ORF1_Frame_-3_8809-3335;>comp27003_c0_seq1_ORF1_Frame_-3_8872-3335	KIF13B KIF13B	2	1.4	3	1.9	0.84024	1.1011	0.184456	0.97067	1.1352	0.78601	0.246915	0.960605
>comp27022_c1_seq1_ORF2_Frame_2_8-1774	Hells	2	4.6	5	9.5	1.0233	1.1004	0.0545179	1.06185	1.5062	1.5947	0.062579	1.55045
>comp27031_c0_seq1_ORF4_Frame_-1_4982-3129;>comp27031_c0_seq2_ORF4_Frame_-1_4922-2262	Exosc10 Exosc10	6	14.4	3	6.5	0.93697	1.1303	0.136705	1.03364	1.3179	1.035	0.200041	1.17645
>comp27058_c0_seq1_ORF6_Frame_2_188-2791;>comp27058_c0_seq3_ORF6_Frame_2_188-2800;>comp27058_c0_seq2_ORF6_Frame_2_188-2812	Srrt Srrt Srrt	11	16.8	17	17.6	0.79748	0.93336	0.0960817	0.86542	1.0162	1.1406	0.0879641	1.0784
>comp27063_c0_seq2_ORF4_Frame_-1_5312-1248;>comp27063_c0_seq1_ORF4_Frame_-1_5390-2247;>comp27063_c0_seq1_ORF5_Frame_-1_2150-1248	Cluh Cluh Cluh	22	23.1	19	16	0.9472	0.99653	0.0348816	0.971865	0.84063	0.89352	0.0373989	0.867075
>comp27071_c1_seq1_ORF5_Frame_-1_606-91,comp27071_c1_seq2_ORF5_Frame_-1_606-91	Idh3g	3	25	3	19.8	1.0725	1.1235	0.0360624	1.098	0.97128	0.99098	0.01393	0.98113
>comp27071_c1_seq2_ORF6_Frame_1_991-2157;>comp27071_c1_seq1_ORF6_Frame_1_991-2169	Idh3g Idh3g	5	27.8	6	14.7	0.8461	0.91769	0.0506218	0.881895	0.81677	0.9053	0.0626002	0.861035
>comp27079_c0_seq2_ORF12_Frame_1_514-2073	Arfgap2	1	3.5	4	8.1	NaN	1.0763	0	1.0763	NaN	1.0503	0	1.0503
>comp27081_c0_seq3_ORF5_Frame_2_407-1774;>comp27081_c0_seq1_ORF6_Frame_3_504-1439,comp27081_c0_seq2_ORF5_Frame_1_85-1020	Wdr4 Wdr4	6	24.1	3	8.1	0.91159	0.75681	0.109446	0.8342	1.0003	0.78423	0.152785	0.892265
>comp27088_c1_seq5_ORF3_Frame_2_152-1774;>comp61320_c0_seq1_ORF1_Frame_-3_277-2	Cct5 CCT5	23	56.6	19	32.5	0.97606	1.0693	0.0659306	1.02268	1.0068	1.0896	0.0585484	1.0482
>comp27095_c0_seq1_ORF10_Frame_1_205-5937;>comp27095_c0_seq2_ORF10_Frame_2_236-6058	Htt Htt	2	1	4	2.3	0.99484	0.91292	0.0579262	0.95388	0.98036	0.90132	0.0558897	0.94084
>comp27106_c0_seq2_ORF6_Frame_3_579-1841;>comp27106_c0_seq1_ORF4_Frame_2_320-1795	Arih2 Arih2	1	3.8	3	9.3	0.81607	1.1798	0.257196	0.997935	0.72654	1.0661	0.240105	0.89632
>comp27110_c1_seq1_ORF1_Frame_-3_1691-561;>comp27110_c1_seq2_ORF1_Frame_-3_987-469	Gna13 Gna13	4	13.5	7	19.9	0.73071	0.84815	0.0830426	0.78943	1.0595	1.1747	0.0814587	1.1171
>comp27111_c1_seq2_ORF1_Frame_-2_2253-1561	Coa7	1	5.6	1	4.3	NaN	NaN	0	NaN	NaN	NaN	0	NaN
>comp27138_c0_seq1_ORF1_Frame_-3_384-1;>comp31868_c0_seq1_ORF1_Frame_-1_449-60	RPS15A RPS15A	6	45.3	7	49.2	1.0607	1.0644	0.0026163	1.06255	1.0489	1.0443	0.00325269	1.0466
>comp27154_c3_seq1_ORF1_Frame_1_400-1800	Ppp2r5e	1	2.8	6	13.1	NaN	0.8472	0	0.8472	NaN	0.77263	0	0.77263
>comp27169_c0_seq1_ORF1_Frame_-1_3022-929,comp27169_c0_seq2_ORF1_Frame_-2_3022-929	Atg7	3	5.4	4	6.4	0.9002	1.2638	0.257104	1.082	1.0875	1.0117	0.0535987	1.0496
>comp27173_c0_seq2_ORF3_Frame_-2_1070-516,comp27173_c0_seq3_ORF2_Frame_-2_920-366,comp27173_c0_seq4_ORF2_Frame_-2_1187-633	CBX1	5	39.5	2	10.3	0.86345	1.0635	0.141457	0.963475	0.87395	1.0554	0.128305	0.964675
>comp27173_c2_seq2_ORF3_Frame_-2_3266-996	Mfn2	1	2.2	2	2.5	NaN	0.99277	0	0.99277	NaN	0.84222	0	0.84222
>comp27176_c1_seq1_ORF7_Frame_3_213-2957,comp27176_c1_seq2_ORF7_Frame_3_228-2972;>comp27176_c1_seq3_ORF6_Frame_3_228-2990,comp27176_c1_seq4_ORF6_Frame_3_213-2975	Gigyf2 Gigyf2	4	8.5	3	4.7	0.80326	0.9453	0.100437	0.87428	0.77241	0.80458	0.0227476	0.788495
>comp27183_c0_seq1_ORF3_Frame_1_142-1449,comp27183_c0_seq3_ORF4_Frame_1_253-1560;>comp27183_c0_seq2_ORF4_Frame_1_253-1644,comp27183_c0_seq4_ORF3_Frame_1_142-1533	Asl Asl	2	7.1	6	15.1	0.82885	0.7793	0.0350371	0.804075	0.67604	0.80284	0.0896611	0.73944
>comp27186_c0_seq1_ORF12_Frame_3_3030-3692	Tonsl	5	34.4	4	22.2	1.0644	0.9148	0.105783	0.9896	1.0005	0.86348	0.0968878	0.93199
>comp27191_c0_seq2_ORF8_Frame_2_65-2896;>comp27191_c0_seq4_ORF8_Frame_2_65-2962;>comp27191_c0_seq1_ORF9_Frame_2_1169-3244,comp27191_c0_seq3_ORF10_Frame_3_408-2483;>comp83363_c0_seq1_ORF1_Frame_-1_231-1	Ganab Ganab Ganab Ganab	30	35.4	27	26.5	0.89463	0.89256	0.00146371	0.893595	0.91357	0.86688	0.0330148	0.890225
>comp27220_c0_seq1_ORF5_Frame_2_536-1888	Ogfr	4	18.6	7	22.8	0.97443	0.89197	0.058308	0.9332	2.2273	2.5208	0.207536	2.37405
>comp27221_c0_seq1_ORF7_Frame_2_104-1222,comp27221_c0_seq2_ORF6_Frame_2_104-1222,comp27221_c0_seq3_ORF5_Frame_2_104-1222,comp27221_c0_seq4_ORF6_Frame_2_104-1222	Aifm2	2	6.2	3	8.8	NaN	0.82872	0	0.82872	NaN	0.74531	0	0.74531
>comp27230_c0_seq1_ORF2_Frame_-1_1384-659,comp27230_c0_seq3_ORF1_Frame_-3_1384-659;>comp27230_c0_seq2_ORF2_Frame_-2_1483-659	Htatip2 Htatip2	3	18.2	6	24.4	0.93424	0.98953	0.0390959	0.961885	0.75524	0.78578	0.021595	0.77051
>comp27250_c0_seq2_ORF4_Frame_1_2137-2805;>comp27250_c0_seq1_ORF3_Frame_2_779-1522	Chtop Chtop	4	27.8	3	18.8	1.1278	1.0457	0.0580535	1.08675	1.3111	1.2109	0.0708521	1.261
>comp27252_c0_seq1_ORF1_Frame_-1_3149-1881,comp27252_c0_seq2_ORF1_Frame_-3_3149-1881	Wdr12	5	20.8	5	13.9	1.0841	1.0629	0.0149907	1.0735	1.0008	0.84004	0.113674	0.92042
>comp27259_c0_seq2_ORF4_Frame_2_1136-1576,comp27259_c0_seq5_ORF3_Frame_2_1025-1465;>comp27259_c0_seq1_ORF5_Frame_3_1092-1334,comp27259_c0_seq3_ORF6_Frame_3_1203-1445	Plgrkt Plgrkt	4	21.8	4	23.1	0.99468	1.0207	0.0183989	1.00769	0.90989	1.0651	0.10975	0.987495
>comp27288_c0_seq1_ORF5_Frame_-1_4375-3470	Masp2	8	36.8	8	25.5	0.99564	1.103	0.075915	1.04932	0.98802	1.0618	0.0521703	1.02491
>comp27322_c0_seq1_ORF1_Frame_-3_8500-812;>comp27322_c0_seq2_ORF1_Frame_-3_8641-812	HECTD1 Hectd1	9	4.7	12	5	0.95656	1.1227	0.117479	1.03963	1.2042	1.1924	0.00834386	1.1983
>comp27363_c0_seq2_ORF2_Frame_1_103-1041,comp27363_c0_seq4_ORF2_Frame_1_103-1041;>comp27363_c0_seq1_ORF3_Frame_1_637-1116,comp27363_c0_seq6_ORF3_Frame_1_637-1116;>comp27363_c0_seq1_ORF2_Frame_1_103-405,comp27363_c0_seq6_ORF2_Frame_1_103-405	Snx29 Snx29 Snx29	4	17.6	4	13.4	0.96345	1.2376	0.193853	1.10052	1.0211	1.1472	0.0891662	1.08415
>comp27366_c0_seq1_ORF2_Frame_-2_2622-292	Ddx21	29	48	26	35.8	1.1432	1.1432	0	1.1432	1.28	1.2583	0.0153442	1.26915
>comp27368_c0_seq1_ORF10_Frame_1_151-4962	Akap12	2	2.2	5	4.1	0.77388	0.90588	0.0933381	0.83988	0.46952	0.34981	0.0846478	0.409665
>comp27373_c0_seq1_ORF5_Frame_3_423-4808	Nup153	7	6.7	10	8.7	1.059	0.99876	0.0425961	1.02888	1.0975	1.0188	0.0556493	1.05815
>comp27374_c1_seq1_ORF1_Frame_-3_1982-717	Ifi44	12	33.6	16	36.5	1.931	5.2484	2.34576	3.5897	16.813	8.3887	5.95688	12.6008
>comp27376_c1_seq1_ORF1_Frame_-1_1591-770	Nqo1	2	8.4	7	22.3	0.83257	0.97539	0.100989	0.90398	0.75041	0.78595	0.0251306	0.76818
>comp27393_c0_seq1_ORF2_Frame_-2_938-264	Cct6a	5	26.2	10	41.8	1.0205	0.9911	0.0207889	1.0058	0.8489	0.86572	0.0118935	0.85731
>comp27393_c0_seq1_ORF5_Frame_1_1750-3342	Cct6a	16	38.4	17	30.5	1.0805	1.0835	0.00212132	1.082	1.0818	1.0867	0.00346482	1.08425
>comp27413_c0_seq2_ORF3_Frame_1_52-648	Sssca1	3	37.2	1	5	0.82586	NaN	0	0.82586	0.82042	NaN	0	0.82042
>comp27414_c1_seq1_ORF1_Frame_-2_2712-37	Nop14	2	3.7	3	4	1.1497	1.101	0.0344361	1.12535	0.88257	1.1307	0.175454	1.00663
>comp27427_c0_seq1_ORF5_Frame_3_93-1847	Swap70	4	10.9	11	16.2	0.96486	1.0013	0.025767	0.98308	0.93843	0.97556	0.0262549	0.956995
>comp27430_c0_seq1_ORF1_Frame_-1_3493-1889;>comp27430_c0_seq3_ORF1_Frame_-1_2016-388	Aldh6a1 Aldh6a1	4	15	4	9.5	1.1009	0.9612	0.0987828	1.03105	0.69723	0.69785	0.000438406	0.69754
>comp27451_c1_seq1_ORF11_Frame_3_5478-6494,comp27451_c1_seq2_ORF15_Frame_2_5840-6856	RSF1	3	11.8	8	24.2	0.93293	0.94178	0.0062579	0.937355	0.84556	0.8797	0.0241406	0.86263
>comp27451_c1_seq2_ORF1_Frame_-3_1400-678	RSF1	4	30.3	3	14.9	1.1074	1.192	0.0598212	1.1497	1.1877	1.2485	0.0429921	1.2181
>comp27475_c1_seq1_ORF3_Frame_2_107-1888	Setd3	1	2	2	3.7	0.99085	0.80671	0.130207	0.89878	1.1046	0.8485	0.18109	0.97655
>comp27477_c0_seq1_ORF3_Frame_2_131-1105	Fbl	7	31.7	12	40.6	0.93843	1.0259	0.0618506	0.982165	0.89409	1.04	0.103174	0.967045
>comp27482_c2_seq1_ORF2_Frame_-2_1988-1536,comp27482_c2_seq2_ORF2_Frame_-1_1988-1536	Fundc2	5	30.5	5	23.2	1.0141	1.2141	0.141421	1.1141	0.95633	0.8236	0.0938543	0.889965
>comp27521_c0_seq1_ORF1_Frame_-3_2927-1455,comp27521_c0_seq4_ORF1_Frame_-3_2402-930	Plaur	8	18.1	6	14.5	0.8637	0.93816	0.0526512	0.90093	0.84587	1.0541	0.147241	0.949985
>comp27521_c0_seq1_ORF8_Frame_2_341-820,comp27521_c0_seq2_ORF3_Frame_2_341-820,comp27521_c0_seq5_ORF6_Frame_2_341-820,comp27521_c0_seq6_ORF3_Frame_2_341-820	Plaur	5	29.4	6	34.4	1.1132	1.0266	0.0612354	1.0699	1.0608	1.0953	0.0243952	1.07805
>comp27521_c0_seq5_ORF4_Frame_-2_2321-1455,comp27521_c0_seq9_ORF3_Frame_-2_1796-930	Set	8	26.6	7	25.3	1.0299	0.96288	0.0473903	0.99639	0.97762	0.97014	0.00528916	0.97388
>comp27521_c2_seq1_ORF2_Frame_1_97-336,comp27521_c2_seq2_ORF2_Frame_1_196-435	LSM6	2	23.8	4	35	1.0192	1.0269	0.00544472	1.02305	1.046	1.0211	0.017607	1.03355
>comp27521_c3_seq1_ORF7_Frame_1_160-717	40787	5	31.2	5	26.3	0.87495	0.90797	0.0233487	0.89146	0.7886	0.78465	0.00279307	0.786625
>comp27525_c0_seq1_ORF1_Frame_-2_1022-534	Skp1	5	38	4	16.6	0.95813	1.0463	0.0623456	1.00222	0.9357	0.97556	0.0281853	0.95563
>comp27525_c1_seq2_ORF1_Frame_-1_3660-1267;>comp27525_c1_seq3_ORF1_Frame_-1_3567-1267	Csde1 Csde1	10	16.4	20	29.8	1.1233	1.0371	0.0609526	1.0802	0.6849	0.72497	0.0283338	0.704935
>comp27533_c0_seq1_ORF1_Frame_3_273-1253	Nup54	4	16.8	4	13.8	1.0139	1.2145	0.141846	1.1142	1.0515	1.172	0.0852064	1.11175
>comp27535_c0_seq1_ORF2_Frame_2_143-706	Trappc5	2	10.1	4	22.9	1.1685	1.0798	0.0627204	1.12415	1.0038	1.0574	0.0379009	1.0306
>comp27579_c0_seq2_ORF3_Frame_-2_6062-3153	Lemd3	8	7.8	9	6	1.0362	1.0556	0.0137179	1.0459	0.96371	1.0066	0.0303278	0.985155
>comp27616_c1_seq1_ORF2_Frame_3_117-659,comp27616_c1_seq2_ORF2_Frame_2_713-1255	ISG20	6	42.5	4	21	0.93569	1.3685	0.306043	1.1521	9.0946	9.3325	0.168221	9.21355
>comp27628_c0_seq3_ORF2_Frame_-1_2206-1724,comp27628_c0_seq4_ORF2_Frame_-1_2206-1724;>comp27628_c0_seq1_ORF1_Frame_-3_2326-1724,comp27628_c0_seq2_ORF1_Frame_-3_2326-1724	Snx10 Snx10	1	9.9	1	5.6	NaN	0.74759	0	0.74759	NaN	2.1252	0	2.1252
>comp27630_c0_seq1_ORF7_Frame_2_287-3406	Skiv2l2	6	8.8	12	12.1	1.0661	1.099	0.0232638	1.08255	1.3492	1.1086	0.17013	1.2289
>comp27660_c1_seq1_ORF7_Frame_2_20-886,comp27660_c1_seq2_ORF6_Frame_2_20-886,comp27660_c1_seq3_ORF6_Frame_2_20-886,comp27660_c1_seq4_ORF8_Frame_2_20-886	Cd97	8	31.1	10	28.4	0.80899	1.0621	0.178976	0.935545	0.92506	1.0759	0.10666	1.00048
>comp27660_c1_seq2_ORF1_Frame_-3_3795-1624;>comp27660_c1_seq3_ORF1_Frame_-3_3930-1624;>comp27660_c1_seq4_ORF1_Frame_-3_3942-1624;>comp27660_c1_seq1_ORF1_Frame_-3_4077-1624	Cd97 Cd97 Cd97 Cd97	5	11.7	4	7.6	0.87297	0.91985	0.0331492	0.89641	0.6826	0.76343	0.0571554	0.723015
>comp27663_c0_seq1_ORF1_Frame_-3_5444-870,comp27663_c0_seq2_ORF1_Frame_-3_5094-520	Top2a	24	19.6	30	21.1	0.96077	0.96498	0.00297692	0.962875	1.1026	1.1243	0.0153442	1.11345
>comp27681_c1_seq3_ORF1_Frame_-1_649-365;>comp27681_c1_seq1_ORF1_Frame_-1_757-365	LSM2 LSM2	2	31.6	2	20	0.98253	1.1986	0.152785	1.09057	1.136	1.2808	0.102389	1.2084
>comp27682_c0_seq6_ORF2_Frame_-1_1191-481;>comp27682_c0_seq2_ORF1_Frame_-1_2013-1297,comp27682_c0_seq5_ORF1_Frame_-1_1978-1262;>comp27682_c0_seq3_ORF1_Frame_-1_1341-562,comp27682_c0_seq4_ORF1_Frame_-1_1306-527	Dcun1d5 Dcun1d5 Dcun1d5	1	4.2	2	8	NaN	1.1717	0	1.1717	NaN	1.3151	0	1.3151
>comp27690_c0_seq2_ORF4_Frame_1_1726-3066	Fkbp8	3	9.6	3	9.2	0.99296	0.99297	7.07107e-06	0.992965	0.94308	0.79266	0.106363	0.86787
>comp27695_c0_seq2_ORF1_Frame_-1_3397-902;>comp27695_c0_seq1_ORF1_Frame_-1_1549-902	Oxr1 Oxr1	10	23.1	15	22.5	0.76055	0.88403	0.0873135	0.82229	0.69873	0.73869	0.028256	0.71871
>comp27698_c0_seq1_ORF1_Frame_-3_1713-529,comp27698_c0_seq2_ORF1_Frame_-1_1713-529;>comp27698_c0_seq3_ORF1_Frame_-3_1749-529,comp27698_c0_seq4_ORF1_Frame_-1_1749-529	Mvk Mvk	2	12.2	6	20.3	0.94192	0.95473	0.00905804	0.948325	0.73802	0.77196	0.0239992	0.75499
>comp27701_c0_seq1_ORF10_Frame_2_2387-4696;>comp27701_c0_seq3_ORF10_Frame_2_2387-4813	Hnrnpm Hnrnpm	20	32.6	17	22.6	0.93653	0.93604	0.000346482	0.936285	1.071	0.99325	0.0549776	1.03212
>comp27714_c1_seq1_ORF3_Frame_2_35-1360	Mrps30	3	12	7	19.2	1.0182	0.80796	0.148662	0.91308	1.0554	0.65604	0.28239	0.85572
>comp27719_c0_seq1_ORF2_Frame_-2_3232-1097,comp27719_c0_seq4_ORF2_Frame_-2_3232-1097;>comp27719_c0_seq2_ORF2_Frame_-2_3283-1097	Ncdn Ncdn	2	3.7	7	11.2	1.0335	1.1547	0.0857013	1.0941	1.1915	1.0351	0.110592	1.1133
>comp27724_c0_seq2_ORF5_Frame_1_655-2046,comp27724_c0_seq4_ORF5_Frame_2_143-1534;>comp27724_c0_seq1_ORF5_Frame_2_143-1558,comp27724_c0_seq3_ORF5_Frame_1_655-2070	Mlkl Mlkl	8	22	14	30.4	0.97785	0.86715	0.0782767	0.9225	1.7838	1.5056	0.196717	1.6447
>comp27725_c1_seq2_ORF1_Frame_-1_807-1;>comp27725_c1_seq1_ORF1_Frame_-1_834-1	38961 38961	5	29	3	10.4	1.0648	NaN	0	1.0648	0.95119	NaN	0	0.95119
>comp27727_c2_seq2_ORF2_Frame_2_560-1378;>comp27727_c2_seq1_ORF2_Frame_2_560-1489	Psmb10 Psmb10	4	23.4	3	11.7	1.0265	0.76653	0.183827	0.896515	3.747	10.747	4.94975	7.247
>comp27729_c0_seq2_ORF10_Frame_3_345-1688;>comp78515_c0_seq1_ORF1_Frame_-2_215-3;>comp27729_c0_seq1_ORF6_Frame_1_895-1257	SNRNP70 SNRNP70 SNRNP70	4	13.2	8	20.1	0.70118	0.96715	0.188069	0.834165	0.93073	0.97862	0.0338633	0.954675
>comp27745_c0_seq1_ORF2_Frame_-3_3296-1776,comp27745_c0_seq2_ORF2_Frame_-3_3296-1776	Nf2	9	26.4	6	11.4	0.93312	0.96957	0.025774	0.951345	0.99779	0.99433	0.00244659	0.99606
>comp27754_c0_seq8_ORF1_Frame_-1_1328-3,comp27754_c0_seq13_ORF2_Frame_1_76-1401	L2hgdh	2	6.6	3	7.5	0.6508	0.76567	0.0812254	0.708235	0.88428	0.81781	0.0470014	0.851045
>comp27757_c1_seq1_ORF6_Frame_3_171-3458	Oas3	8	14.2	16	17.2	0.86851	1.8066	0.66333	1.33756	5.7858	5.3674	0.295853	5.5766
>comp27793_c0_seq1_ORF13_Frame_2_3131-4072	Atrip	3	13.7	4	14.3	NaN	0.66625	0	0.66625	NaN	5.2029	0	5.2029
>comp27794_c0_seq1_ORF3_Frame_-2_5077-4331,comp27794_c0_seq2_ORF3_Frame_-2_5101-4355	Uhrf1	6	31.3	3	12.9	0.92012	1.0796	0.112769	0.99986	0.73718	0.82234	0.0602172	0.77976
>comp27801_c1_seq1_ORF4_Frame_1_217-1176,comp27801_c1_seq2_ORF4_Frame_1_379-1338	Myadm	3	13.1	2	8.4	1.0121	0.96899	0.0304834	0.990545	0.86657	0.8459	0.0146159	0.856235
>comp27822_c0_seq1_ORF1_Frame_-2_1526-609	Rpf2	2	8.5	4	14.4	1.2311	1.1067	0.0879641	1.1689	1.1254	1.0488	0.0541644	1.0871
>comp27824_c0_seq3_ORF1_Frame_-3_7113-5872,comp27824_c0_seq4_ORF1_Frame_-3_6392-5151;>comp27824_c0_seq1_ORF1_Frame_-3_6154-5261,comp27824_c0_seq2_ORF1_Frame_-3_5433-4540;>comp114173_c0_seq1_ORF1_Frame_-3_238-2	Tardbp Tardbp TARDBP	6	17.9	8	21	0.89063	0.98676	0.0679742	0.938695	1.0077	1.0406	0.0232638	1.02415
>comp27832_c0_seq1_ORF4_Frame_2_215-3187	no_gene_id	6	8.2	10	11.9	1.0308	0.96708	0.0450568	0.99894	0.71783	0.86121	0.101385	0.78952
>comp27835_c0_seq1_ORF2_Frame_-2_1396-2,comp27835_c0_seq2_ORF1_Frame_-3_1396-2	Daxx	1	4.1	2	6	NaN	1.6678	0	1.6678	NaN	2.306	0	2.306
>comp27863_c0_seq1_ORF1_Frame_2_146-505	Ndufc2	2	16.7	1	10.8	0.87509	0.80563	0.0491156	0.84036	0.69097	0.79177	0.0712764	0.74137
>comp27863_c2_seq1_ORF1_Frame_-1_1844-195;>comp27863_c2_seq3_ORF1_Frame_-1_1895-195;>comp27863_c2_seq4_ORF1_Frame_-1_1916-195;>comp27863_c2_seq2_ORF1_Frame_-1_1967-195	Myef2 Myef2 Myef2 Myef2	1	2	4	9.3	NaN	0.93474	0	0.93474	NaN	0.90057	0	0.90057
>comp27868_c0_seq2_ORF1_Frame_-3_7214-1779;>comp27868_c0_seq1_ORF1_Frame_-3_7301-1779	Parp14 Parp14	17	12.1	22	13.8	1.3568	1.9214	0.399232	1.6391	9.1189	4.1601	3.5064	6.6395
>comp27873_c0_seq1_ORF3_Frame_-2_2347-1073;>comp63648_c0_seq1_ORF1_Frame_2_74-349	RBBP4 RBBP4	8	24.5	9	26.1	0.91852	1.0699	0.107042	0.99421	1.0552	1.0951	0.0282136	1.07515
>comp27886_c0_seq1_ORF6_Frame_2_38-1123;>comp27886_c0_seq2_ORF10_Frame_2_38-1207	Nrp2 Nrp2	9	33.4	13	36.5	0.45453	3.6876	2.28613	2.07106	11.457	16.829	3.79858	14.143
>comp27915_c1_seq1_ORF1_Frame_-1_709-2,comp27915_c1_seq2_ORF1_Frame_-1_709-2	Mlec	4	25	4	19.9	0.90361	0.98519	0.0576858	0.9444	0.79447	0.82262	0.0199051	0.808545
>comp27917_c0_seq2_ORF7_Frame_3_792-2636;>comp27917_c0_seq1_ORF5_Frame_1_1708-2478;>comp27917_c0_seq1_ORF6_Frame_3_792-1748	Acsf2 Acsf2 Acsf2	7	19.7	9	14.5	0.93366	0.80776	0.0890247	0.87071	0.9355	0.80504	0.0922492	0.87027
>comp27929_c0_seq1_ORF6_Frame_-1_6676-950,comp27929_c0_seq4_ORF6_Frame_-1_6676-950;>comp27929_c0_seq2_ORF6_Frame_-1_6757-950,comp27929_c0_seq3_ORF6_Frame_-1_6757-950	Znfx1 Znfx1	20	13.4	20	11.4	0.96791	1.0627	0.0670267	1.01531	3.6056	3.5714	0.0241831	3.5885
>comp27942_c0_seq1_ORF3_Frame_2_779-1189	SELT	1	9.5	1	9.5	0.96441	NaN	0	0.96441	1.0705	NaN	0	1.0705
>comp27952_c0_seq2_ORF2_Frame_-1_4150-299;>comp27952_c0_seq1_ORF2_Frame_-1_2859-1	BMS1 BMS1	4	5.9	4	4	0.88808	1.1024	0.151547	0.99524	1.0951	1.0347	0.0427092	1.0649
>comp27966_c1_seq1_ORF3_Frame_-1_6883-1304	Pdcd11	16	12.5	18	10.7	1.0055	1.0286	0.0163342	1.01705	0.99905	0.94287	0.0397253	0.97096
>comp27980_c0_seq3_ORF1_Frame_-1_1153-116;>comp27980_c0_seq1_ORF1_Frame_-1_2769-1705,comp27980_c0_seq2_ORF1_Frame_-1_1871-807	Hpf1 Hpf1	4	17.9	4	13.6	0.82917	1.2137	0.271904	1.02143	1.1598	1.3632	0.143826	1.2615
>comp27985_c2_seq1_ORF11_Frame_1_238-5838	TLN2	5	4	4	2.5	1.2176	NaN	0	1.2176	0.9824	NaN	0	0.9824
>comp27991_c0_seq1_ORF1_Frame_-3_2245-365;>comp27991_c0_seq3_ORF1_Frame_-3_2368-509	Samhd1 Samhd1	13	22.6	20	34.1	0.8848	0.97497	0.0637598	0.929885	2.0439	2.0968	0.0374059	2.07035
>comp27997_c0_seq1_ORF5_Frame_1_403-2601	CTCF	2	6.7	4	5.2	1.0038	1.0361	0.0228395	1.01995	1.0451	1.3571	0.220617	1.2011
>comp28011_c0_seq2_ORF4_Frame_-1_7375-1283;>comp28011_c0_seq1_ORF4_Frame_-1_7387-1283;>comp28011_c0_seq4_ORF4_Frame_-1_7420-1283;>comp28011_c0_seq3_ORF4_Frame_-1_7432-1283	Myo18a Myo18a Myo18a Myo18a	13	8.3	17	9.9	0.99282	1.0087	0.0112289	1.00076	1.1632	1.1439	0.0136472	1.15355
>comp28012_c0_seq2_ORF5_Frame_2_197-3046;>comp28012_c0_seq3_ORF6_Frame_2_197-3133;>comp28012_c0_seq1_ORF5_Frame_2_197-2959	Rai14 Rai14 Rai14	8	11.6	16	18.8	0.97745	1.0945	0.0827668	1.03598	1.1211	1.1498	0.020294	1.13545
>comp28016_c0_seq1_ORF3_Frame_-2_3484-1481	Limd1	2	5.1	2	4	0.96462	NaN	0	0.96462	1.3258	NaN	0	1.3258
>comp28017_c0_seq2_ORF1_Frame_-1_756-1,comp28017_c0_seq4_ORF1_Frame_-3_756-1	ERLIN2	4	24.2	3	13.9	0.932	1.0112	0.0560029	0.9716	0.87017	1.0377	0.118462	0.953935
>comp28019_c0_seq1_ORF3_Frame_2_149-913	Psma3	6	29.4	8	29.4	0.99027	1.0452	0.0388414	1.01774	1.0938	1.097	0.00226274	1.0954
>comp28021_c0_seq1_ORF1_Frame_-2_431-3	AHNAK	13	66.4	11	64.3	1.034	0.91785	0.0821305	0.975925	1.0231	1.0504	0.019304	1.03675
>comp28023_c2_seq1_ORF2_Frame_1_19-693	Ywhag	6	36	8	32.4	0.95348	0.90761	0.032435	0.930545	1.0973	0.94774	0.105755	1.02252
>comp28023_c3_seq2_ORF7_Frame_3_309-3104;>comp28023_c3_seq1_ORF7_Frame_3_309-3122;>comp28023_c3_seq3_ORF7_Frame_3_309-3041;>comp28023_c3_seq4_ORF7_Frame_3_309-3059	Ctnnd1 Ctnnd1 Ctnnd1 Ctnnd1	12	23.3	16	21	0.9847	0.94719	0.0265236	0.965945	1.0753	1.1058	0.0215668	1.09055
>comp28024_c1_seq2_ORF1_Frame_-2_1807-557;>comp28024_c1_seq1_ORF2_Frame_-1_964-557;>comp28024_c1_seq3_ORF2_Frame_-2_793-317	Prim1 Prim1 Prim1	3	10.1	2	4.8	0.97096	0.32425	0.457293	0.647605	1.2115	0.33787	0.61775	0.774685
>comp28026_c0_seq1_ORF1_Frame_-3_7549-3317	Eea1	26	23.7	40	33.2	1.0572	1.0739	0.0118087	1.06555	0.96939	0.97575	0.0044972	0.97257
>comp28030_c0_seq1_ORF7_Frame_3_72-275	Pkmyt1	1	13.2	1	13.2	0.97163	0.94247	0.0206192	0.95705	2.3781	2.3651	0.00919239	2.3716
>comp28031_c0_seq2_ORF1_Frame_-2_525-58	no_gene_id	6	50.6	7	50.6	0.75183	0.88311	0.092829	0.81747	0.90581	1.0263	0.0851993	0.966055
>comp28033_c0_seq2_ORF3_Frame_3_429-974	Cnpy2	5	36.3	9	50	0.90453	0.9219	0.0122824	0.913215	0.83979	0.88666	0.0331421	0.863225
>comp28036_c0_seq1_ORF2_Frame_-1_2592-2191,comp28036_c0_seq2_ORF2_Frame_-2_2592-2191	Hnrnph1	6	54.5	4	36.6	0.87025	0.91136	0.0290692	0.890805	0.93069	0.93605	0.00379009	0.93337
>comp28044_c0_seq1_ORF6_Frame_-1_8995-5348,comp28044_c0_seq2_ORF5_Frame_-1_5235-1588	Rev1	21	22.6	22	18.8	0.95884	0.88515	0.0521067	0.921995	0.96741	0.94536	0.0155917	0.956385
>comp28049_c1_seq1_ORF1_Frame_-3_4547-855	Ipo9	13	16	11	10.3	0.8873	1.0959	0.147502	0.9916	1.0675	1.1797	0.0793374	1.1236
>comp28055_c0_seq1_ORF12_Frame_3_363-1121	Tspyl1	11	62.5	10	45.5	1.0503	0.95936	0.0643043	1.00483	1.3413	1.4062	0.0458912	1.37375
>comp28063_c0_seq1_ORF1_Frame_-3_1980-571	Ifit2	12	38.5	10	21.3	2.3217	2.3785	0.0401637	2.3501	13.103	8.0709	3.55823	10.5869
>comp28065_c0_seq4_ORF2_Frame_1_310-2388	Tmpo	17	35.6	14	27	0.93364	0.87579	0.0409061	0.904715	1.075	1.1058	0.0217789	1.0904
>comp28071_c0_seq1_ORF4_Frame_-1_6432-4888;>comp28071_c0_seq2_ORF1_Frame_-3_6474-4888	Frs2 Frs2	6	15.5	13	28	0.80622	0.81048	0.00301227	0.80835	3.5477	4.0885	0.382403	3.8181
>comp28072_c1_seq5_ORF7_Frame_1_193-1539;>comp28072_c1_seq1_ORF9_Frame_1_193-1620,comp28072_c1_seq2_ORF11_Frame_1_193-1620;>comp28072_c1_seq3_ORF8_Frame_1_193-1662;>comp28072_c1_seq4_ORF10_Frame_1_193-1668	Gsk3a Gsk3a Gsk3a Gsk3a	1	3.8	4	11.1	NaN	0.82808	0	0.82808	NaN	0.87297	0	0.87297
>comp28073_c0_seq3_ORF8_Frame_2_113-2119;>comp28073_c0_seq2_ORF11_Frame_2_113-1954;>comp28073_c0_seq2_ORF15_Frame_3_2583-2864	Rbm14 Rbm14 Rbm14	5	11.4	15	26.6	1.1121	1.0868	0.0178898	1.09945	1.1087	1.0253	0.0589727	1.067
>comp28088_c1_seq1_ORF5_Frame_1_232-1653;>comp111168_c0_seq1_ORF1_Frame_-1_225-1	Cap1 Cap1	20	57.2	19	41.1	1.0494	1.0361	0.00940452	1.04275	0.922	0.92182	0.000127279	0.92191
>comp28090_c0_seq2_ORF11_Frame_2_365-3001	Glg1	2	4	7	9.6	1.0383	0.90171	0.0965837	0.970005	0.77102	1.0438	0.192885	0.90741
>comp28090_c0_seq2_ORF4_Frame_-2_6908-3969,comp28090_c0_seq3_ORF5_Frame_-2_6148-3209	Glg1	8	14.6	13	13.7	0.9668	1.0159	0.0347189	0.99135	1.0811	1.3208	0.169493	1.20095
>comp28093_c0_seq1_ORF7_Frame_1_493-3027	Esyt2	8	14.7	10	14.1	0.8691	0.9892	0.0849235	0.92915	0.86634	0.89727	0.0218708	0.881805
>comp28094_c0_seq1_ORF1_Frame_-3_567-115,comp28094_c0_seq2_ORF1_Frame_-3_567-115	Ndufb11	4	45	1	14.6	0.67902	NaN	0	0.67902	0.6672	NaN	0	0.6672
>comp28094_c0_seq3_ORF2_Frame_1_46-2439;>comp28094_c0_seq2_ORF5_Frame_1_1483-4038	Rbm10 Rbm10	2	3.8	3	4.3	0.93331	0.91411	0.0135765	0.92371	1.0306	1.1056	0.053033	1.0681
>comp28098_c0_seq1_ORF1_Frame_-1_5082-2404,comp28098_c0_seq2_ORF1_Frame_-1_5082-2404	Dag1	2	4.5	2	2.6	0.77557	0.83397	0.041295	0.80477	0.69238	0.71191	0.0138098	0.702145
>comp28099_c0_seq4_ORF3_Frame_-2_2523-118,comp28099_c0_seq6_ORF6_Frame_-1_2523-118	Aldh16a1	5	7.9	7	10.7	0.95355	1.0389	0.0603516	0.996225	1.0496	1.0083	0.0292035	1.02895
>comp28101_c0_seq2_ORF5_Frame_3_123-1493;>comp28101_c0_seq3_ORF6_Frame_3_123-1547;>comp28101_c0_seq4_ORF3_Frame_1_535-1302;>comp28101_c0_seq5_ORF4_Frame_1_535-1356	Wash1 Wash1 Wash1 Wash1	3	10.5	3	7.9	0.8773	0.97021	0.0656973	0.923755	0.88893	0.84975	0.0277044	0.86934
>comp28103_c0_seq1_ORF1_Frame_-2_648-268	Sub1	3	26	6	44.9	0.998	1.0123	0.0101116	1.00515	0.95387	0.9103	0.0308086	0.932085
>comp28104_c0_seq1_ORF5_Frame_1_157-1452,comp28104_c0_seq2_ORF4_Frame_1_157-1452,comp28104_c0_seq5_ORF5_Frame_1_157-1452,comp28104_c0_seq6_ORF4_Frame_1_157-1452;>comp28104_c0_seq3_ORF5_Frame_1_157-1587;>comp28104_c0_seq7_ORF4_Frame_1_157-1629	LUC7L3 LUC7L3 LUC7L3	3	10.6	4	11.6	0.90339	1.0716	0.118942	0.987495	1.027	1.1688	0.100268	1.0979
>comp28107_c2_seq1_ORF1_Frame_-3_3570-2998	Cbx5	4	27.7	9	38.7	0.95248	0.90722	0.0320037	0.92985	0.87623	0.8099	0.0469024	0.843065
>comp28116_c2_seq1_ORF1_Frame_-3_1598-264	Wipi2	4	22.9	2	5.8	0.98544	1.0399	0.038509	1.01267	0.86787	0.95585	0.0622113	0.91186
>comp28118_c0_seq2_ORF5_Frame_3_66-614	Commd8	1	13.1	2	12	NaN	0.74952	0	0.74952	NaN	0.78974	0	0.78974
>comp28119_c0_seq1_ORF1_Frame_-3_6929-4563;>comp28119_c0_seq2_ORF1_Frame_-3_6977-4563	Kirrel Kirrel	1	2.3	5	7.6	NaN	0.81953	0	0.81953	NaN	1.0039	0	1.0039
>comp28121_c0_seq2_ORF1_Frame_-3_3527-792	Actn1	45	60.1	44	47.6	1.0827	1.0683	0.0101823	1.0755	1.1293	1.0806	0.0344361	1.10495
>comp28123_c0_seq3_ORF12_Frame_3_132-2909	Ddx58	13	16.5	25	25.6	1.0168	2.2727	0.888055	1.64475	11.413	8.9058	1.77286	10.1594
>comp28125_c1_seq1_ORF2_Frame_2_74-619	Vps29	2	12.6	5	29.1	1.0125	1.019	0.00459619	1.01575	0.76975	0.89587	0.0891803	0.83281
>comp28129_c0_seq3_ORF1_Frame_-3_471-133	Ndufa7	3	29.2	2	17.7	1.0468	1.0185	0.0200111	1.03265	0.77807	0.85346	0.0533088	0.815765
>comp28129_c1_seq1_ORF1_Frame_-2_1319-552	Ccdc90b	2	8.2	4	15.2	2.8655	1.0361	1.29358	1.9508	0.97025	1.0119	0.029451	0.991075
>comp28129_c2_seq1_ORF3_Frame_3_552-1076	ARF6	4	33.1	3	21.1	0.99955	0.91587	0.0591707	0.95771	0.98582	0.93213	0.0379646	0.958975
>comp28129_c2_seq2_ORF1_Frame_-3_4034-2475,comp28129_c2_seq3_ORF1_Frame_-3_3148-1589	Canx	11	32.7	12	23.8	0.95531	0.91382	0.0293379	0.934565	0.83383	0.86023	0.0186676	0.84703
>comp28129_c2_seq2_ORF6_Frame_3_168-1940,comp28129_c2_seq5_ORF4_Frame_3_168-1940	Canx	21	35.2	22	33.8	0.94478	0.9536	0.00623668	0.94919	0.89962	0.9961	0.0682217	0.94786
>comp28137_c0_seq3_ORF8_Frame_3_615-6998;>comp28137_c0_seq2_ORF8_Frame_3_615-7283;>comp28137_c0_seq4_ORF8_Frame_3_615-7745	Wnk1 Wnk1 Wnk1	4	2.7	8	5	0.87759	1.4256	0.387502	1.15159	1.0783	1.0073	0.0502046	1.0428
>comp28139_c0_seq3_ORF1_Frame_-3_1401-325,comp28139_c0_seq4_ORF1_Frame_-3_1292-216	Gnaq	2	7.8	5	15.9	0.89345	0.80361	0.0635265	0.84853	0.77551	0.76701	0.00601041	0.77126
>comp28140_c0_seq1_ORF4_Frame_-2_3044-1548,comp28140_c0_seq3_ORF4_Frame_-2_3044-1548	Prpf31	2	7.8	4	7.4	1.1532	0.99844	0.109432	1.07582	1.0052	1.0856	0.0568514	1.0454
>comp28141_c0_seq1_ORF5_Frame_-1_5058-4741,comp28141_c0_seq2_ORF5_Frame_-1_5602-5285,comp28141_c0_seq3_ORF4_Frame_-1_5111-4794,comp28141_c0_seq4_ORF5_Frame_-1_5011-4694,comp28141_c0_seq5_ORF5_Frame_-1_5158-4841,comp28141_c0_seq6_ORF5_Frame_-1_5502-5185	Azi2	2	17.9	2	18.9	0.84985	1.3736	0.370347	1.11172	1.5491	0.90868	0.452845	1.22889
>comp28145_c0_seq2_ORF4_Frame_1_1729-2382,comp28145_c0_seq3_ORF6_Frame_3_3129-3782	Cdc123	6	35.3	7	38.1	0.99173	0.98955	0.00154149	0.99064	0.92232	1.1354	0.15067	1.02886
>comp28148_c0_seq1_ORF3_Frame_3_177-1034	Capza2	11	58	10	45.1	1.0124	0.9474	0.0459619	0.9799	1.0142	1.0024	0.00834386	1.0083
>comp28149_c0_seq3_ORF1_Frame_-3_5695-1928;>comp28149_c0_seq2_ORF1_Frame_-3_5842-1928	Gak Gak	2	3	5	4.2	0.7954	0.88007	0.0598707	0.837735	0.83778	0.94553	0.0761908	0.891655
>comp28153_c7_seq1_ORF6_Frame_3_330-980	Grb2	3	16.1	9	40.1	1.0801	0.99753	0.0583858	1.03882	1.1546	1.1583	0.0026163	1.15645
>comp28155_c0_seq3_ORF8_Frame_3_1008-8132;>comp28155_c0_seq2_ORF8_Frame_3_1008-8153;>comp28155_c0_seq1_ORF8_Frame_3_1008-8117;>comp28155_c0_seq4_ORF8_Frame_3_1008-8138	Cnot1 Cnot1 Cnot1 Cnot1	23	13.4	16	7.9	0.83172	0.92059	0.0628406	0.876155	0.95451	0.9393	0.0107551	0.946905
>comp28156_c1_seq2_ORF6_Frame_2_245-847	Rab1b	9	62.2	5	29.9	1.0463	0.84926	0.139328	0.94778	1.0159	0.82623	0.134117	0.921065
>comp28156_c1_seq3_ORF2_Frame_3_393-1007	RAB1A	8	54.6	6	33.7	1.0637	1.0337	0.0212132	1.0487	1.0593	0.95428	0.0742604	1.00679
>comp28158_c0_seq1_ORF4_Frame_2_398-1162,comp28158_c0_seq2_ORF5_Frame_1_2227-2991,comp28158_c0_seq3_ORF4_Frame_2_398-1162,comp28158_c0_seq4_ORF4_Frame_2_398-1162,comp28158_c0_seq5_ORF5_Frame_1_2227-2991,comp28158_c0_seq6_ORF5_Frame_1_2227-2991	Ncaph2	2	9.8	3	16.1	1.036	1.0406	0.00325269	1.0383	0.92891	0.90179	0.0191767	0.91535
>comp28165_c0_seq2_ORF1_Frame_-1_1610-507;>comp28165_c0_seq1_ORF1_Frame_-1_2610-1438,comp28165_c0_seq3_ORF1_Frame_-1_3213-2041	Nap1l1 Nap1l1	13	48.4	5	6.2	1.0226	1.0704	0.0337997	1.0465	1.0627	1.0884	0.0181726	1.07555
>comp28166_c0_seq4_ORF4_Frame_1_91-1107;>comp28166_c0_seq3_ORF4_Frame_1_91-1173;>comp28166_c0_seq1_ORF4_Frame_1_91-1188;>comp28166_c0_seq2_ORF4_Frame_1_91-1254	P2rx4 P2rx4 P2rx4 P2rx4	1	4.4	5	16.2	NaN	0.93031	0	0.93031	NaN	0.78414	0	0.78414
>comp28168_c0_seq1_ORF2_Frame_-2_5819-3213;>comp114989_c0_seq1_ORF1_Frame_1_1-333	Pdcd6ip PDCD6IP	24	37.2	24	31.5	0.92948	0.93339	0.00276479	0.931435	0.95357	0.96657	0.00919239	0.96007
>comp28174_c1_seq1_ORF6_Frame_1_58-2382,comp28174_c1_seq2_ORF7_Frame_1_58-2382	QARS	17	28.1	26	33.7	1.0372	1.0864	0.0347897	1.0618	1.1091	1.0488	0.0426385	1.07895
>comp28174_c2_seq1_ORF2_Frame_-1_2070-1237	M6pr	4	21.9	3	11.2	1.0356	0.92604	0.0774706	0.98082	0.88645	0.95171	0.0461458	0.91908
>comp28175_c3_seq1_ORF10_Frame_3_348-1208	Slc25a10	4	20.6	10	37.6	0.93071	1.0232	0.0654003	0.976955	0.91637	0.98907	0.0514067	0.95272
>comp28177_c1_seq2_ORF1_Frame_-2_2711-2358,comp28177_c1_seq3_ORF1_Frame_-2_2724-2371	RAB10	4	29.7	3	25.4	0.96183	0.99793	0.0255266	0.97988	0.96179	0.99951	0.0266721	0.98065
>comp28178_c0_seq1_ORF4_Frame_1_313-1281;>comp28178_c0_seq4_ORF3_Frame_1_313-1323	PPP1CC PPP1CC	10	38.7	11	31	1.0199	1.1106	0.0641346	1.06525	0.98733	1.0965	0.0771948	1.04191
>comp28179_c1_seq1_ORF1_Frame_-3_897-271;>comp28179_c1_seq2_ORF1_Frame_-2_651-271	Sarnp Sarnp	7	38.8	6	32.1	1.0255	1.1308	0.0744583	1.07815	1.0461	1.1262	0.0566393	1.08615
>comp28182_c0_seq1_ORF2_Frame_-2_949-119	Cbr1	13	56.7	11	40.8	0.93714	0.88237	0.0387282	0.909755	0.89182	0.87679	0.0106278	0.884305
>comp28182_c0_seq2_ORF1_Frame_-1_1073-243	Cbr3	8	40.4	9	36.1	0.98214	0.99882	0.0117945	0.99048	0.97563	1.0403	0.0457286	1.00796
>comp28188_c0_seq1_ORF4_Frame_1_220-1836;>comp28188_c0_seq4_ORF4_Frame_1_220-1875;>comp28188_c0_seq3_ORF4_Frame_1_136-1638;>comp28188_c0_seq2_ORF4_Frame_1_136-1677	Hp1bp3 Hp1bp3 Hp1bp3 Hp1bp3	5	10.4	18	34.5	1.0061	0.90617	0.0706612	0.956135	1.14	1.0245	0.0816708	1.08225
>comp28194_c1_seq1_ORF3_Frame_-2_915-103	Otub1	6	33.9	7	27.7	0.89428	0.99498	0.0712057	0.94463	0.86947	0.96987	0.0709935	0.91967
>comp28197_c2_seq1_ORF1_Frame_2_110-400	TIMM8A	4	63.9	3	34	1.0711	1.0266	0.0314663	1.04885	0.98202	1.008	0.0183706	0.99501
>comp28198_c0_seq3_ORF4_Frame_2_116-2374;>comp28198_c0_seq5_ORF6_Frame_3_399-2702;>comp28198_c0_seq4_ORF4_Frame_2_116-2431;>comp28198_c0_seq6_ORF6_Frame_3_399-2759;>comp28198_c0_seq2_ORF4_Frame_2_167-2221;>comp28198_c0_seq1_ORF4_Frame_2_167-2278	Cast Cast Cast Cast Cast Cast	12	32.8	9	18.9	0.84539	0.79377	0.0365009	0.81958	0.85748	0.92663	0.0488964	0.892055
>comp28199_c1_seq1_ORF2_Frame_-2_3708-1525	Plod1	10	20.3	14	20.5	0.93807	0.99191	0.0380706	0.96499	1.0823	1.0547	0.0195161	1.0685
>comp28199_c2_seq1_ORF3_Frame_-1_4848-3886,comp28199_c2_seq2_ORF3_Frame_-1_4812-3850	CSNK1A1	6	26.5	8	22.4	1.1841	1.1256	0.0413657	1.15485	1.0288	1.0533	0.0173241	1.04105
>comp28204_c0_seq2_ORF5_Frame_3_147-1994;>comp28204_c0_seq1_ORF4_Frame_3_147-2078	Znf326 Znf326	3	6.7	5	10.1	0.92256	1.0396	0.0827598	0.98108	0.94788	1.0231	0.0531886	0.98549
>comp28207_c1_seq2_ORF5_Frame_2_3149-5689,comp28207_c1_seq3_ORF6_Frame_2_3164-5704	Map4k5	2	3.7	5	7.3	1.4326	0.99672	0.308214	1.21466	1.2203	1.1187	0.071842	1.1695
>comp28218_c0_seq2_ORF5_Frame_2_119-799,comp28218_c0_seq4_ORF5_Frame_2_119-799	Dnm2	2	9.7	3	15.4	0.91854	1.12	0.142454	1.01927	1.1287	0.97747	0.106936	1.05309
>comp28218_c0_seq4_ORF2_Frame_-2_4083-1516;>comp28218_c0_seq2_ORF2_Frame_-2_4095-1516;>comp28218_c0_seq1_ORF2_Frame_-2_3344-750;>comp28218_c0_seq3_ORF2_Frame_-2_3356-750;>comp12501_c0_seq1_ORF5_Frame_1_106-1878;>comp12501_c0_seq2_ORF5_Frame_1_106-1890	Dnm2 Dnm2 Dnm2 Dnm2 Dnm1 Dnm1	14	25.2	18	22.5	0.92954	0.98948	0.042384	0.95951	0.97224	0.94392	0.0200253	0.95808
>comp28237_c0_seq1_ORF5_Frame_3_90-4163,comp28237_c0_seq2_ORF5_Frame_3_447-4520	Pik3r4	3	3.7	4	3.6	0.8673	0.98412	0.0826042	0.92571	0.90241	1.0065	0.0736027	0.954455
>comp28319_c0_seq1_ORF2_Frame_-1_3795-1960;>comp28319_c0_seq2_ORF2_Frame_-2_3675-1960	Ahcyl2 Ahcyl2	7	12.4	11	16.7	NaN	0.38623	0	0.38623	NaN	0.38729	0	0.38729
>comp28343_c1_seq4_ORF4_Frame_1_181-1797,comp28343_c1_seq5_ORF5_Frame_2_110-1726,comp28343_c1_seq6_ORF3_Frame_1_181-1797,comp28343_c1_seq7_ORF5_Frame_2_110-1726;>comp28343_c1_seq2_ORF3_Frame_1_460-2091,comp28343_c1_seq3_ORF4_Frame_1_460-2091	Gpsm2 Gpsm2	5	17.1	7	17.3	0.94023	0.95597	0.0111299	0.9481	0.90446	1.0103	0.0748402	0.95738
>comp28356_c0_seq1_ORF12_Frame_3_552-5849,comp28356_c0_seq2_ORF12_Frame_3_660-5957	Svil	5	4	5	3.5	0.83519	0.8231	0.00854892	0.829145	1.0055	0.82884	0.124917	0.91717
>comp28370_c1_seq2_ORF5_Frame_2_200-3082,comp28370_c1_seq3_ORF6_Frame_3_597-3479,comp28370_c1_seq4_ORF7_Frame_3_375-3257	ADNP	2	3.2	5	5.9	1.2668	0.91763	0.2469	1.09221	1.0878	0.9094	0.126148	0.9986
>comp28392_c0_seq2_ORF2_Frame_-2_4539-1273;>comp28392_c0_seq1_ORF2_Frame_-2_4560-1273	Sec24a Sec24a	2	2.8	3	2.5	1.2316	0.95182	0.197834	1.09171	1.3033	0.97387	0.232942	1.13858
>comp28398_c0_seq1_ORF5_Frame_3_147-2807;>comp28398_c0_seq2_ORF5_Frame_1_238-3171;>comp28398_c0_seq5_ORF3_Frame_2_911-1468;>comp28398_c0_seq3_ORF3_Frame_1_2410-3033,comp28398_c0_seq4_ORF6_Frame_2_2774-3397	Ppp1r12b Ppp1r12b Ppp1r12b Ppp1r12b	3	5	3	5	0.91901	1.0489	0.0918461	0.983955	0.99587	0.93436	0.0434941	0.965115
>comp28460_c0_seq1_ORF4_Frame_-1_3158-2394,comp28460_c0_seq3_ORF4_Frame_-1_3204-2440,comp28460_c0_seq4_ORF3_Frame_-1_3571-2807;>comp28460_c0_seq2_ORF2_Frame_-1_2121-1198;>comp28460_c0_seq5_ORF3_Frame_-1_1754-663;>comp28460_c0_seq6_ORF2_Frame_-1_1708-524	Sh3glb2 Sh3glb2 Sh3glb2 SH3GLB2	1	5.9	3	12.5	NaN	0.96639	0	0.96639	NaN	1.2616	0	1.2616
>comp28462_c0_seq2_ORF1_Frame_1_352-1026,comp28462_c0_seq3_ORF1_Frame_1_250-924,comp28462_c0_seq4_ORF1_Frame_3_294-968	Tex30	2	13.3	2	9.8	1.0952	1.1214	0.0185262	1.1083	1.4856	1.2977	0.132865	1.39165
>comp28484_c1_seq1_ORF11_Frame_3_87-3767;>comp28484_c1_seq2_ORF11_Frame_3_87-3824	Tbc1d9b Tbc1d9b	2	2	5	4.2	1.0062	0.98751	0.0132158	0.996855	1.0736	0.89751	0.124514	0.985555
>comp28497_c0_seq5_ORF2_Frame_-2_4531-3197	ARIH1	1	3.1	5	13.3	1.0082	1.0724	0.0453963	1.0403	0.827	1.1083	0.198909	0.96765
>comp28526_c0_seq1_ORF1_Frame_-3_3938-3255;>comp28526_c0_seq2_ORF1_Frame_-3_2650-1661	ZRANB2 ZRANB2	3	20.6	4	16.7	1.1388	1.1494	0.00749533	1.1441	1.1267	1.168	0.0292035	1.14735
>comp28555_c0_seq3_ORF1_Frame_-2_1224-547,comp28555_c0_seq4_ORF1_Frame_-2_1224-547	Spc25	1	8.8	6	27.4	1.3418	1.0048	0.238295	1.1733	1.3674	1.1524	0.152028	1.2599
>comp28573_c0_seq1_ORF7_Frame_2_56-2260	Mkln1	1	3.3	2	2.7	NaN	1.5317	0	1.5317	NaN	1.1769	0	1.1769
>comp28614_c0_seq1_ORF1_Frame_-3_11229-1990	Vps13c	17	7.2	13	4.9	0.98504	0.94461	0.0285883	0.964825	0.76085	0.7818	0.0148139	0.771325
>comp28614_c0_seq1_ORF2_Frame_-1_2072-120	Vps13c	2	3.2	2	4.3	0.96014	0.85908	0.0714602	0.90961	0.81068	0.81819	0.00531037	0.814435
>comp28624_c0_seq2_ORF10_Frame_2_113-5413;>comp28624_c0_seq3_ORF10_Frame_2_113-5506	Focad Focad	4	3.6	7	4	0.79819	1.0584	0.183996	0.928295	0.93762	0.90595	0.0223941	0.921785
>comp28640_c0_seq3_ORF1_Frame_-3_7867-7319,comp28640_c0_seq5_ORF1_Frame_-3_7822-7274,comp28640_c0_seq6_ORF1_Frame_-3_6764-6216	Slc12a6	2	15.3	3	20.8	0.90669	0.91745	0.00760847	0.91207	0.84626	1.0675	0.15644	0.95688
>comp28674_c3_seq1_ORF1_Frame_-2_2185-2	Acacb	2	2.7	2	2.7	1.1494	1.0714	0.0551543	1.1104	1.0329	0.86692	0.117366	0.94991
>comp28710_c0_seq1_ORF2_Frame_1_589-3033,comp28710_c0_seq2_ORF4_Frame_3_477-2921,comp28710_c0_seq3_ORF4_Frame_3_153-2597	Rbm5	2	3.2	3	4	1.116	0.89462	0.156539	1.00531	1.344	1.0125	0.234406	1.17825
>comp28729_c0_seq2_ORF1_Frame_-2_1971-187;>comp28729_c0_seq3_ORF1_Frame_-2_2058-187,comp28729_c0_seq4_ORF1_Frame_-2_2058-187,comp28729_c0_seq5_ORF1_Frame_-3_2058-187;>comp112113_c0_seq1_ORF1_Frame_-2_267-1	Kars Kars KARS	14	30.6	19	27.7	1.0725	0.96599	0.0753139	1.01924	1.2683	1.1582	0.0778525	1.21325
>comp28818_c0_seq7_ORF4_Frame_2_83-2461,comp28818_c0_seq8_ORF5_Frame_2_83-2461	Ufl1	5	8.6	12	17.9	0.95035	0.96586	0.0109672	0.958105	0.83072	0.90736	0.0541927	0.86904
>comp28820_c0_seq1_ORF1_Frame_-2_4032-2284	Rdx	18	29	21	28.8	1.0667	1.0816	0.0105359	1.07415	1.0104	1.093	0.058407	1.0517
>comp28837_c0_seq2_ORF8_Frame_3_84-3344;>comp28837_c0_seq1_ORF8_Frame_3_84-3371	Xpo7 Xpo7	6	8.3	7	6.6	0.67703	0.8659	0.133551	0.771465	1.0317	1.0129	0.0132936	1.0223
>comp28852_c0_seq2_ORF3_Frame_-1_4045-3605,comp28852_c0_seq4_ORF3_Frame_-1_4045-3605,comp28852_c0_seq5_ORF3_Frame_-2_4045-3605	Nudt2	5	46.9	3	25.9	0.86406	0.917	0.0374342	0.89053	0.8299	0.93124	0.0716582	0.88057
>comp28872_c0_seq2_ORF14_Frame_2_236-6895;>comp28872_c0_seq1_ORF14_Frame_2_236-6907;>comp156788_c0_seq1_ORF1_Frame_2_44-298	Ints1 Ints1 Ints1	9	4.6	8	3.9	0.93606	0.89725	0.0274428	0.916655	1.1917	1.0372	0.109248	1.11445
>comp28883_c0_seq1_ORF1_Frame_-3_1475-606,comp28883_c0_seq5_ORF1_Frame_-3_1475-606,comp28883_c0_seq7_ORF2_Frame_-1_1475-606;>comp28883_c0_seq2_ORF2_Frame_-1_1435-800,comp28883_c0_seq3_ORF1_Frame_-3_1435-800,comp28883_c0_seq4_ORF1_Frame_-3_1435-800	Trmt61a Trmt61a	2	7.9	4	19.7	0.98371	0.99401	0.0072832	0.98886	0.95963	1.0786	0.0841245	1.01911
>comp28891_c0_seq1_ORF11_Frame_3_66-3020	Dhx30	3	4.7	6	7.1	1.0817	1.0965	0.0104652	1.0891	0.75901	1.0086	0.176487	0.883805
>comp28895_c0_seq1_ORF1_Frame_1_145-441	Acyp1	2	29.3	4	48.5	1.0668	0.88687	0.12723	0.976835	0.8535	0.79111	0.0441164	0.822305
>comp28897_c0_seq1_ORF8_Frame_2_77-4579	Gemin5	4	4.2	9	7	0.87286	1.1788	0.216332	1.02583	0.99811	1.2643	0.188225	1.13121
>comp28899_c0_seq1_ORF11_Frame_2_659-6205,comp28899_c0_seq4_ORF12_Frame_3_378-5924;>comp28899_c0_seq2_ORF12_Frame_3_378-5945,comp28899_c0_seq3_ORF11_Frame_2_659-6226	Tanc1 Tanc1	5	3.8	7	4.2	0.93479	0.81072	0.0877307	0.872755	0.92234	0.90624	0.0113844	0.91429
>comp28927_c0_seq2_ORF1_Frame_-1_3334-788;>comp28927_c0_seq1_ORF1_Frame_-2_3397-788	Ube3a Ube3a	4	6.7	6	8	0.98386	0.93094	0.0374201	0.9574	0.87698	0.86923	0.00548008	0.873105
>comp28934_c1_seq4_ORF13_Frame_3_1413-4040;>comp155835_c0_seq1_ORF1_Frame_1_1-294	FXR2 FXR2	4	5.7	9	12.8	0.6758	0.85915	0.129648	0.767475	0.79717	0.98202	0.130709	0.889595
>comp28961_c0_seq1_ORF8_Frame_1_97-1020	Ldlrap1	1	5.2	2	7.1	NaN	0.86911	0	0.86911	NaN	1.0082	0	1.0082
>comp28979_c0_seq1_ORF1_Frame_2_104-781;>comp28979_c0_seq2_ORF2_Frame_2_329-1060	METTL7A METTL7A	3	18.6	2	10.6	0.80494	0.72045	0.0597435	0.762695	0.84411	0.92724	0.0587818	0.885675
>comp28980_c0_seq1_ORF3_Frame_-2_4022-3051	Ddx51	1	6.5	2	8.3	NaN	1.1806	0	1.1806	NaN	1.3079	0	1.3079
>comp28991_c0_seq1_ORF3_Frame_-1_7229-162	NBAS	5	2.7	5	2.3	0.97661	0.99556	0.0133997	0.986085	1.0254	1.0828	0.0405879	1.0541
>comp29011_c0_seq2_ORF2_Frame_-2_7106-2832;>comp29011_c0_seq1_ORF2_Frame_-2_7169-2832	Pds5b Pds5b	13	12.1	11	9.7	0.94449	0.94139	0.00219203	0.94294	1.1246	1.1051	0.0137886	1.11485
>comp29031_c5_seq1_ORF3_Frame_-1_1783-1265	Mink1	1	7.5	4	34.7	0.92786	0.87828	0.0350584	0.90307	0.72914	0.70122	0.0197424	0.71518
>comp29053_c0_seq1_ORF3_Frame_-1_1235-369,comp29053_c0_seq3_ORF1_Frame_-3_1235-369	Fhl3	4	19.7	3	13.8	0.96309	1.0026	0.0279378	0.982845	1.1209	1.1045	0.0115966	1.1127
>comp29083_c1_seq1_ORF5_Frame_1_73-867	Apool	8	41.9	6	23	0.93117	0.80757	0.0873984	0.86937	0.84034	0.85221	0.00839336	0.846275
>comp29088_c0_seq1_ORF7_Frame_1_2482-3474,comp29088_c0_seq2_ORF2_Frame_3_198-1190	Cryz	6	29	8	32.6	0.7112	0.9879	0.195656	0.84955	0.76313	0.81975	0.0400364	0.79144
>comp29102_c0_seq2_ORF4_Frame_-2_4620-280;>comp29102_c0_seq1_ORF4_Frame_-2_4740-280	Golga3 Golga3	13	12.7	22	19.9	0.99224	1.0047	0.00881055	0.99847	0.98331	0.91554	0.0479206	0.949425
>comp29119_c1_seq3_ORF1_Frame_-3_3033-1855;>comp29119_c1_seq1_ORF2_Frame_-1_2670-1855	Cbwd1 Cbwd1	3	9.9	4	14.5	1.236	1.0876	0.104935	1.1618	1.3395	1.0696	0.190848	1.20455
>comp29123_c0_seq2_ORF1_Frame_3_381-854,comp29123_c0_seq3_ORF2_Frame_2_1835-2308;>comp29123_c0_seq1_ORF1_Frame_1_136-798	Tma16 Tma16	2	20.9	1	11.4	1.7301	1.3372	0.277822	1.53365	1.0952	1.1871	0.0649831	1.14115
>comp29197_c1_seq5_ORF5_Frame_2_59-2983,comp29197_c1_seq11_ORF4_Frame_2_59-2983	Exoc4	2	3.6	10	12.5	0.94414	0.97933	0.0248831	0.961735	0.89166	0.9864	0.0669913	0.93903
>comp29222_c0_seq2_ORF2_Frame_-2_658-149,comp29222_c0_seq3_ORF1_Frame_-3_658-149;>comp29222_c0_seq1_ORF3_Frame_-1_1102-149,comp29222_c0_seq4_ORF1_Frame_-3_1102-149	Acy3 Acy3	1	11.2	1	5.3	NaN	0.94112	0	0.94112	NaN	0.73492	0	0.73492
>comp29231_c0_seq1_ORF4_Frame_1_178-2091,comp29231_c0_seq2_ORF5_Frame_1_178-2091	Cttnbp2nl	3	7.5	6	9.4	0.82032	1.1845	0.257514	1.00241	0.99574	1.2035	0.146909	1.09962
>comp29245_c2_seq1_ORF1_Frame_-1_913-131	Hsd17b10	13	69	8	32.6	0.87344	0.92151	0.0339906	0.897475	0.78874	0.86676	0.0551685	0.82775
>comp29264_c0_seq1_ORF3_Frame_2_269-880,comp29264_c0_seq6_ORF3_Frame_1_580-1191	Ppcdc	2	14.2	1	6.9	NaN	NaN	0	NaN	NaN	NaN	0	NaN
>comp29280_c0_seq1_ORF5_Frame_3_48-1085,comp29280_c0_seq3_ORF5_Frame_3_48-1085	Suclg1	5	20.8	7	23.7	0.95101	0.90189	0.0347331	0.92645	1.0293	0.87839	0.106709	0.953845
>comp29283_c0_seq2_ORF1_Frame_-3_1616-492	Fblim1	3	15.2	1	2.9	0.67394	NaN	0	0.67394	0.67796	NaN	0	0.67796
>comp29291_c0_seq1_ORF1_Frame_-3_7310-2574,comp29291_c0_seq2_ORF1_Frame_-3_7068-2332	TARBP1	8	6.8	9	6.1	0.9153	1.0186	0.0730441	0.96695	0.87586	0.98882	0.0798748	0.93234
>comp29291_c0_seq2_ORF9_Frame_3_216-452	TARBP1	2	30.4	2	32.9	1.0322	1.0607	0.0201525	1.04645	1.0088	1.023	0.0100409	1.0159
>comp29303_c0_seq1_ORF5_Frame_1_67-2349	GTF3C3	1	2.8	2	3.3	NaN	1.037	0	1.037	NaN	1.0881	0	1.0881
>comp29317_c0_seq6_ORF2_Frame_1_139-1266;>comp29317_c0_seq3_ORF2_Frame_1_139-642;>comp29317_c0_seq4_ORF2_Frame_1_430-1248,comp29317_c0_seq5_ORF2_Frame_2_395-1213	As3mt As3mt As3mt	5	20.5	6	18.1	0.78388	0.98093	0.139335	0.882405	0.6171	0.88856	0.191951	0.75283
>comp29320_c0_seq1_ORF3_Frame_2_89-754	Psmd9	6	33.8	7	35.6	0.90524	1.0421	0.0967746	0.97367	0.92032	1.0702	0.105981	0.99526
>comp29374_c0_seq2_ORF6_Frame_3_432-2945;>comp29374_c0_seq1_ORF4_Frame_2_557-3127,comp29374_c0_seq4_ORF4_Frame_2_221-2791,comp29374_c0_seq5_ORF4_Frame_1_493-3063;>comp137549_c0_seq1_ORF1_Frame_3_99-326	RBM25 Rbm25 Rbm25	7	13.7	10	13.2	0.89512	0.97586	0.0570918	0.93549	0.93731	0.97844	0.0290833	0.957875
>comp29379_c0_seq1_ORF3_Frame_3_93-623,comp29379_c0_seq3_ORF4_Frame_3_93-623,comp29379_c0_seq4_ORF3_Frame_3_93-623	PPIH	3	15.8	5	23.7	0.91444	0.94224	0.0196576	0.92834	1.0479	1.0822	0.0242538	1.06505
>comp29392_c0_seq1_ORF2_Frame_2_431-1675	Iigp1	8	28.2	12	34	0.85048	3.2327	1.68448	2.04159	16.198	12.083	2.90974	14.1405
>comp29409_c0_seq1_ORF4_Frame_1_406-1377,comp29409_c0_seq2_ORF4_Frame_2_356-1327,comp29409_c0_seq3_ORF5_Frame_3_273-1244,comp29409_c0_seq4_ORF3_Frame_1_313-1284,comp29409_c0_seq6_ORF4_Frame_3_396-1367,comp29409_c0_seq7_ORF4_Frame_2_323-1294	Fam49b	9	36.4	3	9.9	0.98878	1.0049	0.0113986	0.99684	0.96432	0.98738	0.0163059	0.97585
>comp29416_c0_seq1_ORF4_Frame_-1_5335-698,comp29416_c0_seq4_ORF5_Frame_-1_6506-1869;>comp29416_c0_seq3_ORF5_Frame_-1_7018-2264,comp29416_c0_seq5_ORF5_Frame_-1_5847-1093	Inf2 Inf2	4	3.1	4	3.1	0.95675	1.0106	0.0380777	0.983675	0.96362	0.88185	0.0578201	0.922735
>comp29416_c0_seq3_ORF8_Frame_3_87-377,comp29416_c0_seq4_ORF10_Frame_3_87-377	Inf2	2	28.9	2	28.9	0.98628	1.0156	0.0207324	1.00094	1.0035	1.064	0.04278	1.03375
>comp29427_c0_seq1_ORF1_Frame_-3_3528-2425	Poldip2	2	6.8	8	24.2	0.75124	1.1015	0.247671	0.92637	0.7034	0.92313	0.155373	0.813265
>comp29443_c0_seq1_ORF16_Frame_3_213-8819	Plec	90	33.8	111	38.3	NaN	NaN	0	NaN	NaN	NaN	0	NaN
>comp29443_c0_seq2_ORF7_Frame_2_179-3067;>comp157219_c0_seq1_ORF1_Frame_1_7-216	Plec PLEC	40	49.1	35	36.7	1.34	1.2318	0.076509	1.2859	1.1953	1.1959	0.000424264	1.1956
>comp29443_c0_seq3_ORF4_Frame_2_1154-1999	Plec	6	21.6	11	42.6	1.3623	1.1925	0.120067	1.2774	1.1753	1.2137	0.0271529	1.1945
>comp29443_c0_seq5_ORF16_Frame_3_219-9254;>comp29443_c0_seq4_ORF12_Frame_1_100-8679	Plec Plec	95	34	114	37.1	1.4259	1.2836	0.100621	1.35475	1.2586	1.2342	0.0172534	1.2464
>comp29451_c0_seq1_ORF14_Frame_3_1089-10814;>comp29451_c0_seq2_ORF14_Frame_3_1089-10196;>comp29451_c0_seq3_ORF13_Frame_3_1089-9593	COL6A3 COL6A3 COL6A3	32	12.8	37	13	1.2342	1.1918	0.0299813	1.213	1.4193	1.4271	0.00551543	1.4232
>comp29455_c0_seq1_ORF2_Frame_1_55-1194	Nup43	3	10.5	3	10.8	0.91686	1.1346	0.153965	1.02573	1.1228	1.1245	0.00120208	1.12365
>comp29455_c1_seq2_ORF1_Frame_-1_2500-1646,comp29455_c1_seq3_ORF1_Frame_-1_1882-1028;>comp29455_c1_seq1_ORF1_Frame_-1_2453-1596	Pcmt1 Pcmt1	3	16.5	5	18.9	1.0789	1.0529	0.0183848	1.0659	1.051	1.1002	0.0347897	1.0756
>comp29469_c0_seq3_ORF7_Frame_-1_1381-209;>comp29469_c0_seq2_ORF2_Frame_-3_1396-209	Ncapd3 Ncapd3	3	9.7	9	27.9	0.88287	1.0299	0.103966	0.956385	0.77833	0.88449	0.0750665	0.83141
>comp29481_c2_seq1_ORF1_Frame_-2_368-54	RPL36	3	28.6	4	30.5	0.95313	1.0664	0.080094	1.00977	0.9638	1.0315	0.0478711	0.99765
>comp29485_c0_seq1_ORF2_Frame_1_49-483	Ube2v2	5	42.8	7	51.7	0.98491	0.97594	0.00634275	0.980425	1.0395	0.97162	0.0479984	1.00556
>comp29501_c0_seq2_ORF3_Frame_-1_1923-709;>comp29501_c0_seq1_ORF1_Frame_-3_1410-709	Dazap1 Dazap1	4	15.6	4	14.3	0.93204	0.86922	0.0444204	0.90063	1.0156	0.97386	0.0295146	0.99473
>comp29504_c0_seq1_ORF3_Frame_3_162-1922	Tm9sf3	2	3.7	4	6.8	0.82559	0.91705	0.064672	0.87132	1.0676	0.91954	0.104694	0.99357
>comp29510_c0_seq1_ORF5_Frame_2_314-3052	Nrdc	12	18.1	18	21.8	0.899	0.96065	0.0435931	0.929825	0.95029	0.87304	0.054624	0.911665
>comp29524_c1_seq1_ORF1_Frame_-3_813-1	TUBA4A	10	53.9	7	22.1	0.98964	0.95892	0.0217223	0.97428	1.0595	1.0007	0.0415779	1.0301
>comp29526_c0_seq1_ORF3_Frame_-1_2409-1936,comp29526_c0_seq2_ORF3_Frame_-1_2409-1936,comp29526_c0_seq3_ORF3_Frame_-2_2409-1936,comp29526_c0_seq4_ORF3_Frame_-1_2409-1936,comp29526_c0_seq5_ORF2_Frame_-2_2409-1936	Ube2i	5	28.5	3	15.2	0.86081	0.83701	0.0168291	0.84891	1.0131	0.98852	0.0173807	1.00081
>comp29529_c0_seq1_ORF2_Frame_1_64-777,comp29529_c0_seq2_ORF2_Frame_1_64-777,comp29529_c0_seq3_ORF2_Frame_1_64-777,comp29529_c0_seq4_ORF3_Frame_1_64-777	Spg11	4	22.7	4	17.6	1.0543	1.1289	0.0527502	1.0916	1.0117	1.0474	0.0252437	1.02955
>comp29561_c4_seq1_ORF5_Frame_-1_5299-3884	Eif2s3x	13	39.8	15	36.2	0.97811	0.99556	0.012339	0.986835	1.0175	0.99903	0.0130603	1.00826
>comp29587_c0_seq1_ORF1_Frame_-1_1692-1030,comp29587_c0_seq2_ORF1_Frame_-1_1485-823,comp29587_c0_seq4_ORF1_Frame_-1_1319-657,comp29587_c0_seq5_ORF1_Frame_-1_2194-1532,comp29587_c0_seq6_ORF1_Frame_-1_1821-1159	SRSF2	3	18.6	4	21.7	1.045	1.0752	0.0213546	1.0601	1.0729	1.0972	0.0171827	1.08505
>comp29592_c0_seq1_ORF1_Frame_-3_3298-1691,comp29592_c0_seq2_ORF1_Frame_-1_3298-1691,comp29592_c0_seq3_ORF1_Frame_-3_3298-1691	Cpne1	4	8	7	12.9	0.93142	0.93646	0.00356382	0.93394	1.0075	1.1212	0.080398	1.06435
>comp29592_c0_seq5_ORF1_Frame_-2_2162-3,comp29592_c0_seq6_ORF1_Frame_-1_2162-3	Rbm12	2	3.3	5	6.9	0.95672	0.91483	0.0296207	0.935775	1.0047	0.94386	0.0430204	0.97428
>comp29606_c1_seq1_ORF1_Frame_-1_465-1	Hmgb3	4	25.8	3	17.4	0.94103	1.2262	0.201646	1.08361	0.90107	0.82499	0.0537967	0.86303
>comp29606_c3_seq1_ORF12_Frame_2_5351-10819	Srrm2	5	4.2	2	1.9	0.89453	0.59684	0.210499	0.745685	1.2969	0.87005	0.301829	1.08347
>comp29611_c0_seq1_ORF3_Frame_3_306-851;>comp29611_c0_seq6_ORF5_Frame_3_306-1088;>comp29611_c0_seq3_ORF4_Frame_3_306-512,comp29611_c0_seq4_ORF6_Frame_3_306-512,comp29611_c0_seq7_ORF3_Frame_3_306-512,comp29611_c0_seq10_ORF6_Frame_3_306-512	SRSF10 SRSF10 SRSF10	3	18.7	5	25.3	1.1118	1.1675	0.0393858	1.13965	1.191	1.2077	0.0118087	1.19935
>comp29617_c0_seq1_ORF3_Frame_1_2989-4731,comp29617_c0_seq2_ORF3_Frame_1_3061-4803	Nudcd1	4	11.2	10	21.7	0.7414	0.9403	0.140644	0.84085	1.0057	1.0145	0.00622254	1.0101
>comp29621_c0_seq1_ORF7_Frame_2_77-3718	Nomo1	16	21	14	13.2	0.91212	1.0115	0.0702723	0.96181	0.89852	0.94391	0.0320956	0.921215
>comp29621_c1_seq1_ORF3_Frame_2_17-1150;>comp29621_c1_seq3_ORF3_Frame_2_17-1216	Rrbp1 Rrbp1	6	25.7	2	5.6	1.0912	0.85961	0.163759	0.975405	1.1619	0.87728	0.201257	1.01959
>comp29629_c2_seq1_ORF2_Frame_-2_1263-526	Rpl7l1	3	13.4	3	14.6	1.0454	1.1638	0.0837214	1.1046	0.94358	0.9068	0.0260074	0.92519
>comp29656_c1_seq2_ORF1_Frame_-1_2290-524	Rangap1	15	32.8	16	28.4	1.0977	1.0978	7.07107e-05	1.09775	1.187	1.1364	0.0357796	1.1617
>comp29657_c0_seq2_ORF5_Frame_2_1925-4912;>comp29657_c0_seq1_ORF6_Frame_2_1925-4291	Zc3hav1 Zc3hav1	9	13.3	16	19.5	0.73035	0.75264	0.0157614	0.741495	0.90318	0.86768	0.0251023	0.88543
>comp29666_c0_seq1_ORF1_Frame_-3_1533-265	Cops3	7	24.3	6	16.8	0.91846	1.0213	0.0727189	0.96988	1.068	1.0563	0.00827315	1.06215
>comp29707_c0_seq2_ORF5_Frame_2_107-1297,comp29707_c0_seq6_ORF5_Frame_2_107-1297,comp29707_c0_seq8_ORF6_Frame_2_107-1297,comp29707_c0_seq9_ORF7_Frame_2_107-1297,comp29707_c0_seq10_ORF4_Frame_2_107-1297,comp29707_c0_seq12_ORF3_Frame_2_107-1297	Tcp1	5	26.4	6	15.9	0.88716	0.92865	0.0293379	0.907905	0.72766	0.87043	0.100954	0.799045
>comp29718_c0_seq1_ORF3_Frame_2_20-277	CUL4B	2	32.6	3	39.5	NaN	0.9195	0	0.9195	NaN	1.0576	0	1.0576
>comp29730_c0_seq1_ORF3_Frame_2_338-1759	Gss	6	17.3	4	8	1.0693	1.0313	0.0268701	1.0503	1.0341	1.001	0.0234052	1.01755
>comp29740_c2_seq2_ORF3_Frame_-1_7111-1934,comp29740_c2_seq3_ORF3_Frame_-1_6047-870	Supt6h	9	9.1	7	4.3	0.98203	1.042	0.0424052	1.01201	1.1201	1.0858	0.0242538	1.10295
>comp29740_c5_seq1_ORF1_Frame_1_49-840;>comp70097_c0_seq1_ORF1_Frame_-3_544-230	Psmb5 PSMB5	9	36.4	10	35.2	1.0095	1.1035	0.066468	1.0565	0.74745	0.76521	0.0125582	0.75633
>comp29766_c0_seq1_ORF15_Frame_3_4389-6182;>comp29766_c0_seq2_ORF14_Frame_3_4389-6260	Polk Polk	4	9.4	12	20.6	0.99815	0.99651	0.00115966	0.99733	0.88111	0.96031	0.0560029	0.92071
>comp29769_c0_seq1_ORF3_Frame_3_108-1055;>comp29769_c0_seq4_ORF2_Frame_2_503-1018	Akr1b8 Akr1b8	7	30.7	13	47.5	0.99711	0.96173	0.0250174	0.97942	0.93086	0.91792	0.00914996	0.92439
>comp29777_c1_seq2_ORF4_Frame_2_158-2782	Vps39	1	1.6	2	2.6	NaN	0.71861	0	0.71861	NaN	0.66147	0	0.66147
>comp29779_c2_seq4_ORF1_Frame_-1_1493-228,comp29779_c2_seq5_ORF1_Frame_-1_1608-343	Psmd11	14	40.8	17	43.1	1.0656	1.0495	0.0113844	1.05755	1.0693	1.0281	0.0291328	1.0487
>comp29796_c0_seq4_ORF1_Frame_-3_5470-3440	Clpb	2	4.7	5	8.7	1.0389	1.0027	0.0255973	1.0208	0.76355	0.85022	0.0612849	0.806885
>comp29804_c1_seq1_ORF8_Frame_3_27-4724	Nup188	3	3.2	5	3.6	0.84057	0.94764	0.0757099	0.894105	0.98562	1.1028	0.0828588	1.04421
>comp29808_c1_seq3_ORF1_Frame_-3_1004-399;>comp29808_c1_seq2_ORF1_Frame_-3_1084-575;>comp29808_c1_seq4_ORF1_Frame_-1_761-399;>comp29808_c1_seq1_ORF1_Frame_-1_841-575	Rab13 Rab13 Rab13 Rab13	4	22.8	5	26.7	0.90027	1.0077	0.0759645	0.953985	1.3211	1.4341	0.0799031	1.3776
>comp29812_c0_seq2_ORF4_Frame_3_252-1340;>comp29812_c0_seq1_ORF4_Frame_3_252-2471	Dclk1 Dclk1	6	20.9	5	13.8	0.94231	0.79638	0.103188	0.869345	0.74006	0.57732	0.115075	0.65869
>comp29816_c1_seq4_ORF4_Frame_2_230-1258;>comp29816_c1_seq1_ORF4_Frame_1_475-1350,comp29816_c1_seq2_ORF4_Frame_2_209-1084;>comp29816_c1_seq3_ORF4_Frame_2_62-1000	Nagk Nagk Nagk	7	28.9	7	24.8	1.0464	1.0068	0.0280014	1.0266	0.77911	0.87349	0.0667367	0.8263
>comp29827_c0_seq1_ORF2_Frame_-3_696-40	PURA	4	39.7	3	11.9	0.68001	0.8426	0.114968	0.761305	0.64575	0.76465	0.084075	0.7052
>comp29829_c0_seq1_ORF4_Frame_1_130-2238	Rbm19	4	10.2	7	12.8	0.86287	1.1332	0.191152	0.998035	1.2346	1.1224	0.0793374	1.1785
>comp29831_c1_seq1_ORF2_Frame_1_298-888,comp29831_c1_seq2_ORF1_Frame_1_298-888;>comp29831_c1_seq3_ORF2_Frame_1_298-957	Rbpms Rbpms	3	19.8	1	7.6	1.0776	1.019	0.0414365	1.0483	0.87199	0.81012	0.0437487	0.841055
>comp29842_c2_seq1_ORF4_Frame_3_249-1472	Nceh1	3	12.5	2	5.4	0.85295	1.0334	0.127597	0.943175	0.86432	0.8895	0.0178049	0.87691
>comp29844_c1_seq1_ORF5_Frame_2_158-694	Opa3	1	6.7	1	6.7	1.4264	0.88881	0.380134	1.1576	0.85008	1.0242	0.123121	0.93714
>comp29856_c1_seq2_ORF3_Frame_-1_5977-5507,comp29856_c1_seq4_ORF1_Frame_-3_5977-5507;>comp29856_c1_seq1_ORF1_Frame_-2_6115-5507,comp29856_c1_seq3_ORF2_Frame_-1_6115-5507	RAB30 RAB30	2	22.3	3	21.7	0.79758	0.93173	0.0948584	0.864655	0.71762	0.9682	0.177187	0.84291
>comp29869_c1_seq3_ORF1_Frame_-2_2657-1701;>comp29869_c1_seq2_ORF1_Frame_-2_1896-886;>comp29869_c1_seq1_ORF1_Frame_-2_4962-3940	QKI QKI QKI	5	20.1	6	19.7	0.85364	0.95475	0.0714956	0.904195	0.74542	0.91664	0.121071	0.83103
>comp29928_c0_seq1_ORF1_Frame_-1_2275-2;>comp29928_c0_seq2_ORF1_Frame_-1_2407-2	U2surp U2surp	6	10.3	7	10.4	0.98778	0.95904	0.0203222	0.97341	1.3073	0.99413	0.221445	1.15071
>comp29967_c0_seq1_ORF2_Frame_-1_2259-1945;>comp29967_c0_seq2_ORF1_Frame_-1_2341-1556	Ttc33 Ttc33	1	27.6	1	13.3	NaN	NaN	0	NaN	NaN	NaN	0	NaN
>comp29970_c2_seq1_ORF1_Frame_-2_4241-1944	Dab2	7	13.6	6	12.8	0.84127	0.93867	0.0688722	0.88997	1.2032	1.1238	0.0561443	1.1635
>comp29974_c0_seq2_ORF5_Frame_2_200-1243,comp29974_c0_seq3_ORF6_Frame_1_1396-2439	Pdlim2	4	16.4	5	19.5	0.8712	0.8587	0.00883883	0.86495	1.112	1.1731	0.0432042	1.14255
>comp29976_c0_seq3_ORF2_Frame_-2_1718-1176	Vmp1	4	32	4	34.8	0.9007	0.96551	0.0458276	0.933105	0.9188	0.93529	0.0116602	0.927045
>comp29976_c0_seq3_ORF5_Frame_2_2129-3346	Vmp1	1	7.4	3	8.1	0.79506	0.87034	0.053231	0.8327	0.8552	0.96065	0.0745644	0.907925
>comp29990_c0_seq1_ORF2_Frame_-2_2067-793,comp29990_c0_seq2_ORF3_Frame_-1_2067-793	Plekha2	2	7.8	1	2.6	NaN	1.0805	0	1.0805	NaN	1.4676	0	1.4676
>comp29993_c0_seq1_ORF11_Frame_2_395-4891	Arhgap35	5	6.1	2	1.3	1.0151	0.98312	0.0226133	0.99911	0.92405	0.95462	0.0216163	0.939335
>comp30000_c0_seq1_ORF2_Frame_-2_3616-2024,comp30000_c0_seq2_ORF4_Frame_-2_3696-2104,comp30000_c0_seq3_ORF2_Frame_-2_3376-1784,comp30000_c0_seq4_ORF4_Frame_-2_3456-1864	Stam	2	4.9	3	6.8	0.88885	0.99851	0.0775413	0.94368	0.82843	0.8084	0.0141633	0.818415
>comp30017_c1_seq1_ORF2_Frame_1_2209-2751,comp30017_c1_seq2_ORF3_Frame_1_859-1401,comp30017_c1_seq3_ORF4_Frame_3_1140-1682,comp30017_c1_seq4_ORF3_Frame_3_2490-3032;>comp30017_c1_seq5_ORF3_Frame_1_250-1089	Tra2a Tra2a	2	19.3	5	26.5	0.9486	1.0723	0.0874691	1.01045	1.1164	1.2866	0.12035	1.2015
>comp30022_c0_seq8_ORF3_Frame_1_223-1380;>comp30022_c0_seq7_ORF3_Frame_1_223-1239;>comp30022_c0_seq4_ORF3_Frame_1_223-1302;>comp30022_c0_seq3_ORF3_Frame_1_223-1323	Dcps Dcps Dcps Dcps	5	20.2	8	27.7	0.83851	0.86545	0.0190495	0.85198	0.91388	0.89418	0.01393	0.90403
>comp30024_c0_seq1_ORF2_Frame_-2_5906-792,comp30024_c0_seq2_ORF2_Frame_-2_6392-1278	Mdc1	7	9.4	8	6.3	0.98615	1.1387	0.107869	1.06242	1.1923	1.5181	0.230375	1.3552
>comp30035_c0_seq1_ORF1_Frame_-2_1404-1	Eppk1	6	16.9	12	23.1	1.1362	1.111	0.0178191	1.1236	1.3176	1.37	0.0370524	1.3438
>comp30063_c4_seq1_ORF1_Frame_-3_11777-10959	Fam210a	1	5.5	2	9.2	NaN	0.90062	0	0.90062	NaN	0.82661	0	0.82661
>comp30079_c1_seq2_ORF2_Frame_-2_2076-1159	Ebna1bp2	4	17.3	9	30.4	0.93907	1.1409	0.142715	1.03998	1.0203	1.1063	0.0608112	1.0633
>comp30081_c2_seq4_ORF1_Frame_-3_1608-1,comp30081_c2_seq6_ORF2_Frame_-2_1608-1,comp30081_c2_seq7_ORF2_Frame_-1_1608-1;>comp30081_c2_seq1_ORF1_Frame_-1_565-107,comp30081_c2_seq2_ORF1_Frame_-3_565-107,comp30081_c2_seq3_ORF1_Frame_-2_565-107	Tnpo2 Tnpo2	3	12.7	5	11.6	1.4129	0.95369	0.324711	1.18329	1.1957	1.0121	0.129825	1.1039
>comp30084_c0_seq1_ORF4_Frame_3_237-2363;>comp30084_c0_seq2_ORF5_Frame_3_237-2411	SCAF11 SCAF11	1	2	7	12.7	NaN	0.99156	0	0.99156	NaN	1.1608	0	1.1608
>comp30103_c1_seq1_ORF2_Frame_-2_2096-120	Abcd3	2	3.9	7	13.8	0.84173	0.96443	0.086762	0.90308	0.78049	0.84091	0.0427234	0.8107
>comp30150_c2_seq3_ORF4_Frame_-1_1273-224;>comp30150_c2_seq1_ORF3_Frame_-1_1708-224	Pcyox1l Pcyox1l	1	3.1	3	10.3	NaN	0.9808	0	0.9808	NaN	0.97449	0	0.97449
>comp30170_c0_seq3_ORF4_Frame_1_550-2748;>comp30170_c0_seq1_ORF4_Frame_1_550-3033	MCC MCC	1	1.9	1	1.9	NaN	NaN	0	NaN	NaN	NaN	0	NaN
>comp30183_c1_seq1_ORF1_Frame_-1_1173-208,comp30183_c1_seq2_ORF1_Frame_-1_2724-1759	Sfxn1	7	31.4	3	11.5	0.98403	1.0117	0.0195656	0.997865	0.98608	1.053	0.0473196	1.01954
>comp30187_c0_seq1_ORF2_Frame_-1_2788-1706	Ppp1r7	10	38.5	8	23.3	1.1231	1.1068	0.0115258	1.11495	1.0511	1.0385	0.00890955	1.0448
>comp30187_c0_seq2_ORF9_Frame_2_5153-5932	Gfm2	3	16.9	4	18.5	1.1338	1.0523	0.0576292	1.09305	0.966	0.9035	0.0441942	0.93475
>comp30202_c0_seq1_ORF4_Frame_-2_2366-975	Rpa1	6	15.5	11	24.8	1.0764	1.0368	0.0280014	1.0566	1.2199	1.1114	0.0767211	1.16565
>comp30205_c1_seq3_ORF2_Frame_-2_1001-423;>comp30205_c1_seq1_ORF2_Frame_-2_1812-1252	CFAP20 CFAP20	3	16.1	2	11.9	1.0009	1.0199	0.013435	1.0104	0.97054	1.1514	0.127887	1.06097
>comp30226_c0_seq8_ORF2_Frame_2_407-1441	Tfb1m	1	2.6	4	12.2	NaN	0.95187	0	0.95187	NaN	1.0763	0	1.0763
>comp30242_c1_seq3_ORF1_Frame_-3_13009-4229,comp30242_c1_seq4_ORF2_Frame_-1_13009-4229;>comp30242_c1_seq1_ORF1_Frame_-3_15124-4229;>comp30242_c1_seq2_ORF1_Frame_-2_15196-4229	Smg1 Smg1 Smg1	2	1	1	0.4	0.96358	NaN	0	0.96358	0.75304	NaN	0	0.75304
>comp30254_c1_seq1_ORF8_Frame_-1_7592-3444,comp30254_c1_seq3_ORF5_Frame_-2_7592-3444	Tmem2	2	1.7	2	1.6	1.0597	0.89239	0.118306	0.976045	0.8772	0.85681	0.0144179	0.867005
>comp30269_c0_seq3_ORF4_Frame_1_256-1524;>comp30269_c0_seq2_ORF4_Frame_1_136-1497	Prune Prune	2	6.9	2	5.4	0.90216	0.89202	0.00717006	0.89709	0.67762	0.82288	0.102714	0.75025
>comp30284_c4_seq1_ORF5_Frame_2_461-2497	Heatr3	2	3.7	6	10.8	0.93748	1.175	0.167952	1.05624	1.1712	1.1066	0.0456791	1.1389
>comp30289_c0_seq1_ORF3_Frame_3_528-968,comp30289_c0_seq2_ORF3_Frame_3_528-968,comp30289_c0_seq3_ORF3_Frame_1_694-1134,comp30289_c0_seq4_ORF3_Frame_1_694-1134	Ube2d3	1	7.5	1	7.5	1.0205	0.96795	0.0371585	0.994225	1.0295	1.0272	0.00162635	1.02835
>comp30289_c1_seq1_ORF1_Frame_-3_1095-691	Cisd2	3	27.4	3	26.7	1.0322	0.90496	0.0899723	0.96858	1.0784	0.98056	0.0691833	1.02948
>comp30313_c0_seq1_ORF1_Frame_-3_1853-369;>comp30313_c0_seq2_ORF1_Frame_-3_4543-3866;>comp30313_c0_seq2_ORF2_Frame_-2_1136-369	Adpgk Adpgk Adpgk	2	6.3	6	17	0.67786	0.95245	0.194164	0.815155	0.72627	1.1163	0.275793	0.921285
>comp30313_c1_seq1_ORF1_Frame_-3_633-1	Mak16	3	19.4	3	18	1.1227	1.2376	0.0812466	1.18015	0.79866	0.88382	0.0602172	0.84124
>comp30330_c0_seq1_ORF6_Frame_2_71-793	Emc7	2	8.7	2	9.5	0.95093	1.0645	0.0803061	1.00772	0.94682	0.8124	0.0950493	0.87961
>comp30351_c0_seq1_ORF5_Frame_-1_9362-1851;>comp102550_c0_seq1_ORF1_Frame_2_113-847	Fasn Fasn	68	34.3	62	26.7	1.0012	1.0542	0.0374767	1.0277	0.9224	0.95757	0.0248689	0.939985
>comp30351_c2_seq2_ORF1_Frame_-1_1745-969	Dcun1d1	3	15.4	2	8.9	0.97422	1.1314	0.111143	1.05281	1.1263	1.1829	0.0400222	1.1546
>comp30351_c2_seq3_ORF8_Frame_-1_2638-2048;>comp30351_c2_seq1_ORF9_Frame_-1_2721-1945	Tmco3 Tmco3	1	6.1	2	11.2	NaN	0.82253	0	0.82253	NaN	0.84674	0	0.84674
>comp30355_c0_seq6_ORF4_Frame_2_527-5833;>comp30355_c0_seq2_ORF5_Frame_2_527-5923;>comp30355_c0_seq1_ORF6_Frame_2_527-5974;>comp30355_c0_seq3_ORF3_Frame_2_527-3946;>comp30355_c0_seq5_ORF4_Frame_2_527-4036;>comp30355_c0_seq4_ORF5_Frame_2_527-4087	Nup98 Nup98 Nup98 Nup98 Nup98 Nup98	12	10.7	14	8.9	0.91836	0.9846	0.0468388	0.95148	1.0419	0.96449	0.0547371	1.0032
>comp30362_c0_seq4_ORF10_Frame_1_226-7218;>comp30362_c0_seq3_ORF10_Frame_1_226-7296;>comp30362_c0_seq2_ORF10_Frame_1_226-7356	SEC16A SEC16A SEC16A	7	5.6	10	4.8	0.71193	0.91798	0.145699	0.814955	0.75113	0.86245	0.0787151	0.80679
>comp30370_c0_seq2_ORF1_Frame_-3_3008-1395,comp30370_c0_seq6_ORF3_Frame_-1_3008-1395;>comp30370_c0_seq3_ORF1_Frame_-3_3777-1678,comp30370_c0_seq4_ORF3_Frame_-1_3777-1678;>comp30370_c0_seq1_ORF4_Frame_-1_3237-973,comp30370_c0_seq5_ORF1_Frame_-3_3237-973	Acox3 Acox3 Acox3	1	2.8	4	9.1	NaN	0.96272	0	0.96272	NaN	0.77305	0	0.77305
>comp30371_c0_seq1_ORF1_Frame_-2_1420-884	Col1a2	3	31.3	1	8.4	0.98974	1.2922	0.213872	1.14097	0.89709	1.0016	0.0738997	0.949345
>comp30371_c2_seq2_ORF6_Frame_2_392-3976	Col1a2	5	7.4	7	8.6	0.77417	0.92812	0.108859	0.851145	0.72254	0.59222	0.0921502	0.65738
>comp30371_c2_seq3_ORF12_Frame_3_135-4493;>comp30371_c2_seq1_ORF8_Frame_2_392-3754;CON__Q862S4	Col1a1 Col1a1	27	33.7	14	12.8	0.81046	0.81483	0.00309006	0.812645	0.24101	0.39699	0.110295	0.319
>comp30371_c3_seq1_ORF1_Frame_-1_1012-557	Plp2	2	17.8	1	7.9	0.93823	NaN	0	0.93823	0.8996	NaN	0	0.8996
>comp30378_c2_seq1_ORF2_Frame_-2_4352-3249,comp30378_c2_seq4_ORF2_Frame_-2_3246-2143,comp30378_c2_seq5_ORF2_Frame_-2_3655-2552,comp30378_c2_seq7_ORF2_Frame_-2_3943-2840	Dffa	5	14.1	5	10.1	1.1576	1.1897	0.0226981	1.17365	0.87517	0.92257	0.0335169	0.89887
>comp30378_c2_seq2_ORF9_Frame_3_1500-3641,comp30378_c2_seq8_ORF5_Frame_1_2197-4338	Srp68	8	13.9	11	16.4	1.0015	0.94416	0.0405455	0.97283	1.042	0.89693	0.10258	0.969465
>comp30381_c2_seq3_ORF4_Frame_2_146-967	Gnpda2	3	16.4	3	12.8	1.0445	NaN	0	1.0445	0.99186	NaN	0	0.99186
>comp30398_c1_seq1_ORF5_Frame_3_1155-2636;>comp30398_c1_seq2_ORF3_Frame_1_145-1200	Dnajc7 Dnajc7	2	7.7	9	18.6	1.008	1.1519	0.101753	1.07995	1.2583	1.3919	0.0944695	1.3251
>comp30410_c0_seq1_ORF1_Frame_-1_3195-811;>comp30410_c0_seq3_ORF2_Frame_-1_3374-735	Akap2 Akap2	4	8.9	2	3	0.99233	0.99923	0.00487904	0.99578	1.3113	1.2876	0.0167584	1.29945
>comp30410_c0_seq2_ORF3_Frame_2_383-1831	Ddx6	11	29.8	14	38.5	1.097	1.0164	0.0569928	1.0567	1.0517	0.96684	0.0600051	1.00927
>comp30450_c3_seq2_ORF4_Frame_3_450-1271	Gclm	4	20.8	8	35	1.0857	0.94255	0.101222	1.01412	1.1081	1.0202	0.0621547	1.06415
>comp30454_c1_seq1_ORF11_Frame_1_253-2847;>comp30010_c2_seq5_ORF3_Frame_1_97-3045;>comp30010_c2_seq3_ORF3_Frame_1_97-3099;>comp30010_c2_seq1_ORF3_Frame_3_384-1211;>comp30010_c2_seq4_ORF3_Frame_3_384-1265	Smarca4 Smarca2 SMARCA2 Smarca2 SMARCA2	4	5.8	7	9.4	0.92067	1.0402	0.0845205	0.980435	0.98797	1.1749	0.132179	1.08143
>comp30461_c1_seq1_ORF6_Frame_-2_7716-2566	TNS1	7	6.5	5	4.5	0.82128	0.80143	0.0140361	0.811355	0.96227	0.92818	0.0241053	0.945225
>comp30463_c0_seq1_ORF2_Frame_-1_6974-1050	TRIP11	7	4.8	15	8.7	1.1472	1.0155	0.093126	1.08135	1.0553	0.97441	0.0571979	1.01485
>comp30475_c0_seq1_ORF1_Frame_-1_219-1	Tubb6	3	75.3	3	39.7	0.98371	1.4083	0.30023	1.196	1.0777	1.1866	0.0770039	1.13215
>comp30475_c1_seq1_ORF1_Frame_-3_653-282	Tubb6	5	50	3	28.2	1.0499	0.97462	0.053231	1.01226	1.1363	0.84851	0.203498	0.992405
>comp30475_c1_seq2_ORF2_Frame_-1_1397-282	no_gene_id	19	58.1	15	38.4	0.86199	0.87748	0.0109531	0.869735	0.91863	0.97545	0.0401778	0.94704
>comp30475_c1_seq4_ORF1_Frame_-1_841-2	TUBB2A	13	62.9	11	38.6	1.0402	1.0078	0.0229103	1.024	0.9905	0.92846	0.0438689	0.95948
>comp30475_c1_seq5_ORF1_Frame_-1_690-1	Tubb6	11	57.4	8	30.4	1.0541	NaN	0	1.0541	1.0105	NaN	0	1.0105
>comp30491_c0_seq5_ORF1_Frame_1_229-969	Anp32a	5	23.1	7	15.8	0.99745	0.93462	0.0444275	0.966035	0.98782	1.0058	0.0127138	0.99681
>comp30496_c0_seq1_ORF17_Frame_-2_14425-791	Lrp1	18	4.7	32	7.5	1.1721	1.3035	0.0929138	1.2378	1.0224	1.0824	0.0424264	1.0524
>comp30539_c0_seq2_ORF3_Frame_1_1072-2331;>comp30539_c0_seq1_ORF3_Frame_1_1072-2370	GSK3B GSK3B	4	21.7	2	7.9	0.7116	0.80952	0.0692399	0.76056	0.58787	0.73875	0.106688	0.66331
>comp30539_c3_seq1_ORF2_Frame_1_217-2370	Hook3	4	6.7	3	4.7	1.1029	0.98241	0.0851993	1.04265	0.76511	1.0393	0.193882	0.902205
>comp30540_c0_seq1_ORF1_Frame_-3_5235-4459,comp30540_c0_seq2_ORF1_Frame_-3_5235-4459	Hdhd2	3	26.3	2	8.1	0.86368	1.199	0.237107	1.03134	0.85371	0.89408	0.0285459	0.873895
>comp30555_c1_seq1_ORF3_Frame_-2_3104-528	Hnrnpul1	7	14.7	3	4.5	1.0194	0.64032	0.26805	0.82986	0.93425	0.76805	0.117521	0.85115
>comp30563_c1_seq1_ORF4_Frame_-1_1393-392	Cspp1	8	38.3	14	40.7	0.82647	1.0517	0.159262	0.939085	0.90911	1.0509	0.100261	0.980005
>comp30571_c2_seq2_ORF4_Frame_-1_2183-261	Trim47	7	16.2	8	14.5	0.76825	0.83214	0.0451771	0.800195	0.8881	1.0051	0.0827315	0.9466
>comp30596_c1_seq1_ORF2_Frame_-1_6643-926,comp30596_c1_seq4_ORF2_Frame_-1_6643-926;>comp30596_c1_seq2_ORF2_Frame_-1_6790-926,comp30596_c1_seq3_ORF2_Frame_-1_6790-926	Dennd4c Dennd4c	3	2.6	6	3.5	0.93576	0.86303	0.0514279	0.899395	0.9758	0.89755	0.0553311	0.936675
>comp30615_c3_seq1_ORF1_Frame_-2_3299-1512,comp30615_c3_seq2_ORF1_Frame_-2_2729-942,comp30615_c3_seq6_ORF2_Frame_-2_3919-2132,comp30615_c3_seq7_ORF2_Frame_-2_4006-2219	Zwilch	1	2.2	2	3.9	NaN	0.77576	0	0.77576	NaN	0.88112	0	0.88112
>comp30654_c0_seq2_ORF6_Frame_1_2668-4974;>comp30654_c0_seq1_ORF9_Frame_3_2499-4856	Utp4 Utp4	1	2.3	2	3.3	NaN	0.49449	0	0.49449	NaN	0.53453	0	0.53453
>comp30664_c0_seq1_ORF3_Frame_1_1339-2055,comp30664_c0_seq4_ORF3_Frame_1_1318-2034;>comp30664_c0_seq2_ORF3_Frame_3_1047-1889	Haus2 Haus2	2	10	4	19.7	0.88941	0.87347	0.0112713	0.88144	0.92478	0.8779	0.0331492	0.90134
>comp30672_c0_seq2_ORF2_Frame_-3_6439-4604,comp30672_c0_seq3_ORF3_Frame_-3_6439-4604,comp30672_c0_seq5_ORF3_Frame_-3_6439-4604,comp30672_c0_seq12_ORF2_Frame_-3_6439-4604	Kpna4	6	20.9	2	3.8	1.2455	1.3659	0.0851357	1.3057	1.0674	1.0524	0.0106066	1.0599
>comp30672_c0_seq2_ORF8_Frame_3_6165-6884,comp30672_c0_seq3_ORF10_Frame_3_6165-6884;>comp30672_c0_seq5_ORF11_Frame_3_6165-6941,comp30672_c0_seq12_ORF9_Frame_3_6165-6941	Kpna4 Kpna4	3	12.5	5	17.9	1.0696	1.1456	0.0537401	1.1076	1.2043	1.0809	0.087257	1.1426
>comp30672_c0_seq4_ORF3_Frame_2_683-1942,comp30672_c0_seq8_ORF4_Frame_2_683-1942,comp30672_c0_seq9_ORF4_Frame_2_683-1942,comp30672_c0_seq10_ORF4_Frame_2_683-1942,comp30672_c0_seq11_ORF4_Frame_2_683-1942	HNRNPDL	6	16	8	14.5	1.0695	1.1817	0.0793374	1.1256	1.1366	1.1291	0.0053033	1.13285
>comp30676_c2_seq2_ORF5_Frame_2_368-1627;>comp30676_c2_seq1_ORF6_Frame_3_453-1787	Ctbp2 Ctbp2	6	20.2	4	9.5	1.1944	1.2188	0.0172534	1.2066	1.2169	1.2203	0.00240416	1.2186
>comp30683_c0_seq1_ORF1_Frame_-3_1067-363	Isoc1	4	20.9	4	19.6	1.0367	0.98406	0.0372221	1.01038	0.98497	0.95642	0.0201879	0.970695
>comp30683_c1_seq5_ORF2_Frame_-1_4601-3075,comp30683_c1_seq7_ORF1_Frame_-1_3035-1509;>comp30683_c1_seq2_ORF1_Frame_-2_4622-3075,comp30683_c1_seq4_ORF1_Frame_-2_3056-1509;>comp30683_c1_seq6_ORF2_Frame_-1_3413-3075,comp30683_c1_seq10_ORF1_Frame_-1_1847-1509	Ate1 Ate1 Ate1	2	7.7	3	6.7	0.94896	0.71722	0.163865	0.83309	0.80615	0.93805	0.0932674	0.8721
>comp30694_c2_seq1_ORF1_Frame_-3_3893-3438	Cul5	8	52.6	10	69.7	0.98122	0.91899	0.0440033	0.950105	0.96456	0.97101	0.00456084	0.967785
>comp30694_c2_seq1_ORF7_Frame_3_297-2861	Cul5	2	2.7	10	12.5	1.1296	0.97234	0.1112	1.05097	0.92419	0.81801	0.0750806	0.8711
>comp30707_c0_seq1_ORF4_Frame_2_542-2053	Srp54	10	28.2	7	13.7	0.97973	1.0584	0.0556281	1.01906	1.009	0.97626	0.0231507	0.99263
>comp30716_c2_seq1_ORF1_Frame_-1_2509-1730,comp30716_c2_seq3_ORF1_Frame_-1_2812-2033,comp30716_c2_seq4_ORF1_Frame_-1_2535-1756,comp30716_c2_seq5_ORF1_Frame_-1_2559-1780,comp30716_c2_seq6_ORF1_Frame_-1_2339-1560	Dck	4	21.9	4	18.8	0.9908	0.96525	0.0180666	0.978025	0.98434	0.99019	0.00413657	0.987265
>comp30731_c6_seq1_ORF10_Frame_2_4499-5179	Camta2	3	21.6	3	19.8	1.0159	0.93144	0.0597222	0.97367	0.93705	0.89688	0.0284045	0.916965
>comp30750_c0_seq1_ORF1_Frame_-3_1298-471	Exosc8	3	20.3	3	12.3	0.92829	1.0928	0.116326	1.01055	1.1021	1.1621	0.0424264	1.1321
>comp30759_c0_seq1_ORF2_Frame_-1_4407-2488,comp30759_c0_seq4_ORF2_Frame_-1_5304-3385;>comp30759_c0_seq2_ORF2_Frame_-1_4470-2488,comp30759_c0_seq5_ORF2_Frame_-1_5367-3385	Fubp1 Fubp1	7	18	11	19.8	0.93056	0.93779	0.00511238	0.934175	1.2156	1.2216	0.00424264	1.2186
>comp30764_c0_seq1_ORF2_Frame_-1_390-1	Gbp2	3	25.4	1	10.8	NaN	8.0698	0	8.0698	NaN	15.035	0	15.035
>comp30764_c1_seq2_ORF1_Frame_-2_1880-528	Gbp2	4	12.4	6	14.9	5.3025	4.2758	0.725987	4.78915	17.077	7.0163	7.11399	12.0467
>comp30765_c0_seq2_ORF2_Frame_-1_14923-2;>comp30765_c0_seq1_ORF3_Frame_-1_14831-1605;>comp30765_c0_seq3_ORF2_Frame_-1_7711-2;>comp30765_c0_seq1_ORF2_Frame_-2_1585-2	MDN1 MDN1 MDN1 MDN1	14	3.4	8	2	1.179	1.196	0.0120208	1.1875	1.0604	1.0594	0.000707107	1.0599
>comp30788_c0_seq22_ORF2_Frame_2_560-1204;>comp30788_c0_seq25_ORF2_Frame_2_212-1900;>comp30788_c0_seq12_ORF2_Frame_2_212-1978	Trrap Trrap Trrap	2	20	1	4.2	1.4248	NaN	0	1.4248	1.162	NaN	0	1.162
>comp30795_c1_seq17_ORF10_Frame_1_1294-2829	Sars	23	53.1	19	36.5	0.94068	0.94981	0.00645588	0.945245	0.79563	0.84572	0.035419	0.820675
>comp30806_c0_seq1_ORF3_Frame_-2_5998-5444,comp30806_c0_seq2_ORF2_Frame_-2_3720-3166,comp30806_c0_seq3_ORF2_Frame_-2_3615-3061,comp30806_c0_seq6_ORF2_Frame_-2_5377-4823,comp30806_c0_seq7_ORF2_Frame_-2_6095-5541,comp30806_c0_seq8_ORF2_Frame_-2_5830-5276	Pou6f1	3	26.5	2	13.5	1.3123	0.85568	0.322879	1.08399	0.97097	0.87474	0.0680449	0.922855
>comp30814_c1_seq2_ORF8_Frame_2_1736-3313	Nup62	1	2.7	2	4.8	NaN	0.93447	0	0.93447	NaN	1.082	0	1.082
>comp30832_c0_seq1_ORF2_Frame_-1_2584-1469;>comp30832_c0_seq4_ORF2_Frame_-1_1760-801	Sumf1 Sumf1	3	10.8	5	16.9	1.0753	0.87422	0.142185	0.97476	1.0422	0.89217	0.106087	0.967185
>comp30833_c0_seq1_ORF3_Frame_2_161-976	Clpp	6	31.6	4	19.5	0.97695	0.97998	0.00214253	0.978465	0.86176	0.96284	0.0714744	0.9123
>comp30833_c2_seq3_ORF2_Frame_-1_4035-2269;>comp30833_c2_seq6_ORF1_Frame_-3_4056-2269	Me2 Me2	5	16.8	9	17.8	1.109	0.99098	0.0834527	1.04999	0.92989	0.96291	0.0233487	0.9464
>comp30836_c1_seq10_ORF6_Frame_1_112-870,comp30836_c1_seq12_ORF6_Frame_1_112-870	Zcchc7	3	16.6	2	9.1	1.0253	0.90618	0.0842306	0.96574	0.94658	1.1518	0.145112	1.04919
>comp30839_c0_seq2_ORF1_Frame_-3_8148-5122,comp30839_c0_seq3_ORF1_Frame_-3_5147-2121,comp30839_c0_seq4_ORF1_Frame_-3_6847-3821,comp30839_c0_seq5_ORF1_Frame_-3_6522-3496,comp30839_c0_seq6_ORF1_Frame_-3_6762-3736	Ipo8	2	2.3	6	6.9	NaN	0.96711	0	0.96711	NaN	0.92273	0	0.92273
>comp30850_c2_seq1_ORF1_Frame_2_98-964,comp30850_c2_seq2_ORF2_Frame_2_98-964	RAPH1	1	4.5	1	4.5	NaN	NaN	0	NaN	NaN	NaN	0	NaN
>comp30865_c3_seq1_ORF3_Frame_3_132-2375	Sec63	5	9	11	17.1	1.0728	0.9554	0.0830143	1.0141	1.2752	1.0913	0.130037	1.18325
>comp30869_c1_seq4_ORF3_Frame_-2_11582-1293,comp30869_c1_seq5_ORF3_Frame_-2_11582-1293,comp30869_c1_seq6_ORF3_Frame_-2_11582-1293,comp30869_c1_seq8_ORF3_Frame_-2_11582-1293	UTRN	40	15.2	30	10.1	1.1768	1.1071	0.0492853	1.14195	0.98882	0.98619	0.00185969	0.987505
>comp30874_c1_seq1_ORF1_Frame_-3_1996-2	Prrc2c	4	10.1	5	10.1	0.63258	0.74157	0.0770676	0.687075	0.77939	0.86112	0.0577918	0.820255
>comp30881_c1_seq3_ORF8_Frame_1_46-1065,comp30881_c1_seq4_ORF8_Frame_1_46-1065	Nr2c2	2	7.1	1	3.8	0.85117	NaN	0	0.85117	0.98828	NaN	0	0.98828
>comp30898_c0_seq1_ORF1_Frame_-2_3773-3198,comp30898_c0_seq2_ORF4_Frame_-2_5631-5056,comp30898_c0_seq3_ORF2_Frame_-2_6122-5547,comp30898_c0_seq4_ORF1_Frame_-2_3282-2707,comp30898_c0_seq5_ORF1_Frame_-2_4442-3867,comp30898_c0_seq6_ORF2_Frame_-2_3951-3376	Tsr2	1	8.3	2	13.5	NaN	0.82356	0	0.82356	NaN	0.95752	0	0.95752
>comp30900_c1_seq3_ORF7_Frame_1_208-3765	Pum1	1	1.7	6	5.9	NaN	0.99867	0	0.99867	NaN	1.0825	0	1.0825
>comp30916_c3_seq6_ORF2_Frame_-1_2790-1783	Abhd6	2	8.3	8	24.7	0.92084	0.94174	0.0147785	0.93129	1.181	0.90641	0.194164	1.04371
>comp30917_c0_seq2_ORF13_Frame_3_189-7199,comp30917_c0_seq3_ORF12_Frame_2_236-7246;>comp30917_c0_seq1_ORF14_Frame_3_189-7223,comp30917_c0_seq4_ORF13_Frame_2_236-7270	Acaca Acaca	35	20	32	16	0.93647	0.9888	0.0370029	0.962635	0.83233	0.86383	0.0222739	0.84808
>comp30932_c0_seq3_ORF2_Frame_-2_4862-1035;>comp30932_c0_seq1_ORF2_Frame_-2_4785-952	Abcb1b Abcb1b	10	12.6	8	7.1	1.1692	1.2676	0.0695793	1.2184	1.2921	1.155	0.0969443	1.22355
>comp30941_c0_seq1_ORF6_Frame_1_865-4020	Kif11	1	1.8	5	5.4	NaN	0.87432	0	0.87432	NaN	1.1174	0	1.1174
>comp30948_c1_seq1_ORF3_Frame_-2_7431-2266;>comp30948_c1_seq3_ORF2_Frame_-2_6926-1758;>comp30948_c1_seq2_ORF3_Frame_-2_6885-1399	Nipbl Nipbl Nipbl	2	1.5	4	2.8	0.89432	1.0241	0.0917683	0.95921	1.0337	1.0367	0.00212132	1.0352
>comp30992_c1_seq1_ORF1_Frame_-3_533-156	SNRPD3	4	47.6	4	37.3	0.99366	1.036	0.0299389	1.01483	1.0212	1.0688	0.0336583	1.045
>comp31003_c4_seq1_ORF1_Frame_-2_1946-1308	Stard5	3	16.9	2	9.4	1.2624	1.0325	0.162564	1.14745	1.0105	1.1223	0.0790545	1.0664
>comp31022_c0_seq3_ORF6_Frame_3_48-3044;>comp31022_c0_seq2_ORF6_Frame_3_48-3125	Golga2 Golga2	5	8.6	10	12	0.83635	1.0288	0.136083	0.932575	0.88697	0.92693	0.028256	0.90695
>comp31022_c0_seq4_ORF7_Frame_1_5221-5829;>comp19630_c0_seq1_ORF2_Frame_3_36-293;>comp25089_c0_seq1_ORF1_Frame_-3_224-3	Rpl13a RPL13A Rpl13a	7	30.5	7	30.5	1.085	1.0931	0.00572756	1.08905	1.0453	1.075	0.0210011	1.06015
>comp31045_c8_seq5_ORF1_Frame_-3_4155-3046	Etfdh	6	26.5	11	29.7	1.0849	1.0367	0.0340825	1.0608	1.1656	1.1522	0.00947523	1.1589
>comp31045_c8_seq5_ORF3_Frame_1_310-2157	Etfdh	4	9.1	6	12.2	0.85059	1.0489	0.140226	0.949745	0.69787	0.86457	0.117875	0.78122
>comp31047_c0_seq1_ORF25_Frame_3_192-14474	Rnf213	77	18.8	93	20.8	1.0238	1.0339	0.00714178	1.02885	6.6695	6.3449	0.229527	6.5072
>comp31047_c0_seq2_ORF2_Frame_1_64-1047	Rnf213	7	31.1	5	20.1	0.81277	0.83934	0.0187878	0.826055	6.0231	5.8747	0.104935	5.9489
>comp31061_c0_seq3_ORF4_Frame_2_368-1975;>comp31061_c0_seq1_ORF3_Frame_1_199-1806	Snw1 Snw1	3	7.1	4	8.8	0.79015	0.9224	0.0935149	0.856275	1.1539	1.0238	0.0919946	1.08885
>comp31061_c0_seq4_ORF1_Frame_3_165-641	Mad2l1	3	20.1	3	16.4	1.0219	1.1242	0.072337	1.07305	1.4728	1.4155	0.0405172	1.44415
>comp31092_c0_seq1_ORF2_Frame_3_195-533,comp31092_c0_seq2_ORF3_Frame_3_195-533	Dynlt1	4	58.4	2	23	1.0443	0.97905	0.0461387	1.01167	1.1455	1.1157	0.0210718	1.1306
>comp31092_c1_seq2_ORF5_Frame_-2_3268-539;>comp31092_c1_seq3_ORF5_Frame_-2_3178-539	Snd1 Snd1	36	50	29	35.2	0.96024	1.0013	0.0290338	0.98077	0.92003	0.9363	0.0115046	0.928165
>comp31108_c2_seq1_ORF9_Frame_1_2416-4047	Scrib	7	15.8	10	21.1	0.91716	0.88011	0.0261983	0.898635	1.2219	1.1053	0.0824487	1.1636
>comp31112_c0_seq8_ORF1_Frame_-3_1304-450;>comp31112_c0_seq12_ORF1_Frame_-3_3575-2550	Wdr77 Wdr77	5	26.3	4	20.7	1.0689	1.1016	0.0231224	1.08525	1.1622	1.0122	0.106066	1.0872
>comp31123_c0_seq1_ORF6_Frame_-2_2779-536,comp31123_c0_seq2_ORF2_Frame_-3_2779-536,comp31123_c0_seq3_ORF2_Frame_-3_2779-536,comp31123_c0_seq4_ORF6_Frame_-2_2779-536,comp31123_c0_seq5_ORF6_Frame_-1_2779-536,comp31123_c0_seq6_ORF7_Frame_-1_2779-536	Parp9	6	15.2	12	20.5	1.6837	1.5746	0.0771453	1.62915	6.0141	4.8959	0.790687	5.455
>comp31135_c1_seq10_ORF1_Frame_-3_4261-2750	Slc38a2	4	14.5	3	6.9	0.72081	0.47572	0.173305	0.598265	0.69622	0.67863	0.012438	0.687425
>comp31141_c0_seq10_ORF1_Frame_-3_2597-1923	Ovca2	1	4.9	1	4.9	NaN	0.84174	0	0.84174	NaN	0.78647	0	0.78647
>comp31162_c0_seq1_ORF5_Frame_2_182-2995;>comp8616_c0_seq1_ORF1_Frame_-1_476-3	Ap2a2 AP2A2	24	35.5	27	29.6	0.89392	1.0582	0.116164	0.97606	0.89222	0.98531	0.0658246	0.938765
>comp31162_c0_seq2_ORF9_Frame_1_139-3003	Ap2a1	25	35.9	24	24.9	1.0097	0.92229	0.0618082	0.965995	0.96805	0.94198	0.0184343	0.955015
>comp31167_c0_seq2_ORF4_Frame_2_731-6265,comp31167_c0_seq3_ORF4_Frame_2_731-6265;>comp31167_c0_seq1_ORF4_Frame_2_731-6349,comp31167_c0_seq5_ORF4_Frame_2_731-6349;>comp31167_c0_seq6_ORF4_Frame_2_731-6694;>comp31167_c0_seq4_ORF4_Frame_2_731-6778	Ccdc88a Ccdc88a Ccdc88a Ccdc88a	2	1.5	2	1.3	1.2963	1.3632	0.0473054	1.32975	1.1838	1.1373	0.0328805	1.16055
>comp31168_c0_seq1_ORF1_Frame_-2_1196-228	Akr1c13	14	55.1	8	29.7	1.0008	0.99321	0.00536694	0.997005	0.88167	0.87951	0.00152735	0.88059
>comp31169_c0_seq3_ORF10_Frame_3_780-3299;>comp31169_c0_seq7_ORF16_Frame_3_780-3344	Nvl Nvl	6	11.7	10	15.4	0.94419	1.0063	0.0439184	0.975245	0.8609	1.18	0.225638	1.02045
>comp31173_c1_seq3_ORF16_Frame_-1_2195-900,comp31173_c1_seq9_ORF10_Frame_-2_2195-900	Urgcp	8	30.3	11	28.9	0.87363	0.90377	0.0213122	0.8887	1.1849	1.2751	0.063781	1.23
>comp31182_c0_seq20_ORF2_Frame_-1_2594-534	Ptcd3	7	14.3	6	8.6	0.99566	1.0059	0.00724077	1.00078	0.84974	0.93232	0.0583929	0.89103
>comp31207_c4_seq2_ORF5_Frame_2_260-1654,comp31207_c4_seq3_ORF7_Frame_3_306-1700,comp31207_c4_seq5_ORF4_Frame_1_361-1755;>comp31207_c4_seq4_ORF5_Frame_2_215-1675	Rbpj RBPJ	1	3.4	3	6.9	NaN	1.0761	0	1.0761	NaN	1.1538	0	1.1538
>comp31226_c16_seq1_ORF9_Frame_1_94-1755,comp31226_c16_seq2_ORF10_Frame_2_302-1963,comp31226_c16_seq3_ORF11_Frame_3_429-2090	Txlna	4	10.3	13	26.9	1.0127	1.0192	0.00459619	1.01595	0.99433	1.0088	0.0102318	1.00157
>comp31226_c2_seq1_ORF3_Frame_2_104-1537,comp31226_c2_seq2_ORF3_Frame_2_104-1537	Ddx19a	3	10.7	11	23.4	0.9427	1.1278	0.130885	1.03525	1.1524	1.1559	0.00247487	1.15415
>comp31226_c8_seq2_ORF5_Frame_1_1531-3711,comp31226_c8_seq5_ORF3_Frame_1_40-2220	Ndufs1	22	40	22	31.2	0.9446	0.92559	0.0134421	0.935095	0.94149	0.94541	0.00277186	0.94345
>comp31245_c4_seq1_ORF2_Frame_-2_2363-789;>comp31245_c4_seq3_ORF2_Frame_-2_4257-2599	Ppp1r18 Ppp1r18	6	19.4	4	11	0.97777	1.0062	0.020103	0.991985	1.1059	1.1169	0.00777817	1.1114
>comp31245_c4_seq2_ORF2_Frame_-1_2549-789	Lmnb1	22	39	30	41.4	1.0552	1.0456	0.00678823	1.0504	1.1769	1.1593	0.0124451	1.1681
>comp31245_c7_seq1_ORF11_Frame_2_2027-2821,comp31245_c7_seq4_ORF11_Frame_2_2027-2821	Txnrd2	2	9.1	2	8.3	0.89044	0.97609	0.0605637	0.933265	0.90302	0.93633	0.0235537	0.919675
>comp31246_c4_seq2_ORF1_Frame_-2_1688-393;>comp31246_c4_seq1_ORF1_Frame_-2_2374-1211	Cmas Cmas	2	6.5	6	16.7	0.64883	1.0386	0.275609	0.843715	0.57623	0.90598	0.233168	0.741105
>comp31250_c0_seq1_ORF2_Frame_-3_989-423,comp31250_c0_seq2_ORF3_Frame_-1_989-423	Actl6a	3	16.9	6	30.2	0.86167	0.9806	0.0840962	0.921135	0.70063	0.80384	0.0729805	0.752235
>comp31250_c0_seq1_ORF3_Frame_-2_4371-3085	Actl6a	6	21.9	9	23.3	0.99041	1.0091	0.0132158	0.999755	1.0046	1.0687	0.0453255	1.03665
>comp31250_c0_seq1_ORF8_Frame_3_1332-2087,comp31250_c0_seq2_ORF5_Frame_3_1332-2087	Actl6a	3	12.3	3	12.7	1.0314	1.0303	0.000777817	1.03085	0.93004	0.99153	0.04348	0.960785
>comp31257_c1_seq1_ORF9_Frame_3_27-1382,comp31257_c1_seq9_ORF9_Frame_3_27-1382,comp31257_c1_seq10_ORF8_Frame_3_27-1382,comp31257_c1_seq27_ORF9_Frame_3_27-1382	Ebf1	5	13.5	11	27.2	1.0275	1.0338	0.00445477	1.03065	0.99583	0.99818	0.0016617	0.997005
>comp31260_c0_seq1_ORF2_Frame_2_89-664	Gbp1	1	5.7	3	15.1	NaN	1.205	0	1.205	NaN	4.0122	0	4.0122
>comp31263_c1_seq2_ORF1_Frame_-3_1037-93,comp31263_c1_seq3_ORF1_Frame_-2_1037-93	no_gene_id	4	19	1	3.8	0.82162	NaN	0	0.82162	0.67122	NaN	0	0.67122
>comp31286_c1_seq2_ORF3_Frame_-1_4575-3001	Acbd3	8	20.2	8	17.9	0.76771	0.95936	0.135517	0.863535	0.70737	0.90575	0.140276	0.80656
>comp31310_c1_seq3_ORF4_Frame_3_1707-3089,comp31310_c1_seq5_ORF5_Frame_3_1707-3089	Ufsp2	4	13.7	3	7.2	0.72841	1.0231	0.208377	0.875755	0.758	1.1844	0.30151	0.9712
>comp31316_c0_seq4_ORF2_Frame_3_342-1703,comp31316_c0_seq6_ORF5_Frame_2_773-2134,comp31316_c0_seq8_ORF3_Frame_1_745-2106,comp31316_c0_seq9_ORF5_Frame_3_828-2189,comp31316_c0_seq10_ORF4_Frame_3_690-2051	Gabpa	2	4.6	5	12.1	1.1704	1.016	0.109177	1.0932	1.2513	1.0766	0.123532	1.16395
>comp31316_c1_seq1_ORF11_Frame_3_3921-4463,comp31316_c1_seq19_ORF10_Frame_2_3845-4387	Ptcd1	2	16	6	33.1	0.8445	0.89991	0.0391808	0.872205	0.90977	0.86725	0.0300662	0.88851
>comp31316_c1_seq1_ORF7_Frame_-1_3299-2868,comp31316_c1_seq6_ORF1_Frame_-3_3299-2868,comp31316_c1_seq19_ORF2_Frame_-3_3299-2868,comp31316_c1_seq20_ORF5_Frame_-1_3299-2868	Ptcd1	4	27.1	5	27.1	0.97731	0.96454	0.00902975	0.970925	0.85426	0.99855	0.102028	0.926405
>comp31323_c0_seq5_ORF3_Frame_3_6-1172;>comp31323_c0_seq1_ORF3_Frame_2_584-1498,comp31323_c0_seq8_ORF3_Frame_2_254-1168;>comp31323_c0_seq2_ORF3_Frame_3_87-1016	Oas1a Oas1a Oas1a	6	19.5	9	25.2	0.75721	0.79489	0.0266438	0.77605	8.938	6.8314	1.48959	7.8847
>comp31325_c0_seq1_ORF6_Frame_3_330-2258,comp31325_c0_seq5_ORF6_Frame_3_330-2258	Tm9sf4	2	4.8	3	5	0.8949	0.96173	0.0472559	0.928315	0.97938	0.99877	0.0137108	0.989075
>comp31331_c0_seq1_ORF2_Frame_1_217-1605	Ifit1	15	39.5	12	28.3	1.3924	2.4788	0.768201	1.9356	11.029	8.9206	1.49086	9.9748
>comp31331_c0_seq2_ORF1_Frame_1_217-1605	Ifit1	13	31.7	16	36.3	2.9801	5.2356	1.59488	4.10785	9.2361	7.9962	0.876742	8.61615
>comp31331_c0_seq3_ORF2_Frame_3_288-1697	Ifit1	9	22.3	12	26.6	NaN	20.144	0	20.144	NaN	11.562	0	11.562
>comp31333_c0_seq2_ORF5_Frame_3_306-1565;>comp31333_c0_seq1_ORF5_Frame_3_144-1508	Kyat3 Kyat3	5	15	4	10.5	0.84434	0.93987	0.0675499	0.892105	0.77788	0.94383	0.117344	0.860855
>comp31339_c2_seq1_ORF2_Frame_2_71-490	rpl23	4	36.4	6	50	0.98161	0.94631	0.0249609	0.96396	1.0542	0.98272	0.050544	1.01846
>comp31354_c0_seq3_ORF5_Frame_1_4939-5382	Eme1	1	8.8	2	18.9	NaN	0.91081	0	0.91081	NaN	0.68192	0	0.68192
>comp31354_c0_seq3_ORF7_Frame_3_297-1217	Eme1	9	44.6	6	22.8	0.95789	1.0528	0.0671115	1.00534	0.87884	0.97785	0.0700106	0.928345
>comp31369_c11_seq11_ORF2_Frame_3_675-1853;>comp31369_c11_seq8_ORF2_Frame_3_846-2072	Irgm1 Irgm1	10	33.6	9	23.2	0.91922	1.0622	0.101102	0.99071	5.6926	6.6537	0.6796	6.17315
>comp31369_c22_seq1_ORF3_Frame_-2_2741-1890	Stom	6	34.5	8	32.7	0.74862	0.89632	0.10444	0.82247	0.62814	0.84783	0.155344	0.737985
>comp31369_c33_seq5_ORF3_Frame_2_197-1252	Tmod3	8	32.4	8	24.7	0.98707	1.0122	0.0177696	0.999635	1.0176	0.93133	0.0610021	0.974465
>comp31369_c38_seq1_ORF2_Frame_1_100-468	Txndc17	4	42.3	3	26.8	0.86206	0.99595	0.0946745	0.929005	0.82262	0.91133	0.0627274	0.866975
>comp31369_c4_seq1_ORF2_Frame_-2_2437-56	Plaa	13	23.7	23	34.6	1.0033	0.97074	0.0230234	0.98702	0.91265	1.0144	0.0719481	0.963525
>comp31375_c0_seq3_ORF27_Frame_3_192-20420;>comp31375_c0_seq1_ORF26_Frame_3_192-20489;>comp31375_c0_seq4_ORF27_Frame_3_192-20540;>comp31375_c0_seq2_ORF26_Frame_3_192-20609	Syne2 Syne2 Syne2 Syne2	23	4.4	20	3.6	1.0293	1.0148	0.010253	1.02205	1.0171	1.0584	0.0292035	1.03775
>comp31376_c2_seq1_ORF1_Frame_-3_1865-1179	Pafah1b2	1	3.9	3	17.9	0.93287	0.90655	0.0186111	0.91971	1.0768	0.91979	0.111023	0.998295
>comp31386_c3_seq1_ORF2_Frame_3_228-638	Fam177a1	3	33.6	1	10.9	1.0578	NaN	0	1.0578	0.73193	NaN	0	0.73193
>comp31400_c3_seq2_ORF6_Frame_3_87-1184,comp31400_c3_seq4_ORF6_Frame_3_87-1184;>comp31400_c3_seq1_ORF6_Frame_3_87-1256,comp31400_c3_seq3_ORF6_Frame_3_87-1256	Zbtb41 Zbtb41	1	4.4	2	4.9	NaN	0.99324	0	0.99324	NaN	0.73023	0	0.73023
>comp31404_c0_seq8_ORF1_Frame_-2_1700-1164	Adi1	4	26.8	3	20.1	0.94661	0.984	0.0264387	0.965305	0.87535	0.7797	0.0676348	0.827525
>comp31404_c4_seq2_ORF2_Frame_-1_687-46,comp31404_c4_seq4_ORF2_Frame_-1_687-46	env	2	13.1	3	10.3	0.80747	0.82528	0.0125936	0.816375	1.1709	1.1296	0.0292035	1.15025
>comp31419_c0_seq1_ORF4_Frame_-2_5816-3087	Sh3pxd2b	1	2.6	8	11.4	1.1048	0.82105	0.200642	0.962925	0.94581	1.1029	0.111079	1.02435
>comp31421_c1_seq1_ORF1_Frame_-2_2221-1556	Sod2	6	26.6	6	23.9	1.0618	1.0137	0.0340118	1.03775	1.0014	1.0856	0.0595384	1.0435
>comp31421_c11_seq1_ORF7_Frame_1_241-2424;>comp31421_c11_seq2_ORF8_Frame_1_241-2535	Ubtf Ubtf	6	11	8	12.8	0.99919	0.91417	0.0601182	0.95668	0.89556	0.93961	0.0311481	0.917585
>comp31421_c3_seq1_ORF3_Frame_3_81-584;>comp78091_c0_seq1_ORF1_Frame_1_1-207	ARPC4 ARPC4	5	29.8	5	29.8	0.99286	1.0256	0.0231507	1.00923	0.97387	0.99686	0.0162564	0.985365
>comp31421_c4_seq1_ORF1_Frame_-3_1521-274,comp31421_c4_seq3_ORF1_Frame_-3_1923-676,comp31421_c4_seq4_ORF1_Frame_-3_3181-1934;>comp31421_c4_seq8_ORF1_Frame_-3_2250-1000	Prkar2b Prkar2b	7	25.7	4	13.5	0.98333	0.95707	0.0185686	0.9702	0.92839	0.8753	0.0375403	0.901845
>comp31421_c4_seq2_ORF2_Frame_-2_1880-705,comp31421_c4_seq7_ORF2_Frame_-2_3138-1963	Ptrf	9	36	11	28.6	1.015	1.0858	0.0500632	1.0504	0.93173	0.97805	0.0327532	0.95489
>comp31421_c4_seq5_ORF2_Frame_-2_1971-766	Prkar2a	5	20.1	3	9.2	1.0858	0.96446	0.0858003	1.02513	1.1802	0.87151	0.218277	1.02585
>comp31424_c1_seq1_ORF5_Frame_1_55-1842	Ubqln4	3	7	2	4.4	0.98366	1.0389	0.0390606	1.01128	1.3448	1.012	0.235325	1.1784
>comp31438_c13_seq2_ORF3_Frame_-2_1583-522;>comp31438_c13_seq3_ORF3_Frame_-2_1512-409;>comp31438_c13_seq1_ORF3_Frame_-2_1570-446	Ears2 Ears2 Ears2	2	8.2	3	9.6	0.83632	1.1302	0.207805	0.98326	0.85651	0.93765	0.0573746	0.89708
>comp31438_c15_seq4_ORF2_Frame_1_286-1071;>comp31438_c15_seq10_ORF2_Frame_1_286-1095,comp31438_c15_seq18_ORF2_Frame_1_286-1095;>comp31438_c15_seq2_ORF2_Frame_1_286-1179;>comp31438_c15_seq5_ORF2_Frame_1_286-1215	Oas2 Oas2 Oas2 Oas2	1	5.3	3	19.1	NaN	3.6576	0	3.6576	NaN	3.0962	0	3.0962
>comp31484_c1_seq24_ORF1_Frame_-1_1647-976	Fkbp3	7	38.8	8	37.1	0.91331	1.0281	0.0811688	0.970705	0.9078	1.0342	0.0893783	0.971
>comp31486_c1_seq5_ORF3_Frame_2_74-859,comp31486_c1_seq8_ORF1_Frame_2_74-859	Ca13	3	15.3	2	7.6	1.0114	0.91106	0.0709511	0.96123	1.1652	1.2417	0.0540937	1.20345
>comp31499_c5_seq1_ORF5_Frame_1_490-1113;>comp31499_c5_seq3_ORF5_Frame_1_490-1278	Os9 Os9	1	5.8	2	12	NaN	0.84462	0	0.84462	NaN	0.68272	0	0.68272
>comp31499_c5_seq2_ORF1_Frame_-1_755-27	Cpsf4	2	8.2	4	20.6	NaN	1.1492	0	1.1492	NaN	0.90615	0	0.90615
>comp31510_c0_seq1_ORF1_Frame_-1_1045-737,comp31510_c0_seq2_ORF2_Frame_-1_649-341,comp31510_c0_seq3_ORF1_Frame_-1_634-326,comp31510_c0_seq4_ORF1_Frame_-1_567-259;>comp3265_c0_seq1_ORF1_Frame_-2_219-1	no_gene_id no_gene_id	10	60.2	14	64.1	1.0286	1.0786	0.0353553	1.0536	1.1613	1.2529	0.064771	1.2071
>comp31520_c1_seq1_ORF2_Frame_-1_2567-168	Hnrnpu	23	34.8	21	25	1.0198	1.0858	0.046669	1.0528	1.0366	1.0874	0.035921	1.062
>comp31536_c1_seq1_ORF2_Frame_2_218-559	Sh3bgrl	6	83.3	6	61.4	1.063	1.0465	0.0116673	1.05475	0.98485	0.98547	0.000438406	0.98516
>comp31537_c0_seq3_ORF2_Frame_3_273-1226;>comp31537_c0_seq2_ORF2_Frame_2_134-1087	Prps1 Prps1	5	24.5	7	24.8	1.1185	1.041	0.0548008	1.07975	0.9394	1.1046	0.116814	1.022
>comp31540_c0_seq2_ORF10_Frame_2_2927-3691;>comp149964_c0_seq1_ORF1_Frame_-3_224-3	Alyref ALYREF	6	26.3	5	19.2	1.0764	1.0792	0.0019799	1.0778	1.239	1.1369	0.0721956	1.18795
>comp31541_c1_seq31_ORF3_Frame_-1_4203-1666,comp31541_c1_seq75_ORF3_Frame_-2_4203-1666	Matr3	17	24.7	25	31.4	0.99995	1.0626	0.0443002	1.03127	1.052	1.0779	0.0183141	1.06495
>comp31546_c3_seq1_ORF7_Frame_3_75-2066;>comp11500_c0_seq1_ORF1_Frame_2_20-223	Sdha SDHA	16	30.9	19	31.8	0.97511	0.99845	0.0165039	0.98678	0.94456	0.97766	0.0234052	0.96111
>comp31548_c0_seq1_ORF1_Frame_-2_2280-1;>comp31548_c0_seq2_ORF1_Frame_-2_1515-1	AHNAK AHNAK	36	61.3	26	41.6	1.0452	1.043	0.00155563	1.0441	1.0366	1.0763	0.0280721	1.05645
>comp31548_c1_seq1_ORF1_Frame_-1_1194-1	AHNAK	26	63.8	24	51.8	0.99868	0.9355	0.044675	0.96709	1.0304	0.98876	0.0294439	1.00958
>comp31548_c1_seq2_ORF1_Frame_-1_372-1	AHNAK	10	66.9	9	55.6	0.88633	0.97666	0.063873	0.931495	0.94484	1.0096	0.0457922	0.97722
>comp31548_c1_seq4_ORF1_Frame_-3_804-1	AHNAK	17	72.4	11	39.6	1.263	0.98628	0.195671	1.12464	1.2022	1.0749	0.0900147	1.13855
>comp31548_c1_seq6_ORF1_Frame_-2_201-1	AHNAK	6	86.6	5	59.7	1.4786	1.004	0.335593	1.2413	1.1326	1.2917	0.112501	1.21215
>comp31548_c1_seq7_ORF1_Frame_-2_299-3	AHNAK	7	77.8	6	52.5	1.249	0.9151	0.236103	1.08205	1.0245	1.0902	0.0464569	1.05735
>comp31548_c1_seq8_ORF1_Frame_-1_793-2	AHNAK	16	64.4	13	53.8	1.0983	0.96112	0.0970009	1.02971	1.0409	1.0416	0.000494975	1.04125
>comp31550_c0_seq11_ORF3_Frame_1_13-996;>comp31550_c0_seq1_ORF3_Frame_1_13-996;>comp31550_c0_seq18_ORF3_Frame_1_13-1050;>comp31550_c0_seq16_ORF3_Frame_1_13-1050	MSI2 MSI2 Msi2 Msi2	2	9.5	4	13.7	0.91122	0.86731	0.0310491	0.889265	0.73593	0.74902	0.00925603	0.742475
>comp31552_c0_seq1_ORF4_Frame_3_132-1340	Ifit3	14	42.2	17	43.9	1.5891	1.9932	0.285742	1.79115	11.094	11.539	0.314663	11.3165
>comp31583_c3_seq1_ORF1_Frame_-3_3366-2236,comp31583_c3_seq2_ORF1_Frame_-3_3717-2587,comp31583_c3_seq3_ORF1_Frame_-3_7518-6388,comp31583_c3_seq4_ORF1_Frame_-3_7458-6328	Gyg1	2	6.4	1	2.7	1.0613	0.91435	0.103909	0.987825	0.94934	0.88643	0.0444841	0.917885
>comp31586_c0_seq1_ORF2_Frame_-3_1068-1	SERPINB9	2	6.5	3	9.3	NaN	0.87823	0	0.87823	NaN	0.91506	0	0.91506
>comp31593_c11_seq3_ORF3_Frame_1_139-1620;>comp31593_c11_seq4_ORF3_Frame_3_198-1709;>comp31593_c11_seq2_ORF3_Frame_1_139-1701;>comp31593_c11_seq1_ORF3_Frame_3_198-1790	Phactr4 Phactr4 Phactr4 Phactr4	1	4.3	2	7.1	NaN	0.8177	0	0.8177	NaN	0.97845	0	0.97845
>comp31602_c0_seq2_ORF1_Frame_-1_292-2,comp31602_c0_seq10_ORF1_Frame_-3_292-2	Plin4	3	46.4	3	42.3	0.85397	0.9061	0.0368615	0.880035	0.9407	0.73246	0.147248	0.83658
>comp31609_c4_seq1_ORF1_Frame_-3_2892-736	Larp4	6	12.5	6	11.4	0.95806	1.0126	0.0385656	0.98533	0.91571	0.86251	0.0376181	0.88911
>comp31610_c9_seq1_ORF3_Frame_-2_1677-1,comp31610_c9_seq3_ORF4_Frame_-2_1677-1,comp31610_c9_seq4_ORF3_Frame_-3_1677-1,comp31610_c9_seq6_ORF3_Frame_-1_1677-1;>comp31610_c9_seq2_ORF1_Frame_-2_1263-1	Gnl1 Gnl1	4	8.8	7	15	1.0068	0.91677	0.0636608	0.961785	1.3099	1.2962	0.00968736	1.30305
>comp31622_c0_seq1_ORF2_Frame_3_360-575,comp31622_c0_seq2_ORF2_Frame_1_505-720	Eif1a	3	36.1	2	29.2	1.0955	NaN	0	1.0955	1.0262	NaN	0	1.0262
>comp31627_c0_seq2_ORF3_Frame_3_15-2030;>comp31627_c0_seq1_ORF5_Frame_3_501-2519	Kifc1 Kifc1	1	2.7	7	13.4	0.71052	0.81889	0.0766292	0.764705	0.74439	1.1055	0.255343	0.924945
>comp31628_c5_seq1_ORF2_Frame_1_175-1119	Copg2	3	13	2	7	0.9842	1.0783	0.0665387	1.03125	1.0258	1.1068	0.0572756	1.0663
>comp31628_c7_seq1_ORF1_Frame_-2_2889-1465,comp31628_c7_seq2_ORF1_Frame_-2_3139-1715	Copg2	1	2.7	2	4.6	NaN	0.87693	0	0.87693	NaN	0.89908	0	0.89908
>comp31632_c4_seq1_ORF2_Frame_-2_697-2	Nolc1	2	15.1	1	4.3	1.2958	NaN	0	1.2958	1.4076	NaN	0	1.4076
>comp31637_c1_seq1_ORF1_Frame_-1_1389-460,comp31637_c1_seq2_ORF1_Frame_-3_1389-460	APOL3	5	26.1	4	12.9	0.63654	0.63605	0.000346482	0.636295	10.685	3.8935	4.80232	7.28925
>comp31638_c7_seq1_ORF2_Frame_-1_729-52,comp31638_c7_seq2_ORF1_Frame_-3_729-52	Txndc9	2	15.5	2	11.1	1.3065	0.65742	0.458969	0.98196	0.88326	0.52206	0.255407	0.70266
>comp31650_c3_seq4_ORF1_Frame_-2_2111-1209	Akr1e2	4	18.9	8	27.9	0.70086	0.9468	0.173906	0.82383	0.84556	0.86162	0.0113561	0.85359
>comp31667_c0_seq1_ORF3_Frame_-2_2683-623	gag-pol	11	24	13	20.8	0.84028	0.95427	0.0806031	0.897275	0.75316	0.83245	0.0560665	0.792805
>comp31669_c0_seq2_ORF1_Frame_-2_4526-3318,comp31669_c0_seq4_ORF1_Frame_-2_4766-3558	Uba5	5	24.3	3	6	0.89949	0.8875	0.00847821	0.893495	0.75663	0.86647	0.0776686	0.81155
>comp31674_c0_seq1_ORF3_Frame_2_149-1768;>comp31674_c0_seq8_ORF2_Frame_2_149-1522;>comp31674_c0_seq7_ORF2_Frame_2_149-1576;>comp31674_c0_seq5_ORF2_Frame_2_149-1582	MKI67 MKI67 MKI67 MKI67	2	4.6	3	7	1.1495	0.86906	0.198301	1.00928	0.83679	0.87803	0.0291611	0.85741
>comp31674_c0_seq2_ORF3_Frame_2_71-2647	MKI67	8	11.9	12	17.7	0.68713	0.71209	0.0176494	0.69961	0.75188	0.73714	0.0104228	0.74451
>comp31677_c0_seq1_ORF1_Frame_1_262-825,comp31677_c0_seq4_ORF1_Frame_3_246-809	Ifi203	2	14.9	2	14.4	0.97054	4.8343	2.73209	2.90242	4.2126	4.2226	0.00707107	4.2176
>comp31689_c1_seq8_ORF1_Frame_-2_1573-2,comp31689_c1_seq12_ORF1_Frame_-3_1573-2;>comp31689_c1_seq1_ORF1_Frame_-3_2813-1413,comp31689_c1_seq2_ORF1_Frame_-2_2813-1413	Iigp1 Iigp1	3	9.7	3	7.4	1.3759	NaN	0	1.3759	2.9976	NaN	0	2.9976
>comp31693_c3_seq1_ORF1_Frame_-3_386-126,comp31693_c3_seq2_ORF1_Frame_-3_386-126	Mrps21	2	31	1	14.9	1.2118	1.052	0.112996	1.1319	0.86902	0.97822	0.0772161	0.92362
>comp31693_c4_seq7_ORF3_Frame_2_182-544,comp31693_c4_seq8_ORF2_Frame_2_182-544,comp31693_c4_seq9_ORF3_Frame_2_182-544	Ypel5	3	33.1	1	11.6	0.75678	NaN	0	0.75678	1.0994	NaN	0	1.0994
>comp31699_c2_seq1_ORF3_Frame_-1_5452-2759	Ermp1	3	3.7	6	7.5	1.3111	1.1314	0.127067	1.22125	1.0768	1.0538	0.0162635	1.0653
>comp31721_c7_seq1_ORF2_Frame_-1_1900-1598,comp31721_c7_seq2_ORF1_Frame_-1_1897-1595	Iigp1	5	68.3	3	39.6	3.4403	4.9824	1.09043	4.21135	17.019	4.9049	8.56596	10.9619
>comp31721_c7_seq3_ORF1_Frame_-2_497-54	Iigp1	2	18.9	1	8.1	0.7713	1.226	0.321521	0.99865	7.4035	7.4405	0.026163	7.422
>comp31721_c9_seq11_ORF1_Frame_3_213-1121	Iigp1	9	41.3	13	43.9	3.5335	1.8293	1.20505	2.6814	4.9395	4.9667	0.0192333	4.9531
>comp31721_c9_seq3_ORF1_Frame_1_1879-2790,comp31721_c9_seq6_ORF1_Frame_1_454-1365,comp31721_c9_seq7_ORF1_Frame_2_62-973,comp31721_c9_seq8_ORF1_Frame_3_75-986,comp31721_c9_seq9_ORF1_Frame_1_1015-1926;>comp31721_c9_seq15_ORF1_Frame_2_1343-2407	Iigp1 Iigp1	11	50.7	14	44.4	4.737	3.8681	0.614405	4.30255	5.8055	6.3667	0.396828	6.0861
>comp31755_c0_seq1_ORF1_Frame_-1_2375-945	no_gene_id	9	22.6	15	31.2	1.0239	1.0684	0.0314663	1.04615	3.5732	3.495	0.0552958	3.5341
>comp31755_c0_seq2_ORF1_Frame_-1_1061-180	Mndal	3	12.2	9	32.3	NaN	0.75796	0	0.75796	NaN	6.0084	0	6.0084
>comp31760_c4_seq1_ORF1_Frame_-2_2243-717,comp31760_c4_seq4_ORF1_Frame_-2_4671-3145,comp31760_c4_seq6_ORF1_Frame_-2_2255-729	Dkc1	9	28.3	10	22.8	1.0731	1.0689	0.00296985	1.071	1.0146	1.0354	0.0147078	1.025
>comp31760_c4_seq3_ORF3_Frame_2_35-1477,comp31760_c4_seq4_ORF5_Frame_2_35-1477	Minpp1	1	2.3	1	2.1	0.82753	NaN	0	0.82753	0.76869	NaN	0	0.76869
>comp31762_c0_seq10_ORF2_Frame_1_169-3510	Tbc1d8b	4	5.5	7	6.8	1.0363	1.0572	0.0147785	1.04675	0.94311	0.92732	0.0111652	0.935215
>comp31762_c0_seq2_ORF2_Frame_-1_515-63,comp31762_c0_seq6_ORF3_Frame_-3_515-63	Tnfrsf10b	6	37.7	5	27.8	0.9958	0.98287	0.00914289	0.989335	0.97637	1.0411	0.045771	1.00873
>comp31764_c2_seq1_ORF10_Frame_3_219-1709	Wasf2	3	6.8	5	11.3	1.0157	0.96089	0.0387565	0.988295	1.0006	0.94335	0.0404819	0.971975
>comp31774_c1_seq6_ORF2_Frame_-1_1450-116	Sp110	5	13.3	5	13	0.94639	3.4419	1.76459	2.19414	5.4511	7.4357	1.40332	6.4434
>comp31774_c1_seq9_ORF3_Frame_2_1007-1414;>comp31774_c1_seq3_ORF2_Frame_2_932-1387,comp31774_c1_seq10_ORF3_Frame_3_1008-1463	Ly6e Ly6e	1	10.3	1	10.3	NaN	NaN	0	NaN	NaN	NaN	0	NaN
>comp31776_c0_seq54_ORF1_Frame_-3_5020-284	Samd9l	24	19.8	26	19.4	1.1734	1.2793	0.0748826	1.22635	6.3896	4.6119	1.25702	5.50075
>comp31778_c7_seq2_ORF1_Frame_-2_1785-208;>comp31778_c7_seq1_ORF1_Frame_-2_1889-300;>comp31778_c7_seq3_ORF2_Frame_-2_1723-107	Snx27 Snx27 Snx27	5	14.8	11	22.2	1.1876	0.92752	0.183904	1.05756	1.1097	0.92048	0.133799	1.01509
>comp31791_c0_seq8_ORF1_Frame_-3_1397-402	Kdsr	3	13	3	11.1	1.0008	0.97339	0.0193818	0.987095	0.77827	0.87856	0.0709157	0.828415
>comp31795_c1_seq1_ORF1_Frame_-3_2289-1132	Ppme1	4	12.7	3	8.8	0.81605	1.111	0.208561	0.963525	0.96055	0.97021	0.00683065	0.96538
>comp31795_c2_seq4_ORF1_Frame_2_98-814,comp31795_c2_seq5_ORF1_Frame_2_98-814,comp31795_c2_seq6_ORF1_Frame_2_98-814	no_gene_id	5	24.7	6	21.8	1.0091	1.0464	0.0263751	1.02775	1.8588	1.9435	0.0598919	1.90115
>comp31803_c7_seq1_ORF1_Frame_-2_1984-1304	Nudt21	7	30.4	8	29.5	0.96892	1.0351	0.0467963	1.00201	1.0639	1.1628	0.0699329	1.11335
>comp31807_c13_seq1_ORF1_Frame_-3_3818-744	Lnpep	11	14.8	13	13.8	0.78932	0.88018	0.0642477	0.83475	0.84253	0.84227	0.000183848	0.8424
>comp31810_c0_seq1_ORF1_Frame_-1_1337-246	Ifi202	11	33.8	13	33.5	1.5059	1.1711	0.236739	1.3385	5.0249	4.8232	0.142623	4.92405
>comp31810_c4_seq1_ORF1_Frame_1_781-1038	Ifi202	1	26.7	1	26.7	NaN	NaN	0	NaN	NaN	NaN	0	NaN
>comp31810_c4_seq2_ORF1_Frame_2_683-1087	no_gene_id	5	53.3	5	40	1.1567	3.3262	1.53407	2.24145	3.2854	3.672	0.273367	3.4787
>comp31818_c0_seq6_ORF10_Frame_3_3129-4082,comp31818_c0_seq7_ORF10_Frame_3_3117-4070,comp31818_c0_seq8_ORF7_Frame_3_1791-2744,comp31818_c0_seq11_ORF7_Frame_3_1779-2732,comp31818_c0_seq15_ORF8_Frame_2_2555-3508,comp31818_c0_seq17_ORF8_Frame_2_2543-3496	Pol	5	28	3	10.7	0.75047	0.81047	0.0424264	0.78047	0.68712	0.58357	0.0732209	0.635345
>comp31826_c1_seq1_ORF5_Frame_2_875-1852,comp31826_c1_seq2_ORF5_Frame_2_1022-1999	Cdk6	4	16.9	10	35.6	0.85357	1.098	0.172838	0.975785	0.90239	1.075	0.122054	0.988695
>comp31831_c1_seq1_ORF7_Frame_2_149-1543	G3bp1	7	21.5	11	33.8	0.9836	1.105	0.0858428	1.0443	1.0654	1.0641	0.000919239	1.06475
>comp31832_c1_seq1_ORF3_Frame_3_255-665,comp31832_c1_seq2_ORF3_Frame_3_297-707	Bola1	4	45.3	3	23.4	0.79339	0.7987	0.00375474	0.796045	0.69393	0.7867	0.0655983	0.740315
>comp31839_c0_seq1_ORF1_Frame_-3_738-190	Ftl1	9	61.7	9	60.7	0.75643	0.7982	0.0295359	0.777315	0.76795	0.80383	0.025371	0.78589
>comp31840_c0_seq1_ORF1_Frame_3_69-524	Rps18	7	38.8	12	54.6	1.0624	1.067	0.00325269	1.0647	1.0557	1.0495	0.00438406	1.0526
>comp31842_c0_seq1_ORF2_Frame_1_73-573	Cggbp1	3	27.5	3	25.1	0.92485	0.97194	0.0332977	0.948395	0.91633	0.82495	0.0646154	0.87064
>comp31842_c1_seq1_ORF1_Frame_-3_408-67	Rplp1	3	66.7	1	14	1.1431	NaN	0	1.1431	1.0442	NaN	0	1.0442
>comp31843_c0_seq1_ORF1_Frame_1_181-630	S100a11	2	18	4	22.7	1.1541	0.99407	0.113158	1.07408	1.3136	1.1608	0.108046	1.2372
>comp31844_c0_seq1_ORF2_Frame_-2_414-70	RPL30	5	51.3	6	58.3	1.0639	1.0576	0.00445477	1.06075	1.0108	1.0589	0.0340118	1.03485
>comp31845_c0_seq1_ORF1_Frame_1_52-303	RPS27	5	40.5	5	40.5	0.89456	0.92985	0.0249538	0.912205	0.88062	0.89804	0.0123178	0.88933
>comp31846_c0_seq1_ORF1_Frame_-3_2338-1388	Rplp0	12	52.4	8	28.4	1.0286	1.086	0.0405879	1.0573	1.0014	0.98267	0.0132441	0.992035
>comp31847_c0_seq1_ORF1_Frame_-1_538-59;>comp36431_c0_seq1_ORF2_Frame_1_7-396	RPL21 RPL21	5	31.9	7	28.8	1.1238	1.1188	0.00353553	1.1213	1.0494	1.0971	0.033729	1.07325
>comp31848_c0_seq1_ORF1_Frame_-1_384-118	S100a6	3	19.1	2	16.9	1.0776	1.1992	0.0859842	1.1384	1.1393	1.2545	0.0814587	1.1969
>comp31849_c0_seq1_ORF1_Frame_-1_859-68;>comp21866_c0_seq1_ORF1_Frame_1_109-327	Rps3a RPS3A	12	44.3	14	47.3	1.0727	1.0572	0.0109602	1.06495	1.1012	1.1021	0.000636396	1.10165
>comp31852_c0_seq1_ORF3_Frame_3_105-533	Rps23	3	16.1	4	23.8	1.0913	1.054	0.0263751	1.07265	1.0721	0.99053	0.0576787	1.03131
>comp31854_c0_seq1_ORF1_Frame_-1_806-60;>comp17154_c0_seq1_ORF2_Frame_3_24-362	Rps6 Rps6	8	30.5	6	22.1	1.0364	0.99528	0.0290762	1.01584	1.1078	1.0166	0.0644881	1.0622
>comp31855_c0_seq1_ORF1_Frame_-2_477-73	RPL32	6	37	8	47.4	1.0353	1.0229	0.00876812	1.0291	1.0966	1.0867	0.00700036	1.09165
>comp31856_c0_seq1_ORF1_Frame_2_101-496	RPS12	7	70.5	9	58.3	1.1916	1.1198	0.0507703	1.1557	1.1294	1.0625	0.0473054	1.09595
>comp31857_c0_seq1_ORF5_Frame_3_192-1190;>comp26685_c0_seq1_ORF1_Frame_1_49-297	Gapdh GAPDH	13	50.2	15	39.3	0.95366	0.90044	0.0376322	0.92705	0.96751	0.93265	0.0246497	0.95008
>comp31858_c0_seq1_ORF1_Frame_3_96-530	RPS15	3	22.1	3	22.1	0.86116	0.68784	0.122556	0.7745	0.99186	0.84356	0.104864	0.91771
>comp31860_c0_seq1_ORF1_Frame_-2_520-83	RPS16	7	41.1	10	54.1	1.0628	1.0285	0.0242538	1.04565	1.0254	0.98797	0.026467	1.00669
>comp31861_c0_seq1_ORF1_Frame_-1_736-221	Tpt1	4	30.2	5	34.3	1.1672	1.189	0.0154149	1.1781	1.1682	1.126	0.0298399	1.1471
>comp31863_c0_seq1_ORF1_Frame_-3_733-92;>comp26161_c0_seq1_ORF1_Frame_-1_345-46	Rpl10 Rpl10	7	32.7	8	33.6	1.1136	1.0724	0.0291328	1.093	1.1144	1.0877	0.0188798	1.10105
>comp31864_c0_seq1_ORF1_Frame_-3_433-59;>comp35727_c0_seq1_ORF1_Frame_1_40-255	RPL31 RPL31	4	32	4	25.6	1.0875	1.1586	0.0502753	1.12305	1.0302	1.0898	0.0421436	1.06
>comp31865_c0_seq1_ORF1_Frame_-1_496-62	Rps19	7	34.5	9	42.8	1.0773	1.0825	0.00367696	1.0799	1.038	1.0394	0.000989949	1.0387
>comp31866_c0_seq1_ORF1_Frame_2_101-985;>comp15423_c0_seq1_ORF1_Frame_1_7-372	Rpsa RPSA	14	58.6	11	40.7	0.97016	0.98592	0.011144	0.97804	0.96361	1.0112	0.0336512	0.987405
>comp31867_c0_seq1_ORF3_Frame_1_124-756;>comp28838_c0_seq1_ORF3_Frame_2_65-697	Rpl13 RPL13	6	29.4	7	34.6	0.96631	0.94959	0.0118228	0.95795	0.98682	1.0548	0.0480691	1.02081
>comp31869_c0_seq1_ORF5_Frame_2_140-2311;>comp43380_c0_seq1_ORF1_Frame_-1_260-3;>comp27462_c0_seq2_ORF1_Frame_-1_216-1	HSP90AB1 Hsp90ab1 Hsp90ab1	39	47	40	44.1	1.0182	1.0508	0.0230517	1.0345	1.2243	1.1554	0.0487197	1.18985
>comp31870_c0_seq1_ORF1_Frame_2_80-547	Rpl23a	7	34	10	42.3	1.2201	1.0616	0.112076	1.14085	1.0365	1.0141	0.0158392	1.0253
>comp31871_c2_seq1_ORF7_Frame_-1_525-73	Ndst1	9	41.1	9	41.1	0.93735	0.90734	0.0212203	0.922345	0.94195	0.938	0.00279307	0.939975
>comp31872_c0_seq1_ORF3_Frame_-1_1837-590;>comp25090_c0_seq1_ORF1_Frame_1_19-687	Calr CALR	19	60.8	12	29.6	0.97555	0.99104	0.0109531	0.983295	0.97912	0.99492	0.0111723	0.98702
>comp31873_c0_seq1_ORF1_Frame_-1_812-99	Cd63	1	4.6	1	4.6	0.92117	0.86398	0.0404394	0.892575	0.62083	0.59831	0.015924	0.60957
>comp31874_c0_seq1_ORF1_Frame_-3_2685-280;>comp25208_c1_seq1_ORF2_Frame_1_13-420;>comp37705_c0_seq1_ORF1_Frame_1_91-336	Hsp90b1 HSP90B1 HSP90B1	44	51	36	38.2	0.98827	0.964	0.0171615	0.976135	1.017	1.0386	0.0152735	1.0278
>comp31876_c0_seq1_ORF1_Frame_-1_687-64	RPS8	9	49.5	12	55.8	1.0913	1.0052	0.0608819	1.04825	1.0773	1.0368	0.0286378	1.05705
>comp31877_c0_seq1_ORF3_Frame_-2_1765-179;>comp78988_c0_seq1_ORF1_Frame_-2_209-3;>comp18552_c0_seq1_ORF1_Frame_2_2-232	Atp5b no_gene_id ATP5B	26	68.6	18	45.4	0.9262	0.93735	0.00788424	0.931775	0.89076	0.94921	0.0413304	0.919985
>comp31878_c0_seq1_ORF3_Frame_2_338-1519;>comp27504_c0_seq1_ORF1_Frame_1_34-273	Gnas GNAS	8	26.4	10	27.7	0.92235	0.97378	0.0363665	0.948065	0.90015	0.94904	0.0345705	0.924595
>comp31880_c0_seq1_ORF2_Frame_1_190-546	Rps20	3	22.7	5	30.3	0.86301	0.87244	0.00666802	0.867725	0.88539	0.93488	0.0349947	0.910135
>comp31881_c0_seq1_ORF1_Frame_-3_1722-772	Rack1	19	81.1	13	46.7	1.0742	1.0969	0.0160513	1.08555	1.0846	1.0721	0.00883883	1.07835
>comp31882_c0_seq1_ORF1_Frame_-1_460-56	RPS17	7	52.6	5	23.7	1.1047	1.0183	0.061094	1.0615	1.0717	1.0793	0.00537401	1.0755
>comp31883_c1_seq1_ORF2_Frame_2_317-565	Rps21	5	59	3	39.8	1.1321	1.1124	0.01393	1.12225	1.0995	1.1088	0.00657609	1.10415
>comp31884_c0_seq1_ORF3_Frame_2_125-688;>comp23874_c0_seq1_ORF1_Frame_-1_216-1	Rpl18 RPL18	6	33.5	8	38.3	1.0762	0.92001	0.110443	0.998105	1.0692	1.0465	0.0160513	1.05785
>comp31885_c0_seq1_ORF1_Frame_-3_671-90;>comp15432_c0_seq1_ORF1_Frame_-3_287-3	RPS9 RPS9	11	35.6	12	40.2	1.1142	1.1035	0.00756604	1.10885	1.1265	1.1231	0.00240416	1.1248
>comp31887_c0_seq1_ORF1_Frame_-2_945-58;>comp41165_c0_seq1_ORF1_Frame_1_37-360	Rpl6 RPL6	10	34.1	12	31.1	0.99474	1.0665	0.050742	1.03062	0.97449	1.0502	0.0535351	1.01235
>comp31888_c0_seq1_ORF1_Frame_-3_599-66	RPL11	3	19.7	7	36.5	0.9519	0.96884	0.0119784	0.96037	0.99092	0.99106	9.89949e-05	0.99099
>comp31889_c0_seq1_ORF1_Frame_-3_589-62	Rpl18a	6	34.7	11	50	1.0555	1.0518	0.0026163	1.05365	1.2304	1.0169	0.150967	1.12365
>comp31890_c0_seq1_ORF1_Frame_-3_1718-1107;>comp18265_c0_seq1_ORF1_Frame_1_91-477	Rps5 RPS5	9	42.6	7	31.4	1.1249	1.1872	0.0440528	1.15605	1.1147	1.1123	0.00169706	1.1135
>comp31891_c0_seq1_ORF1_Frame_-1_1040-708	no_blast_hit	1	12.6	4	35.1	1.0807	1.0272	0.0378302	1.05395	1.09	1.0939	0.00275772	1.09195
>comp31892_c0_seq1_ORF1_Frame_-1_353-78	Rpl37a-ps1	3	42.4	2	21.7	1.1025	1.0821	0.014425	1.0923	1.0803	1.1288	0.0342947	1.10455
>comp31894_c0_seq1_ORF1_Frame_-3_827-99	Rps3	17	67.9	17	60.5	1.0436	1.0597	0.0113844	1.05165	1.0322	1.0416	0.0066468	1.0369
>comp31896_c0_seq1_ORF3_Frame_3_39-491	S100a10	3	17.9	3	17.9	0.99497	1.097	0.0721461	1.04598	1.1992	1.2211	0.0154856	1.21015
>comp31897_c0_seq1_ORF1_Frame_-3_546-73;>comp12404_c0_seq1_ORF1_Frame_-2_295-59	RPS11 RPS11	9	50	12	52.5	1.0034	1.0449	0.0293449	1.02415	1.0414	1.0605	0.0135057	1.05095
>comp31899_c0_seq1_ORF2_Frame_-1_624-145	Rpl29	2	11.9	3	18.8	1.0874	0.93894	0.104977	1.01317	1.1253	1.0235	0.0719835	1.0744
>comp31900_c0_seq1_ORF1_Frame_-3_712-101	Rpl15	7	32.4	10	36.3	1.064	1.0254	0.0272943	1.0447	1.0576	1.0681	0.00742462	1.06285
>comp31905_c0_seq1_ORF1_Frame_-2_880-284	Prdx1	13	53.3	15	55.8	0.94189	0.9521	0.00721956	0.946995	0.9473	0.93365	0.00965201	0.940475
>comp31906_c0_seq1_ORF2_Frame_1_73-723	Rpl14	5	25.8	6	29	1.0754	1.0535	0.0154856	1.06445	1.0403	1.0377	0.00183848	1.039
>comp31907_c0_seq1_ORF1_Frame_-2_482-138	Mif	3	35.7	3	23.5	0.93319	0.98957	0.0398667	0.96138	0.90322	0.98189	0.0556281	0.942555
>comp31910_c0_seq1_ORF1_Frame_2_119-589	Rpl24	4	21	6	31.8	1.1018	1.1131	0.00799031	1.10745	1.1497	1.1005	0.0347897	1.1251
>comp31912_c0_seq1_ORF4_Frame_1_376-1467	Aldoa	19	65.9	21	54.7	0.93137	0.95654	0.0177979	0.943955	0.80202	0.84414	0.0297833	0.82308
>comp31913_c0_seq1_ORF4_Frame_2_254-1369	Arpc1b	9	36	13	39.5	1.1797	1.0435	0.0963079	1.1116	1.0167	0.9582	0.0413657	0.98745
>comp31914_c0_seq1_ORF3_Frame_3_144-788	Naca	5	32.6	4	25.6	1.0996	1.1287	0.0205768	1.11415	1.0673	1.1155	0.0340825	1.0914
>comp31915_c0_seq1_ORF4_Frame_3_567-1562;>comp27456_c0_seq1_ORF1_Frame_-1_321-1	Ldha LDHA	19	46.7	16	38.9	0.94596	1.0232	0.0546169	0.98458	1.0582	1.0385	0.01393	1.04835
>comp31918_c1_seq1_ORF1_Frame_1_229-744	Bst2	2	11	4	17.4	0.83978	0.92459	0.0599697	0.882185	10.052	8.3692	1.18992	9.2106
>comp31919_c0_seq1_ORF5_Frame_1_118-579	EIF5A	9	66.2	10	35.7	1.0044	0.98765	0.011844	0.996025	1.0458	1.0319	0.00982878	1.03885
>comp31922_c0_seq1_ORF2_Frame_-3_446-240	Gpx4	3	30.4	2	36.2	0.87184	0.91148	0.0280297	0.89166	0.8771	0.90059	0.0166099	0.888845
>comp31923_c0_seq1_ORF2_Frame_3_258-1214;>comp21379_c0_seq1_ORF2_Frame_2_8-664;>comp4856_c0_seq1_ORF1_Frame_-1_248-3	Anxa5 ANXA5 ANXA5	24	78.1	17	45.1	1.0526	1.0573	0.0033234	1.05495	1.0074	0.98639	0.0148563	0.996895
>comp31924_c0_seq1_ORF3_Frame_1_508-1473	Ybx1	9	47.8	14	53.4	0.97792	0.9741	0.00270115	0.97601	0.98662	0.98081	0.00410829	0.983715
>comp31925_c0_seq1_ORF2_Frame_-1_2113-779;>comp65602_c0_seq1_ORF2_Frame_1_70-366;>comp71482_c0_seq1_ORF1_Frame_-1_335-3	Pdia6 Pdia6 PDIA6	18	44.3	12	31.7	1.034	0.98132	0.0372504	1.00766	1.0004	0.97575	0.0174302	0.988075
>comp31926_c0_seq1_ORF4_Frame_3_186-833;>comp10208_c0_seq1_ORF1_Frame_2_62-319	Ran ran	6	26.4	12	40.7	1.035	1.0146	0.014425	1.0248	1.1537	1.0902	0.0449013	1.12195
>comp31928_c0_seq1_ORF1_Frame_-1_1351-314	Anxa1	24	68.2	22	56.4	1.0718	1.0904	0.0131522	1.0811	1.0928	1.137	0.0312541	1.1149
>comp31929_c0_seq1_ORF6_Frame_2_104-1765;>comp27383_c0_seq1_ORF4_Frame_1_109-1308	Psap PSAP	6	13	8	16.4	1.0648	1.0203	0.0314663	1.04255	1.1581	0.99984	0.111907	1.07897
>comp31932_c0_seq1_ORF2_Frame_2_941-1663	Psma5	9	49.4	6	29.5	0.94623	0.97223	0.0183848	0.95923	1.0343	1.0022	0.0226981	1.01825
>comp31933_c0_seq1_ORF1_Frame_-2_2167-509;>comp44509_c0_seq1_ORF1_Frame_2_83-520	Atp5a1 ATP5A1	24	51.5	16	31.1	0.95646	0.97545	0.013428	0.965955	0.92197	0.94005	0.0127845	0.93101
>comp31935_c0_seq1_ORF4_Frame_2_140-1945	Grn	7	14.8	5	10.8	0.90428	1.0023	0.0693106	0.95329	1.1032	1.1343	0.021991	1.11875
>comp31936_c0_seq1_ORF2_Frame_3_201-683	Isg15	2	16.8	2	15.5	1.5276	0.49527	0.729968	1.01144	10.126	9.5832	0.383818	9.8546
>comp31937_c0_seq1_ORF1_Frame_-3_1694-444;>comp45832_c0_seq1_ORF1_Frame_-2_236-3	Pgk1 Pgk1	22	66.4	24	65	0.91827	1.0122	0.0664185	0.965235	0.97621	1.0304	0.0383181	1.00331
>comp31938_c1_seq1_ORF1_Frame_-2_1475-552	LAPTM4A	2	13	1	4.2	0.4455	0.35302	0.0653932	0.39926	0.39674	0.34544	0.0362746	0.37109
>comp31939_c0_seq1_ORF1_Frame_1_139-351	Atp5i	3	50.7	4	60.6	1.0456	0.79666	0.176027	0.92113	0.9731	0.80689	0.117528	0.889995
>comp31940_c0_seq1_ORF1_Frame_-3_635-300	Plac8	1	13.4	1	13.4	0.81216	0.8301	0.0126855	0.82113	2.7667	2.6821	0.0598212	2.7244
>comp31941_c0_seq1_ORF2_Frame_1_61-1464	Pcolce	4	13.7	6	15.8	0.80826	0.96518	0.110959	0.88672	0.59315	0.85004	0.181649	0.721595
>comp31942_c0_seq1_ORF2_Frame_2_149-406	Cox6b1	3	24.4	5	53.5	1.0886	0.95678	0.0932108	1.02269	1.0735	0.99389	0.0562928	1.0337
>comp31943_c0_seq1_ORF2_Frame_-2_1275-457	Bsg	8	32.2	8	31.1	0.84014	0.86793	0.0196505	0.854035	0.84273	0.80256	0.0284045	0.822645
>comp31945_c0_seq1_ORF2_Frame_1_469-774;>comp20161_c0_seq1_ORF1_Frame_-2_243-1	Hspe1 Hspe1	2	21.6	5	52.9	1.0797	0.96752	0.0793232	1.02361	1.124	1.0335	0.0639932	1.07875
>comp31946_c0_seq1_ORF1_Frame_-3_412-149	Atp5j2	1	13.6	2	23.9	0.94585	0.92554	0.0143613	0.935695	0.947	0.95663	0.00680944	0.951815
>comp31948_c0_seq1_ORF2_Frame_1_166-504	Eif1	5	63.7	5	44.2	0.90595	0.91908	0.00928431	0.912515	0.67824	0.83284	0.109319	0.75554
>comp31949_c0_seq1_ORF1_Frame_-3_2962-926	Hspa9	23	39.2	34	47.6	0.98621	1.0104	0.0171049	0.998305	0.89379	0.89492	0.000799031	0.894355
>comp31952_c0_seq1_ORF1_Frame_-2_2422-1538	Ccnd1	1	7.5	4	12.2	NaN	1.9477	0	1.9477	NaN	0.78435	0	0.78435
>comp31953_c0_seq1_ORF4_Frame_1_145-1161	Ctsb	8	33	5	17.4	1.1602	1.2033	0.0304763	1.18175	1.7248	1.6263	0.06965	1.67555
>comp31955_c0_seq1_ORF4_Frame_-2_3480-1750	Lgals3bp	10	27	7	15.6	0.82308	0.85108	0.019799	0.83708	3.2845	2.6304	0.462519	2.95745
>comp31959_c0_seq1_ORF5_Frame_3_1512-2120	Prelid1	5	36	1	6.9	1.1532	0.94832	0.144872	1.05076	0.91201	0.89663	0.0108753	0.90432
>comp31961_c0_seq1_ORF1_Frame_-2_2038-1037	Ctsl	4	18.3	5	21.3	0.91796	0.90866	0.00657609	0.91331	0.40422	0.49357	0.06318	0.448895
>comp31962_c0_seq1_ORF1_Frame_3_285-638	Mtpn	3	33.9	3	33.9	0.98345	1.1087	0.0885651	1.04608	0.99591	1.0227	0.0189434	1.0093
>comp31963_c0_seq1_ORF1_Frame_-3_2497-1961	Manf	10	47.5	10	44.1	0.88726	0.99246	0.0743876	0.93986	0.92849	1.0309	0.0724148	0.979695
>comp31966_c0_seq1_ORF4_Frame_1_304-2196	Rpn2	12	31.2	6	10.6	1.0067	1.0278	0.01492	1.01725	0.88994	1.0101	0.084966	0.95002
>comp31967_c0_seq1_ORF6_Frame_1_196-642	Npc2	4	34.2	5	38.3	0.92895	0.99948	0.0498722	0.964215	0.96615	1.0703	0.0736452	1.01822
>comp31968_c0_seq1_ORF1_Frame_-3_878-231	Ppib	14	54.2	13	50.5	1.0158	0.97661	0.0277115	0.996205	1.0567	1.0458	0.00770746	1.05125
>comp31970_c0_seq1_ORF2_Frame_1_322-1335	Mdh2	15	59.2	14	53.6	0.9039	1.0195	0.0817415	0.9617	0.89353	0.94802	0.0385302	0.920775
>comp31973_c0_seq1_ORF3_Frame_3_696-1478	Pcna	11	53.3	9	39.5	1.114	1.0782	0.0253144	1.0961	1.2768	1.3097	0.0232638	1.29325
>comp31974_c0_seq1_ORF1_Frame_2_77-430;>comp57164_c0_seq1_ORF1_Frame_3_33-386	Tceb2 TCEB2	8	78.8	5	47.5	1.0466	1.0141	0.022981	1.03035	1.0662	0.97833	0.0621335	1.02226
>comp31975_c1_seq1_ORF2_Frame_-1_894-232	Sdf2l1	5	33.9	3	23.1	1.0316	1.1432	0.0789131	1.0874	1.0423	1.0225	0.0140007	1.0324
>comp31976_c0_seq1_ORF1_Frame_-1_1207-314	Slc25a4	14	42.6	15	45.6	1.0041	1.0415	0.0264458	1.0228	0.98853	0.97411	0.0101965	0.98132
>comp31981_c0_seq1_ORF2_Frame_-1_1473-577;>comp17424_c0_seq1_ORF1_Frame_-2_258-1;>comp17424_c1_seq1_ORF1_Frame_-2_209-3	Tpi1 TPI1 TPI1	11	49.5	12	42.1	0.9727	0.97956	0.00485075	0.97613	0.98053	1.0161	0.0251518	0.998315
>comp31986_c0_seq1_ORF2_Frame_3_219-656	Cox5a	3	21.9	3	17.1	1.0595	0.98852	0.0501904	1.02401	0.89622	0.97634	0.0566534	0.93628
>comp31987_c0_seq1_ORF1_Frame_-1_1266-196	Slc25a3	8	26.3	9	18.8	1.0008	0.99021	0.00748826	0.995505	0.92781	1.0126	0.0599556	0.970205
>comp31989_c0_seq1_ORF1_Frame_-3_5289-3910	Dctn4	3	13	5	12	0.96521	0.91105	0.0382969	0.93813	1.0773	0.96732	0.0777676	1.02231
>comp31990_c0_seq1_ORF4_Frame_1_145-1743	Phgdh	21	42.4	14	24.8	1.0123	1.0497	0.0264458	1.031	0.90402	0.97134	0.0476024	0.93768
>comp31992_c0_seq1_ORF1_Frame_-3_555-94	Sod1	4	32.5	4	32.5	0.94199	0.98431	0.0299248	0.96315	0.83424	0.90318	0.0487479	0.86871
>comp31994_c0_seq1_ORF3_Frame_3_447-1043	Tagln2	13	67.3	10	54.8	1.1496	1.1513	0.00120208	1.15045	1.2267	1.2225	0.00296985	1.2246
>comp31995_c0_seq1_ORF1_Frame_-2_998-306	Snrpb	4	15.6	6	22.9	1.0686	1.0903	0.0153442	1.07945	1.0394	1.1082	0.0486489	1.0738
>comp31996_c0_seq1_ORF3_Frame_1_262-1299	Ghitm	2	5.8	2	5.8	1.0535	0.91429	0.0984363	0.983895	1.043	0.82992	0.15067	0.93646
>comp31997_c0_seq1_ORF1_Frame_-3_522-190	Uqcrb	4	34.2	5	42.3	0.90068	0.95194	0.0362463	0.92631	0.86533	0.88668	0.0150967	0.876005
>comp31999_c0_seq1_ORF3_Frame_1_343-1317	Akr1a1	11	38.2	13	48.6	0.86631	0.92567	0.0419739	0.89599	0.8686	0.93856	0.0494692	0.90358
>comp32000_c0_seq1_ORF1_Frame_3_111-878	Atp5f1	8	26.6	8	21.5	1.0362	1.0387	0.00176777	1.03745	1.1161	1.0001	0.0820244	1.0581
>comp32001_c0_seq1_ORF1_Frame_-1_1035-397	Atp5o	7	46.5	7	35.2	0.8974	0.89248	0.00347897	0.89494	0.92869	0.86676	0.0437911	0.897725
>comp32003_c0_seq1_ORF1_Frame_3_267-725	Chchd2	3	30.7	3	30.7	0.67793	0.76736	0.0632366	0.722645	0.56181	0.63634	0.0527007	0.599075
>comp32004_c0_seq1_ORF1_Frame_-1_623-162	Pfdn5	4	42.9	3	24.7	1.0133	1.1322	0.084075	1.07275	0.90971	1.0122	0.0724714	0.960955
>comp32005_c0_seq1_ORF1_Frame_-2_858-187	Chmp4b	5	34.8	3	15.6	0.9627	0.99697	0.0242325	0.979835	1.8742	1.5832	0.205768	1.7287
>comp32007_c0_seq1_ORF2_Frame_3_126-512	Cox5b	3	22.5	5	29.5	0.6495	0.71369	0.0453892	0.681595	0.66393	0.68299	0.0134775	0.67346
>comp32011_c0_seq1_ORF1_Frame_-3_761-543	UBL5	1	16.4	2	28.8	NaN	1.0167	0	1.0167	NaN	0.76252	0	0.76252
>comp32012_c0_seq1_ORF1_Frame_-3_1396-431	Lgals9	5	18.3	8	26.1	0.79215	0.79939	0.00511945	0.79577	7.4266	5.6795	1.23539	6.55305
>comp32013_c0_seq1_ORF1_Frame_-1_1100-243	Ssr1	4	21	2	6.6	1.0091	0.94786	0.0433032	0.97848	0.92067	0.8029	0.083276	0.861785
>comp32014_c0_seq1_ORF1_Frame_-3_3588-1999	Ahcyl1	14	31.3	13	24.5	0.93201	1.004	0.0509046	0.968005	0.91316	0.89638	0.0118653	0.90477
>comp32015_c0_seq1_ORF1_Frame_-2_1330-383	Akr1b1	17	55.1	19	56.3	0.91715	0.91567	0.00104652	0.91641	1.0679	1.0448	0.0163342	1.05635
>comp32017_c0_seq1_ORF1_Frame_-1_424-173	RPS27L	3	38.1	5	40.5	0.91772	0.86476	0.0374484	0.89124	0.84242	0.78966	0.037307	0.81604
>comp32019_c0_seq1_ORF1_Frame_-3_2060-1317	Tpm3	18	48.4	14	39.9	1.0795	1.0453	0.0241831	1.0624	1.0944	1.076	0.0130108	1.0852
>comp32020_c0_seq1_ORF2_Frame_2_65-733;>comp65736_c0_seq1_ORF2_Frame_2_20-256	Capns1 CAPNS1	4	30.5	4	20.2	0.98822	0.99849	0.00726199	0.993355	1.0975	1.0401	0.0405879	1.0688
>comp32021_c0_seq1_ORF1_Frame_-1_1171-611;>comp101043_c0_seq1_ORF1_Frame_3_96-485	Pebp1 PEBP1	12	86.6	9	55.1	0.78617	1.0039	0.153958	0.895035	0.92658	0.96354	0.0261347	0.94506
>comp32022_c0_seq1_ORF5_Frame_2_386-964	RHOC	8	45.6	8	37.8	1.0061	1.084	0.0550836	1.04505	1.091	1.1605	0.0491439	1.12575
>comp32023_c0_seq1_ORF1_Frame_-1_657-223	Gpx1	3	31.7	3	26.2	0.90884	0.82397	0.0600122	0.866405	1.1158	1.1051	0.00756604	1.11045
>comp32024_c0_seq1_ORF1_Frame_3_246-599	SNRPD2	8	61.9	6	55.1	1.0006	0.92573	0.0529411	0.963165	1.1598	1.2063	0.0328805	1.18305
>comp32026_c0_seq1_ORF1_Frame_-3_1248-166;>comp88214_c0_seq1_ORF1_Frame_-1_203-3	Eif3f EIF3F	7	26.6	8	28.8	0.9428	1.0358	0.0657609	0.9893	1.0211	0.96609	0.0388979	0.993595
>comp32028_c0_seq1_ORF8_Frame_2_233-1963	Msn	29	53	33	39.3	1.077	1.0977	0.0146371	1.08735	1.1749	1.1347	0.0284257	1.1548
>comp32029_c0_seq1_ORF1_Frame_-3_903-457	Stmn1	4	24.2	6	31.5	0.93268	0.95591	0.0164261	0.944295	1.0396	1.0176	0.0155563	1.0286
>comp32030_c0_seq1_ORF1_Frame_1_436-684	Cox7a2	2	27.7	2	27.7	0.9343	0.84194	0.0653084	0.88812	0.9819	0.94772	0.0241689	0.96481
>comp32031_c0_seq1_ORF1_Frame_1_85-1419	EIF3E	15	41.1	18	42.9	1.1365	1.1157	0.0147078	1.1261	1.0798	1.0868	0.00494975	1.0833
>comp32032_c0_seq1_ORF1_Frame_-3_5445-4843	Hmgcr	2	13.9	2	10.4	1.1547	0.99099	0.11576	1.07285	1.0394	1.0007	0.027365	1.02005
>comp32033_c0_seq1_ORF5_Frame_-1_653-387	Eif1ad	3	34.8	1	15.7	0.88962	NaN	0	0.88962	0.85014	NaN	0	0.85014
>comp32033_c0_seq1_ORF8_Frame_2_1445-1954	Eif1ad	3	25.9	2	17.6	1.1792	0.79134	0.274258	0.98527	0.99429	0.9185	0.0535916	0.956395
>comp32034_c0_seq1_ORF3_Frame_1_184-537	Atp6v1g1	5	42.4	5	39.8	1.0496	0.98463	0.0459407	1.01711	0.90283	0.93838	0.0251376	0.920605
>comp32036_c0_seq1_ORF1_Frame_-3_996-166	Psmb7	4	19.1	7	23.1	1.0048	0.98399	0.0147149	0.994395	0.96096	0.95692	0.00285671	0.95894
>comp32040_c0_seq1_ORF2_Frame_-1_2536-1160	Nucb1	5	15	8	19.4	0.90097	1.0548	0.108774	0.977885	0.73741	0.84519	0.076212	0.7913
>comp32042_c0_seq1_ORF7_Frame_3_804-1631	Psmb8	7	34.8	8	30.4	0.9069	0.8691	0.0267286	0.888	2.1526	2.0536	0.0700036	2.1031
>comp32043_c0_seq1_ORF3_Frame_2_104-697	Sri	9	57.6	10	55.1	0.99759	1.0398	0.029847	1.0187	1.1079	1.0595	0.034224	1.0837
>comp32044_c0_seq1_ORF1_Frame_-1_2075-1011;>comp117028_c0_seq1_ORF1_Frame_2_8-241	Gnai2 GNAI2	14	51.5	10	33.5	0.90933	0.96194	0.0372009	0.935635	1.0098	0.96768	0.0297833	0.98874
>comp32045_c0_seq1_ORF1_Frame_-3_1968-646	Ddost	10	28.6	9	20.9	1.006	1.0605	0.0385373	1.03325	0.98459	1.0361	0.0364231	1.01035
>comp32046_c0_seq1_ORF1_Frame_-2_505-182	Tbca	4	43.5	6	31.5	1.0528	1.1703	0.083085	1.11155	1.0697	1.1141	0.0313955	1.0919
>comp32048_c0_seq1_ORF3_Frame_1_64-783;>comp65965_c0_seq1_ORF1_Frame_1_22-345	Psmb1 PSMB1	7	38.8	9	40	0.9964	0.99497	0.00101116	0.995685	1.0685	1.1179	0.0349311	1.0932
>comp32049_c0_seq1_ORF1_Frame_-2_1914-436	Efemp1	4	13.8	5	12.2	0.86637	0.8844	0.0127491	0.875385	1.3443	1.5194	0.123814	1.43185
>comp32050_c0_seq1_ORF4_Frame_-1_3251-2097	Tor3a	3	16.1	5	15.1	1.3692	0.90786	0.326217	1.13853	3.0025	5.0739	1.4647	4.0382
>comp32052_c0_seq1_ORF3_Frame_3_99-2285	Gars	18	29.1	22	30.6	0.9205	0.98109	0.0428436	0.950795	0.92577	0.97742	0.0365221	0.951595
>comp32053_c0_seq1_ORF1_Frame_-3_1408-389	GNB2	10	35	6	18.8	0.92483	0.98972	0.0458842	0.957275	0.92958	0.98244	0.0373777	0.95601
>comp32054_c0_seq1_ORF1_Frame_-3_1959-1339	RAB7A	13	67.6	11	54.1	1.0043	0.99231	0.00847821	0.998305	0.93206	0.9172	0.0105076	0.92463
>comp32055_c0_seq1_ORF4_Frame_3_156-2630	Usp16	1	1.7	2	3.2	NaN	0.9701	0	0.9701	NaN	1.0545	0	1.0545
>comp32056_c0_seq1_ORF1_Frame_-2_1233-178	Eif3h	6	21.6	12	31	1.1069	1.106	0.000636396	1.10645	1.04	1.0476	0.00537401	1.0438
>comp32057_c0_seq1_ORF1_Frame_-3_558-76	KCTD2	10	70.8	9	38.5	0.93223	1.0235	0.0645376	0.977865	0.96686	1.0292	0.044081	0.99803
>comp32059_c0_seq1_ORF3_Frame_-1_2459-1968	SRSF3	3	18.3	5	32.3	1.0177	1.0901	0.0511945	1.0539	1.1034	1.1155	0.00855599	1.10945
>comp32060_c0_seq1_ORF1_Frame_2_41-712	YWHAQ	12	57.6	11	41.1	1.0496	1.0224	0.0192333	1.036	1.0096	0.99245	0.0121269	1.00103
>comp32061_c0_seq1_ORF4_Frame_-2_3389-216;>comp120993_c0_seq1_ORF1_Frame_-1_233-3	Uba1 UBA1	31	43.7	26	28.9	1.0091	0.99752	0.0081883	1.00331	1.0256	1.0712	0.0322441	1.0484
>comp32062_c0_seq1_ORF2_Frame_3_213-488	SNRPE	2	25	2	25	NaN	0.98235	0	0.98235	NaN	1.2175	0	1.2175
>comp32063_c0_seq1_ORF2_Frame_-1_1583-117	Pmpcb	6	18	7	13.3	0.94811	0.92522	0.0161857	0.936665	0.91653	0.82401	0.0654215	0.87027
>comp32066_c0_seq1_ORF1_Frame_2_110-553	Edf1	2	18.2	3	26.4	1.0856	0.98726	0.0695369	1.03643	0.9294	0.96224	0.0232214	0.94582
>comp32067_c0_seq1_ORF1_Frame_-3_3984-2638	Fads3	3	10.5	1	3.1	0.64984	0.93722	0.203208	0.79353	0.7327	0.62669	0.0749604	0.679695
>comp32068_c0_seq1_ORF1_Frame_3_534-1121	SNU13	6	26.5	7	30.6	1.1343	1.0617	0.051336	1.098	1.1209	1.0996	0.0150614	1.11025
>comp32069_c0_seq1_ORF1_Frame_-2_1169-123;>comp1717_c0_seq1_ORF1_Frame_-1_371-3	Capg Capg	11	45	9	30.7	0.93537	1.0878	0.107784	1.01159	0.96273	1.063	0.0709016	1.01286
>comp32070_c0_seq1_ORF2_Frame_-2_2158-968	Dnaja1	7	27.7	8	23.9	1.0401	0.98055	0.0421082	1.01032	1.2903	1.369	0.0556493	1.32965
>comp32071_c0_seq1_ORF1_Frame_-1_844-143	Psma2	9	56	5	26.5	0.91216	0.93741	0.0178544	0.924785	0.96067	1.1133	0.107926	1.03699
>comp32072_c0_seq1_ORF6_Frame_1_1240-2871	Cct7	22	49.1	17	36	1.0575	1.0175	0.0282843	1.0375	1.0686	1.0452	0.0165463	1.0569
>comp32073_c0_seq1_ORF1_Frame_-2_918-127	Psmb4	5	32.6	4	15.9	1.0732	1.0282	0.0318198	1.0507	1.0567	1.1396	0.0586192	1.09815
>comp32074_c0_seq1_ORF1_Frame_2_152-547	Fabp4	8	53.8	6	39.4	0.98861	0.98906	0.000318198	0.988835	0.91475	0.90308	0.00825194	0.908915
>comp32075_c0_seq1_ORF1_Frame_-1_1134-847	Dynlrb1	3	38.5	3	43.8	1.0253	0.97353	0.0366069	0.999415	1.1112	0.95534	0.11021	1.03327
>comp32077_c0_seq1_ORF2_Frame_3_297-1265	Anxa3	18	49.5	22	50.2	1.0243	1.0521	0.0196576	1.0382	0.96362	1.0455	0.0578979	1.00456
>comp32078_c0_seq1_ORF1_Frame_-3_1503-766	Psma6	9	44.3	11	48.8	1.0326	1.0211	0.00813173	1.02685	1.1009	1.0657	0.0248902	1.0833
>comp32079_c0_seq1_ORF4_Frame_2_44-1867	Rpn1	18	39.6	23	39.8	0.9723	0.9882	0.011243	0.98025	0.90383	0.95393	0.035426	0.92888
>comp32080_c0_seq1_ORF8_Frame_2_182-1810	Ehd2	17	50.8	16	26.5	0.99216	0.94419	0.0339199	0.968175	1.0424	1.0157	0.0188798	1.02905
>comp32081_c0_seq1_ORF1_Frame_-3_2478-1369	Psat1	18	55.1	17	46.5	1.0136	1.0716	0.0410122	1.0426	1.1396	1.1423	0.00190919	1.14095
>comp32083_c1_seq1_ORF1_Frame_-1_1036-698	Cox7a2l	2	39.8	3	26.5	0.80396	0.94061	0.0966261	0.872285	0.73528	0.83166	0.068151	0.78347
>comp32085_c0_seq1_ORF1_Frame_-1_1467-811	Tmed10	6	32	4	17.8	1.0359	0.91575	0.0849589	0.975825	0.98119	0.8847	0.0682287	0.932945
>comp32091_c0_seq1_ORF3_Frame_2_80-916	C1qbp	6	42.7	1	3.9	1.1101	NaN	0	1.1101	1.0303	NaN	0	1.0303
>comp32094_c0_seq1_ORF1_Frame_-3_1581-142	Uqcrc1	13	38.3	13	30.2	0.93464	0.97963	0.0318127	0.957135	0.92667	0.88342	0.0305824	0.905045
>comp32095_c0_seq1_ORF1_Frame_-2_2820-2254	Reep5	4	15.3	7	20.6	0.97913	1.0299	0.0358998	1.00452	1.0395	0.9951	0.0313955	1.0173
>comp32096_c0_seq1_ORF1_Frame_-2_1160-654	Sdhc	1	7.7	3	21.9	NaN	0.85452	0	0.85452	NaN	0.84029	0	0.84029
>comp32097_c0_seq1_ORF3_Frame_-2_1754-177	Slc3a2	8	20	10	21.7	0.97728	1.0035	0.0185403	0.99039	1.163	1.2002	0.0263044	1.1816
>comp32099_c0_seq1_ORF1_Frame_-3_708-172	Ube2c	5	45.8	4	20.7	1.0533	1.1361	0.0585484	1.0947	0.74602	0.76163	0.0110379	0.753825
>comp32101_c0_seq1_ORF1_Frame_-3_696-82	Psmb3	7	41.5	7	37.1	1.0735	1.0528	0.0146371	1.06315	1.0416	1.1641	0.0866206	1.10285
>comp32103_c0_seq1_ORF1_Frame_-3_643-86	Ndufb8	3	26.9	4	29	0.70303	0.91787	0.151915	0.81045	0.60418	0.86929	0.187461	0.736735
>comp32104_c0_seq1_ORF1_Frame_-3_1119-496	Crip2	3	33.7	2	12.5	0.67471	0.88788	0.150734	0.781295	0.69173	0.74718	0.0392091	0.719455
>comp32105_c1_seq1_ORF13_Frame_3_3012-6431	Ddb1	27	32.2	27	24.3	1.0261	1.0711	0.0318198	1.0486	0.74139	0.83397	0.0654639	0.78768
>comp32106_c0_seq1_ORF4_Frame_3_60-1982	Capn6	9	18.1	11	16.7	0.69579	0.71681	0.0148634	0.7063	0.71117	0.77224	0.043183	0.741705
>comp32107_c0_seq1_ORF9_Frame_3_1428-3767	Aco2	26	44.7	25	35.9	0.91636	0.8641	0.0369534	0.89023	0.90074	0.90719	0.00456084	0.903965
>comp32108_c0_seq1_ORF2_Frame_-2_1222-326	PHB2	10	42.8	12	38.5	1.003	1.0553	0.0369817	1.02915	1.0742	1.0845	0.0072832	1.07935
>comp32109_c0_seq1_ORF1_Frame_3_111-1079	Degs1	2	10.2	1	4.6	1.0636	0.41109	0.461394	0.737345	0.96842	0.38162	0.41493	0.67502
>comp32110_c0_seq1_ORF1_Frame_-1_1820-885	Hsd17b12	10	39.7	10	33.3	1.0371	1.0149	0.0156978	1.026	0.96891	0.98584	0.0119713	0.977375
>comp32111_c0_seq1_ORF1_Frame_-2_857-453	Fabp5	9	72.6	10	80	0.97954	1.0163	0.0259932	0.99792	0.98501	0.99653	0.00814587	0.99077
>comp32112_c0_seq1_ORF1_Frame_-2_1121-636	SNX3	6	29.6	9	39.5	0.97296	0.99917	0.0185333	0.986065	0.97819	0.96469	0.00954594	0.97144
>comp32113_c0_seq1_ORF7_Frame_3_303-884	H1f0	1	6.7	5	23.2	0.94737	0.92232	0.017713	0.934845	0.98173	0.96342	0.0129471	0.972575
>comp32115_c0_seq1_ORF2_Frame_1_157-582	Ap2s1	3	19.7	3	16.9	0.99458	1.0714	0.0543199	1.03299	1.0939	1.0263	0.0478004	1.0601
>comp32118_c0_seq1_ORF2_Frame_-1_2381-1332	Strap	13	55.4	16	51.1	1.0161	1.1149	0.0698621	1.0655	1.0164	1.0512	0.0246073	1.0338
>comp32120_c0_seq1_ORF4_Frame_1_187-2049	Dnajc2	10	22.5	14	24.5	1.1152	1.0454	0.0493561	1.0803	1.1006	1.0891	0.00813173	1.09485
>comp32121_c0_seq1_ORF2_Frame_2_470-1009	Arf4	5	39.4	4	27.8	1.0689	1.2818	0.150543	1.17535	1.177	1.1557	0.0150614	1.16635
>comp32125_c0_seq1_ORF3_Frame_2_110-643	Arpc3	4	22.5	5	30.9	0.93768	0.93717	0.000360624	0.937425	0.9636	0.94242	0.0149765	0.95301
>comp32126_c0_seq1_ORF2_Frame_3_279-482	Atox1	3	57.4	3	58.8	0.97673	1.1547	0.125844	1.06571	0.95596	1.0676	0.0789414	1.01178
>comp32127_c0_seq1_ORF2_Frame_-1_612-256	Atp6v1f	3	26.9	1	7.6	0.87506	NaN	0	0.87506	0.91064	NaN	0	0.91064
>comp32128_c0_seq1_ORF1_Frame_-3_431-84	Ndufa5	2	25.9	2	22.4	0.80079	0.90081	0.0707248	0.8508	0.8771	0.91847	0.029253	0.897785
>comp32129_c0_seq1_ORF4_Frame_2_233-886	Clta	1	9.6	2	8.7	0.83624	1.902	0.753606	1.36912	0.83458	0.98508	0.10642	0.90983
>comp32130_c1_seq1_ORF4_Frame_3_2703-3704	Wdpcp	10	35.9	9	30.2	0.98078	0.99008	0.00657609	0.98543	0.93317	0.91112	0.0155917	0.922145
>comp32132_c0_seq1_ORF2_Frame_-2_1709-876	Atp1b3	4	24.1	5	16.5	0.94287	0.90862	0.0242184	0.925745	1.1016	0.94573	0.110217	1.02366
>comp32135_c0_seq1_ORF3_Frame_2_146-1063	Ctsz	6	20.6	5	18.6	1.2219	1.249	0.0191626	1.23545	1.6516	1.4465	0.145028	1.54905
>comp32136_c0_seq1_ORF2_Frame_1_106-927	Uqcrfs1	3	15.7	4	11.3	0.99806	1.0312	0.0234335	1.01463	0.95066	0.97165	0.0148422	0.961155
>comp32137_c0_seq1_ORF1_Frame_-1_858-394	Mgst1	4	29.7	3	26.5	1.0102	0.86232	0.104567	0.93626	0.89356	0.7849	0.0768342	0.83923
>comp32140_c0_seq1_ORF2_Frame_-1_1242-502	Eif2s1	3	19.8	3	8.9	0.93883	0.90742	0.0222102	0.923125	1.0267	0.84296	0.129924	0.93483
>comp32140_c0_seq1_ORF3_Frame_3_1965-2909	Eif2s1	16	58.7	17	54.3	1.037	1.1258	0.0627911	1.0814	1.0039	1.0785	0.0527502	1.0412
>comp32141_c0_seq1_ORF2_Frame_1_184-750	Park7	7	51.3	10	48.7	0.9011	1.0116	0.0781353	0.95635	0.93649	0.99286	0.0398596	0.964675
>comp32143_c0_seq1_ORF2_Frame_3_63-494	Ndufa13	5	40.3	4	28.5	0.8951	0.97515	0.0566039	0.935125	0.79002	0.85167	0.0435931	0.820845
>comp32144_c0_seq1_ORF2_Frame_1_457-1341	Vdac2	10	42	11	39	0.97609	0.93228	0.0309783	0.954185	0.95011	0.93414	0.0112925	0.942125
>comp32146_c0_seq1_ORF1_Frame_-3_1747-869	Msmo1	1	4.1	4	15	1.0216	0.92591	0.067663	0.973755	0.7111	0.80691	0.0677479	0.759005
>comp32147_c0_seq1_ORF4_Frame_3_186-1868	Asns	18	43	20	37.4	0.95806	0.96545	0.00522552	0.961755	0.95365	0.92352	0.0213051	0.938585
>comp32148_c0_seq1_ORF1_Frame_-2_1520-783	Ywhah	11	47.6	11	37.8	0.97233	0.89507	0.0546311	0.9337	1.1309	1.0109	0.0848528	1.0709
>comp32150_c0_seq1_ORF2_Frame_-2_1751-639	St13	7	21.3	8	23.2	0.94545	0.9195	0.0183494	0.932475	0.9489	1.0046	0.0393858	0.97675
>comp32151_c0_seq1_ORF1_Frame_-1_2107-1472	Ppic	6	32.5	3	17.5	1.0205	1.1427	0.0864084	1.0816	0.91283	0.94601	0.0234618	0.92942
>comp32152_c0_seq1_ORF5_Frame_-2_5016-985	Eif3a	40	31	50	35.3	1.0116	1.0064	0.00367696	1.009	1.0642	1.0392	0.0176777	1.0517
>comp32153_c0_seq1_ORF1_Frame_-2_1070-96	Eif3i	10	48.6	11	37.2	1.0525	1.0692	0.0118087	1.06085	0.92433	1.0796	0.109792	1.00196
>comp32154_c0_seq1_ORF5_Frame_2_335-2737	Rrbp1	21	35.7	27	37	1.0651	1.0133	0.0366281	1.0392	1.2441	1.2111	0.0233345	1.2276
>comp32155_c0_seq1_ORF3_Frame_-1_1494-436	Psmd8	7	25.2	5	14.4	1.0416	1.1911	0.105712	1.11635	1.0471	1.0366	0.00742462	1.04185
>comp32156_c0_seq1_ORF3_Frame_-2_948-1	Actn1	21	72.8	15	54.1	1.015	0.98244	0.0230234	0.99872	1.0169	1.0302	0.00940452	1.02355
>comp32157_c0_seq1_ORF3_Frame_1_37-915	Exosc2	1	5.1	3	10.2	NaN	1.1875	0	1.1875	NaN	1.0439	0	1.0439
>comp32158_c0_seq1_ORF1_Frame_-2_1677-1147	COPZ1	6	41.8	4	24.9	0.98762	1.0026	0.0105925	0.99511	0.97389	0.96418	0.00686601	0.969035
>comp32160_c0_seq1_ORF3_Frame_2_176-1942	PPP2R1A	15	35.3	12	23.6	0.89952	1.091	0.135397	0.99526	0.96222	1.0226	0.0426951	0.99241
>comp32162_c0_seq1_ORF2_Frame_1_109-723	Drap1	1	4.9	1	4.9	NaN	1.1734	0	1.1734	NaN	1.231	0	1.231
>comp32164_c0_seq1_ORF2_Frame_1_220-651	EIF1AX	6	54.2	3	22.9	1.0196	1.0188	0.000565685	1.0192	1.0085	0.92029	0.0623739	0.964395
>comp32165_c0_seq1_ORF2_Frame_2_101-703	Mrpl12	6	41.8	4	18.4	0.78396	0.84305	0.0417829	0.813505	0.92627	0.90197	0.0171827	0.91412
>comp32166_c0_seq1_ORF1_Frame_-2_627-349	Sh3bgrl3	1	16.1	2	26.9	1.0399	1.1148	0.0529623	1.07735	0.99286	1.1135	0.0853054	1.05318
>comp32167_c0_seq1_ORF1_Frame_-3_1767-124	Eif3d	12	38	10	15.7	1.1158	1.1284	0.00890955	1.1221	1.0926	1.0876	0.00353553	1.0901
>comp32168_c0_seq1_ORF4_Frame_2_83-1354	SF3B4	1	3.3	2	6.4	NaN	1.0663	0	1.0663	NaN	1.0818	0	1.0818
>comp32171_c0_seq1_ORF2_Frame_1_484-1026	Arl1	7	50.8	3	18.8	1.1132	1.0467	0.0470226	1.07995	1.1369	1.0256	0.078701	1.08125
>comp32175_c0_seq1_ORF2_Frame_-1_3723-2920	Mapre1	10	53.7	8	25	1.0904	1.0648	0.0181019	1.0776	1.0512	0.8609	0.134562	0.95605
>comp32176_c0_seq1_ORF1_Frame_-2_521-225	Ndufa2	2	23.2	2	24.2	1.0351	0.85322	0.128609	0.94416	0.97326	0.86803	0.0744088	0.920645
>comp32178_c0_seq1_ORF1_Frame_1_199-1215	Steap1	5	14.5	4	11.8	1.4203	0.98365	0.308758	1.20198	1.4118	1.1338	0.196576	1.2728
>comp32179_c0_seq1_ORF3_Frame_3_306-1172	Pnp	12	58.8	8	29.1	0.85169	0.94248	0.0641982	0.897085	3.1812	3.6041	0.299035	3.39265
>comp32180_c0_seq1_ORF1_Frame_-1_479-231	Sdhd	3	37.3	3	37.3	1.0167	0.82944	0.132413	0.92307	0.94917	0.74059	0.147488	0.84488
>comp32181_c0_seq1_ORF2_Frame_-1_1854-805	Sae1	11	48.6	15	44.3	0.88885	1.0485	0.11289	0.968675	1.0235	1.1222	0.0697914	1.07285
>comp32185_c0_seq1_ORF1_Frame_-1_696-238	Nhp2	2	21.6	3	28.8	0.94813	0.94059	0.00533159	0.94436	0.86716	0.88283	0.0110804	0.874995
>comp32186_c0_seq1_ORF2_Frame_3_126-869	Ndufv2	9	46.8	4	21.8	0.88063	0.83325	0.0335027	0.85694	0.83235	0.81587	0.0116531	0.82411
>comp32187_c0_seq1_ORF1_Frame_-3_1009-380	Polr2e	3	19	4	19.5	1.0483	1.0852	0.0260922	1.06675	1.0277	1.0102	0.0123744	1.01895
>comp32188_c0_seq1_ORF3_Frame_1_91-2499;>comp106699_c0_seq1_ORF1_Frame_1_37-303	Eif3b EIF3B	31	46.1	26	36.4	1.0333	1.0284	0.00346482	1.03085	1.1254	1.0788	0.0329512	1.1021
>comp32190_c0_seq1_ORF3_Frame_3_219-1454	Ass1	14	38.1	12	21.4	1.0104	1.0111	0.000494975	1.01075	0.88303	0.93311	0.0354119	0.90807
>comp32192_c0_seq1_ORF1_Frame_-3_2232-754	Ugdh	19	56.6	15	31	1.1443	1.1573	0.00919239	1.1508	1.3812	1.3226	0.0414365	1.3519
>comp32193_c0_seq1_ORF2_Frame_-1_2094-706	Atp6ap1	2	3.7	3	6.3	NaN	1.1592	0	1.1592	NaN	0.73277	0	0.73277
>comp32194_c0_seq1_ORF1_Frame_-2_511-119	Ndufa6	3	27.5	3	27.5	1.0356	0.92363	0.0791747	0.979615	0.94689	0.90722	0.0280509	0.927055
>comp32196_c0_seq1_ORF1_Frame_-3_1562-885	Spcs2	5	21.7	6	23.5	0.8874	1.0526	0.116814	0.97	0.86846	1.0127	0.101993	0.94058
>comp32197_c0_seq1_ORF1_Frame_-2_1792-434	Uqcrc2	11	34.7	15	40.4	0.9085	1.0467	0.0977222	0.9776	0.87149	0.96811	0.0683207	0.9198
>comp32199_c0_seq1_ORF2_Frame_2_131-1495	Ephx1	18	47.9	17	38.7	0.93704	0.87484	0.043982	0.90594	0.83738	0.81317	0.0171191	0.825275
>comp32200_c0_seq1_ORF1_Frame_1_262-636	SF3B6	3	32	3	28	1.0565	1.0478	0.00615183	1.05215	1.0742	1.0945	0.0143543	1.08435
>comp32202_c0_seq1_ORF4_Frame_1_580-2136	Rcc2	12	29.3	14	31.4	1.0366	0.92826	0.0766079	0.98243	1.1674	1.17	0.00183848	1.1687
>comp32203_c0_seq1_ORF1_Frame_-3_1134-400	Bcap31	6	27.3	9	22	1.1097	1.0221	0.0619426	1.0659	0.9917	0.98672	0.00352139	0.98921
>comp32204_c0_seq1_ORF1_Frame_-2_915-184	no_gene_id	5	25.8	7	31.1	0.99734	1.0436	0.0327108	1.02047	1.094	1.0045	0.0632861	1.04925
>comp32205_c0_seq1_ORF3_Frame_-1_1025-291	Eif6	7	47.3	6	30.6	0.97577	1.0302	0.0384878	1.00299	1.0334	1.047	0.00961665	1.0402
>comp32207_c0_seq1_ORF2_Frame_2_185-1429	Ssb	9	24.3	12	26.3	1.0705	1.0962	0.0181726	1.08335	1.0822	1.104	0.0154149	1.0931
>comp32208_c0_seq1_ORF1_Frame_-1_1213-956	Srp9	2	23.3	1	12.8	1.0808	1.0145	0.0468812	1.04765	1.0468	1.0531	0.00445477	1.04995
>comp32210_c0_seq1_ORF1_Frame_-3_727-314	Lsm4	2	15.9	2	15.9	0.98665	0.95526	0.0221961	0.970955	1.1135	0.97841	0.0955231	1.04595
>comp32213_c0_seq1_ORF3_Frame_-1_2904-181;>comp98765_c0_seq1_ORF1_Frame_2_2-283	Psmd2 PSMD2	20	31.1	22	28.9	0.95198	1.033	0.0572898	0.99249	0.96066	0.99259	0.0225779	0.976625
>comp32214_c0_seq1_ORF5_Frame_2_191-2074	Abcf2	17	28.8	20	35.7	1.0855	0.9935	0.0650538	1.0395	1.1505	1.1248	0.0181726	1.13765
>comp32216_c0_seq1_ORF4_Frame_2_101-916	Phb	8	38.2	10	33.1	1.0727	0.96693	0.0747907	1.01981	1.048	1.0667	0.0132229	1.05735
>comp32217_c0_seq1_ORF3_Frame_1_652-1110	Arpc5l	2	16.3	3	21.6	1.0332	1.0299	0.00233345	1.03155	1.0868	0.97943	0.0759221	1.03312
>comp32219_c1_seq1_ORF2_Frame_2_176-1561	Cyp20a1	7	17.3	9	22.9	1.0901	1.0577	0.0229103	1.0739	0.95678	0.95277	0.0028355	0.954775
>comp32221_c0_seq1_ORF5_Frame_2_89-1498	Adrm1	3	8.7	2	5.3	0.96078	0.99935	0.0272731	0.980065	1.0632	0.97967	0.0590646	1.02143
>comp32223_c1_seq1_ORF3_Frame_1_163-1569	Samm50	8	27.3	7	15.8	0.87811	0.87773	0.000268701	0.87792	0.98286	0.94108	0.0295429	0.96197
>comp32224_c0_seq1_ORF1_Frame_-3_1710-1270	Ube2v1	5	42.2	5	35.4	NaN	0.99967	0	0.99967	NaN	0.9438	0	0.9438
>comp32225_c0_seq1_ORF3_Frame_3_99-482	Ndufb6	1	14.1	2	13.3	NaN	1.0587	0	1.0587	NaN	0.9799	0	0.9799
>comp32228_c0_seq1_ORF2_Frame_-1_1315-266	Creld2	6	24.3	8	20.6	0.92011	0.97567	0.0392869	0.94789	1.0141	0.97618	0.0268135	0.99514
>comp32229_c0_seq1_ORF1_Frame_-3_2337-1084	Actr3	11	38	13	33.3	0.98315	0.92377	0.041988	0.95346	1.0129	0.98337	0.0208809	0.998135
>comp32231_c0_seq1_ORF1_Frame_-1_452-135	Ndufs5	4	31.1	4	37.7	0.9568	1.0908	0.0947523	1.0238	0.82172	0.84115	0.0137391	0.831435
>comp32233_c0_seq1_ORF3_Frame_3_351-1445	Sh3glb1	5	13.4	6	17.8	0.98801	1.1021	0.0806738	1.04506	1.2258	1.2952	0.0490732	1.2605
>comp32234_c0_seq1_ORF4_Frame_3_213-2120	Srpra	9	16.2	13	22.3	1.0476	1.0096	0.0268701	1.0286	0.91524	0.8883	0.0190495	0.90177
>comp32236_c0_seq1_ORF1_Frame_-3_949-104;>comp78414_c0_seq1_ORF1_Frame_-1_209-3	Sdhb SDHB	7	28.7	11	36.5	0.8619	0.93645	0.0527148	0.899175	0.97025	0.9816	0.00802566	0.975925
>comp32238_c0_seq1_ORF6_Frame_3_195-1784;>comp125083_c0_seq1_ORF1_Frame_-2_234-1	Psmd3 Psmd3	17	38.5	22	38.5	1.0383	1.0419	0.00254558	1.0401	1.021	1.0183	0.00190919	1.01965
>comp32239_c0_seq1_ORF4_Frame_1_1234-1581	Ndufs6	2	23.3	4	41.4	1.0732	1	0.0517602	1.0366	1.0197	0.89964	0.0848952	0.95967
>comp32240_c0_seq1_ORF1_Frame_-2_822-58	Etfb	11	46.7	8	27.5	0.88232	0.92795	0.0322653	0.905135	0.87508	0.84502	0.0212556	0.86005
>comp32241_c0_seq1_ORF1_Frame_-3_623-285	Dad1	3	28.3	4	35.4	1.012	1.0657	0.0379716	1.03885	0.99269	0.9918	0.000629325	0.992245
>comp32242_c2_seq1_ORF1_Frame_3_153-704	Rap1b	8	39.7	7	31	0.95192	0.90211	0.035221	0.927015	0.97943	1.0121	0.0231012	0.995765
>comp32245_c0_seq1_ORF3_Frame_-2_1750-947	Emc10	1	6.3	1	6.3	1.0554	1.186	0.0923481	1.1207	0.9014	0.86152	0.0281994	0.88146
>comp32247_c0_seq1_ORF2_Frame_-2_1094-306	Psma1	8	35.4	13	45.6	0.93575	0.98017	0.0314097	0.95796	1.0418	1.0329	0.00629325	1.03735
>comp32248_c0_seq1_ORF3_Frame_1_10-1053	Asna1	5	23.3	4	11.8	0.83041	0.85966	0.0206829	0.845035	1.003	0.91207	0.0642972	0.957535
>comp32249_c0_seq1_ORF4_Frame_1_286-1893	Nop58	11	27.4	11	26.5	1.204	1.0801	0.0876105	1.14205	1.0164	0.98308	0.0235608	0.99974
>comp32250_c0_seq1_ORF1_Frame_-1_2691-1801	Cdk1	13	49.5	13	38.7	1.1768	1.1467	0.0212839	1.16175	1.1364	1.1435	0.00502046	1.13995
>comp32251_c0_seq1_ORF4_Frame_3_237-1418;>comp107371_c0_seq1_ORF1_Frame_3_84-374	ACTR2 ACTR2	10	32.7	9	25.6	0.94765	1.0449	0.0687661	0.996275	0.93792	1.0541	0.0821517	0.99601
>comp32252_c0_seq1_ORF12_Frame_3_1359-1733	Esrra	2	21.6	3	31.2	0.83997	0.88164	0.0294651	0.860805	0.84959	0.93885	0.0631164	0.89422
>comp32252_c0_seq1_ORF3_Frame_-3_791-162	Esrra	10	56.7	8	37.1	0.9476	0.9718	0.017112	0.9597	0.93089	0.9619	0.0219274	0.946395
>comp32253_c0_seq1_ORF1_Frame_3_150-560	Ndufb7	6	58.4	4	35	0.84437	0.91821	0.0522128	0.88129	0.79826	0.88213	0.059305	0.840195
>comp32257_c0_seq1_ORF1_Frame_-2_627-160	Ndufab1	1	5.8	2	11.5	NaN	0.88818	0	0.88818	NaN	1.0704	0	1.0704
>comp32259_c0_seq1_ORF2_Frame_1_127-948	Prdx4	8	36.5	11	40.9	0.89133	0.92955	0.0270256	0.91044	0.95902	0.98843	0.020796	0.973725
>comp32261_c0_seq1_ORF4_Frame_3_174-1430	Fah	13	48	8	21.2	0.91169	1.0575	0.103103	0.984595	0.8601	0.99844	0.0978212	0.92927
>comp32262_c0_seq1_ORF3_Frame_-1_1222-899	RBX1	2	17.6	3	25	0.93535	1.0022	0.0472701	0.968775	0.81076	0.88721	0.0540583	0.848985
>comp32263_c0_seq1_ORF4_Frame_1_247-918	Syngr2	2	12.5	1	4.5	0.96906	0.91044	0.0414506	0.93975	1.0802	1.1299	0.0351432	1.10505
>comp32265_c0_seq1_ORF2_Frame_2_143-853	Rexo2	2	10.5	8	29.1	0.76099	0.87466	0.0803768	0.817825	0.86134	0.79801	0.0447811	0.829675
>comp32266_c0_seq1_ORF3_Frame_2_284-1207	Cope	8	39.3	2	10.4	1.0694	1.1525	0.0587606	1.11095	0.98834	1.0545	0.0467822	1.02142
>comp32267_c0_seq1_ORF1_Frame_-3_1723-1271	Arpc5	4	52.3	2	16.6	1.1062	1.1441	0.0267993	1.12515	0.98007	0.99335	0.00939038	0.98671
>comp32268_c0_seq1_ORF2_Frame_-1_917-171	Psme1	12	45	12	49.8	0.8342	0.89719	0.0445407	0.865695	1.9202	1.7947	0.0887419	1.85745
>comp32269_c0_seq1_ORF6_Frame_1_259-744	Dut	5	43.2	5	35.2	1.0945	1.1018	0.00516188	1.09815	1.1619	1.1764	0.010253	1.16915
>comp32270_c0_seq1_ORF2_Frame_-1_2973-259	Copb2	20	30.5	21	26.4	1.0492	1.024	0.0178191	1.0366	1.0416	1.0442	0.00183848	1.0429
>comp32272_c0_seq1_ORF1_Frame_-2_1883-594	Acadl	12	33.3	16	39.8	0.92246	0.97408	0.0365009	0.94827	0.94293	1.0025	0.0421224	0.972715
>comp32273_c0_seq1_ORF2_Frame_3_174-1187	Ahsa1	9	37.6	8	27.2	1.0164	1.0231	0.00473762	1.01975	1.1366	1.0982	0.0271529	1.1174
>comp32274_c0_seq1_ORF1_Frame_-3_798-265	Nop16	6	34.3	3	22.5	1.2225	1.3145	0.0650538	1.2685	1.1748	1.1962	0.0151321	1.1855
>comp32275_c0_seq1_ORF4_Frame_2_149-1144	Nudc	9	35.2	15	47.9	1.1247	1.0411	0.0591141	1.0829	1.1464	1.1485	0.00148492	1.14745
>comp32276_c0_seq1_ORF3_Frame_3_156-1679	Oasl2	8	22.8	9	20.9	2.9434	1.4544	1.05288	2.1989	11.007	4.5268	4.58219	7.7669
>comp32277_c0_seq1_ORF2_Frame_-2_2990-2553	Cyb5b	5	58.2	4	34.9	0.84941	0.87485	0.0179888	0.86213	0.84798	0.91811	0.0495894	0.883045
>comp32278_c0_seq1_ORF2_Frame_-1_3209-1008	Mcm5	16	25.5	23	36	1.0593	1.1043	0.0318198	1.0818	1.3459	1.3568	0.00770746	1.35135
>comp32279_c0_seq1_ORF1_Frame_3_81-410	Srp14	3	24.5	3	20.9	0.94758	0.93323	0.010147	0.940405	0.9244	0.77934	0.102573	0.85187
>comp32281_c0_seq1_ORF4_Frame_3_117-1991	Sptlc2	4	9	7	13.9	0.95898	0.99744	0.0271953	0.97821	1.2145	1.2214	0.00487904	1.21795
>comp32282_c0_seq1_ORF1_Frame_-3_1505-378	Ric8a	17	48.1	16	43.9	1.0163	1.0628	0.0328805	1.03955	0.98626	1.0278	0.0293732	1.00703
>comp32283_c0_seq1_ORF8_Frame_3_414-1388	Rcn1	2	8.3	5	17.8	1.0585	1.0845	0.0183848	1.0715	1.0025	1.0866	0.0594677	1.04455
>comp32284_c0_seq1_ORF1_Frame_-3_2044-416;>comp81993_c0_seq1_ORF1_Frame_-1_386-3	Stip1 STIP1	22	43.3	18	30.6	1.0116	1.0456	0.0240416	1.0286	1.1227	1.0865	0.0255973	1.1046
>comp32285_c0_seq1_ORF3_Frame_1_880-2139	Iigp1	17	48.8	14	32.6	1.5029	4.6871	2.25157	3.095	10.449	9.6693	0.551331	10.0591
>comp32287_c0_seq1_ORF1_Frame_-3_4566-1483	Myo1c	24	30.6	22	22.1	0.95908	0.99247	0.0236103	0.975775	0.94114	0.92492	0.0114693	0.93303
>comp32288_c1_seq1_ORF1_Frame_-3_854-498	SNRPD1	3	37	3	37.8	0.91419	0.97557	0.0434022	0.94488	1.1149	1.1098	0.00360624	1.11235
>comp32289_c0_seq1_ORF1_Frame_-2_598-71	Ndufb10	6	44.9	5	26.7	0.87141	0.954	0.0583999	0.912705	0.81877	0.75901	0.0422567	0.78889
>comp32290_c0_seq1_ORF3_Frame_-1_2061-436	Ppm1g	5	18.6	12	27.3	1.2511	1.064	0.1323	1.15755	1.3683	1.2394	0.0911461	1.30385
>comp32291_c0_seq1_ORF2_Frame_3_18-1010	Ppt1	3	13.6	5	17.5	1.0559	0.94924	0.07542	1.00257	0.96486	0.92392	0.028949	0.94439
>comp32292_c0_seq1_ORF1_Frame_-1_1238-309	PSMD14	4	28.7	3	11.6	0.89628	0.94292	0.0329795	0.9196	0.98076	0.92488	0.0395131	0.95282
>comp32293_c0_seq1_ORF1_Frame_-2_2296-1907	Pea15	1	7.7	3	25.4	NaN	1.0357	0	1.0357	NaN	0.88556	0	0.88556
>comp32294_c0_seq1_ORF4_Frame_1_55-1341	PSMC5	16	43.1	15	39.2	0.93962	1.0415	0.07204	0.99056	0.98925	0.98644	0.00198697	0.987845
>comp32295_c0_seq1_ORF1_Frame_-2_3710-564	AHNAK	45	60.6	27	30.2	0.98442	1.15	0.117083	1.06721	1.0045	1.0105	0.00424264	1.0075
>comp32296_c0_seq1_ORF2_Frame_3_183-893	RTN3	2	21.5	2	8	1.0252	1.0574	0.0227688	1.0413	1.0347	1.0794	0.0316077	1.05705
>comp32297_c0_seq1_ORF1_Frame_-2_517-143	Lamtor2	3	26.4	2	18.4	0.93361	1.0357	0.0721885	0.984655	0.97611	0.84421	0.0932674	0.91016
>comp32299_c0_seq1_ORF1_Frame_-1_1895-750	Atp6v1c1	12	36.1	14	32.7	0.84424	0.9991	0.109503	0.92167	0.83828	0.85197	0.00968029	0.845125
>comp32300_c0_seq1_ORF1_Frame_1_103-1629	Dld	8	26.9	11	24.2	0.84107	0.97389	0.0939179	0.90748	0.83122	0.91717	0.0607758	0.874195
>comp32302_c0_seq1_ORF4_Frame_1_484-2469	Ddx3x	18	35.3	22	34.9	1.0578	1.0697	0.00841457	1.06375	0.97027	0.94636	0.0169069	0.958315
>comp32303_c0_seq1_ORF2_Frame_1_316-792	Snrpc	2	18.9	1	7.5	0.94957	1.2428	0.207345	1.09618	1.0061	0.92981	0.0539452	0.967955
>comp32304_c0_seq1_ORF1_Frame_-3_1026-400	Gpx8	5	26.8	4	22	1.0898	1.1562	0.0469519	1.123	0.72465	0.81267	0.0622395	0.76866
>comp32305_c0_seq1_ORF1_Frame_-3_3772-2141;>comp135697_c0_seq1_ORF1_Frame_3_33-236	Gns GNS	7	15.4	7	13.8	0.84253	0.84589	0.00237588	0.84421	0.79483	0.6803	0.0809849	0.737565
>comp32306_c0_seq2_ORF4_Frame_-2_3043-944	Capn2	15	27.4	14	23.9	1.0065	1.0149	0.0059397	1.0107	1.1048	1.0671	0.0266579	1.08595
>comp32308_c0_seq1_ORF1_Frame_2_200-880	Chchd3	5	27.3	7	22	1.0334	0.98706	0.0327673	1.01023	0.94587	0.97065	0.0175221	0.95826
>comp32309_c0_seq1_ORF1_Frame_-1_1612-71;>comp126469_c0_seq1_ORF1_Frame_1_46-294	Impdh2 Impdh2	10	28.2	11	22	1.0177	1.1414	0.0874691	1.07955	1.2049	1.2426	0.0266579	1.22375
>comp32311_c0_seq1_ORF5_Frame_3_249-1001	Derl1	2	7.6	4	14.3	0.92518	0.94354	0.0129825	0.93436	0.74049	0.78446	0.0310915	0.762475
>comp32312_c0_seq1_ORF4_Frame_2_230-1654	Atxn10	11	32	15	34.9	1.0224	1.0741	0.0365574	1.04825	0.89625	0.96159	0.0462024	0.92892
>comp32314_c0_seq1_ORF2_Frame_2_212-838	Timm23	4	26.3	3	16.7	1.1092	1.1939	0.0598919	1.15155	0.91999	0.88972	0.0214041	0.904855
>comp32317_c1_seq1_ORF6_Frame_1_178-906,comp32317_c2_seq1_ORF3_Frame_-1_2258-1530	Vapb	7	38.7	7	28	0.95677	0.83927	0.083085	0.89802	0.90601	0.89971	0.00445477	0.90286
>comp32319_c0_seq1_ORF1_Frame_2_86-514	Ndufa11	2	23.8	1	7.7	0.79402	0.69347	0.0710996	0.743745	0.8181	0.70834	0.077612	0.76322
>comp32320_c0_seq1_ORF2_Frame_1_118-1026	Mtch2	7	34.3	4	13.9	0.91968	0.95117	0.0222668	0.935425	0.92167	0.96765	0.0325128	0.94466
>comp32322_c0_seq1_ORF4_Frame_2_149-844	Ak2	8	40.5	9	40.5	0.96258	0.96477	0.00154856	0.963675	0.99051	0.98481	0.00403051	0.98766
>comp32323_c0_seq1_ORF1_Frame_-2_989-300	Ebp	3	15.2	3	15.2	0.88903	0.90891	0.0140573	0.89897	0.8599	0.86522	0.00376181	0.86256
>comp32324_c0_seq1_ORF4_Frame_2_1628-4015	Vps35	16	25.9	25	34.8	1.0196	0.97895	0.0287439	0.999275	0.94888	0.96182	0.00914996	0.95535
>comp32326_c0_seq1_ORF4_Frame_2_563-1144;>comp169975_c0_seq1_ORF1_Frame_-3_223-2	Ssu72 Ssu72	3	17	5	30.9	1.0934	1.0889	0.00318198	1.09115	0.95327	0.90409	0.0347755	0.92868
>comp32328_c0_seq1_ORF1_Frame_-2_2078-789	Ctbp1	5	16	5	11.6	1.0782	1.1362	0.0410122	1.1072	0.88659	0.97817	0.0647568	0.93238
>comp32329_c0_seq1_ORF1_Frame_-1_3234-2473	PSME3	6	29.5	8	25.6	1.1775	1.0478	0.0917117	1.11265	1.1418	1.0888	0.0374767	1.1153
>comp32331_c0_seq1_ORF1_Frame_-2_1197-76	Eif3m	9	31	8	25.9	1.0704	1.1411	0.0499924	1.10575	0.97364	1.0793	0.0747129	1.02647
>comp32335_c0_seq1_ORF1_Frame_-3_2210-1002	PSMC6	17	59.1	13	38	0.89349	1.0299	0.0964564	0.961695	0.90246	0.96252	0.0424688	0.93249
>comp32337_c0_seq1_ORF1_Frame_-3_3862-788	Col6a1	7	11.2	10	11.6	0.86593	0.7381	0.0903895	0.802015	1.1261	1.1051	0.0148492	1.1156
>comp32338_c0_seq1_ORF2_Frame_2_269-1801	Oasl1	7	19.8	7	18.8	0.95658	1.7566	0.5657	1.35659	7.8591	5.6383	1.57034	6.7487
>comp32340_c0_seq1_ORF1_Frame_-1_1145-165	Ech1	6	21.7	5	20.2	0.96327	0.94327	0.0141421	0.95327	0.74266	0.67334	0.0490166	0.708
>comp32341_c0_seq1_ORF6_Frame_-1_878-90	Kbtbd4	6	25.5	4	19	0.91217	0.86217	0.0353553	0.88717	0.83717	0.93168	0.0668287	0.884425
>comp32345_c0_seq1_ORF3_Frame_2_152-1774	Ehd4	18	44.7	19	36.4	1.0384	1.0359	0.00176777	1.03715	2.1173	2.0495	0.0479418	2.0834
>comp32347_c0_seq1_ORF1_Frame_-3_1059-100	Eif3g	8	45.3	6	17.2	0.91905	1.0652	0.103344	0.992125	0.95706	1.0411	0.0594253	0.99908
>comp32348_c0_seq1_ORF3_Frame_1_73-2508	Mcm3	26	47.8	21	28.9	1.1007	1.1093	0.00608112	1.105	1.364	1.3341	0.0211425	1.34905
>comp32349_c0_seq1_ORF1_Frame_-1_454-68	Ndufb4	4	45.7	4	27.1	0.65964	0.86736	0.14688	0.7635	0.63765	0.78651	0.10526	0.71208
>comp32350_c0_seq1_ORF4_Frame_3_45-539	Pin1	4	40	3	25.5	1.074	0.95511	0.0840679	1.01456	1.0702	0.96922	0.0714036	1.01971
>comp32351_c0_seq1_ORF1_Frame_-1_1217-564	Hprt1	8	53.2	8	44	1.0209	1.1111	0.063781	1.066	0.96871	1.0638	0.0672388	1.01626
>comp32352_c0_seq1_ORF1_Frame_-3_2234-1185	Atp6ap2	1	3.7	2	6	NaN	1.0779	0	1.0779	NaN	0.73939	0	0.73939
>comp32356_c0_seq1_ORF2_Frame_-2_3315-463	Xrn2	14	22.1	16	18.3	1.0426	0.9717	0.0501339	1.00715	1.1682	1.124	0.0312541	1.1461
>comp32359_c0_seq1_ORF2_Frame_1_556-1944	Ndufs2	10	30	13	32.4	0.92912	0.95009	0.014828	0.939605	0.83521	0.95102	0.08189	0.893115
>comp32360_c0_seq1_ORF1_Frame_-2_1430-864	NRAS	5	28	5	31.2	NaN	1.0871	0	1.0871	NaN	1.0514	0	1.0514
>comp32361_c0_seq1_ORF7_Frame_2_200-1069	Ergic1	4	14.1	7	25.2	0.90727	1.0137	0.0752574	0.960485	1.0068	1.0884	0.0576999	1.0476
>comp32362_c0_seq1_ORF1_Frame_-1_1803-406	Mpp1	10	31.5	11	27.5	0.87665	0.86003	0.0117521	0.86834	1.0028	0.97029	0.022988	0.986545
>comp32365_c0_seq1_ORF1_Frame_-3_3112-2216	RQCD1	3	14.4	4	14	0.97947	1.1557	0.124613	1.06759	1.136	1.0656	0.0497803	1.1008
>comp32365_c0_seq1_ORF4_Frame_2_56-811	RQCD1	2	12.7	2	7.9	0.63477	1.1822	0.387091	0.908485	0.59229	0.91029	0.22486	0.75129
>comp32367_c0_seq1_ORF2_Frame_3_156-1394	Got1	18	50.6	18	41.6	0.92019	0.94613	0.0183423	0.93316	0.84083	0.86982	0.020499	0.855325
>comp32370_c0_seq1_ORF1_Frame_-3_3654-2842	Pitpna	7	33.2	8	29.9	1.076	0.98246	0.0661428	1.02923	1.0471	1.0091	0.0268701	1.0281
>comp32372_c0_seq1_ORF4_Frame_3_147-1124	BUB3	7	30.7	8	30.4	0.79536	1.03	0.165916	0.91268	1.192	1.1197	0.0511238	1.15585
>comp32373_c0_seq1_ORF1_Frame_-1_3141-1525	Mpp6	5	11.9	7	16.1	1.6403	1.1511	0.345917	1.3957	1.4021	1.0813	0.22684	1.2417
>comp32375_c0_seq1_ORF4_Frame_1_178-1953	Atic	21	51	18	39	0.99369	0.99899	0.00374767	0.99634	1.0887	1.0625	0.0185262	1.0756
>comp32378_c0_seq1_ORF1_Frame_-3_473-162	Ndufb3	1	10.6	2	11.5	NaN	0.82763	0	0.82763	NaN	0.70354	0	0.70354
>comp32380_c0_seq1_ORF3_Frame_2_56-1066;>comp64832_c0_seq1_ORF1_Frame_-2_504-1	Taldo1 TALDO1	9	28.8	12	33.5	1.0256	1.0235	0.00148492	1.02455	1.019	0.98845	0.0216021	1.00372
>comp32381_c0_seq1_ORF2_Frame_2_44-568	Ndufs4	2	14.3	3	20	0.91111	0.95325	0.0297975	0.93218	0.90716	0.99041	0.0588666	0.948785
>comp32382_c0_seq1_ORF6_Frame_1_106-1620	Rtcb	10	27.1	12	26.3	1.0321	1.0846	0.0371231	1.05835	1.0932	0.99746	0.0676984	1.04533
>comp32385_c0_seq1_ORF6_Frame_3_252-1433	Ndrg1	6	28.9	7	27.7	0.82829	0.86473	0.025767	0.84651	0.71945	0.84593	0.0894349	0.78269
>comp32386_c0_seq1_ORF7_Frame_1_178-2799;>comp127299_c0_seq1_ORF1_Frame_-2_262-2	Copg1 COPG1	25	47.5	14	16.8	1.0105	1.0106	7.07107e-05	1.01055	1.0009	1.0314	0.0215668	1.01615
>comp32388_c0_seq1_ORF5_Frame_1_157-750	SAR1A	5	32.8	5	26.8	1.0963	0.97003	0.0892864	1.03316	1.0863	1.0293	0.0403051	1.0578
>comp32389_c0_seq1_ORF2_Frame_1_346-1041	Vti1b	2	13.8	4	20.3	0.9576	0.97812	0.0145098	0.96786	0.87838	0.88172	0.00236174	0.88005
>comp32390_c0_seq1_ORF2_Frame_-1_3628-1832	ABCE1	13	25	15	26.7	0.93982	1.0617	0.0861822	1.00076	1.0397	1.0128	0.0190212	1.02625
>comp32392_c0_seq1_ORF1_Frame_-3_2686-1262	Wars	17	50.5	16	40.2	0.90533	0.97287	0.047758	0.9391	0.85537	0.90715	0.036614	0.88126
>comp32395_c0_seq1_ORF1_Frame_-3_565-122	Ssbp1	4	33.8	5	33.1	0.98457	1.0256	0.0290126	1.00509	1.0439	1.1195	0.0534573	1.0817
>comp32396_c0_seq1_ORF3_Frame_3_225-3083	Copb1	23	32.4	23	27.8	0.98514	0.98383	0.00092631	0.984485	1.0544	1.036	0.0130108	1.0452
>comp32398_c0_seq1_ORF5_Frame_3_633-2681	Acsl5	4	6.9	3	4.7	1.1771	NaN	0	1.1771	0.79576	NaN	0	0.79576
>comp32399_c0_seq1_ORF3_Frame_1_91-759	Sigmar1	1	5.4	2	9.4	NaN	1.074	0	1.074	NaN	1.0446	0	1.0446
>comp32400_c0_seq1_ORF3_Frame_2_170-1036	Ppa1	13	52.9	8	32.2	0.97767	1.0261	0.0342452	1.00189	1.3279	1.4031	0.0531744	1.3655
>comp32401_c0_seq1_ORF2_Frame_3_147-686	Arf5	5	39.4	6	37.8	0.87883	1.049	0.120328	0.963915	0.96284	0.99707	0.0242043	0.979955
>comp32402_c0_seq1_ORF2_Frame_1_97-426	Phf5a	2	26.4	2	26.4	1.1407	1.0148	0.0890247	1.07775	0.8654	1.0183	0.108117	0.94185
[truncated: 556 more rows]
